# Supplementary material for: Analyses of plasma metabolites using a high performance four-channel CIL LC-MS method and identification of metabolites associated with enteric methane emissions in beef cattle
Source: PLoS One. 2024 Mar 1;19(3):e0299268. doi: 10.1371/journal.pone.0299268 (PMC10906882; doi:10.1371/journal.pone.0299268)
Supplement: S2 Table — (XLSX) [file pone.0299268.s002.xlsx]

## Sheet: Angus_metablotie_statistics
Population	Metabolite	Number of record	Mean±se	Max	Min
Angus	A- 1	19	1.36±0.08	2.08	0.96
Angus	A- 2	19	0.63±0.04	1.03	0.42
Angus	A- 3	19	0.57±0.03	0.82	0.35
Angus	A- 4	19	0.54±0.03	0.81	0.41
Angus	A- 5	19	0.97±0.06	1.52	0.5
Angus	A- 6	19	0.73±0.02	0.93	0.54
Angus	A- 10	19	0.49±0.02	0.67	0.36
Angus	A- 11	19	0.86±0.02	1	0.65
Angus	A- 12	19	0.74±0.04	1.11	0.48
Angus	A- 13	19	0.69±0.03	1.03	0.52
Angus	A- 14	19	0.71±0.02	0.87	0.47
Angus	A- 15	19	0.84±0.02	0.98	0.72
Angus	A- 16	19	0.67±0.04	0.93	0.31
Angus	A- 18	19	0.87±0.02	1.04	0.66
Angus	A- 19	19	0.68±0.01	0.81	0.58
Angus	A- 20	19	0.38±0.03	0.68	0.25
Angus	A- 21	19	0.69±0.02	0.82	0.56
Angus	A- 22	19	0.85±0.02	0.97	0.73
Angus	A- 23	19	0.78±0.05	1.3	0.51
Angus	A- 24	19	0.76±0.04	1.08	0.55
Angus	A- 25	19	0.76±0.05	1.24	0.36
Angus	A- 26	19	0.67±0.01	0.77	0.55
Angus	A- 27	19	0.69±0.03	0.93	0.43
Angus	A- 28	19	0.72±0.02	0.95	0.56
Angus	A- 30	19	1.04±0.04	1.58	0.77
Angus	A- 31	19	0.47±0.02	0.68	0.34
Angus	A- 32	19	0.9±0.05	1.35	0.59
Angus	A- 33	19	0.67±0.03	0.95	0.46
Angus	A- 34	19	0.35±0.02	0.55	0.21
Angus	A- 35	19	0.74±0.02	0.98	0.59
Angus	A- 36	19	0.67±0.01	0.76	0.54
Angus	A- 37	19	0.78±0.04	1.14	0.47
Angus	A- 38	19	0.69±0.03	0.99	0.51
Angus	A- 39	19	0.48±0.03	0.82	0.24
Angus	A- 40	19	0.53±0.03	0.78	0.32
Angus	A- 41	19	0.66±0.03	1.03	0.46
Angus	A- 42	19	0.7±0.03	1.01	0.46
Angus	A- 43	19	0.65±0.01	0.77	0.56
Angus	A- 44	19	0.67±0.02	0.86	0.52
Angus	A- 46	19	0.68±0.03	0.95	0.43
Angus	A- 47	19	0.67±0.03	1.03	0.41
Angus	A- 49	18	0.6±0.03	0.77	0.32
Angus	A- 50	19	0.69±0.03	1.13	0.51
Angus	A- 51	19	0.94±0.03	1.2	0.64
Angus	A- 52	19	0.69±0.04	1.05	0.46
Angus	A- 53	19	1.38±0.45	7.2	0.42
Angus	A- 54	19	0.66±0.03	0.89	0.42
Angus	A- 55	19	0.71±0.04	1.05	0.32
Angus	A- 57	19	0.77±0.03	1.06	0.52
Angus	A- 60	19	0.82±0.06	1.4	0.64
Angus	A- 61	19	0.56±0.02	0.81	0.44
Angus	A- 62	19	0.61±0.04	0.92	0.31
Angus	A- 63	19	0.8±0.02	0.97	0.72
Angus	A- 64	19	0.78±0.02	0.94	0.67
Angus	A- 65	19	0.78±0.02	0.91	0.67
Angus	A- 66	19	0.75±0.02	0.99	0.64
Angus	A- 67	19	0.29±0.02	0.56	0.17
Angus	A- 68	19	0.42±0.01	0.5	0.36
Angus	A- 69	19	0.4±0.01	0.45	0.36
Angus	A- 70	19	1.8±0.04	2.18	1.55
Angus	A- 72	19	0.63±0.04	1.08	0.36
Angus	A- 73	19	0.67±0.04	1.12	0.35
Angus	A- 74	19	0.89±0.05	1.46	0.52
Angus	A- 75	18	0.8±0.01	0.89	0.72
Angus	A- 77	19	0.51±0.02	0.67	0.31
Angus	A- 79	19	0.7±0.03	1.04	0.54
Angus	A- 80	19	0.59±0.02	0.79	0.46
Angus	A- 81	19	0.71±0.03	0.96	0.5
Angus	A- 82	19	0.67±0.01	0.79	0.59
Angus	A- 85	19	0.88±0.04	1.31	0.62
Angus	A- 86	19	0.64±0.04	1.11	0.43
Angus	A- 87	19	1.34±0.03	1.56	1.11
Angus	A- 88	19	0.66±0.05	1.17	0.28
Angus	A- 89	19	0.73±0.05	1.31	0.47
Angus	A- 90	19	0.76±0.05	1.31	0.52
Angus	A- 91	19	0.62±0.03	0.97	0.42
Angus	A- 93	19	0.64±0.04	1.05	0.44
Angus	A- 94	19	0.66±0.03	0.98	0.5
Angus	A- 95	19	0.67±0.03	0.96	0.51
Angus	A- 96	19	0.64±0.04	1.06	0.44
Angus	A- 97	19	0.72±0.03	1.05	0.53
Angus	A- 98	19	0.6±0.03	0.76	0.35
Angus	A- 99	19	0.77±0.03	1.05	0.52
Angus	A- 101	19	0.69±0.04	1.13	0.5
Angus	A- 102	19	0.88±0.03	1.08	0.64
Angus	A- 103	19	0.69±0.02	0.85	0.58
Angus	A- 104	19	0.76±0.03	1.04	0.54
Angus	A- 105	19	0.73±0.04	1.04	0.53
Angus	A- 107	18	0.7±0.04	1.01	0.47
Angus	A- 108	18	0.67±0.02	0.83	0.54
Angus	A- 109	19	0.84±0.02	0.98	0.64
Angus	A- 110	19	0.68±0.04	0.97	0.38
Angus	A- 111	19	0.66±0.01	0.77	0.56
Angus	A- 112	19	0.98±0.05	1.42	0.55
Angus	A- 113	19	0.55±0.03	0.84	0.36
Angus	A- 114	19	0.65±0.03	0.86	0.41
Angus	A- 115	19	0.6±0.03	0.94	0.32
Angus	A- 116	19	0.43±0.03	0.7	0.23
Angus	A- 117	19	0.86±0.06	1.58	0.41
Angus	A- 118	19	0.75±0.02	0.92	0.62
Angus	A- 119	19	0.75±0.04	1.12	0.42
Angus	A- 120	19	0.68±0.05	1.14	0.44
Angus	A- 122	19	0.52±0.02	0.62	0.4
Angus	A- 123	19	0.73±0.04	1.05	0.51
Angus	A- 124	18	0.96±0.08	1.99	0.55
Angus	A- 125	19	0.62±0.03	0.83	0.36
Angus	A- 126	19	0.71±0.02	0.91	0.54
Angus	A- 127	19	0.35±0.01	0.49	0.28
Angus	A- 129	19	0.72±0.02	0.99	0.58
Angus	A- 130	19	0.73±0.03	0.93	0.54
Angus	A- 131	19	0.72±0.03	1.02	0.53
Angus	A- 132	19	1.49±0.03	1.64	1.27
Angus	A- 133	19	0.99±0.04	1.31	0.66
Angus	A- 134	19	1.06±0.04	1.37	0.77
Angus	A- 135	19	0.6±0.06	1.34	0.18
Angus	A- 136	19	0.76±0.05	1.24	0.46
Angus	A- 137	19	0.73±0.02	0.85	0.58
Angus	A- 138	19	0.82±0.04	1.13	0.59
Angus	A- 141	18	0.76±0.04	1.19	0.43
Angus	A- 142	19	0.69±0.01	0.78	0.61
Angus	A- 144	19	0.38±0.02	0.56	0.24
Angus	A- 145	19	0.66±0.03	0.96	0.47
Angus	A- 146	19	0.63±0.03	0.99	0.49
Angus	A- 147	19	0.58±0.02	0.8	0.48
Angus	A- 148	19	1.32±0.05	1.79	1.01
Angus	A- 149	19	0.71±0.02	0.99	0.53
Angus	A- 150	19	0.69±0.03	0.9	0.45
Angus	A- 151	18	0.7±0.07	1.21	0.1
Angus	A- 152	19	0.58±0.01	0.67	0.47
Angus	A- 153	19	0.69±0.03	1	0.52
Angus	A- 155	19	0.71±0.05	1.19	0.41
Angus	A- 156	19	1.04±0.06	1.57	0.58
Angus	A- 157	19	0.72±0.03	1.02	0.52
Angus	A- 158	19	0.6±0.02	0.74	0.48
Angus	A- 159	19	0.66±0.02	0.87	0.46
Angus	A- 161	18	0.64±0.03	1	0.38
Angus	A- 162	19	0.97±0.04	1.32	0.7
Angus	A- 163	19	0.3±0.01	0.42	0.16
Angus	A- 164	19	0.47±0.01	0.61	0.38
Angus	A- 165	18	1.05±0.36	7.17	0.54
Angus	A- 167	19	0.54±0.04	0.75	0.2
Angus	A- 168	19	0.64±0.04	0.97	0.36
Angus	A- 169	19	0.63±0.04	1.09	0.38
Angus	A- 170	19	1.13±0.05	1.51	0.77
Angus	A- 171	19	0.71±0.03	1.04	0.51
Angus	A- 172	19	0.68±0.02	0.86	0.53
Angus	A- 173	19	0.69±0.02	0.86	0.49
Angus	A- 175	19	0.73±0.01	0.84	0.58
Angus	A- 176	19	0.97±0.06	1.7	0.55
Angus	A- 178	19	0.7±0.02	0.94	0.54
Angus	A- 181	19	0.71±0.04	1.08	0.44
Angus	A- 182	19	0.89±0.04	1.28	0.51
Angus	A- 183	19	0.75±0.01	0.89	0.63
Angus	A- 185	19	0.84±0.04	1.23	0.39
Angus	A- 186	19	0.8±0.03	1.07	0.54
Angus	A- 187	19	0.62±0.03	0.93	0.41
Angus	A- 188	19	0.33±0.02	0.5	0.2
Angus	A- 189	19	0.61±0.02	0.85	0.42
Angus	A- 190	19	0.76±0.03	1.04	0.55
Angus	A- 191	19	0.34±0.03	0.65	0.13
Angus	A- 192	18	1.88±0.14	3.22	0.85
Angus	A- 193	19	0.51±0.03	0.78	0.37
Angus	A- 195	19	0.95±0.06	1.47	0.63
Angus	A- 196	19	0.36±0.02	0.58	0.19
Angus	A- 197	18	0.87±0.05	1.36	0.63
Angus	A- 198	19	0.56±0.03	0.84	0.25
Angus	A- 199	19	0.7±0.04	1.11	0.44
Angus	A- 200	18	0.56±0.09	1.97	0.27
Angus	A- 201	19	0.6±0.03	0.84	0.22
Angus	A- 202	19	0.76±0.03	1.05	0.59
Angus	A- 203	19	0.68±0.03	1.06	0.46
Angus	A- 204	18	0.62±0.02	0.73	0.47
Angus	A- 205	19	1.44±0.04	1.68	1.17
Angus	A- 206	19	0.63±0.04	1.05	0.41
Angus	A- 207	19	0.71±0.03	1.06	0.52
Angus	A- 208	19	0.71±0.03	1.01	0.54
Angus	A- 209	19	1.72±0.07	2.37	1.3
Angus	A- 210	19	0.69±0.03	0.9	0.54
Angus	A- 211	19	0.5±0.04	0.88	0.24
Angus	A- 212	19	0.53±0.02	0.75	0.42
Angus	A- 213	19	0.61±0.03	0.99	0.34
Angus	A- 214	19	1.92±0.52	8.4	0.4
Angus	A- 215	19	1.79±0.07	2.3	1.41
Angus	A- 216	19	0.86±0.06	1.55	0.59
Angus	A- 217	19	0.73±0.05	1.19	0.41
Angus	A- 218	18	0.82±0.02	0.98	0.68
Angus	A- 219	19	2.27±0.69	10	0.43
Angus	A- 220	19	0.89±0.04	1.22	0.63
Angus	A- 221	19	1.28±0.1	2.31	0.4
Angus	A- 222	19	0.56±0.03	0.85	0.34
Angus	A- 223	19	0.61±0.04	1.02	0.34
Angus	A- 224	19	0.7±0.03	1.08	0.51
Angus	A- 225	19	0.76±0.04	1.22	0.55
Angus	A- 226	19	0.66±0.03	0.93	0.51
Angus	A- 228	19	0.88±0.04	1.2	0.48
Angus	A- 230	19	0.42±0.02	0.63	0.26
Angus	A- 231	18	0.59±0.01	0.7	0.5
Angus	A- 236	19	1.11±0.05	1.63	0.78
Angus	A- 237	19	0.7±0.06	1.21	0.26
Angus	A- 240	19	0.45±0.03	0.78	0.26
Angus	A- 241	19	1.26±0.1	2.46	0.35
Angus	A- 242	19	0.82±0.08	1.67	0.36
Angus	A- 243	19	0.79±0.04	1.21	0.56
Angus	A- 244	19	3.59±0.29	6.19	2.11
Angus	A- 245	19	0.54±0.04	0.82	0.27
Angus	A- 247	19	0.7±0.03	1.08	0.52
Angus	A- 249	19	3.54±0.28	5.4	2.01
Angus	A- 252	19	0.83±0.04	1.17	0.57
Angus	A- 253	19	0.78±0.02	0.91	0.65
Angus	A- 254	19	0.77±0.04	1.02	0.57
Angus	A- 255	19	0.29±0.01	0.44	0.22
Angus	A- 258	19	3.46±0.28	5.34	2.03
Angus	A- 259	19	0.69±0.03	1.07	0.51
Angus	A- 260	19	0.3±0.01	0.43	0.22
Angus	A- 262	19	0.85±0.11	1.97	0.22
Angus	A- 263	19	0.82±0.05	1.25	0.48
Angus	A- 267	19	0.74±0.02	0.91	0.59
Angus	A- 268	19	0.26±0.01	0.38	0.18
Angus	A- 271	19	0.84±0.05	1.34	0.32
Angus	A- 273	19	0.59±0.03	0.8	0.33
Angus	A- 274	19	0.56±0.02	0.77	0.41
Angus	A- 276	19	0.53±0.05	1.16	0.31
Angus	A- 277	19	0.77±0.02	0.99	0.6
Angus	A- 279	19	3.43±0.3	6.02	2.04
Angus	A- 280	19	0.57±0.04	0.92	0.33
Angus	A- 282	19	1.2±0.15	3.03	0.61
Angus	A- 286	19	0.49±0.03	0.76	0.22
Angus	A- 288	19	1.22±0.15	3.03	0.61
Angus	A- 291	19	0.66±0.03	0.88	0.42
Angus	A- 292	19	0.62±0.02	0.93	0.5
Angus	A- 294	19	0.68±0.05	1.31	0.4
Angus	A- 295	19	0.46±0.02	0.64	0.35
Angus	A- 296	18	0.29±0.02	0.48	0.2
Angus	A- 297	19	0.42±0.07	1.25	0.14
Angus	A- 298	19	0.62±0.03	0.93	0.47
Angus	A- 299	19	0.66±0.03	0.88	0.42
Angus	A- 301	19	0.9±0.05	1.3	0.65
Angus	A- 302	19	0.7±0.04	1.15	0.46
Angus	A- 303	18	1.07±0.11	2	0.54
Angus	A- 305	19	0.56±0.02	0.77	0.4
Angus	A- 306	18	0.86±0.03	1.16	0.7
Angus	A- 307	19	0.72±0.03	1.07	0.52
Angus	A- 308	19	1.03±0.07	1.71	0.52
Angus	A- 309	19	3.83±0.42	7.61	1.72
Angus	A- 310	19	0.75±0.02	0.92	0.61
Angus	A- 312	19	0.18±0.01	0.32	0.12
Angus	A- 314	19	1.11±0.1	2.13	0.52
Angus	A- 315	18	0.6±0.06	1.37	0.36
Angus	A- 316	19	2.17±0.1	2.92	1.2
Angus	A- 318	19	0.58±0.02	0.76	0.5
Angus	A- 320	19	0.73±0.03	1.12	0.52
Angus	A- 321	19	0.6±0.03	0.93	0.4
Angus	A- 322	19	1.19±0.08	1.74	0.55
Angus	A- 323	19	1.92±0.12	3.02	1.01
Angus	A- 325	19	0.37±0.02	0.59	0.27
Angus	A- 326	19	0.4±0.03	0.6	0.18
Angus	A- 328	19	2.35±0.12	3.4	1.51
Angus	A- 329	19	0.66±0.02	0.8	0.46
Angus	A- 335	19	0.75±0.05	1.33	0.44
Angus	A- 336	19	0.81±0.09	1.72	0.22
Angus	A- 338	19	0.74±0.02	0.9	0.59
Angus	A- 340	18	0.77±0.05	1.5	0.5
Angus	A- 342	18	2.44±0.25	5.29	1.51
Angus	A- 343	19	1.05±0.11	2.23	0.58
Angus	A- 345	19	1.02±0.14	2.14	0.3
Angus	A- 346	19	1.21±0.1	2.27	0.71
Angus	A- 348	19	0.87±0.05	1.34	0.55
Angus	A- 349	19	0.77±0.04	1.16	0.58
Angus	A- 350	19	1.12±0.06	1.66	0.7
Angus	A- 351	19	2.26±0.1	3.07	1.63
Angus	A- 352	19	0.94±0.03	1.23	0.6
Angus	A- 353	19	1.66±0.02	1.9	1.49
Angus	A- 355	19	2.21±0.12	3.21	0.83
Angus	A- 356	19	0.72±0.02	0.96	0.57
Angus	A- 357	19	0.57±0.03	0.82	0.35
Angus	A- 359	19	0.86±0.03	1.17	0.7
Angus	A- 360	19	2.57±0.15	4.46	1.65
Angus	A- 361	19	1.15±0.12	2.66	0.34
Angus	A- 362	19	0.75±0.03	1.14	0.57
Angus	A- 363	19	2.17±0.13	3.17	0.85
Angus	A- 365	19	0.74±0.03	0.9	0.58
Angus	A- 366	19	2.5±0.13	3.46	0.99
Angus	A- 367	19	0.74±0.02	0.89	0.6
Angus	A- 368	19	0.44±0.03	0.69	0.21
Angus	A- 370	19	3.22±0.09	3.86	2.49
Angus	A- 372	19	2.16±0.08	2.89	1.56
Angus	A- 376	19	0.9±0.04	1.32	0.59
Angus	A- 377	19	2.34±0.09	3.2	1.74
Angus	A- 378	19	0.7±0.01	0.78	0.58
Angus	A- 380	19	0.38±0.02	0.57	0.27
Angus	A- 382	19	1.09±0.04	1.6	0.81
Angus	A- 383	19	0.74±0.04	1.11	0.45
Angus	A- 384	19	0.73±0.03	0.98	0.48
Angus	A- 385	19	0.6±0.02	0.76	0.42
Angus	A- 386	19	2.31±0.09	3.15	1.74
Angus	A- 387	19	0.87±0.06	1.61	0.52
Angus	A- 388	19	0.66±0.04	1.04	0.33
Angus	A- 389	19	0.78±0.02	0.94	0.64
Angus	A- 390	18	1.13±0.04	1.42	0.81
Angus	A- 391	19	0.79±0.04	1.09	0.54
Angus	A- 393	19	1.3±0.06	1.87	0.97
Angus	A- 394	19	0.64±0.02	0.79	0.46
Angus	A- 395	19	0.82±0.07	1.45	0.21
Angus	A- 396	18	0.71±0.02	0.94	0.55
Angus	A- 398	19	0.66±0.03	0.94	0.45
Angus	A- 399	19	1.14±0.08	1.94	0.67
Angus	A- 400	19	0.98±0.11	2.15	0.41
Angus	A- 401	18	0.44±0.02	0.68	0.33
Angus	A- 402	19	1.14±0.04	1.56	0.93
Angus	A- 403	19	2.51±0.14	3.53	1.13
Angus	A- 406	19	0.71±0.02	0.89	0.59
Angus	A- 407	19	0.71±0.02	0.82	0.48
Angus	A- 408	19	0.87±0.08	1.58	0.35
Angus	A- 409	19	0.71±0.02	0.86	0.5
Angus	A- 410	19	0.97±0.03	1.21	0.8
Angus	A- 411	19	0.72±0.02	0.85	0.6
Angus	A- 412	19	0.93±0.06	1.44	0.47
Angus	A- 415	19	2.38±0.1	3.02	1.69
Angus	A- 416	19	0.85±0.04	1.19	0.49
Angus	A- 417	19	0.85±0.08	1.7	0.44
Angus	A- 418	19	0.96±0.04	1.46	0.74
Angus	A- 419	18	0.67±0.06	1.16	0.29
Angus	A- 420	19	0.95±0.05	1.46	0.4
Angus	A- 421	19	0.83±0.03	1.14	0.63
Angus	A- 422	19	0.95±0.11	2.15	0.41
Angus	A- 423	19	0.63±0.03	0.96	0.4
Angus	A- 424	19	2.36±0.1	3	1.66
Angus	A- 425	19	0.87±0.05	1.47	0.59
Angus	A- 427	19	0.65±0.02	0.91	0.45
Angus	A- 428	19	1.28±0.2	3.46	0.25
Angus	A- 429	19	1.08±0.04	1.58	0.86
Angus	A- 430	19	0.88±0.03	1.25	0.58
Angus	A- 431	19	1.14±0.18	2.85	0.26
Angus	A- 432	19	1.36±0.06	2.08	1.06
Angus	A- 433	19	0.72±0.05	1.11	0.41
Angus	A- 434	19	0.68±0.03	0.98	0.5
Angus	A- 435	19	1.43±0.07	2.02	0.97
Angus	A- 436	19	0.64±0.03	0.83	0.37
Angus	A- 437	19	2.35±0.1	3.2	1.66
Angus	A- 438	18	0.83±0.01	0.91	0.73
Angus	A- 439	19	0.63±0.02	0.77	0.54
Angus	A- 441	19	2.37±0.09	3.03	1.68
Angus	A- 442	19	0.58±0.03	0.9	0.35
Angus	A- 443	19	0.8±0.03	1.08	0.64
Angus	A- 444	18	0.66±0.03	0.94	0.42
Angus	A- 446	19	1.06±0.05	1.42	0.6
Angus	A- 448	19	1.07±0.05	1.5	0.79
Angus	A- 449	19	1.13±0.08	2	0.59
Angus	A- 450	19	1.12±0.05	1.59	0.75
Angus	A- 452	19	0.67±0.03	0.94	0.5
Angus	A- 453	19	0.34±0.02	0.53	0.18
Angus	A- 454	19	0.83±0.05	1.19	0.47
Angus	A- 455	19	0.85±0.04	1.06	0.59
Angus	A- 456	18	0.76±0.08	1.54	0.33
Angus	A- 457	19	0.48±0.02	0.69	0.26
Angus	A- 458	19	0.71±0.04	1.04	0.47
Angus	A- 459	19	0.86±0.03	1.18	0.6
Angus	A- 461	19	1.31±0.07	1.77	0.79
Angus	A- 463	19	0.84±0.05	1.23	0.4
Angus	A- 465	19	0.71±0.02	0.87	0.51
Angus	A- 468	19	0.73±0.03	0.98	0.54
Angus	A- 469	19	0.7±0.07	1.34	0.25
Angus	A- 471	19	0.68±0.03	0.95	0.47
Angus	A- 472	19	1.35±0.06	1.94	1.02
Angus	A- 473	19	1.09±0.04	1.63	0.83
Angus	A- 474	19	2.32±0.08	2.93	1.67
Angus	A- 475	19	0.72±0.04	1.01	0.44
Angus	A- 477	19	0.87±0.06	1.47	0.48
Angus	A- 478	19	2.37±0.1	3.23	1.6
Angus	A- 479	19	1.09±0.05	1.52	0.79
Angus	A- 480	19	0.82±0.02	1.07	0.61
Angus	A- 488	19	0.79±0.03	0.99	0.55
Angus	A- 490	19	0.43±0.02	0.66	0.26
Angus	A- 491	19	0.74±0.03	1.04	0.55
Angus	A- 492	19	0.83±0.04	1.27	0.57
Angus	A- 493	19	0.75±0.03	1.08	0.58
Angus	A- 497	19	0.93±0.09	1.95	0.52
Angus	A- 498	19	2.29±0.07	2.9	1.67
Angus	A- 499	19	0.59±0.02	0.77	0.43
Angus	A- 500	19	0.92±0.05	1.28	0.51
Angus	A- 501	19	0.75±0.04	1.2	0.46
Angus	A- 502	19	4.69±0.53	9.69	1.37
Angus	A- 503	19	2.31±0.09	3.14	1.62
Angus	A- 504	19	0.72±0.02	0.94	0.59
Angus	A- 506	18	0.81±0.07	1.94	0.63
Angus	A- 507	19	0.6±0.02	0.79	0.47
Angus	A- 508	19	0.6±0.02	0.84	0.39
Angus	A- 509	19	1.01±0.08	1.68	0.4
Angus	A- 514	19	0.75±0.05	1.26	0.35
Angus	A- 516	19	1.47±0.07	2.09	0.94
Angus	A- 517	19	0.68±0.03	1.06	0.48
Angus	A- 519	19	0.72±0.02	0.94	0.59
Angus	A- 521	19	0.89±0.04	1.23	0.67
Angus	A- 522	19	0.25±0.01	0.37	0.17
Angus	A- 523	18	0.91±0.05	1.28	0.54
Angus	A- 524	19	0.72±0.03	1.1	0.48
Angus	A- 525	19	1.13±0.08	1.65	0.4
Angus	A- 526	19	0.67±0.03	1.06	0.48
Angus	A- 527	19	0.8±0.04	1.27	0.51
Angus	A- 528	18	0.15±0.02	0.48	0.1
Angus	A- 530	19	0.58±0.02	0.79	0.42
Angus	A- 531	19	0.81±0.11	2.01	0.17
Angus	A- 532	19	0.63±0.02	0.8	0.48
Angus	A- 533	19	0.77±0.02	0.94	0.57
Angus	A- 534	19	0.62±0.03	0.82	0.33
Angus	A- 535	19	0.87±0.05	1.22	0.48
Angus	A- 536	19	0.59±0.02	0.78	0.4
Angus	A- 537	19	0.69±0.03	0.96	0.47
Angus	A- 538	19	0.91±0.04	1.22	0.69
Angus	A- 541	19	0.83±0.07	1.48	0.42
Angus	A- 542	19	0.41±0.03	0.66	0.22
Angus	A- 543	19	0.31±0.03	0.69	0.2
Angus	A- 545	19	0.73±0.03	1	0.48
Angus	A- 546	19	0.36±0.02	0.52	0.22
Angus	A- 547	18	0.66±0.02	0.86	0.51
Angus	A- 548	19	0.47±0.02	0.67	0.3
Angus	A- 549	19	0.76±0.02	0.97	0.62
Angus	A- 551	19	0.8±0.05	1.1	0.41
Angus	A- 552	19	0.71±0.01	0.83	0.58
Angus	A- 553	19	2.29±0.08	2.86	1.62
Angus	A- 554	19	0.38±0.04	0.73	0.1
Angus	A- 555	19	0.87±0.08	1.95	0.51
Angus	A- 556	19	2.27±0.08	2.91	1.66
Angus	A- 557	19	3.71±0.36	7.19	1.75
Angus	A- 559	18	0.77±0.02	1.01	0.63
Angus	A- 561	19	0.76±0.03	1.04	0.55
Angus	A- 563	19	1.19±0.07	1.84	0.69
Angus	A- 564	19	0.75±0.03	1.09	0.58
Angus	A- 565	19	0.82±0.05	1.35	0.44
Angus	A- 566	19	0.72±0.06	1.49	0.22
Angus	A- 567	19	0.73±0.04	1.26	0.43
Angus	A- 569	19	0.78±0.03	1.02	0.62
Angus	A- 570	19	3.6±1.03	10	0.22
Angus	A- 571	19	0.99±0.03	1.26	0.72
Angus	A- 573	19	1.01±0.07	1.83	0.52
Angus	A- 574	19	0.91±0.03	1.21	0.72
Angus	A- 576	19	3.98±0.54	10	1.85
Angus	A- 578	18	0.52±0.01	0.67	0.47
Angus	A- 579	19	0.81±0.04	1.26	0.56
Angus	A- 580	19	0.65±0.04	1.22	0.47
Angus	A- 581	19	1.93±0.08	2.62	1.51
Angus	A- 584	19	0.73±0.02	0.9	0.58
Angus	A- 585	19	0.81±0.06	1.38	0.5
Angus	A- 586	19	0.74±0.02	0.93	0.62
Angus	A- 587	19	2.25±0.07	2.83	1.66
Angus	A- 588	19	0.86±0.03	1.09	0.65
Angus	A- 589	19	0.75±0.02	0.93	0.53
Angus	A- 590	19	1.63±0.07	2.41	1.22
Angus	A- 591	19	2.31±0.08	2.94	1.8
Angus	A- 594	19	0.65±0.02	0.87	0.5
Angus	A- 595	19	1±0.07	1.94	0.52
Angus	A- 596	19	0.88±0.02	1.1	0.72
Angus	A- 597	19	0.64±0.04	0.96	0.31
Angus	A- 598	19	0.74±0.04	1.07	0.46
Angus	A- 599	19	0.65±0.02	0.87	0.53
Angus	A- 600	19	0.68±0.03	0.89	0.43
Angus	A- 601	19	0.81±0.03	1.25	0.61
Angus	A- 602	19	1.04±0.04	1.33	0.77
Angus	A- 604	19	0.75±0.03	0.95	0.48
Angus	A- 605	19	0.73±0.03	1.06	0.5
Angus	A- 607	19	2.78±0.12	4.22	1.98
Angus	A- 609	19	0.47±0.03	0.72	0.27
Angus	A- 610	19	0.82±0.04	1.26	0.59
Angus	A- 611	19	2.14±0.12	3.07	1.34
Angus	A- 613	19	1.44±0.09	2.15	0.66
Angus	A- 614	19	1.27±0.09	1.81	0.66
Angus	A- 615	19	1.27±0.06	2.03	0.93
Angus	A- 616	19	1.35±0.07	2.11	1
Angus	A- 617	19	1.24±0.06	1.95	0.95
Angus	A- 618	19	0.61±0.04	0.99	0.34
Angus	A- 619	19	0.82±0.08	1.5	0.43
Angus	A- 620	18	1.56±0.08	2.12	1.06
Angus	A- 621	19	0.81±0.09	1.43	0.27
Angus	A- 622	18	1.12±0.04	1.53	0.81
Angus	A- 623	19	0.95±0.03	1.28	0.73
Angus	A- 624	19	0.38±0.02	0.54	0.3
Angus	A- 625	18	0.63±0.06	1.15	0.35
Angus	A- 626	19	0.74±0.06	1.39	0.39
Angus	A- 627	19	1.28±0.06	1.88	0.92
Angus	A- 628	19	0.99±0.05	1.52	0.64
Angus	A- 629	19	0.83±0.03	1.2	0.64
Angus	A- 630	19	0.83±0.02	1.08	0.68
Angus	A- 631	19	1.67±0.07	2.48	1.24
Angus	A- 632	19	0.83±0.02	1.11	0.71
Angus	A- 633	19	1.62±0.08	2.51	1.23
Angus	A- 635	19	2.28±0.06	2.88	1.74
Angus	A- 637	19	1.27±0.06	1.95	0.85
Angus	A- 638	19	0.68±0.04	1	0.44
Angus	A- 639	19	0.91±0.1	2.07	0.46
Angus	A- 640	19	1.31±0.07	2.14	0.92
Angus	A- 642	19	0.68±0.03	0.98	0.54
Angus	A- 643	19	3.44±0.41	6.59	1.65
Angus	A- 645	19	2.18±0.07	2.66	1.64
Angus	A- 646	19	1.04±0.04	1.37	0.86
Angus	A- 648	19	0.63±0.03	0.82	0.41
Angus	A- 649	19	1.23±0.06	1.76	0.79
Angus	A- 651	19	0.37±0.02	0.55	0.27
Angus	A- 652	19	2.28±0.07	2.93	1.77
Angus	A- 654	19	0.63±0.03	0.82	0.41
Angus	A- 655	19	0.64±0.03	0.84	0.44
Angus	A- 656	19	0.61±0.03	0.84	0.44
Angus	A- 658	19	2.68±0.14	4.38	1.8
Angus	A- 660	19	0.57±0.03	0.84	0.3
Angus	A- 663	19	0.56±0.02	0.78	0.38
Angus	A- 664	19	0.64±0.03	0.84	0.44
Angus	A- 667	19	0.77±0.05	1.18	0.44
Angus	A- 670	19	3.9±0.51	10	1.92
Angus	A- 671	19	3.61±0.9	10	1.02
Angus	A- 672	19	0.42±0.04	0.78	0.14
Angus	A- 673	19	1.12±0.1	2.3	0.48
Angus	A- 674	19	1.12±0.1	2.3	0.48
Angus	A- 675	19	0.7±0.07	1.24	0.25
Angus	A- 676	19	2.26±0.07	2.88	1.7
Angus	A- 678	19	0.83±0.08	1.58	0.44
Angus	A- 679	18	1.08±0.06	1.69	0.78
Angus	A- 680	19	2.26±0.07	2.98	1.69
Angus	A- 681	19	0.94±0.03	1.25	0.78
Angus	A- 682	19	0.62±0.01	0.76	0.5
Angus	A- 683	19	0.62±0.02	0.76	0.5
Angus	A- 684	19	0.76±0.03	0.95	0.36
Angus	A- 685	19	0.66±0.03	0.92	0.42
Angus	A- 686	19	0.68±0.04	1.01	0.42
Angus	A- 687	19	4.54±0.83	10	0.18
Angus	A- 688	19	1.62±0.1	2.51	0.97
Angus	A- 689	19	0.83±0.08	1.56	0.43
Angus	A- 690	19	0.61±0.03	0.77	0.42
Angus	A- 691	19	0.61±0.02	0.78	0.43
Angus	A- 694	19	0.88±0.02	1.1	0.77
Angus	A- 695	19	0.59±0.02	0.78	0.44
Angus	A- 696	19	2.11±0.07	2.64	1.59
Angus	A- 697	19	0.68±0.05	1.09	0.37
Angus	A- 698	19	0.19±0.01	0.33	0.1
Angus	A- 699	19	0.55±0.04	1	0.32
Angus	A- 700	19	3.83±0.5	10	1.91
Angus	A- 701	19	0.25±0.01	0.38	0.17
Angus	A- 702	19	2.17±0.07	2.62	1.46
Angus	A- 703	19	0.33±0.02	0.56	0.24
Angus	A- 704	19	0.75±0.03	1.11	0.51
Angus	A- 705	19	0.66±0.03	0.97	0.5
Angus	A- 706	19	0.72±0.07	1.55	0.38
Angus	A- 707	19	0.84±0.08	1.58	0.33
Angus	A- 708	19	0.89±0.04	1.2	0.57
Angus	A- 709	19	0.65±0.03	0.96	0.41
Angus	A- 710	19	0.56±0.05	1.01	0.26
Angus	A- 711	19	0.79±0.06	1.31	0.4
Angus	A- 712	19	0.74±0.04	1.16	0.48
Angus	A- 713	19	0.8±0.09	1.61	0.27
Angus	A- 714	19	0.65±0.06	1.19	0.35
Angus	A- 715	19	0.83±0.03	1.1	0.55
Angus	A- 716	19	0.32±0.04	0.65	0.13
Angus	A- 717	19	0.68±0.06	1.38	0.28
Angus	A- 718	19	0.93±0.05	1.48	0.56
Angus	A- 719	19	0.73±0.04	1.08	0.46
Angus	A- 720	19	0.66±0.06	1.19	0.26
Angus	A- 721	19	1.23±0.07	1.88	0.78
Angus	A- 722	19	0.61±0.05	1	0.14
Angus	A- 724	19	0.35±0.02	0.46	0.21
Angus	A- 726	19	2.3±0.17	3.87	1.27
Angus	A- 727	19	2±0.07	2.82	1.53
Angus	A- 728	19	0.66±0.04	0.94	0.43
Angus	A- 729	19	2.25±0.05	2.57	1.84
Angus	A- 731	19	0.51±0.06	1.18	0.17
Angus	A- 732	19	3.29±0.82	10	1.02
Angus	A- 733	19	0.57±0.03	0.75	0.29
Angus	A- 734	19	0.55±0.04	0.86	0.25
Angus	A- 735	19	0.73±0.05	1.01	0.15
Angus	A- 736	19	0.55±0.03	0.81	0.26
Angus	A- 737	19	0.75±0.04	1.22	0.56
Angus	A- 738	19	0.97±0.05	1.5	0.74
Angus	A- 740	19	0.88±0.02	1.1	0.7
Angus	A- 741	19	3.8±0.28	5.99	2.02
Angus	A- 742	19	2.53±0.12	3.9	1.9
Angus	A- 743	19	0.79±0.03	0.98	0.6
Angus	A- 744	19	0.71±0.02	0.89	0.53
Angus	A- 745	19	1.28±0.08	2.23	0.87
Angus	A- 747	19	0.8±0.06	1.55	0.52
Angus	A- 748	19	0.86±0.04	1.15	0.54
Angus	A- 749	19	0.67±0.04	1.01	0.26
Angus	A- 751	19	2.52±0.2	4.84	1.15
Angus	A- 753	19	3.26±0.26	6.14	1.72
Angus	A- 756	19	2.59±0.12	4	1.93
Angus	A- 757	19	0.82±0.04	1.08	0.5
Angus	A- 758	19	2.57±0.12	3.99	1.95
Angus	A- 760	19	1.12±0.06	1.88	0.79
Angus	A- 761	19	2.35±0.12	3.66	1.6
Angus	A- 762	19	1.5±0.1	2.54	0.98
Angus	A- 763	19	0.52±0.03	0.65	0.27
Angus	A- 764	19	2.35±0.11	3.46	1.79
Angus	A- 765	19	0.99±0.06	1.82	0.68
Angus	A- 766	19	2.45±0.14	3.79	1.44
Angus	A- 768	19	0.7±0.05	1.17	0.42
Angus	A- 769	19	1.4±0.12	2.87	0.79
Angus	A- 770	19	0.4±0.02	0.54	0.22
Angus	A- 771	19	0.64±0.04	0.99	0.45
Angus	A- 773	19	0.7±0.03	1.01	0.52
Angus	A- 774	19	0.52±0.03	0.65	0.27
Angus	A- 775	19	0.98±0.06	1.71	0.57
Angus	A- 777	19	1.09±0.23	3.55	0.5
Angus	A- 779	19	0.85±0.03	1.12	0.6
Angus	A- 780	19	0.51±0.02	0.67	0.36
Angus	A- 781	19	0.65±0.04	1.02	0.37
Angus	A- 782	19	0.63±0.03	0.88	0.48
Angus	A- 785	19	3.55±0.69	10	0.27
Angus	A- 789	18	1.89±0.05	2.21	1.48
Angus	A- 790	19	0.7±0.03	0.95	0.45
Angus	A- 792	19	0.56±0.03	0.81	0.33
Angus	A- 793	19	0.49±0.02	0.67	0.37
Angus	A- 794	19	0.65±0.03	0.91	0.49
Angus	A- 795	19	0.36±0.02	0.5	0.17
Angus	A- 797	19	0.71±0.04	1.05	0.52
Angus	A- 798	19	0.8±0.02	1.07	0.67
Angus	A- 799	19	0.94±0.1	1.88	0.41
Angus	A- 803	18	0.58±0.03	0.84	0.45
Angus	A- 805	19	0.68±0.04	0.93	0.4
Angus	A- 806	19	0.84±0.08	1.64	0.25
Angus	A- 807	19	1.07±0.1	1.84	0.61
Angus	A- 809	19	1±0.1	2.18	0.38
Angus	A- 810	19	1.24±0.05	1.86	0.99
Angus	A- 811	19	0.73±0.03	1.11	0.55
Angus	A- 813	19	1.23±0.06	2.02	0.84
Angus	A- 815	19	1.33±0.05	1.73	1.08
Angus	A- 817	19	3.14±0.23	5.92	2.17
Angus	A- 819	19	1.5±0.07	2.19	1.09
Angus	A- 820	18	1.57±0.06	2.05	1.13
Angus	A- 821	19	0.67±0.03	0.91	0.45
Angus	A- 822	19	0.68±0.03	0.97	0.49
Angus	A- 824	19	0.6±0.03	0.78	0.37
Angus	A- 825	19	0.68±0.03	1.01	0.51
Angus	A- 826	19	0.72±0.03	1.06	0.56
Angus	A- 827	18	0.62±0.02	0.85	0.48
Angus	A- 828	19	1.01±0.06	1.55	0.66
Angus	A- 829	19	0.89±0.03	1.08	0.68
Angus	A- 830	19	0.7±0.03	0.99	0.45
Angus	A- 831	19	0.8±0.08	1.6	0.32
Angus	A- 832	18	0.93±0.22	3.99	0.2
Angus	A- 835	19	0.75±0.02	0.9	0.58
Angus	A- 837	19	1.74±0.06	2.38	1.31
Angus	A- 838	19	0.56±0.05	1.16	0.24
Angus	A- 839	19	0.58±0.03	0.93	0.4
Angus	A- 840	19	0.6±0.03	0.92	0.4
Angus	A- 843	19	0.59±0.03	0.83	0.46
Angus	A- 844	19	1.32±0.05	1.67	0.93
Angus	A- 845	19	1.02±0.11	2.04	0.37
Angus	A- 846	19	0.78±0.04	1.21	0.56
Angus	A- 847	19	0.76±0.03	1.07	0.59
Angus	A- 848	18	0.81±0.04	1.27	0.55
Angus	A- 850	19	2.76±0.13	3.68	1.88
Angus	A- 851	19	0.6±0.04	1.04	0.42
Angus	A- 852	18	0.88±0.44	8.37	0.26
Angus	A- 854	19	1.82±0.07	2.42	1.36
Angus	A- 856	19	0.8±0.04	1.19	0.58
Angus	A- 857	19	0.49±0.01	0.61	0.4
Angus	A- 858	19	0.84±0.04	1.08	0.62
Angus	A- 859	19	0.72±0.02	1	0.6
Angus	A- 860	19	0.79±0.02	1.02	0.62
Angus	A- 861	19	0.85±0.04	1.11	0.6
Angus	A- 862	19	0.72±0.03	0.98	0.44
Angus	A- 865	19	0.88±0.02	1.05	0.74
Angus	A- 867	19	0.77±0.04	1.13	0.44
Angus	A- 869	19	0.75±0.02	1.03	0.55
Angus	A- 870	19	0.78±0.04	1.21	0.56
Angus	A- 872	19	3.63±0.67	10	0.46
Angus	A- 873	19	0.7±0.02	0.9	0.55
Angus	A- 875	18	0.82±0.04	1.22	0.59
Angus	A- 877	19	0.8±0.03	1.16	0.54
Angus	A- 878	19	0.56±0.05	1.16	0.22
Angus	A- 879	19	0.77±0.03	1.04	0.6
Angus	A- 880	19	0.73±0.04	1.11	0.41
Angus	A- 881	19	0.4±0.03	0.8	0.24
Angus	A- 882	19	0.75±0.02	1.03	0.55
Angus	A- 884	19	0.88±0.04	1.22	0.51
Angus	A- 885	19	1.54±0.09	2.26	1.03
Angus	A- 886	19	2.45±0.11	3.6	1.63
Angus	A- 887	19	0.76±0.03	1.07	0.59
Angus	A- 889	19	0.66±0.03	0.89	0.44
Angus	A- 890	19	2.52±0.11	3.6	1.63
Angus	A- 891	19	0.75±0.03	1.01	0.61
Angus	A- 895	19	0.8±0.03	1.18	0.46
Angus	A- 896	19	0.82±0.03	1.07	0.67
Angus	A- 898	19	2.08±0.1	2.73	1.24
Angus	A- 901	19	2.92±0.12	3.9	2.13
Angus	A- 903	19	0.55±0.03	0.8	0.36
Angus	A- 905	19	1.59±0.1	2.56	1.03
Angus	A- 906	19	0.74±0.03	0.97	0.58
Angus	A- 908	19	0.64±0.03	0.9	0.49
Angus	A- 909	19	0.69±0.04	1.04	0.45
Angus	A- 910	19	1.07±0.03	1.32	0.77
Angus	A- 911	19	0.81±0.04	1.14	0.58
Angus	A- 912	19	0.71±0.04	1.17	0.54
Angus	A- 913	19	0.84±0.03	1.1	0.6
Angus	A- 914	19	0.66±0.05	1.22	0.32
Angus	A- 916	19	0.4±0.02	0.59	0.25
Angus	A- 917	19	0.82±0.03	1.06	0.65
Angus	A- 918	19	0.74±0.05	1.31	0.44
Angus	A- 919	19	1.81±0.06	2.29	1.38
Angus	A- 920	19	0.87±0.03	1.15	0.65
Angus	A- 921	19	0.58±0.01	0.66	0.47
Angus	A- 922	18	0.65±0.04	1.03	0.34
Angus	A- 923	19	0.63±0.01	0.76	0.57
Angus	A- 924	19	0.65±0.01	0.78	0.54
Angus	A- 925	19	0.72±0.02	0.86	0.59
Angus	A- 926	18	0.7±0.02	0.84	0.62
Angus	A- 927	19	0.68±0.01	0.81	0.57
Angus	A- 928	19	0.66±0.01	0.83	0.58
Angus	A- 929	19	1.91±0.07	2.4	1.34
Angus	A- 930	19	0.5±0.04	0.77	0.15
Angus	A- 931	19	0.71±0.01	0.83	0.6
Angus	A- 932	19	0.63±0.03	0.92	0.43
Angus	A- 933	19	0.84±0.07	1.36	0.34
Angus	A- 934	18	0.86±0.02	1.07	0.73
Angus	A- 936	19	0.68±0.04	1.13	0.42
Angus	A- 938	19	0.33±0.01	0.43	0.27
Angus	A- 940	19	0.62±0.03	0.86	0.43
Angus	A- 942	19	1.98±0.07	2.38	1.4
Angus	A- 943	19	0.74±0.03	1.06	0.57
Angus	A- 944	19	1.34±0.07	1.96	0.87
Angus	A- 946	19	3.41±0.17	5.25	2.38
Angus	A- 947	19	2.53±0.39	6.69	0.64
Angus	A- 948	19	0.87±0.03	1.15	0.59
Angus	A- 949	19	0.5±0.03	0.69	0.34
Angus	A- 950	19	0.87±0.06	1.4	0.49
Angus	A- 951	19	0.49±0.02	0.72	0.31
Angus	A- 953	19	0.68±0.02	0.84	0.52
Angus	A- 954	19	0.75±0.03	1.07	0.54
Angus	A- 956	19	0.69±0.01	0.81	0.58
Angus	A- 957	19	0.85±0.05	1.19	0.5
Angus	A- 958	19	0.73±0.05	1.05	0.37
Angus	A- 960	19	0.76±0.04	1.12	0.44
Angus	A- 961	19	0.41±0.02	0.54	0.22
Angus	A- 963	19	0.58±0.02	0.82	0.42
Angus	A- 964	19	0.76±0.08	1.65	0.33
Angus	A- 965	19	1.82±0.1	2.74	1.06
Angus	A- 966	19	3.67±0.16	5.07	2.68
Angus	A- 967	19	0.61±0.04	0.93	0.34
Angus	A- 969	19	1.22±0.11	2.08	0.52
Angus	A- 970	19	0.62±0.03	0.85	0.38
Angus	A- 971	18	0.92±0.25	4.09	0.32
Angus	A- 973	18	2.97±0.09	3.76	2.19
Angus	A- 974	19	1.91±0.06	2.35	1.47
Angus	A- 975	19	2.33±0.1	3.19	1.44
Angus	A- 976	19	2.47±0.1	3.45	1.79
Angus	A- 977	19	2.04±0.07	2.64	1.66
Angus	A- 978	19	0.86±0.04	1.28	0.66
Angus	A- 979	19	1.27±0.06	1.97	0.93
Angus	A- 980	19	0.75±0.04	1.06	0.38
Angus	A- 982	19	1.03±0.03	1.3	0.84
Angus	A- 983	19	1.02±0.05	1.49	0.64
Angus	A- 984	19	0.5±0.01	0.63	0.41
Angus	A- 987	19	0.83±0.04	1.12	0.49
Angus	A- 989	19	0.85±0.03	1.14	0.59
Angus	A- 990	18	0.8±0.03	1.08	0.58
Angus	A- 991	19	0.76±0.03	1.1	0.54
Angus	A- 992	19	0.72±0.04	1.02	0.42
Angus	A- 993	19	0.7±0.04	1.11	0.45
Angus	A- 994	19	0.77±0.04	1.18	0.52
Angus	A- 995	19	3.17±0.64	9.22	0.28
Angus	A- 996	19	0.91±0.05	1.49	0.59
Angus	A- 997	19	1.94±0.06	2.36	1.46
Angus	A- 998	19	3.11±0.13	4.38	2.34
Angus	A- 999	18	0.96±0.22	3.77	0.2
Angus	A- 1002	19	0.48±0.03	0.73	0.25
Angus	A- 1003	19	0.78±0.07	1.59	0.37
Angus	A- 1005	19	0.83±0.03	1.18	0.56
Angus	A- 1006	19	0.55±0.03	0.81	0.36
Angus	A- 1007	19	0.51±0.04	0.79	0.23
Angus	A- 1009	19	0.54±0.03	0.87	0.32
Angus	A- 1010	19	0.42±0.03	0.62	0.22
Angus	A- 1011	19	0.38±0.01	0.48	0.28
Angus	A- 1012	19	1.54±0.06	2.1	1.12
Angus	A- 1013	19	0.45±0.02	0.53	0.34
Angus	A- 1014	19	0.69±0.04	0.99	0.47
Angus	A- 1016	19	0.42±0.01	0.49	0.31
Angus	A- 1017	19	0.85±0.03	1.09	0.57
Angus	A- 1018	19	1.02±0.08	1.9	0.44
Angus	A- 1019	19	0.88±0.04	1.14	0.64
Angus	A- 1020	19	0.43±0.02	0.59	0.25
Angus	A- 1021	19	0.68±0.03	0.89	0.39
Angus	A- 1022	19	1.98±0.06	2.46	1.51
Angus	A- 1023	19	1.36±0.39	6.22	0.51
Angus	A- 1024	19	3.23±0.07	3.71	2.44
Angus	A- 1025	19	0.87±0.05	1.52	0.6
Angus	A- 1026	19	1.3±0.09	2.09	0.74
Angus	A- 1027	19	0.62±0.03	0.86	0.39
Angus	A- 1028	19	1.08±0.04	1.37	0.76
Angus	A- 1029	19	2.08±0.08	2.7	1.54
Angus	A- 1030	19	0.7±0.05	1.23	0.32
Angus	A- 1032	19	0.81±0.05	1.31	0.49
Angus	A- 1033	19	0.73±0.05	1.01	0.35
Angus	A- 1034	19	1.46±0.08	2.42	1.08
Angus	A- 1035	19	0.87±0.05	1.52	0.6
Angus	A- 1037	19	0.94±0.07	1.65	0.52
Angus	A- 1038	18	0.84±0.27	4.58	0.1
Angus	A- 1039	19	0.72±0.03	0.91	0.41
Angus	A- 1040	19	2.07±0.07	2.58	1.56
Angus	A- 1041	19	0.7±0.03	0.95	0.46
Angus	A- 1042	19	0.89±0.03	1.2	0.7
Angus	A- 1043	18	0.57±0.25	4.31	0.1
Angus	A- 1044	19	2±0.07	2.52	1.54
Angus	A- 1045	19	1.19±0.06	1.83	0.87
Angus	A- 1046	19	0.49±0.04	0.8	0.24
Angus	A- 1047	19	0.5±0.03	0.78	0.24
Angus	A- 1049	19	0.72±0.02	0.98	0.58
Angus	A- 1050	18	0.66±0.05	1.19	0.3
Angus	A- 1051	19	0.91±0.07	1.76	0.5
Angus	A- 1052	19	0.47±0.03	0.78	0.22
Angus	A- 1053	19	1.21±0.06	1.95	0.87
Angus	A- 1054	19	0.82±0.08	1.62	0.4
Angus	A- 1055	19	0.83±0.09	1.5	0.33
Angus	A- 1056	19	0.94±0.09	1.83	0.4
Angus	A- 1058	19	0.61±0.03	0.81	0.4
Angus	A- 1059	19	0.9±0.07	1.79	0.55
Angus	A- 1061	19	1.1±0.05	1.6	0.73
Angus	A- 1062	19	1±0.05	1.3	0.58
Angus	A- 1063	19	0.76±0.05	1.16	0.16
Angus	A- 1064	19	0.81±0.04	1.23	0.56
Angus	A- 1065	19	0.82±0.05	1.2	0.48
Angus	A- 1066	19	1.17±0.06	1.66	0.74
Angus	A- 1067	19	0.74±0.06	1.53	0.35
Angus	A- 1068	19	0.74±0.05	1.34	0.42
Angus	A- 1069	19	0.73±0.04	1.07	0.41
Angus	A- 1070	19	0.76±0.04	1.2	0.42
Angus	A- 1071	19	0.77±0.04	1.15	0.54
Angus	A- 1072	19	0.79±0.06	1.26	0.33
Angus	A- 1073	19	0.49±0.03	0.91	0.34
Angus	A- 1075	19	2.05±0.07	2.65	1.64
Angus	A- 1076	19	0.43±0.02	0.54	0.25
Angus	A- 1077	19	2.12±0.07	2.74	1.71
Angus	A- 1078	19	0.45±0.02	0.6	0.28
Angus	A- 1079	19	0.65±0.02	0.85	0.53
Angus	A- 1080	19	0.65±0.02	0.83	0.45
Angus	A- 1081	19	0.78±0.11	1.88	0.22
Angus	A- 1082	19	2.21±0.11	3.53	1.52
Angus	A- 1083	19	0.97±0.04	1.45	0.7
Angus	A- 1084	19	0.85±0.11	1.82	0.18
Angus	A- 1087	19	0.74±0.05	1.22	0.46
Angus	A- 1088	19	1.17±0.07	1.85	0.76
Angus	A- 1089	19	0.5±0.04	0.81	0.22
Angus	A- 1090	19	0.93±0.05	1.53	0.7
Angus	A- 1092	19	0.7±0.04	0.98	0.36
Angus	A- 1094	19	1.25±0.08	1.91	0.7
Angus	A- 1095	19	1.28±0.06	2.03	0.96
Angus	A- 1098	19	3.13±0.7	10	0.35
Angus	A- 1101	19	0.84±0.03	1.11	0.66
Angus	A- 1105	18	0.87±0.01	0.97	0.74
Angus	A- 1107	18	0.99±0.04	1.41	0.69
Angus	A- 1108	19	1.22±0.04	1.61	0.84
Angus	A- 1109	19	0.85±0.05	1.39	0.56
Angus	A- 1110	19	1.11±0.04	1.47	0.88
Angus	A- 1112	19	5.85±0.88	10	0.41
Angus	A- 1113	18	0.67±0.03	0.99	0.52
Angus	A- 1114	19	1.15±0.05	1.63	0.87
Angus	A- 1115	19	0.61±0.04	0.96	0.35
Angus	A- 1116	19	0.18±0.01	0.24	0.14
Angus	A- 1117	19	0.63±0.03	0.9	0.43
Angus	A- 1118	19	1.12±0.04	1.56	0.85
Angus	A- 1119	19	2.14±0.06	2.56	1.7
Angus	A- 1121	19	2.08±0.07	2.62	1.61
Angus	A- 1122	19	0.64±0.04	1.09	0.37
Angus	A- 1123	19	0.66±0.03	1.01	0.44
Angus	A- 1124	19	0.79±0.05	1.27	0.55
Angus	A- 1125	19	0.61±0.04	1.07	0.31
Angus	A- 1126	19	3.91±0.29	6.46	2.23
Angus	A- 1127	19	0.77±0.03	1.09	0.57
Angus	A- 1129	19	0.89±0.06	1.36	0.48
Angus	A- 1130	18	1.15±0.09	1.86	0.28
Angus	A- 1131	19	0.75±0.05	1.33	0.46
Angus	A- 1132	19	0.72±0.03	0.95	0.48
Angus	A- 1133	19	0.86±0.08	1.86	0.3
Angus	A- 1134	19	0.91±0.04	1.34	0.62
Angus	A- 1135	19	0.49±0.03	0.73	0.24
Angus	A- 1136	19	0.75±0.03	1.04	0.58
Angus	A- 1138	18	0.77±0.06	1.4	0.44
Angus	A- 1141	19	0.39±0.02	0.48	0.27
Angus	A- 1142	19	0.42±0.02	0.6	0.23
Angus	A- 1143	19	0.29±0.02	0.52	0.15
Angus	A- 1144	19	0.55±0.03	0.77	0.2
Angus	A- 1145	19	0.29±0.02	0.45	0.12
Angus	A- 1146	19	0.29±0.01	0.45	0.16
Angus	A- 1147	19	0.48±0.04	0.84	0.28
Angus	A- 1148	19	0.65±0.03	0.9	0.43
Angus	A- 1150	19	0.86±0.03	1.15	0.64
Angus	A- 1151	19	0.83±0.05	1.18	0.5
Angus	A- 1152	19	0.61±0.03	0.89	0.41
Angus	A- 1154	19	0.35±0.01	0.48	0.27
Angus	A- 1155	18	0.18±0.01	0.24	0.12
Angus	A- 1158	19	1.8±0.1	2.73	1.07
Angus	A- 1159	19	2.19±0.08	2.82	1.69
Angus	A- 1160	19	0.89±0.05	1.56	0.64
Angus	A- 1161	19	0.79±0.04	1.27	0.6
Angus	A- 1163	19	0.81±0.03	1.09	0.63
Angus	A- 1164	19	1.32±0.07	2.14	0.9
Angus	A- 1165	19	1.98±0.11	2.87	1.21
Angus	A- 1166	19	0.75±0.03	1	0.56
Angus	A- 1170	19	0.72±0.05	1.35	0.31
Angus	A- 1171	19	2.11±0.07	2.66	1.65
Angus	A- 1172	19	0.76±0.03	1.03	0.52
Angus	A- 1174	19	0.87±0.04	1.36	0.61
Angus	A- 1175	19	0.75±0.02	0.91	0.56
Angus	A- 1176	19	0.79±0.03	1.08	0.61
Angus	A- 1177	19	0.71±0.02	0.89	0.55
Angus	A- 1178	19	0.67±0.02	0.85	0.5
Angus	A- 1179	19	0.65±0.05	1.29	0.3
Angus	A- 1180	18	0.8±0.03	1.04	0.63
Angus	A- 1182	18	0.8±0.03	1.04	0.63
Angus	A- 1184	18	0.79±0.12	2.45	0.18
Angus	A- 1185	19	0.76±0.03	1.03	0.52
Angus	A- 1186	19	0.74±0.04	1.2	0.46
Angus	A- 1187	19	0.88±0.05	1.33	0.56
Angus	A- 1188	18	0.76±0.03	0.96	0.53
Angus	A- 1190	19	0.8±0.03	1.06	0.63
Angus	A- 1191	19	0.79±0.03	1.08	0.61
Angus	A- 1192	19	0.65±0.04	1.06	0.38
Angus	A- 1193	19	0.55±0.06	1.18	0.21
Angus	A- 1194	19	0.61±0.07	1.37	0.12
Angus	A- 1195	19	2.57±0.62	10	0.1
Angus	A- 1197	19	0.76±0.02	0.97	0.63
Angus	A- 1198	18	0.76±0.03	0.96	0.53
Angus	A- 1199	18	0.62±0.05	0.94	0.24
Angus	A- 1200	19	0.58±0.03	0.84	0.36
Angus	A- 1201	19	0.71±0.03	1.05	0.52
Angus	A- 1202	19	2.48±0.14	4.11	1.79
Angus	A- 1203	19	0.8±0.02	1.04	0.67
Angus	A- 1204	19	0.44±0.02	0.61	0.27
Angus	A- 1205	19	2.12±0.07	2.7	1.66
Angus	A- 1206	19	0.7±0.04	1.16	0.42
Angus	A- 1207	19	0.12±0	0.16	0.1
Angus	A- 1208	19	0.24±0.03	0.49	0.1
Angus	A- 1209	19	0.85±0.05	1.27	0.46
Angus	A- 1210	19	0.54±0.03	0.82	0.35
Angus	A- 1211	19	0.85±0.03	1.14	0.7
Angus	A- 1212	19	0.89±0.03	1.21	0.71
Angus	A- 1213	19	0.87±0.03	1.19	0.64
Angus	A- 1214	19	3.19±0.13	4.13	2.02
Angus	A- 1215	19	0.79±0.04	1.08	0.49
Angus	A- 1216	19	0.77±0.04	1.06	0.46
Angus	A- 1217	19	0.75±0.04	1.22	0.52
Angus	A- 1218	19	0.82±0.09	1.8	0.39
Angus	A- 1219	19	0.8±0.04	1.31	0.57
Angus	A- 1220	19	1.92±0.18	3.66	1.05
Angus	A- 1222	19	0.66±0.03	0.86	0.45
Angus	A- 1223	19	0.42±0.01	0.51	0.33
Angus	A- 1226	19	0.44±0.01	0.57	0.34
Angus	A- 1227	19	0.81±0.03	1.15	0.63
Angus	A- 1228	19	0.66±0.04	1.01	0.38
Angus	A- 1229	18	1.2±0.22	4.61	0.24
Angus	A- 1230	19	2.6±0.12	3.62	1.7
Angus	A- 1232	19	0.63±0.04	0.96	0.41
Angus	A- 1233	19	0.76±0.03	0.95	0.6
Angus	A- 1234	19	3.84±0.21	5.29	2.3
Angus	A- 1235	18	0.51±0.05	0.94	0.29
Angus	A- 1237	19	0.71±0.04	1.11	0.49
Angus	A- 1239	19	0.83±0.09	1.71	0.53
Angus	A- 1240	19	0.87±0.03	1.06	0.68
Angus	A- 1241	19	3.21±0.14	4.55	2.52
Angus	A- 1242	19	1.66±0.21	3.52	0.63
Angus	A- 1243	19	2.51±0.61	9.6	0.1
Angus	A- 1244	19	1.15±0.08	1.86	0.53
Angus	A- 1245	19	2.1±0.07	2.69	1.67
Angus	A- 1246	19	2.1±0.06	2.71	1.66
Angus	A- 1247	19	4.53±0.85	10	0.98
Angus	A- 1248	19	3.51±0.58	10	0.85
Angus	A- 1249	19	0.87±0.02	1.04	0.68
Angus	A- 1250	19	0.74±0.04	1.13	0.53
Angus	A- 1252	19	0.68±0.02	0.82	0.49
Angus	A- 1253	19	0.38±0.02	0.56	0.21
Angus	A- 1254	19	3.27±0.08	4.05	2.86
Angus	A- 1255	19	0.38±0.02	0.51	0.22
Angus	A- 1256	19	0.36±0.02	0.53	0.23
Angus	A- 1257	19	0.76±0.02	0.93	0.62
Angus	A- 1258	19	0.35±0.02	0.5	0.19
Angus	A- 1260	19	0.73±0.04	1.2	0.47
Angus	A- 1261	19	0.69±0.03	0.87	0.48
Angus	A- 1262	19	3.61±0.42	7.38	1.3
Angus	A- 1264	19	0.4±0.02	0.52	0.13
Angus	A- 1265	19	0.64±0.07	1.35	0.19
Angus	A- 1267	18	0.72±0.03	0.92	0.55
Angus	A- 1268	19	1.49±0.09	2.56	1.01
Angus	A- 1269	18	0.82±0.03	1.15	0.6
Angus	A- 1270	19	3.92±0.57	9.88	0.2
Angus	A- 1272	19	2.1±0.58	9.33	0.41
Angus	A- 1274	19	0.46±0.02	0.62	0.32
Angus	A- 1276	19	3.33±0.17	4.81	2.53
Angus	A- 1277	19	3.15±0.15	4.6	2.08
Angus	A- 1279	19	0.76±0.04	1.15	0.6
Angus	A- 1280	19	4.42±0.5	7.67	0.48
Angus	A- 1281	19	0.94±0.06	1.57	0.58
Angus	A- 1282	19	0.74±0.03	1.09	0.55
Angus	A- 1283	19	0.73±0.05	1.32	0.41
Angus	A- 1284	19	2.1±0.07	2.72	1.59
Angus	A- 1285	19	0.73±0.02	0.98	0.59
Angus	A- 1287	19	2.22±0.07	2.9	1.72
Angus	A- 1290	19	0.79±0.05	1.18	0.45
Angus	A- 1291	19	1.78±0.26	4.65	0.19
Angus	A- 1292	19	2.7±0.7	10	0.2
Angus	A- 1293	19	1.38±0.1	2.04	0.52
Angus	A- 1294	19	0.92±0.05	1.3	0.49
Angus	A- 1295	19	1.09±0.05	1.63	0.78
Angus	A- 1296	19	1.06±0.08	2.1	0.68
Angus	A- 1298	19	1.31±0.06	1.97	1.02
Angus	A- 1299	19	1.51±0.07	2.12	1.11
Angus	A- 1300	19	2.38±0.12	3.84	1.79
Angus	A- 1301	19	0.37±0.03	0.62	0.19
Angus	A- 1302	19	0.59±0.03	0.95	0.37
Angus	A- 1303	19	0.72±0.04	1.19	0.52
Angus	A- 1304	19	1±0.06	1.67	0.68
Angus	A- 1305	19	0.48±0.06	1.25	0.12
Angus	A- 1306	19	0.7±0.03	0.96	0.48
Angus	A- 1308	19	0.61±0.03	0.9	0.41
Angus	A- 1309	19	0.69±0.04	1.08	0.49
Angus	A- 1310	19	0.44±0.02	0.7	0.28
Angus	A- 1311	19	3.16±0.19	4.69	1.95
Angus	A- 1312	19	0.53±0.02	0.8	0.32
Angus	A- 1313	19	0.71±0.04	1.24	0.36
Angus	A- 1314	19	0.91±0.08	1.82	0.48
Angus	A- 1316	19	1.47±0.07	2.25	1.07
Angus	A- 1317	19	1.08±0.06	1.54	0.72
Angus	A- 1318	19	0.71±0.02	0.92	0.51
Angus	A- 1320	19	0.78±0.05	1.12	0.39
Angus	A- 1321	19	0.98±0.06	1.39	0.56
Angus	A- 1323	19	0.46±0.02	0.55	0.33
Angus	A- 1324	19	0.73±0.04	1.18	0.52
Angus	A- 1325	19	0.48±0.03	0.76	0.31
Angus	A- 1326	19	0.85±0.13	2.08	0.1
Angus	A- 1327	19	0.78±0.11	1.74	0.1
Angus	A- 1328	19	0.97±0.15	2.57	0.31
Angus	A- 1329	19	0.85±0.02	1.01	0.71
Angus	A- 1330	19	0.93±0.13	2.15	0.24
Angus	A- 1331	19	0.82±0.11	1.82	0.1
Angus	A- 1332	19	0.95±0.15	2.25	0.1
Angus	A- 1333	19	0.7±0.07	1.28	0.27
Angus	A- 1334	19	0.75±0.04	1.1	0.4
Angus	A- 1335	19	0.52±0.04	0.82	0.25
Angus	A- 1336	19	0.86±0.15	2.09	0.1
Angus	A- 1337	19	0.68±0.02	0.86	0.58
Angus	A- 1338	19	0.9±0.13	1.98	0.1
Angus	A- 1339	19	0.91±0.14	1.93	0.1
Angus	A- 1340	19	0.52±0.03	0.73	0.37
Angus	A- 1341	18	0.5±0.06	0.95	0.1
Angus	A- 1342	19	0.77±0.03	1.05	0.57
Angus	A- 1343	19	0.7±0.13	2.23	0.1
Angus	A- 1344	19	0.94±0.07	1.41	0.56
Angus	A- 1345	18	0.45±0.02	0.56	0.32
Angus	A- 1347	19	0.52±0.02	0.71	0.35
Angus	A- 1349	19	4.33±0.22	6.11	1.92
Angus	A- 1353	19	0.57±0.04	0.94	0.39
Angus	A- 1354	19	2.08±0.07	2.66	1.59
Angus	A- 1355	19	1.12±0.05	1.82	0.81
Angus	A- 1356	19	0.85±0.06	1.36	0.38
Angus	A- 1357	19	0.65±0.04	1	0.37
Angus	A- 1359	19	0.72±0.07	1.3	0.33
Angus	A- 1360	19	0.87±0.04	1.16	0.48
Angus	A- 1361	19	0.89±0.06	1.29	0.41
Angus	A- 1362	19	1.12±0.06	1.71	0.79
Angus	A- 1363	19	0.83±0.05	1.25	0.59
Angus	A- 1364	19	0.9±0.06	1.65	0.64
Angus	A- 1365	19	0.63±0.11	2.03	0.13
Angus	A- 1367	19	1.05±0.05	1.63	0.8
Angus	A- 1368	19	0.63±0.04	0.93	0.4
Angus	A- 1369	19	0.62±0.05	1.15	0.38
Angus	A- 1371	19	0.66±0.05	1.03	0.34
Angus	A- 1376	19	0.6±0.06	1.34	0.3
Angus	A- 1377	19	0.72±0.05	1.17	0.1
Angus	A- 1378	19	1.43±0.07	2.34	0.99
Angus	A- 1379	19	0.5±0.05	1.12	0.26
Angus	A- 1380	19	0.58±0.05	1.06	0.23
Angus	A- 1381	19	0.53±0.06	1.33	0.26
Angus	A- 1382	19	2.39±0.12	3.83	1.81
Angus	A- 1383	19	0.88±0.04	1.25	0.63
Angus	A- 1384	19	1.59±0.08	2.58	1.16
Angus	A- 1391	19	0.62±0.02	0.8	0.5
Angus	A- 1392	19	4.77±0.73	10	1.83
Angus	A- 1394	19	1.13±0.2	3.48	0.34
Angus	A- 1396	19	1.19±0.07	1.77	0.74
Angus	A- 1397	18	0.74±0.02	0.88	0.55
Angus	A- 1404	19	0.88±0.06	1.31	0.23
Angus	A- 1405	19	0.74±0.02	0.91	0.62
Angus	A- 1406	19	0.72±0.04	1.14	0.54
Angus	A- 1407	19	0.26±0.02	0.41	0.12
Angus	A- 1408	19	0.28±0.02	0.5	0.17
Angus	A- 1409	19	1.15±0.05	1.78	0.88
Angus	A- 1410	19	1.18±0.04	1.41	0.94
Angus	A- 1411	19	3.12±0.64	10	0.1
Angus	A- 1412	19	4.96±0.23	7	2.73
Angus	A- 1413	19	0.65±0.03	1.05	0.51
Angus	A- 1415	19	0.58±0.03	0.98	0.4
Angus	A- 1416	19	0.51±0.03	0.72	0.36
Angus	A- 1417	19	0.69±0.03	0.96	0.53
Angus	A- 1418	19	0.73±0.03	0.92	0.46
Angus	A- 1419	19	0.91±0.04	1.08	0.47
Angus	A- 1420	18	0.17±0.01	0.3	0.1
Angus	A- 1421	19	0.62±0.03	0.78	0.35
Angus	A- 1422	19	0.77±0.04	1.06	0.42
Angus	A- 1423	19	0.71±0.06	1.32	0.44
Angus	A- 1424	19	1.13±0.06	1.57	0.71
Angus	A- 1425	19	2.08±0.06	2.7	1.7
Angus	A- 1426	18	0.52±0.03	0.69	0.29
Angus	A- 1427	19	0.62±0.03	0.86	0.44
Angus	A- 1428	19	1.29±0.09	2.23	0.65
Angus	A- 1430	19	0.79±0.09	1.68	0.32
Angus	A- 1432	19	0.56±0.03	0.77	0.36
Angus	A- 1433	18	0.2±0.01	0.29	0.13
Angus	A- 1434	18	0.53±0.21	3.79	0.12
Angus	A- 1435	19	0.72±0.04	1.07	0.46
Angus	A- 1436	19	1.46±0.09	2.6	0.94
Angus	A- 1437	18	0.29±0.01	0.33	0.24
Angus	A- 1440	18	0.28±0	0.28	0.22
Angus	A- 1441	19	0.68±0.04	1.01	0.44
Angus	A- 1443	19	2.68±0.71	10	0.1
Angus	A- 1444	19	0.53±0.02	0.73	0.44
Angus	A- 1447	19	0.62±0.01	0.78	0.54
Angus	A- 1448	19	0.72±0.02	0.91	0.59
Angus	A- 1449	19	0.65±0.01	0.81	0.57
Angus	A- 1450	19	1.15±0.08	1.85	0.53
Angus	A- 1451	19	1.83±0.13	3.17	0.78
Angus	A- 1452	19	1.18±0.07	2.14	0.8
Angus	A- 1454	19	0.63±0.03	0.84	0.4
Angus	A- 1455	19	0.66±0.03	0.96	0.49
Angus	A- 1457	19	0.49±0.02	0.73	0.4
Angus	A- 1458	19	0.69±0.03	0.9	0.48
Angus	A- 1459	19	0.71±0.02	0.92	0.59
Angus	A- 1460	19	1.01±0.08	1.75	0.3
Angus	A- 1462	19	0.8±0.03	1.13	0.63
Angus	A- 1463	19	2.39±0.1	3.13	1.67
Angus	A- 1464	19	2.26±0.57	9.06	0.33
Angus	A- 1466	19	0.59±0.04	0.94	0.42
Angus	A- 1467	19	0.71±0.03	1.07	0.53
Angus	A- 1468	19	0.68±0.02	0.92	0.48
Angus	A- 1469	19	0.67±0.04	1.04	0.41
Angus	A- 1470	19	0.81±0.04	1.13	0.51
Angus	A- 1471	19	0.67±0.02	0.84	0.52
Angus	A- 1472	19	0.68±0.1	1.94	0.14
Angus	A- 1473	19	1.19±0.09	2.01	0.68
Angus	A- 1474	19	0.8±0.03	1.01	0.56
Angus	A- 1475	19	2.57±0.12	3.92	2.04
Angus	A- 1476	19	0.8±0.04	1.1	0.55
Angus	A- 1478	19	0.8±0.04	1.1	0.55
Angus	A- 1479	19	0.17±0.01	0.25	0.12
Angus	A- 1482	19	0.53±0.03	0.72	0.32
Angus	A- 1484	19	0.57±0.04	0.97	0.34
Angus	A- 1485	19	0.71±0.07	1.31	0.27
Angus	A- 1487	19	0.64±0.05	1.02	0.38
Angus	A- 1490	19	0.28±0.03	0.67	0.18
Angus	A- 1491	19	0.71±0.05	1.3	0.4
Angus	A- 1492	19	0.75±0.05	1.37	0.49
Angus	A- 1493	19	0.61±0.02	0.81	0.43
Angus	A- 1494	18	0.57±0.01	0.66	0.47
Angus	A- 1495	19	0.85±0.07	1.56	0.44
Angus	A- 1500	19	0.84±0.05	1.26	0.57
Angus	A- 1502	19	3.1±0.77	10	0.45
Angus	A- 1505	19	0.71±0.04	1.14	0.51
Angus	A- 1507	19	0.57±0.03	0.84	0.26
Angus	A- 1508	19	0.73±0.03	0.91	0.55
Angus	A- 1509	19	0.18±0.01	0.25	0.15
Angus	A- 1510	19	0.84±0.09	1.91	0.43
Angus	A- 1511	19	0.59±0.01	0.7	0.5
Angus	A- 1512	19	0.19±0.01	0.26	0.12
Angus	A- 1513	18	0.55±0.03	0.84	0.38
Angus	A- 1515	19	0.63±0.02	0.8	0.51
Angus	A- 1516	19	0.73±0.03	0.99	0.53
Angus	A- 1518	19	1.64±0.56	7.87	0.35
Angus	A- 1525	18	0.74±0.05	1.17	0.42
Angus	A- 1526	19	0.56±0.05	0.92	0.24
Angus	A- 1529	19	0.37±0.03	0.75	0.14
Angus	A- 1530	19	0.57±0.03	0.77	0.3
Angus	A- 1532	18	0.78±0.04	1.12	0.55
Angus	A- 1533	19	0.72±0.03	1.05	0.49
Angus	A- 1534	19	0.78±0.03	1.15	0.59
Angus	A- 1536	19	0.6±0.01	0.75	0.52
Angus	A- 1537	18	0.74±0.05	1.17	0.42
Angus	A- 1538	19	0.73±0.03	0.95	0.54
Angus	A- 1539	18	0.75±0.04	0.99	0.32
Angus	A- 1540	19	0.68±0.02	0.78	0.53
Angus	A- 1541	19	0.74±0.05	1.16	0.39
Angus	A- 1542	18	0.14±0.04	0.8	0.1
Angus	A- 1543	19	2.12±0.07	2.77	1.67
Angus	A- 1545	19	0.62±0.02	0.78	0.41
Angus	A- 1546	19	0.53±0.08	1.44	0.15
Angus	A- 1548	19	1.8±0.09	2.75	1.23
Angus	A- 1549	19	1.29±0.08	2.11	0.82
Angus	A- 1550	19	0.53±0.03	0.76	0.17
Angus	A- 1551	19	0.5±0.03	0.82	0.27
Angus	A- 1552	19	1.93±0.11	3.1	1.29
Angus	A- 1553	19	2.52±0.11	4.02	1.82
Angus	A- 1554	19	0.96±0.07	1.41	0.28
Angus	A- 1555	19	0.47±0.02	0.66	0.34
Angus	A- 1559	18	2.93±0.65	10	0.72
Angus	A- 1560	19	0.63±0.04	1.07	0.44
Angus	A- 1562	19	2.63±0.13	3.65	1.9
Angus	A- 1563	19	3.73±0.22	5.87	2.38
Angus	A- 1564	19	2.8±0.48	7.58	0.1
Angus	A- 1565	19	0.35±0.02	0.5	0.26
Angus	A- 1566	19	1±0.05	1.5	0.71
Angus	A- 1567	19	1.61±0.16	3.35	0.93
Angus	A- 1568	19	0.77±0.04	1.15	0.4
Angus	A- 1569	19	0.64±0.11	2.04	0.15
Angus	A- 1570	19	0.65±0.03	0.96	0.44
Angus	A- 1571	18	0.43±0.06	1.1	0.18
Angus	A- 1573	19	0.64±0.04	0.95	0.29
Angus	A- 1574	19	1.07±0.1	2.12	0.46
Angus	A- 1575	19	0.46±0.03	0.8	0.23
Angus	A- 1576	18	0.26±0.03	0.78	0.17
Angus	A- 1577	19	1.03±0.05	1.55	0.62
Angus	A- 1578	19	1.24±0.05	1.63	0.92
Angus	A- 1579	19	0.64±0.04	0.89	0.35
Angus	A- 1580	19	0.77±0.06	1.35	0.42
Angus	A- 1581	19	1.09±0.06	1.88	0.71
Angus	A- 1582	19	0.61±0.03	1	0.38
Angus	A- 1583	19	0.9±0.05	1.39	0.57
Angus	A- 1584	19	3.37±0.14	5.16	2.55
Angus	A- 1585	19	0.4±0.03	0.65	0.18
Angus	A- 1586	19	0.6±0.04	0.85	0.26
Angus	A- 1587	19	0.88±0.04	1.1	0.65
Angus	A- 1588	19	0.76±0.06	1.18	0.34
Angus	A- 1589	19	1.02±0.03	1.36	0.86
Angus	A- 1590	19	1.93±0.03	2.17	1.72
Angus	A- 1592	19	0.88±0.07	1.55	0.53
Angus	A- 1593	19	2.8±0.09	3.82	2.2
Angus	A- 1594	19	3.97±0.72	10	1.32
Angus	A- 1595	18	0.41±0.01	0.51	0.28
Angus	A- 1596	19	0.88±0.07	1.55	0.53
Angus	A- 1597	19	1.14±0.06	1.73	0.64
Angus	A- 1599	19	0.99±0.07	1.46	0.4
Angus	A- 1600	19	1.58±0.07	2.34	1.12
Angus	A- 1602	19	0.54±0.03	0.79	0.34
Angus	A- 1603	19	0.51±0.02	0.68	0.4
Angus	A- 1605	19	0.62±0.02	0.84	0.47
Angus	A- 1606	19	0.57±0.01	0.69	0.47
Angus	A- 1607	19	0.4±0.07	1.29	0.16
Angus	A- 1610	19	1.28±0.07	1.97	0.77
Angus	A- 1611	19	1.46±0.07	2.19	0.94
Angus	A- 1612	18	0.8±0.07	1.77	0.47
Angus	A- 1613	19	0.77±0.04	1.2	0.51
Angus	A- 1614	19	3.02±0.77	10	0.1
Angus	A- 1615	18	0.49±0.03	0.71	0.35
Angus	A- 1616	19	1.07±0.05	1.46	0.66
Angus	A- 1617	18	0.8±0.07	1.77	0.47
Angus	A- 1618	19	0.47±0.01	0.57	0.38
Angus	A- 1619	19	0.6±0.01	0.7	0.5
Angus	A- 1620	19	0.74±0.04	1.04	0.48
Angus	A- 1621	19	0.59±0.01	0.74	0.5
Angus	A- 1622	19	0.62±0.02	0.79	0.52
Angus	A- 1623	19	0.65±0.02	0.79	0.48
Angus	A- 1624	19	1.19±0.08	1.92	0.61
Angus	A- 1625	19	2.34±0.1	3.45	1.75
Angus	A- 1626	19	0.58±0.03	0.82	0.46
Angus	A- 1627	19	0.85±0.03	1.11	0.66
Angus	A- 1628	19	0.58±0.03	0.82	0.46
Angus	A- 1629	19	0.25±0.02	0.43	0.12
Angus	A- 1630	18	1.56±0.24	3.98	0.41
Angus	A- 1631	19	2.41±0.1	3.4	1.65
Angus	A- 1632	19	2.8±0.14	4.29	1.91
Angus	A- 1634	19	1.36±0.06	1.86	0.95
Angus	A- 1635	18	1.14±0.04	1.4	0.82
Angus	A- 1636	19	2.52±0.14	3.65	1.75
Angus	A- 1638	19	0.73±0.07	1.37	0.35
Angus	A- 1639	19	0.57±0.02	0.71	0.43
Angus	A- 1640	19	0.69±0.15	2.46	0.1
Angus	A- 1641	19	0.58±0.02	0.77	0.45
Angus	A- 1642	19	0.71±0.05	1.23	0.47
Angus	A- 1643	19	0.19±0.01	0.32	0.14
Angus	A- 1644	19	0.82±0.06	1.43	0.47
Angus	A- 1645	19	1.83±0.07	2.31	1.25
Angus	A- 1646	18	0.56±0.09	1.45	0.15
Angus	A- 1647	19	4.69±0.13	6.22	3.72
Angus	A- 1648	19	1.33±0.06	1.77	0.81
Angus	A- 1650	18	0.62±0.02	0.78	0.39
Angus	A- 1653	19	0.58±0.02	0.76	0.42
Angus	A- 1654	19	1.02±0.06	1.51	0.58
Angus	A- 1655	19	0.55±0.02	0.82	0.35
Angus	A- 1657	19	3.84±0.5	10	2.53
Angus	A- 1658	19	0.37±0.03	0.58	0.22
Angus	A- 1660	19	1.95±0.1	3.06	1.33
Angus	A- 1661	19	0.48±0.04	1	0.29
Angus	A- 1662	18	0.21±0.06	1.2	0.1
Angus	A- 1663	19	1.77±0.09	2.79	1.16
Angus	A- 1664	19	0.58±0.03	0.8	0.41
Angus	A- 1665	19	1.09±0.13	2.61	0.48
Angus	A- 1666	19	0.95±0.03	1.2	0.74
Angus	A- 1669	19	0.65±0.03	0.89	0.41
Angus	A- 1670	19	1.52±0.1	2.61	1
Angus	A- 1671	19	0.64±0.03	0.96	0.43
Angus	A- 1674	19	0.62±0.04	0.99	0.45
Angus	A- 1675	19	0.76±0.02	1.01	0.6
Angus	A- 1676	18	0.73±0.02	0.88	0.64
Angus	A- 1677	19	3±0.09	3.92	2.55
Angus	A- 1678	19	3.08±0.09	3.93	2.57
Angus	A- 1679	19	3.95±0.06	4.54	3.47
Angus	A- 1680	19	3.7±0.6	9.38	0.7
Angus	A- 1681	18	0.62±0.04	0.96	0.4
Angus	A- 1682	19	0.75±0.05	1.23	0.35
Angus	A- 1683	19	1.05±0.05	1.47	0.61
Angus	A- 1684	19	1.07±0.03	1.4	0.84
Angus	A- 1685	19	2.89±0.27	5.38	0.59
Angus	A- 1687	19	0.73±0.03	1.01	0.56
Angus	A- 1688	19	3.35±0.07	3.75	2.75
Angus	A- 1689	18	0.71±0.04	1.1	0.46
Angus	A- 1691	18	0.77±0.03	1.1	0.48
Angus	A- 1692	19	0.74±0.04	1.14	0.52
Angus	A- 1693	19	0.74±0.04	1.16	0.47
Angus	A- 1694	19	0.71±0.02	0.91	0.58
Angus	A- 1695	19	0.71±0.02	0.89	0.59
Angus	A- 1696	19	0.67±0.02	0.84	0.53
Angus	A- 1697	19	1.93±0.24	4.93	0.7
Angus	A- 1698	19	0.57±0.11	1.86	0.12
Angus	A- 1700	19	0.71±0.01	0.89	0.6
Angus	A- 1701	18	1.14±0.06	1.65	0.75
Angus	A- 1703	19	0.68±0.02	0.8	0.53
Angus	A- 1704	18	0.73±0.01	0.88	0.6
Angus	A- 1706	19	0.67±0.02	0.89	0.57
Angus	A- 1707	19	0.75±0.02	0.94	0.62
Angus	A- 1708	19	0.72±0.03	1.06	0.51
Angus	A- 1711	19	0.7±0.05	1.21	0.44
Angus	A- 1712	19	0.66±0.02	0.9	0.55
Angus	A- 1714	19	0.57±0.02	0.76	0.47
Angus	A- 1720	19	0.67±0.03	0.98	0.42
Angus	A- 1721	19	0.7±0.05	1.21	0.44
Angus	A- 1722	18	0.64±0.02	0.81	0.55
Angus	A- 1723	18	0.74±0.02	1.06	0.66
Angus	A- 1724	19	0.79±0.03	1.01	0.6
Angus	A- 1725	19	0.66±0.02	0.9	0.55
Angus	A- 1726	19	0.72±0.03	1.06	0.51
Angus	A- 1728	18	0.74±0.02	1.06	0.66
Angus	A- 1729	19	1.56±0.2	3.07	0.48
Angus	A- 1730	19	0.7±0.03	0.87	0.38
Angus	A- 1733	19	0.67±0.02	0.89	0.54
Angus	A- 1734	19	0.78±0.04	1.17	0.51
Angus	A- 1735	19	0.67±0.02	0.86	0.56
Angus	A- 1736	19	0.63±0.02	0.8	0.51
Angus	A- 1737	19	0.74±0.05	1.23	0.39
Angus	A- 1738	19	0.69±0.02	0.89	0.53
Angus	A- 1740	19	0.65±0.02	0.85	0.44
Angus	A- 1741	19	0.76±0.04	1.17	0.51
Angus	A- 1742	19	0.83±0.05	1.42	0.47
Angus	A- 1743	19	0.7±0.04	1.1	0.46
Angus	A- 1744	19	0.61±0.02	0.84	0.47
Angus	A- 1745	19	1.62±0.09	2.6	1.16
Angus	A- 1746	19	0.67±0.02	0.88	0.58
Angus	A- 1747	19	0.73±0.03	1.01	0.56
Angus	A- 1748	19	0.63±0.06	1.18	0.3
Angus	A- 1749	19	0.62±0.02	0.83	0.5
Angus	A- 1750	19	0.82±0.03	1.07	0.59
Angus	A- 1753	19	0.66±0.02	0.88	0.55
Angus	A- 1755	19	0.56±0.03	0.88	0.36
Angus	A- 1757	19	0.14±0.01	0.19	0.1
Angus	A- 1758	19	0.22±0.02	0.46	0.11
Angus	A- 1759	19	1.78±0.66	10	0.1
Angus	A- 1763	19	0.25±0.03	0.54	0.1
Angus	A- 1764	19	1.35±0.13	2.29	0.59
Angus	A- 1766	19	0.69±0.02	0.85	0.55
Angus	A- 1767	19	1.93±0.11	3.09	1.31
Angus	A- 1768	19	0.69±0.02	0.96	0.55
Angus	A- 1769	19	0.63±0.02	0.83	0.49
Angus	A- 1770	19	0.65±0.01	0.79	0.58
Angus	A- 1771	19	0.82±0.25	3.71	0.1
Angus	A- 1773	19	1.77±0.1	2.86	1.1
Angus	A- 1774	19	0.98±0.05	1.52	0.6
Angus	A- 1775	19	1.13±0.04	1.39	0.9
Angus	A- 1776	19	1.63±0.11	2.64	0.87
Angus	A- 1777	19	1.51±0.28	5.18	0.1
Angus	A- 1778	18	0.57±0.08	1.3	0.28
Angus	A- 1780	19	0.66±0.04	1.13	0.47
Angus	A- 1781	19	0.76±0.03	1	0.55
Angus	A- 1783	19	1.22±0.07	1.95	0.9
Angus	A- 1784	19	2.73±0.15	4.08	1.48
Angus	A- 1785	19	5.16±1.09	10	0.1
Angus	A- 1786	19	1.39±0.04	1.72	1.02
Angus	A- 1789	19	0.5±0.03	0.86	0.31
Angus	A- 1790	19	2.12±0.13	3.21	1.08
Angus	A- 1792	19	0.59±0.02	0.72	0.45
Angus	A- 1793	19	0.61±0.06	1.13	0.23
Angus	A- 1794	19	0.74±0.02	0.9	0.64
Angus	A- 1795	19	4.71±0.09	5.4	3.77
Angus	A- 1797	19	0.2±0.01	0.37	0.11
Angus	A- 1799	19	0.41±0.02	0.61	0.27
Angus	A- 1800	19	0.75±0.05	1.28	0.48
Angus	A- 1801	19	2.45±0.11	3.36	1.79
Angus	A- 1802	19	0.58±0.03	0.84	0.41
Angus	A- 1803	19	4.86±0.2	7.15	3.68
Angus	A- 1804	19	0.8±0.05	1.14	0.4
Angus	A- 1805	19	1.13±0.08	1.9	0.6
Angus	A- 1806	19	1.49±0.11	2.84	0.95
Angus	A- 1807	19	2.81±0.14	4.12	1.87
Angus	A- 1808	19	0.72±0.04	1.27	0.43
Angus	A- 1809	19	0.42±0.03	0.75	0.2
Angus	A- 1810	19	1.16±0.1	2.1	0.52
Angus	A- 1812	19	3.79±0.16	5.19	2.43
Angus	A- 1813	18	0.85±0.05	1.26	0.58
Angus	A- 1814	19	2.89±0.15	4.04	1.42
Angus	A- 1815	19	1.3±0.25	3.6	0.21
Angus	A- 1816	18	0.74±0.06	1.23	0.36
Angus	A- 1817	19	0.63±0.02	0.77	0.38
Angus	A- 1818	19	0.53±0.04	0.92	0.18
Angus	A- 1819	19	1.23±0.07	2.08	0.81
Angus	A- 1821	19	4.8±0.31	8.16	2.77
Angus	A- 1823	19	4.41±0.25	6.66	2.64
Angus	A- 1824	19	1.67±0.07	2.18	1.23
Angus	A- 1825	19	1.67±0.08	2.39	1.22
Angus	A- 1826	19	0.31±0.02	0.54	0.18
Angus	A- 1828	19	0.59±0.08	1.4	0.25
Angus	A- 1829	19	2.98±0.06	3.44	2.55
Angus	A- 1831	19	0.79±0.07	1.66	0.35
Angus	A- 1833	19	2.83±0.18	4.6	1.76
Angus	A- 1835	18	0.1±0	0.1	0.1
Angus	A- 1836	18	0.54±0.02	0.67	0.46
Angus	A- 1837	19	1.35±0.06	1.86	0.95
Angus	A- 1839	19	0.74±0.03	1.1	0.48
Angus	A- 1841	19	3.32±0.15	4.85	2.44
Angus	A- 1842	19	0.65±0.03	1.01	0.48
Angus	A- 1843	19	0.73±0.04	1.09	0.5
Angus	A- 1845	19	0.8±0.03	1.05	0.48
Angus	A- 1847	19	1.23±0.1	2.1	0.63
Angus	A- 1848	19	0.69±0.01	0.78	0.59
Angus	A- 1849	19	0.65±0.02	0.85	0.55
Angus	A- 1850	19	3.73±0.53	10	0.73
Angus	A- 1851	18	0.84±0.06	1.77	0.6
Angus	A- 1852	19	0.59±0.01	0.67	0.5
Angus	A- 1853	18	0.6±0.25	4.67	0.13
Angus	A- 1854	18	2.62±0.08	3.42	1.96
Angus	A- 1855	19	0.9±0.04	1.39	0.6
Angus	A- 1856	19	0.66±0.02	0.8	0.49
Angus	A- 1858	19	3.06±0.36	5.41	0.19
Angus	A- 1859	19	0.89±0.04	1.33	0.64
Angus	A- 1860	19	3.4±0.06	3.82	2.78
Angus	A- 1862	19	0.71±0.02	0.88	0.53
Angus	A- 1863	19	0.58±0.11	1.84	0.1
Angus	A- 1864	19	0.71±0.02	0.87	0.57
Angus	A- 1866	19	0.56±0.02	0.78	0.42
Angus	A- 1867	19	1.9±0.1	2.94	1.35
Angus	A- 1868	19	0.64±0.03	0.85	0.41
Angus	A- 1869	19	2.97±0.18	5.11	1.6
Angus	A- 1870	18	3.23±0.15	4.55	2.42
Angus	A- 1871	19	0.51±0.02	0.69	0.35
Angus	A- 1872	19	1.34±0.09	2.24	0.66
Angus	A- 1873	19	0.97±0.07	1.53	0.56
Angus	A- 1874	19	2.52±0.12	3.48	1.71
Angus	A- 1875	19	0.74±0.02	0.87	0.56
Angus	A- 1877	18	0.69±0.16	2.37	0.18
Angus	A- 1878	19	0.74±0.02	0.89	0.58
Angus	A- 1879	19	0.94±0.04	1.31	0.66
Angus	A- 1880	19	0.85±0.05	1.17	0.59
Angus	A- 1881	19	1.77±0.04	1.99	1.47
Angus	A- 1882	19	1.23±0.05	1.69	0.96
Angus	A- 1883	19	1.12±0.07	1.98	0.7
Angus	A- 1884	19	0.56±0.03	0.81	0.25
Angus	A- 1891	19	0.31±0.02	0.45	0.2
Angus	A- 1892	19	0.59±0.03	0.95	0.4
Angus	A- 1893	19	0.86±0.05	1.33	0.51
Angus	A- 1894	18	1.8±0.11	2.67	1.13
Angus	A- 1896	19	0.29±0.02	0.48	0.16
Angus	A- 1897	19	1.69±0.32	5.03	0.31
Angus	A- 1898	19	0.14±0	0.17	0.1
Angus	A- 1899	19	1.47±0.06	2.03	1.11
Angus	A- 1906	19	0.29±0.02	0.48	0.16
Angus	A- 1907	19	0.49±0.03	0.7	0.34
Angus	A- 1908	19	0.63±0.03	0.94	0.45
Angus	A- 1909	19	0.48±0.03	0.72	0.35
Angus	A- 1910	19	0.99±0.04	1.4	0.64
Angus	A- 1912	19	2.85±0.18	4.18	1.85
Angus	A- 1913	19	1.11±0.07	1.8	0.58
Angus	A- 1915	19	0.7±0.04	1.04	0.46
Angus	A- 1916	19	0.76±0.04	1.16	0.54
Angus	A- 1918	19	0.77±0.02	1.01	0.6
Angus	A- 1919	19	2.61±0.04	3	2.36
Angus	A- 1920	19	0.98±0.06	1.53	0.42
Angus	A- 1923	19	2.2±0.1	3.03	1.56
Angus	A- 1924	19	2.76±0.12	3.63	2.01
Angus	A- 1925	19	5.19±0.45	8.52	2.47
Angus	A- 1926	19	0.45±0.04	0.79	0.15
Angus	A- 1927	19	2.99±0.31	5.45	0.36
Angus	A- 1931	19	4.54±0.25	7.47	2.93
Angus	A- 1932	19	5.48±0.67	10	0.96
Angus	A- 1933	19	0.44±0.07	1.25	0.17
Angus	A- 1934	19	1.2±0.06	1.69	0.83
Angus	A- 1935	19	0.99±0.02	1.19	0.8
Angus	A- 1937	19	2.05±0.51	7.76	0.1
Angus	A- 1938	19	0.97±0.04	1.4	0.75
Angus	A- 1939	19	0.9±0.06	1.38	0.6
Angus	A- 1941	19	1.75±0.09	2.48	1.08
Angus	A- 1942	19	4.46±0.47	8.82	1.96
Angus	A- 1943	19	0.8±0.03	1.09	0.57
Angus	A- 1944	19	1.53±0.1	2.65	0.93
Angus	A- 1945	19	0.62±0.03	0.81	0.44
Angus	A- 1946	19	0.85±0.02	1.07	0.67
Angus	A- 1947	19	0.14±0.01	0.26	0.1
Angus	A- 1948	19	0.79±0.03	1.03	0.6
Angus	A- 1949	19	0.97±0.04	1.36	0.7
Angus	A- 1951	18	0.14±0.01	0.22	0.1
Angus	A- 1953	19	1.09±0.06	1.61	0.79
Angus	A- 1954	19	1.16±0.09	2.02	0.5
Angus	A- 1956	19	0.71±0.04	1.04	0.46
Angus	A- 1957	19	0.77±0.04	1.16	0.54
Angus	A- 1958	19	1.94±0.12	2.98	0.77
Angus	A- 1960	19	2.13±0.11	3.26	1.27
Angus	A- 1962	19	2.75±0.17	4.27	1.68
Angus	A- 1965	18	1.07±0.39	7.08	0.17
Angus	A- 1966	19	1.75±0.13	2.83	0.87
Angus	A- 1967	19	0.3±0.02	0.51	0.2
Angus	A- 1971	19	5.37±0.53	10	1.93
Angus	A- 1972	18	2.15±0.24	5.78	1.04
Angus	A- 1973	19	0.78±0.1	1.72	0.26
Angus	A- 1974	18	0.63±0.22	3.96	0.11
Angus	A- 1975	19	2.22±0.69	10	0.44
Angus	A- 1976	19	0.94±0.06	1.39	0.6
Angus	A- 1978	18	1.52±0.17	2.33	0.24
Angus	A- 1979	18	2.56±0.08	3.03	1.76
Angus	A- 1980	19	1.78±0.33	5.45	0.52
Angus	A- 1981	19	2.04±0.2	4.34	0.67
Angus	A- 1982	19	0.66±0.03	0.99	0.44
Angus	A- 1983	18	0.7±0.21	3.62	0.1
Angus	A- 1985	19	1.01±0.19	2.67	0.1
Angus	A- 1986	19	0.99±0.04	1.39	0.67
Angus	A- 1988	19	1.44±0.11	2.3	0.67
Angus	A- 1989	19	0.82±0.04	1.21	0.58
Angus	A- 1990	19	1.43±0.07	2.02	0.93
Angus	A- 1991	18	0.66±0.23	4.08	0.17
Angus	A- 1992	19	1.58±0.1	2.6	1.04
Angus	A- 1993	19	3.22±0.43	7	0.54
Angus	A- 1994	19	0.77±0.03	1.04	0.57
Angus	A- 1995	19	2.26±0.15	3.88	1.1
Angus	A- 1996	19	0.21±0.04	0.77	0.1
Angus	A- 1998	19	5.32±0.53	10	0.84
Angus	A- 2001	19	5.65±0.14	7.13	4.88
Angus	A- 2002	19	1.95±0.09	2.75	1.32
Angus	A- 2003	18	2.79±0.13	4.53	2.05
Angus	A- 2004	19	1.28±0.07	2.1	0.84
Angus	A- 2005	19	4.8±0.26	6.92	2.46
Angus	A- 2007	18	2.35±0.03	2.56	2.16
Angus	A- 2008	19	2.18±0.64	10	0.34
Angus	A- 2011	19	4±0.27	6.66	2.53
Angus	A- 2012	18	1.09±0.11	1.94	0.28
Angus	A- 2014	19	2±0.08	2.55	1.33
Angus	A- 2015	18	0.32±0.02	0.6	0.23
Angus	A- 2017	19	6.83±0.9	15.54	2.63
Angus	A- 2019	19	4.43±0.61	10	1.56
Angus	A- 2020	19	1.41±0.09	2.28	1
Angus	A- 2021	19	1.88±0.08	2.54	1.27
Angus	A- 2022	18	1.83±0.11	2.7	1.11
Angus	A- 2024	19	5.09±1.03	10	0.1
Angus	A- 2028	19	5.26±0.56	10	2.57
Angus	A- 2029	19	1.09±0.1	1.95	0.24
Angus	A- 2030	19	3.56±0.53	8.63	1.01
Angus	A- 2031	19	2.58±0.16	3.91	1.73
Angus	A- 2032	19	2.06±0.14	3.33	1.2
Angus	A- 2035	19	3.32±0.17	4.84	2.21
Angus	A- 2036	19	4.73±0.51	10	2.58
Angus	A- 2037	19	1.05±0.06	1.68	0.54
Angus	A- 2039	19	3.93±0.28	7.48	2.41
Angus	A- 2040	19	0.74±0.04	1.13	0.47
Angus	A- 2042	19	1.15±0.06	1.77	0.76
Angus	A- 2043	19	0.96±0.05	1.53	0.63
Angus	A- 2044	19	1.79±0.09	2.54	0.79
Angus	A- 2045	19	1.16±0.05	1.68	0.78
Angus	A- 2046	19	3.7±0.44	7.88	0.47
Angus	A- 2047	19	2.85±0.19	4.74	1.59
Angus	A- 2048	19	2.49±0.12	3.47	1.4
Angus	A- 2049	19	0.98±0.05	1.41	0.72
Angus	A- 2052	19	2.24±0.52	8.33	0.7
Angus	A- 2053	19	3.23±0.17	5.08	2.29
Angus	A- 2054	19	2.64±0.14	4.05	1.51
Angus	A- 2055	19	0.57±0.03	0.86	0.4
Angus	A- 2056	19	2.23±0.05	2.52	1.6
Angus	A- 2057	19	2.49±0.26	3.95	0.1
Angus	A- 2058	19	0.7±0.03	0.94	0.48
Angus	A- 2059	19	2.79±0.18	4.15	1.48
Angus	A- 2063	19	0.71±0.05	1.27	0.4
Angus	A- 2065	19	0.54±0.04	0.9	0.25
Angus	A- 2066	19	1.32±0.06	2	0.87
Angus	A- 2067	18	0.93±0.14	2.43	0.17
Angus	A- 2069	19	1.11±0.25	3.51	0.12
Angus	A- 2070	19	0.51±0.02	0.72	0.4
Angus	A- 2071	19	1.51±0.32	5.12	0.1
Angus	A- 2072	18	2.12±0.08	2.7	1.59
Angus	A- 2073	19	2.8±0.14	3.97	1.88
Angus	A- 2074	19	4.74±0.28	7.66	2.93
Angus	A- 2075	19	1.89±0.2	3.77	0.7
Angus	A- 2076	19	1.69±0.08	2.53	1.22
Angus	A- 2077	19	0.74±0.08	1.45	0.26
Angus	A- 2078	19	0.45±0.02	0.66	0.3
Angus	A- 2079	19	2.66±0.06	3.05	2.19
Angus	A- 2081	19	0.86±0.17	2.75	0.1
Angus	A- 2083	19	2.42±0.14	3.8	1.39
Angus	A- 2084	19	1.16±0.24	3.57	0.24
Angus	A- 2085	19	3.85±0.21	5.32	2.64
Angus	A- 2086	19	3.78±0.65	10	1.53
Angus	A- 2087	18	2.02±0.11	2.95	1.25
Angus	A- 2088	19	0.35±0.04	0.76	0.1
Angus	A- 2089	19	1.08±0.06	1.42	0.54
Angus	A- 2090	19	5.46±0.86	10	0.72
Angus	A- 2091	19	2.55±0.38	5.8	0.47
Angus	A- 2095	19	1.57±0.12	2.57	0.9
Angus	A- 2096	19	0.76±0.06	1.43	0.33
Angus	A- 2097	18	0.53±0.03	0.9	0.32
Angus	A- 2098	19	0.2±0.05	0.81	0.1
Angus	A- 2100	19	2.25±0.07	2.66	1.42
Angus	A- 2101	18	0.71±0.03	1.1	0.53
Angus	A- 2103	19	0.38±0.02	0.55	0.28
Angus	A- 2105	19	0.99±0.07	1.7	0.5
Angus	A- 2106	19	2.65±0.3	5.38	0.52
Angus	A- 2107	19	2.04±0.36	5.29	0.66
Angus	A- 2108	19	4.28±0.49	8.68	1.3
Angus	A- 2109	19	0.63±0.02	0.83	0.38
Angus	A- 2110	18	3.02±0.1	3.78	2.25
Angus	A- 2113	18	1.77±0.23	4.74	0.98
Angus	A- 2116	18	0.29±0.01	0.36	0.22
Angus	A- 2117	18	4.97±0.18	6.21	3.96
Angus	A- 2120	19	0.79±0.05	1.39	0.52
Angus	A- 2122	19	0.82±0.03	1.1	0.59
Angus	A- 2123	19	2.97±0.15	4.55	2.02
Angus	A- 2132	19	0.8±0.03	1.19	0.6
Angus	A- 2133	19	0.64±0.05	0.94	0.27
Angus	A- 2134	19	0.92±0.03	1.12	0.55
Angus	A- 2137	19	3.55±0.23	5.53	1.93
Angus	A- 2139	19	1.02±0.07	1.47	0.46
Angus	A- 2142	19	2.52±0.66	10	0.45
Angus	A- 2143	19	5.55±0.27	8.06	3.43
Angus	A- 2152	19	2.02±0.67	9.98	0.1
Angus	A- 2153	19	2.7±0.04	3.02	2.41
Angus	A- 2162	18	0.62±0.03	1.02	0.37
Angus	A- 2163	19	4.76±0.27	7.45	2.74
Angus	A- 2164	19	1.34±0.17	2.71	0.46
Angus	A- 2167	19	2.74±0.23	4.69	1.53
Angus	A- 2171	19	1.25±0.16	2.79	0.39
Angus	A- 2178	19	4±0.21	5.59	2.7
Angus	A- 2180	19	2.42±0.23	4.4	1.09
Angus	A- 2186	19	1.52±0.08	2.37	1.02
Angus	A- 2188	19	2.06±0.09	2.52	1.32
Angus	A- 2189	19	7.47±0.79	10	1.88
Angus	A- 2190	19	6.39±0.74	10	1.72
Angus	A- 2192	19	2.09±0.15	3.74	1.02
Angus	A- 2193	19	1.54±0.19	3.86	0.61
Angus	A- 2197	19	2.18±0.16	3.19	1.05
Angus	A- 2198	19	0.69±0.03	0.94	0.48
Angus	A- 2199	18	0.28±0.01	0.44	0.22
Angus	A- 2204	19	7.58±0.75	10	1.48
Angus	A- 2205	19	5.5±0.84	10	1.13
Angus	A- 2206	19	0.83±0.04	1.29	0.62
Angus	A- 2208	19	1.85±0.16	3.53	0.55
Angus	A- 2210	19	2.33±0.14	4.02	1.14
Angus	A- 2212	19	1.1±0.04	1.47	0.91
Angus	A- 2213	19	1.58±0.15	2.96	0.68
Angus	A- 2220	18	1.72±0.14	3.39	1.04
Angus	A- 2221	19	3.37±0.38	7.89	1.37
Angus	A- 2223	19	6.34±0.81	10	1.88
Angus	A- 2224	18	2.38±0.19	3.75	1.32
Angus	A- 2225	19	1.97±0.19	3.43	0.82
Angus	A- 2228	19	8.45±0.52	10	4.47
Angus	A- 2229	19	2.34±0.2	3.66	1.18
Angus	A- 2230	19	2.98±0.26	5.36	1.55
Angus	A- 2231	19	1.7±0.13	2.86	0.74
Angus	A- 2232	18	0.87±0.06	1.29	0.44
Angus	A- 2235	19	5.7±0.74	10	1.89
Angus	C- 61	19	1.68±0.15	2.96	0.8
Angus	C- 105	19	2.06±0.56	9.25	0.33
Angus	C- 135	19	2.67±0.37	6.51	0.49
Angus	C- 236	18	0.77±0.05	0.96	0.36
Angus	C- 244	19	0.45±0.04	0.83	0.14
Angus	C- 301	19	0.6±0.04	0.87	0.3
Angus	C- 343	19	0.34±0.03	0.49	0.19
Angus	C- 352	19	0.54±0.08	1.18	0.15
Angus	C- 356	18	0.86±0.09	1.81	0.3
Angus	C- 406	19	0.63±0.03	0.82	0.3
Angus	C- 456	19	3.1±0.74	10	0.68
Angus	C- 476	19	1.05±0.08	1.6	0.38
Angus	C- 481	19	4.02±0.58	10	1.69
Angus	C- 520	19	3.54±0.67	10	0.68
Angus	C- 816	19	1.1±0.07	1.72	0.59
Angus	C- 925	19	1.02±0.15	2.9	0.1
Angus	C- 1056	18	0.74±0.03	0.93	0.48
Angus	C- 1083	18	0.69±0.08	1.68	0.28
Angus	C- 1108	18	0.69±0.07	1.38	0.23
Angus	C- 1139	19	2.15±0.64	10	0.59
Angus	C- 1195	19	1.1±0.07	1.77	0.56
Angus	C- 1222	19	1.12±0.07	1.76	0.53
Angus	C- 1237	19	0.88±0.06	1.43	0.42
Angus	C- 1254	19	5.86±0.58	10	2.62
Angus	C- 1256	18	0.69±0.07	1.51	0.27
Angus	C- 1268	19	3.38±0.54	10	1.28
Angus	C- 1290	18	0.56±0.05	1.02	0.3
Angus	C- 1336	18	1.56±0.16	3.25	0.65
Angus	C- 1350	19	1.86±0.16	2.84	0.27
Angus	C- 1358	18	1.33±0.09	2.24	0.66
Angus	C- 1365	19	0.37±0.03	0.64	0.17
Angus	C- 1369	19	1.54±0.13	3.05	0.75
Angus	C- 1373	19	0.58±0.04	0.94	0.27
Angus	C- 1386	19	0.88±0.08	1.81	0.45
Angus	C- 1398	19	4.9±0.66	10	1.04
Angus	C- 1411	19	0.85±0.13	2.27	0.19
Angus	C- 1426	19	0.97±0.08	1.75	0.55
Angus	C- 1446	19	0.84±0.1	1.99	0.2
Angus	C- 1449	19	0.66±0.09	1.7	0.14
Angus	C- 1455	19	0.78±0.14	2.46	0.1
Angus	C- 1472	19	2.03±0.22	4.59	0.57
Angus	C- 1473	19	0.87±0.04	1.2	0.5
Angus	C- 1478	19	0.9±0.05	1.45	0.48
Angus	C- 1490	19	0.66±0.02	0.84	0.48
Angus	C- 1497	19	4.23±0.36	8.57	2.29
Angus	C- 1499	19	1.27±0.1	2.14	0.65
Angus	C- 1503	19	0.69±0.05	1.17	0.32
Angus	C- 1517	18	0.72±0.08	1.6	0.34
Angus	C- 1546	19	0.61±0.05	1	0.1
Angus	C- 1547	19	0.6±0.05	1.1	0.31
Angus	C- 1555	19	0.44±0.05	0.92	0.15
Angus	C- 1563	18	0.15±0.01	0.25	0.1
Angus	C- 1572	19	0.9±0.04	1.25	0.53
Angus	C- 1580	19	0.7±0.05	1.11	0.3
Angus	C- 1589	19	1±0.07	1.73	0.6
Angus	C- 1614	19	3.95±0.24	5.92	2.27
Angus	C- 1629	19	1.06±0.11	2.46	0.28
Angus	C- 1634	19	1.42±0.12	2.53	0.5
Angus	C- 1639	19	0.72±0.03	0.89	0.48
Angus	C- 1641	19	1.1±0.09	2.02	0.49
Angus	C- 1663	19	0.46±0.04	0.89	0.21
Angus	C- 1671	19	1.15±0.21	3.18	0.12
Angus	C- 1677	19	0.67±0.04	0.93	0.36
Angus	C- 1680	19	0.93±0.13	2.22	0.11
Angus	C- 1693	19	0.82±0.04	1.14	0.5
Angus	C- 1699	19	0.72±0.07	1.32	0.19
Angus	C- 1702	19	0.97±0.06	1.65	0.52
Angus	C- 1706	19	0.97±0.06	1.61	0.63
Angus	C- 1707	19	0.91±0.04	1.18	0.56
Angus	C- 1711	19	0.76±0.04	1.03	0.53
Angus	C- 1721	19	0.93±0.03	1.13	0.62
Angus	C- 1725	19	0.3±0.04	0.68	0.1
Angus	C- 1749	19	0.62±0.04	1.05	0.34
Angus	C- 1774	19	0.95±0.04	1.29	0.61
Angus	C- 1775	19	0.71±0.04	1.05	0.41
Angus	C- 1785	19	0.71±0.03	1.04	0.41
Angus	C- 1809	19	0.71±0.03	1.16	0.47
Angus	C- 1820	19	0.83±0.04	1.16	0.52
Angus	C- 1824	19	0.53±0.02	0.71	0.36
Angus	C- 1831	19	0.73±0.03	1.03	0.46
Angus	C- 1840	19	1.21±0.08	2.02	0.65
Angus	C- 1850	19	0.68±0.06	1.26	0.26
Angus	C- 1854	19	1.25±0.08	1.99	0.65
Angus	C- 1893	19	0.72±0.03	1.03	0.47
Angus	C- 1898	19	0.96±0.05	1.37	0.59
Angus	C- 1919	19	1.75±0.15	2.78	0.5
Angus	C- 1934	18	0.82±0.07	1.55	0.47
Angus	C- 1935	19	0.82±0.05	1.37	0.4
Angus	C- 1945	19	0.61±0.07	1.19	0.2
Angus	C- 1948	19	0.83±0.08	1.68	0.38
Angus	C- 1969	19	0.58±0.06	1.05	0.19
Angus	C- 1971	19	0.72±0.08	1.42	0.3
Angus	C- 1978	19	0.97±0.03	1.18	0.72
Angus	C- 1987	19	1.6±0.68	10	0.27
Angus	C- 1993	19	0.71±0.08	1.4	0.27
Angus	C- 2001	19	1.47±0.19	3.16	0.52
Angus	C- 2021	18	1.44±0.1	2.43	0.68
Angus	C- 2028	19	1.45±0.15	3.38	0.63
Angus	C- 2039	19	0.62±0.03	0.78	0.32
Angus	C- 2041	19	0.72±0.08	1.4	0.27
Angus	C- 2066	19	0.99±0.06	1.51	0.6
Angus	C- 2072	19	0.73±0.08	1.36	0.27
Angus	C- 2077	19	0.79±0.04	1.21	0.53
Angus	C- 2078	18	2.44±0.17	3.83	1.53
Angus	C- 2101	19	1.04±0.03	1.26	0.84
Angus	C- 2114	19	0.95±0.08	1.85	0.42
Angus	C- 2119	18	2.19±0.28	5.94	1.1
Angus	C- 2137	19	0.81±0.03	1.11	0.52
Angus	C- 2139	19	1.02±0.04	1.43	0.72
Angus	C- 2163	19	0.86±0.04	1.13	0.5
Angus	C- 2172	19	0.94±0.11	1.84	0.1
Angus	C- 2217	19	0.66±0.04	1.1	0.38
Angus	C- 2220	18	0.53±0.06	1.21	0.1
Angus	C- 2224	19	1.05±0.06	1.7	0.64
Angus	C- 2236	19	0.82±0.03	1.12	0.57
Angus	C- 2238	19	0.74±0.08	1.72	0.23
Angus	C- 2240	19	0.73±0.04	1.1	0.48
Angus	C- 2242	19	0.99±0.05	1.51	0.69
Angus	C- 2350	18	0.78±0.05	1.38	0.48
Angus	C- 2418	19	1.07±0.07	1.66	0.56
Angus	C- 2431	19	0.83±0.04	1.18	0.51
Angus	C- 2432	19	1.16±0.16	2.35	0.1
Angus	C- 2440	19	1.19±0.06	1.62	0.66
Angus	C- 2447	19	0.66±0.06	1.1	0.26
Angus	C- 2457	19	1.01±0.08	1.53	0.36
Angus	C- 2473	18	0.9±0.04	1.25	0.63
Angus	C- 2484	19	1.5±0.17	3.02	0.36
Angus	C- 2489	19	0.67±0.08	1.46	0.16
Angus	C- 2490	19	1.96±0.16	3.51	0.1
Angus	C- 2504	19	1.51±0.18	3.1	0.39
Angus	C- 2513	19	0.28±0.03	0.55	0.1
Angus	C- 2519	19	1.48±0.18	3.2	0.4
Angus	C- 2528	19	1.38±0.2	3.42	0.3
Angus	C- 2533	19	2.13±0.28	4.47	0.67
Angus	C- 2536	18	1.61±0.06	2.15	1.21
Angus	C- 2546	19	0.37±0.02	0.56	0.24
Angus	C- 2552	18	2.1±0.14	3.13	0.96
Angus	C- 2553	19	4.78±0.2	6.37	3
Angus	C- 2554	19	1.02±0.17	2.93	0.27
Angus	C- 2559	19	0.97±0.04	1.22	0.67
Angus	C- 2560	19	1.55±0.27	4.62	0.38
Angus	C- 2561	19	0.86±0.03	1.21	0.7
Angus	C- 2562	18	1.24±0.17	2.75	0.13
Angus	C- 2563	19	0.54±0.07	1.25	0.23
Angus	C- 2575	19	0.53±0.04	0.97	0.32
Angus	C- 2590	19	1.7±0.09	2.44	1.19
Angus	C- 2636	19	0.89±0.05	1.25	0.49
Angus	C- 2758	19	0.75±0.06	1.26	0.25
Angus	C- 2764	19	0.1±0	0.1	0.1
Angus	C- 2800	19	0.85±0.05	1.3	0.44
Angus	C- 2866	19	0.61±0.06	1.27	0.21
Angus	C- 2879	19	0.9±0.04	1.34	0.56
Angus	C- 2886	19	0.85±0.04	1.17	0.47
Angus	C- 2912	19	0.68±0.04	1.14	0.42
Angus	C- 2936	19	4.13±0.32	7.04	2.4
Angus	C- 2937	19	1.32±0.17	3.13	0.34
Angus	C- 2963	19	0.8±0.03	1.1	0.57
Angus	C- 2967	19	0.76±0.1	1.66	0.24
Angus	C- 2973	19	1.63±0.23	4.33	0.41
Angus	C- 2987	18	1.15±0.09	2.06	0.52
Angus	C- 2988	19	0.82±0.06	1.21	0.29
Angus	C- 2999	19	1.33±0.17	3.13	0.36
Angus	C- 3000	18	0.96±0.15	3.47	0.47
Angus	C- 3014	19	2.23±0.16	3.86	1.27
Angus	C- 3055	19	1.11±0.15	2.95	0.26
Angus	C- 3059	19	0.79±0.04	1.13	0.46
Angus	C- 3090	19	0.73±0.06	1.19	0.35
Angus	C- 3091	18	0.77±0.11	1.9	0.17
Angus	C- 3094	19	0.83±0.04	1.21	0.47
Angus	C- 3111	18	1.89±0.12	2.72	1.06
Angus	C- 3118	19	0.88±0.05	1.33	0.51
Angus	C- 3139	18	0.49±0.06	0.91	0.22
Angus	C- 3165	19	0.59±0.1	1.47	0.1
Angus	C- 3174	18	1.46±0.09	2.17	0.66
Angus	C- 3178	19	0.4±0.04	0.75	0.1
Angus	C- 3181	19	0.61±0.1	1.59	0.1
Angus	C- 3206	19	5.12±0.67	10	2.05
Angus	C- 3207	19	0.87±0.05	1.24	0.51
Angus	C- 3228	19	0.96±0.04	1.4	0.64
Angus	C- 3266	19	0.54±0.06	0.97	0.21
Angus	C- 3275	19	1.31±0.17	2.93	0.28
Angus	C- 3284	19	0.53±0.06	1.05	0.14
Angus	C- 3285	19	0.6±0.06	1.11	0.18
Angus	C- 3286	19	0.71±0.09	1.62	0.18
Angus	C- 3288	19	0.75±0.1	1.7	0.17
Angus	C- 3290	19	1.48±0.18	3.53	0.36
Angus	C- 3295	19	0.71±0.08	1.43	0.17
Angus	C- 3301	19	1.41±0.19	3.15	0.2
Angus	C- 3309	19	1.56±0.2	3.56	0.38
Angus	C- 3314	19	0.84±0.03	1.22	0.59
Angus	C- 3315	19	0.67±0.07	1.33	0.24
Angus	C- 3323	19	0.43±0.06	1.03	0.1
Angus	C- 3326	19	0.78±0.07	1.28	0.29
Angus	C- 3333	19	0.74±0.09	1.68	0.15
Angus	C- 3341	19	0.61±0.04	0.88	0.3
Angus	C- 3350	19	1.46±0.07	2.09	0.94
Angus	C- 3352	19	0.55±0.04	0.83	0.1
Angus	C- 3353	19	1.68±0.09	2.4	0.89
Angus	C- 3354	18	1.36±0.06	1.86	0.83
Angus	C- 3359	19	0.88±0.03	1.18	0.55
Angus	C- 3364	19	0.63±0.04	0.87	0.28
Angus	C- 3365	19	0.57±0.03	0.81	0.35
Angus	C- 3366	19	0.8±0.04	1.09	0.47
Angus	C- 3369	19	0.63±0.04	0.9	0.42
Angus	C- 3370	19	0.58±0.04	0.9	0.38
Angus	C- 3374	19	0.62±0.05	0.92	0.15
Angus	C- 3377	19	0.74±0.04	1.02	0.38
Angus	C- 3378	19	0.79±0.06	1.33	0.37
Angus	C- 3383	19	0.53±0.07	1.24	0.14
Angus	C- 3387	19	0.88±0.04	1.26	0.53
Angus	C- 3397	18	0.65±0.03	0.84	0.45
Angus	C- 3416	19	0.86±0.07	1.51	0.28
Angus	C- 3420	19	0.88±0.03	1.17	0.57
Angus	C- 3424	19	1.21±0.07	1.8	0.65
Angus	C- 3441	19	1.12±0.09	2.14	0.5
Angus	C- 3444	19	0.95±0.04	1.4	0.61
Angus	C- 3451	19	0.79±0.08	1.59	0.32
Angus	C- 3452	19	0.68±0.08	1.46	0.24
Angus	C- 3462	19	0.78±0.06	1.27	0.46
Angus	C- 3464	18	1.45±0.07	2.25	0.96
Angus	C- 3473	19	3±0.19	4.54	1.43
Angus	C- 3474	19	0.67±0.07	1.5	0.24
Angus	C- 3476	18	2.18±0.18	3.62	1
Angus	C- 3484	19	0.62±0.06	1.3	0.3
Angus	C- 3492	19	1.24±0.13	2.61	0.15
Angus	C- 3500	19	0.73±0.05	1.25	0.44
Angus	C- 3510	19	1.48±0.11	2.58	0.32
Angus	C- 3513	19	0.34±0.02	0.54	0.2
Angus	C- 3515	18	0.67±0.04	1.05	0.43
Angus	C- 3516	19	0.38±0.02	0.65	0.22
Angus	C- 3526	19	0.28±0.03	0.52	0.1
Angus	C- 3530	19	0.74±0.04	1.14	0.36
Angus	C- 3536	19	0.61±0.03	0.84	0.32
Angus	C- 3538	19	2.45±0.18	4.57	1.51
Angus	C- 3539	19	1.63±0.11	2.88	0.89
Angus	C- 3541	19	0.33±0.04	0.62	0.1
Angus	C- 3546	19	0.83±0.03	1.13	0.48
Angus	C- 3557	18	0.71±0.02	0.84	0.53
Angus	C- 3560	19	0.89±0.03	1.18	0.6
Angus	C- 3565	19	2.17±0.17	4.04	1.25
Angus	C- 3577	19	0.99±0.05	1.48	0.6
Angus	C- 3580	19	0.88±0.05	1.26	0.47
Angus	C- 3594	19	0.72±0.03	1.07	0.51
Angus	C- 3597	19	0.87±0.04	1.26	0.64
Angus	C- 3603	18	0.82±0.06	1.34	0.27
Angus	C- 3610	18	0.84±0.07	1.33	0.28
Angus	C- 3621	19	0.9±0.08	1.81	0.48
Angus	C- 3625	18	0.66±0.04	1.03	0.36
Angus	C- 3626	19	1.73±0.11	2.8	0.98
Angus	C- 3645	18	0.83±0.03	1.05	0.59
Angus	C- 3646	19	0.78±0.05	1.15	0.39
Angus	C- 3653	19	0.66±0.05	1.05	0.39
Angus	C- 3668	19	0.76±0.05	1.3	0.44
Angus	C- 3670	19	1.51±0.09	2.57	0.9
Angus	C- 3672	19	0.71±0.04	1.13	0.4
Angus	C- 3676	19	0.78±0.05	1.15	0.39
Angus	C- 3681	19	2.29±0.21	4.82	1.3
Angus	C- 3683	19	2.43±0.15	3.75	1.38
Angus	C- 3684	19	0.64±0.04	1.03	0.35
Angus	C- 3685	19	0.37±0.02	0.56	0.22
Angus	C- 3689	18	1.31±0.08	2.13	0.76
Angus	C- 3692	19	0.67±0.04	1.02	0.41
Angus	C- 3702	19	2.15±0.16	3.64	1.02
Angus	C- 3706	19	1.62±0.1	2.73	0.92
Angus	C- 3707	18	0.81±0.05	1.25	0.48
Angus	C- 3710	19	1.54±0.14	2.88	0.1
Angus	C- 3715	19	0.65±0.04	1	0.38
Angus	C- 3718	19	1.74±0.09	2.62	1.15
Angus	C- 3725	19	0.82±0.07	1.63	0.37
Angus	C- 3728	19	0.81±0.06	1.48	0.37
Angus	C- 3734	19	0.75±0.05	1.18	0.37
Angus	C- 3740	18	0.35±0.02	0.6	0.2
Angus	C- 3743	19	1.03±0.09	2	0.1
Angus	C- 3746	19	0.75±0.05	1.18	0.37
Angus	C- 3751	19	0.39±0.02	0.62	0.24
Angus	C- 3752	19	1.74±0.11	3.02	0.97
Angus	C- 3753	19	1.14±0.11	2.35	0.5
Angus	C- 3767	19	0.56±0.05	1	0.1
Angus	C- 3773	19	0.84±0.04	1.25	0.54
Angus	C- 3775	19	0.71±0.06	1.13	0.35
Angus	C- 3776	19	0.39±0.03	0.74	0.2
Angus	C- 3784	19	1.08±0.1	2.06	0.28
Angus	C- 3787	19	1.56±0.12	2.4	0.54
Angus	C- 3793	19	1.57±0.12	2.99	0.78
Angus	C- 3800	19	0.67±0.07	1.33	0.15
Angus	C- 3807	19	1.72±0.11	2.99	0.98
Angus	C- 3808	18	0.73±0.06	1.27	0.37
Angus	C- 3811	19	0.91±0.04	1.23	0.58
Angus	C- 3812	18	0.67±0.05	1.14	0.37
Angus	C- 3821	19	0.9±0.06	1.47	0.41
Angus	C- 3823	19	0.63±0.05	1.02	0.15
Angus	C- 3828	19	0.59±0.07	1.2	0.16
Angus	C- 3830	19	0.83±0.04	1.31	0.54
Angus	C- 3840	19	0.62±0.07	1.37	0.18
Angus	C- 3842	19	1.85±0.18	3.98	0.77
Angus	C- 3843	19	0.78±0.11	2.13	0.15
Angus	C- 3848	19	0.77±0.04	1.14	0.48
Angus	C- 3854	18	0.69±0.08	1.61	0.3
Angus	C- 3855	19	0.92±0.15	2.74	0.2
Angus	C- 3858	19	0.64±0.03	0.89	0.31
Angus	C- 3859	19	1.58±0.11	2.79	0.89
Angus	C- 3869	19	0.64±0.06	1.25	0.29
Angus	C- 3899	19	0.9±0.03	1.23	0.64
Angus	C- 3900	19	1.3±0.09	2.02	0.6
Angus	C- 3903	19	0.49±0.07	1.26	0.12
Angus	C- 3911	19	1.68±0.14	3.31	0.84
Angus	C- 3922	19	0.9±0.06	1.44	0.43
Angus	C- 3925	19	0.84±0.1	2.18	0.26
Angus	C- 3929	19	1.57±0.13	3.24	0.76
Angus	C- 3934	19	0.89±0.06	1.44	0.43
Angus	C- 3941	19	0.79±0.06	1.54	0.41
Angus	C- 3943	19	1.53±0.15	2.83	0.4
Angus	C- 3944	19	1.51±0.15	3.43	0.77
Angus	C- 3945	19	0.65±0.04	1.04	0.39
Angus	C- 3947	19	1.53±0.15	2.83	0.4
Angus	C- 3949	19	1.77±0.16	3.65	0.8
Angus	C- 3950	19	0.4±0.04	0.8	0.2
Angus	C- 3953	19	0.77±0.06	1.41	0.38
Angus	C- 3954	19	0.78±0.07	1.37	0.29
Angus	C- 3956	19	2.23±0.19	4.31	1.01
Angus	C- 3958	19	0.3±0.03	0.6	0.13
Angus	C- 3959	19	2.54±0.21	5.08	1.35
Angus	C- 3961	19	0.26±0.02	0.49	0.12
Angus	C- 3963	19	1.39±0.12	2.72	0.32
Angus	C- 3966	19	0.73±0.05	1.23	0.36
Angus	C- 3967	19	0.22±0.02	0.44	0.1
Angus	C- 3971	19	1.51±0.15	2.83	0.4
Angus	C- 3972	19	0.7±0.07	1.39	0.17
Angus	C- 3973	19	1.58±0.13	3.06	0.79
Angus	C- 3974	19	0.31±0.02	0.52	0.15
Angus	C- 3975	19	0.35±0.04	0.75	0.18
Angus	C- 3978	19	2.39±0.19	4.69	1.2
Angus	C- 3982	19	0.39±0.03	0.74	0.2
Angus	C- 3983	19	0.68±0.05	1.24	0.33
Angus	C- 3985	19	0.77±0.06	1.49	0.44
Angus	C- 3988	19	1.71±0.07	2.41	1.25
Angus	C- 3989	18	2.07±0.13	3.21	1.2
Angus	C- 3992	19	0.74±0.06	1.37	0.4
Angus	C- 3995	19	0.62±0.05	1.02	0.15
Angus	C- 4001	19	0.7±0.04	1.02	0.42
Angus	C- 4003	19	1.31±0.09	1.9	0.1
Angus	C- 4006	19	0.64±0.07	1.22	0.1
Angus	C- 4008	19	0.37±0.04	0.9	0.18
Angus	C- 4010	19	0.63±0.04	1.06	0.32
Angus	C- 4011	19	0.87±0.04	1.31	0.49
Angus	C- 4012	19	0.69±0.05	1.07	0.38
Angus	C- 4013	18	1.28±0.15	2.63	0.66
Angus	C- 4028	18	0.77±0.13	2.7	0.27
[truncated: 2,236 more rows]

## Sheet: Charolais_metablotie_statistics
Population	Metabolite	Number of record	Mean±se	Max	Min
Charolais	A- 1	20	1.6±0.07	2.08	1.06
Charolais	A- 2	19	0.71±0.02	0.97	0.56
Charolais	A- 3	20	0.76±0.04	1.1	0.54
Charolais	A- 4	20	0.62±0.02	0.78	0.48
Charolais	A- 5	20	1.14±0.1	2.22	0.59
Charolais	A- 6	20	0.84±0.03	1.05	0.64
Charolais	A- 10	20	0.6±0.03	0.82	0.36
Charolais	A- 11	19	0.88±0.02	1.03	0.74
Charolais	A- 12	20	0.8±0.05	1.49	0.43
Charolais	A- 13	20	0.87±0.04	1.25	0.56
Charolais	A- 14	20	0.79±0.06	1.38	0.26
Charolais	A- 15	20	0.91±0.03	1.18	0.75
Charolais	A- 16	20	0.84±0.08	1.49	0.17
Charolais	A- 18	20	0.9±0.03	1.28	0.75
Charolais	A- 19	20	0.74±0.01	0.83	0.6
Charolais	A- 20	20	0.38±0.03	0.75	0.29
Charolais	A- 21	20	0.73±0.02	0.88	0.57
Charolais	A- 22	20	0.93±0.03	1.2	0.76
Charolais	A- 23	20	0.73±0.04	1.2	0.58
Charolais	A- 24	20	0.87±0.02	1.01	0.62
Charolais	A- 25	20	0.9±0.04	1.25	0.61
Charolais	A- 26	20	0.75±0.01	0.84	0.65
Charolais	A- 27	20	0.82±0.03	1.04	0.61
Charolais	A- 28	20	0.87±0.03	1.1	0.67
Charolais	A- 30	20	1.12±0.04	1.54	0.86
Charolais	A- 31	20	0.61±0.02	0.79	0.41
Charolais	A- 32	20	0.97±0.05	1.53	0.65
Charolais	A- 33	20	0.55±0.02	0.77	0.4
Charolais	A- 34	20	0.44±0.02	0.6	0.28
Charolais	A- 35	20	0.85±0.02	1	0.64
Charolais	A- 36	20	0.75±0.01	0.82	0.65
Charolais	A- 37	20	0.87±0.04	1.42	0.55
Charolais	A- 38	20	0.79±0.03	1.03	0.64
Charolais	A- 39	20	0.68±0.05	1.05	0.38
Charolais	A- 40	20	0.74±0.07	1.34	0.22
Charolais	A- 41	20	0.73±0.03	1.06	0.57
Charolais	A- 42	20	0.78±0.04	1.24	0.43
Charolais	A- 43	20	0.71±0.01	0.77	0.62
Charolais	A- 44	20	0.74±0.02	0.92	0.57
Charolais	A- 46	20	0.82±0.03	1.04	0.59
Charolais	A- 47	20	0.82±0.03	1.06	0.58
Charolais	A- 49	19	0.7±0.03	0.98	0.36
Charolais	A- 50	20	0.8±0.03	1.07	0.64
Charolais	A- 51	20	0.98±0.03	1.33	0.75
Charolais	A- 52	20	0.86±0.04	1.38	0.64
Charolais	A- 53	20	2.24±0.64	8.43	0.41
Charolais	A- 54	20	0.7±0.04	1.09	0.47
Charolais	A- 55	20	0.77±0.05	1.26	0.45
Charolais	A- 57	20	0.87±0.03	1.08	0.62
Charolais	A- 60	20	0.8±0.05	1.4	0.6
Charolais	A- 61	20	0.69±0.02	0.91	0.52
Charolais	A- 62	20	0.77±0.05	1.21	0.48
Charolais	A- 63	20	0.84±0.02	0.94	0.7
Charolais	A- 64	20	0.84±0.02	1.03	0.61
Charolais	A- 65	20	0.82±0.02	1.02	0.73
Charolais	A- 66	20	0.72±0.01	0.86	0.6
Charolais	A- 67	20	0.3±0.01	0.39	0.22
Charolais	A- 68	20	0.46±0.01	0.55	0.39
Charolais	A- 69	20	0.42±0.01	0.48	0.34
Charolais	A- 70	20	1.86±0.04	2.28	1.52
Charolais	A- 72	20	0.81±0.04	1.1	0.61
Charolais	A- 73	20	0.78±0.05	1.15	0.41
Charolais	A- 74	20	0.82±0.06	1.43	0.41
Charolais	A- 75	20	0.81±0.02	0.91	0.66
Charolais	A- 77	20	0.65±0.05	1.22	0.2
Charolais	A- 79	20	0.78±0.03	1.12	0.58
Charolais	A- 80	20	0.73±0.03	0.92	0.53
Charolais	A- 81	20	0.8±0.04	1.29	0.5
Charolais	A- 82	19	0.73±0.02	0.94	0.58
Charolais	A- 85	20	1±0.05	1.63	0.7
Charolais	A- 86	20	0.83±0.05	1.5	0.5
Charolais	A- 87	20	1.5±0.03	1.69	1.23
Charolais	A- 88	20	0.74±0.03	1.13	0.51
Charolais	A- 89	19	0.83±0.04	1.1	0.54
Charolais	A- 90	20	0.81±0.04	1.23	0.59
Charolais	A- 91	20	0.72±0.03	1.08	0.49
Charolais	A- 93	20	0.75±0.04	1.14	0.48
Charolais	A- 94	20	0.74±0.02	0.98	0.58
Charolais	A- 95	20	0.74±0.02	0.95	0.57
Charolais	A- 96	20	0.81±0.05	1.38	0.5
Charolais	A- 97	20	0.79±0.02	1.09	0.64
Charolais	A- 98	19	0.73±0.04	1.12	0.47
Charolais	A- 99	20	1±0.04	1.43	0.75
Charolais	A- 101	20	0.78±0.02	0.98	0.61
Charolais	A- 102	19	0.89±0.02	1.13	0.74
Charolais	A- 103	19	0.72±0.02	0.81	0.54
Charolais	A- 104	20	0.87±0.03	1.12	0.57
Charolais	A- 105	20	0.83±0.03	1.11	0.62
Charolais	A- 107	20	0.86±0.05	1.37	0.6
Charolais	A- 108	20	0.7±0.03	0.94	0.52
Charolais	A- 109	20	0.96±0.03	1.27	0.8
Charolais	A- 110	20	0.76±0.03	0.99	0.53
Charolais	A- 111	20	0.71±0.02	0.84	0.52
Charolais	A- 112	20	1.18±0.07	2.02	0.66
Charolais	A- 113	20	0.69±0.03	1.14	0.47
Charolais	A- 114	20	0.69±0.02	0.83	0.54
Charolais	A- 115	20	0.9±0.07	1.39	0.21
Charolais	A- 116	20	0.58±0.03	0.91	0.35
Charolais	A- 117	20	1.05±0.07	1.8	0.5
Charolais	A- 118	20	0.77±0.03	1.06	0.57
Charolais	A- 119	20	0.69±0.03	1.09	0.45
Charolais	A- 120	19	0.75±0.03	1.1	0.38
Charolais	A- 122	20	0.62±0.02	0.76	0.48
Charolais	A- 123	20	0.83±0.03	1.21	0.59
Charolais	A- 124	19	1.18±0.07	1.77	0.69
Charolais	A- 125	20	0.68±0.02	0.86	0.49
Charolais	A- 126	20	0.83±0.03	1.07	0.67
Charolais	A- 127	20	0.34±0.01	0.46	0.19
Charolais	A- 129	20	0.87±0.03	1.15	0.62
Charolais	A- 130	20	0.8±0.03	1.17	0.61
Charolais	A- 131	20	0.83±0.02	1.03	0.64
Charolais	A- 132	20	1.58±0.03	1.82	1.43
Charolais	A- 133	19	0.89±0.03	1.17	0.62
Charolais	A- 134	20	1.34±0.06	1.81	0.84
Charolais	A- 135	20	0.75±0.06	1.34	0.27
Charolais	A- 136	20	0.93±0.04	1.3	0.6
Charolais	A- 137	20	0.82±0.02	0.94	0.66
Charolais	A- 138	20	0.94±0.04	1.28	0.73
Charolais	A- 141	20	0.79±0.03	1.15	0.61
Charolais	A- 142	20	0.79±0.02	1.08	0.67
Charolais	A- 144	20	0.4±0.02	0.66	0.25
Charolais	A- 145	19	0.75±0.02	0.87	0.57
Charolais	A- 146	20	0.74±0.03	1.1	0.58
Charolais	A- 147	19	0.69±0.02	0.89	0.55
Charolais	A- 148	20	1.56±0.06	2.01	1.03
Charolais	A- 149	20	0.88±0.04	1.36	0.58
Charolais	A- 150	19	0.93±0.17	3.97	0.6
Charolais	A- 151	20	0.86±0.09	1.39	0.19
Charolais	A- 152	20	0.75±0.04	1.01	0.42
Charolais	A- 153	19	1.14±0.24	4.77	0.56
Charolais	A- 155	20	0.8±0.06	1.44	0.37
Charolais	A- 156	20	1.26±0.05	1.7	0.91
Charolais	A- 157	20	0.79±0.05	1.2	0.42
Charolais	A- 158	20	0.64±0.01	0.79	0.54
Charolais	A- 159	20	0.83±0.03	1.16	0.66
Charolais	A- 161	20	0.79±0.09	1.67	0.23
Charolais	A- 162	20	1.06±0.04	1.36	0.72
Charolais	A- 163	20	0.37±0.01	0.49	0.27
Charolais	A- 164	20	0.57±0.02	0.73	0.39
Charolais	A- 165	19	0.68±0.03	0.9	0.46
Charolais	A- 167	20	0.82±0.07	1.36	0.25
Charolais	A- 168	20	0.75±0.04	1.09	0.32
Charolais	A- 169	20	0.78±0.03	1.04	0.58
Charolais	A- 170	20	1.42±0.05	1.8	1.06
Charolais	A- 171	20	0.79±0.02	1.02	0.63
Charolais	A- 172	20	0.76±0.02	0.97	0.59
Charolais	A- 173	20	0.83±0.03	1.1	0.62
Charolais	A- 175	20	0.82±0.01	0.9	0.7
Charolais	A- 176	20	0.95±0.03	1.26	0.71
Charolais	A- 178	20	0.75±0.02	0.97	0.62
Charolais	A- 181	20	0.8±0.03	1.06	0.66
Charolais	A- 182	20	1.01±0.06	1.54	0.53
Charolais	A- 183	20	0.89±0.02	1.04	0.72
Charolais	A- 185	20	1.13±0.07	1.78	0.69
Charolais	A- 186	20	0.85±0.03	1.14	0.64
Charolais	A- 187	20	0.78±0.04	1.16	0.53
Charolais	A- 188	20	0.46±0.02	0.64	0.33
Charolais	A- 189	20	0.72±0.03	1.01	0.46
Charolais	A- 190	20	0.88±0.04	1.16	0.53
Charolais	A- 191	20	0.51±0.04	0.77	0.25
Charolais	A- 192	20	2.98±0.18	4.58	1.51
Charolais	A- 193	20	0.7±0.04	0.97	0.39
Charolais	A- 195	20	0.98±0.04	1.48	0.76
Charolais	A- 196	20	0.37±0.01	0.52	0.25
Charolais	A- 197	19	0.87±0.04	1.19	0.63
Charolais	A- 198	20	0.75±0.07	1.32	0.13
Charolais	A- 199	20	0.66±0.03	0.98	0.45
Charolais	A- 200	19	0.64±0.05	0.99	0.3
Charolais	A- 201	19	0.76±0.08	1.35	0.1
Charolais	A- 202	19	0.88±0.04	1.4	0.61
Charolais	A- 203	20	0.69±0.03	0.95	0.51
Charolais	A- 204	20	0.71±0.02	0.87	0.58
Charolais	A- 205	20	1.49±0.04	1.81	1.12
Charolais	A- 206	20	0.79±0.05	1.2	0.3
Charolais	A- 207	20	0.8±0.02	1	0.62
Charolais	A- 208	19	0.78±0.03	1.02	0.53
Charolais	A- 209	20	2.01±0.07	2.74	1.45
Charolais	A- 210	19	0.77±0.02	0.9	0.6
Charolais	A- 211	20	0.49±0.04	0.96	0.22
Charolais	A- 212	20	0.57±0.01	0.67	0.46
Charolais	A- 213	20	0.7±0.04	1.03	0.42
Charolais	A- 214	19	1.02±0.08	2.05	0.62
Charolais	A- 215	20	2.07±0.05	2.62	1.61
Charolais	A- 216	20	0.87±0.04	1.27	0.63
Charolais	A- 217	20	0.77±0.03	1.01	0.49
Charolais	A- 218	20	0.84±0.03	1.01	0.56
Charolais	A- 219	19	1.05±0.14	2.68	0.43
Charolais	A- 220	20	0.82±0.03	1.11	0.51
Charolais	A- 221	20	1.17±0.11	2.46	0.44
Charolais	A- 222	20	0.6±0.03	0.81	0.31
Charolais	A- 223	20	0.85±0.07	1.49	0.41
Charolais	A- 224	20	0.78±0.02	1.03	0.62
Charolais	A- 225	20	0.81±0.03	1.06	0.58
Charolais	A- 226	20	0.69±0.02	0.82	0.57
Charolais	A- 228	20	0.78±0.04	1.08	0.53
Charolais	A- 230	20	0.53±0.03	0.86	0.33
Charolais	A- 231	20	0.68±0.02	0.84	0.55
Charolais	A- 236	20	1.29±0.04	1.59	1.02
Charolais	A- 237	20	0.72±0.07	1.53	0.32
Charolais	A- 240	20	0.53±0.03	0.78	0.36
Charolais	A- 241	20	1.1±0.11	2.54	0.41
Charolais	A- 242	20	0.88±0.1	2.14	0.31
Charolais	A- 243	20	0.87±0.04	1.18	0.55
Charolais	A- 244	20	2.69±0.14	4.04	1.79
Charolais	A- 245	20	0.61±0.03	0.94	0.37
Charolais	A- 247	20	0.78±0.02	1.04	0.62
Charolais	A- 249	20	2.65±0.14	4.03	1.8
Charolais	A- 252	20	0.92±0.05	1.52	0.56
Charolais	A- 253	20	0.93±0.02	1.09	0.78
Charolais	A- 254	20	0.74±0.04	0.98	0.45
Charolais	A- 255	20	0.35±0.01	0.43	0.27
Charolais	A- 258	20	2.65±0.13	3.96	1.79
Charolais	A- 259	20	0.77±0.02	1.04	0.59
Charolais	A- 260	20	0.35±0.01	0.43	0.26
Charolais	A- 262	19	0.91±0.12	1.93	0.32
Charolais	A- 263	20	1.01±0.08	1.89	0.54
Charolais	A- 267	20	0.75±0.02	0.94	0.57
Charolais	A- 268	20	0.28±0.01	0.34	0.21
Charolais	A- 271	20	1.08±0.06	1.85	0.68
Charolais	A- 273	20	0.74±0.03	1.04	0.49
Charolais	A- 274	20	0.88±0.06	1.41	0.44
Charolais	A- 276	20	0.86±0.05	1.24	0.47
Charolais	A- 277	20	0.78±0.02	0.95	0.63
Charolais	A- 279	20	2.58±0.13	3.63	1.71
Charolais	A- 280	20	0.6±0.03	0.84	0.41
Charolais	A- 282	20	1.25±0.13	2.79	0.72
Charolais	A- 286	20	0.52±0.03	0.74	0.25
Charolais	A- 288	20	1.25±0.13	2.79	0.72
Charolais	A- 291	20	0.76±0.04	1.15	0.51
Charolais	A- 292	20	0.76±0.03	0.98	0.51
Charolais	A- 294	20	1.02±0.05	1.3	0.59
Charolais	A- 295	20	0.56±0.02	0.72	0.39
Charolais	A- 296	19	0.43±0.04	0.86	0.22
Charolais	A- 297	20	0.54±0.06	1.25	0.17
Charolais	A- 298	20	0.93±0.06	1.6	0.53
Charolais	A- 299	20	0.76±0.04	1.15	0.51
Charolais	A- 301	20	1.18±0.06	1.8	0.64
Charolais	A- 302	19	0.72±0.04	0.94	0.41
Charolais	A- 303	20	2.16±0.16	3.5	0.82
Charolais	A- 305	20	0.85±0.05	1.26	0.47
Charolais	A- 306	20	1.06±0.03	1.39	0.84
Charolais	A- 307	20	0.8±0.02	0.96	0.58
Charolais	A- 308	20	1.26±0.05	1.64	0.88
Charolais	A- 309	19	2.85±0.25	5.19	1.57
Charolais	A- 310	20	0.78±0.04	1.2	0.59
Charolais	A- 312	19	0.21±0.01	0.27	0.15
Charolais	A- 314	20	1.37±0.07	1.92	0.71
Charolais	A- 315	19	0.8±0.08	2.03	0.48
Charolais	A- 316	20	2.45±0.08	3.08	1.7
Charolais	A- 318	20	0.74±0.03	0.96	0.55
Charolais	A- 320	20	0.79±0.02	1.07	0.62
Charolais	A- 321	20	0.72±0.03	1.09	0.49
Charolais	A- 322	20	1.4±0.07	1.86	0.76
Charolais	A- 323	19	1.55±0.06	2.15	1.19
Charolais	A- 325	20	0.42±0.01	0.54	0.33
Charolais	A- 326	20	0.51±0.04	0.83	0.18
Charolais	A- 328	20	2.66±0.09	3.51	1.98
Charolais	A- 329	20	0.81±0.02	1	0.58
Charolais	A- 335	20	0.81±0.04	1.06	0.55
Charolais	A- 336	20	1.2±0.09	1.77	0.27
Charolais	A- 338	20	0.75±0.02	0.95	0.58
Charolais	A- 340	20	1.27±0.1	2.23	0.54
Charolais	A- 342	19	1.75±0.08	2.67	1.41
Charolais	A- 343	20	1.27±0.09	2.36	0.7
Charolais	A- 345	20	0.9±0.09	1.95	0.27
Charolais	A- 346	20	1.43±0.09	2.14	0.75
Charolais	A- 348	20	0.85±0.04	1.07	0.4
Charolais	A- 349	20	0.83±0.03	1.12	0.65
Charolais	A- 350	20	1.18±0.05	1.56	0.7
Charolais	A- 351	20	2.49±0.08	2.96	1.68
Charolais	A- 352	20	1.21±0.05	1.63	0.72
Charolais	A- 353	20	1.63±0.03	1.89	1.42
Charolais	A- 355	20	2.51±0.09	3.02	1.6
Charolais	A- 356	20	0.76±0.03	1.07	0.55
Charolais	A- 357	20	0.61±0.03	0.83	0.36
Charolais	A- 359	20	1.11±0.05	1.69	0.84
Charolais	A- 360	20	2.65±0.09	3.36	2.06
Charolais	A- 361	20	1.67±0.11	2.28	0.72
Charolais	A- 362	20	0.72±0.02	0.97	0.6
Charolais	A- 363	20	2.61±0.11	3.78	1.65
Charolais	A- 365	20	0.76±0.02	0.99	0.59
Charolais	A- 366	20	2.84±0.08	3.4	2.12
Charolais	A- 367	20	0.8±0.02	0.94	0.61
Charolais	A- 368	20	0.53±0.03	0.85	0.22
Charolais	A- 370	20	3.07±0.13	3.94	2.06
Charolais	A- 372	20	2.19±0.05	2.56	1.77
Charolais	A- 376	20	0.86±0.03	1.3	0.64
Charolais	A- 377	20	2.56±0.08	3.01	1.63
Charolais	A- 378	20	0.76±0.02	0.89	0.61
Charolais	A- 380	20	0.45±0.02	0.57	0.27
Charolais	A- 382	20	1.16±0.04	1.49	0.72
Charolais	A- 383	20	0.85±0.05	1.2	0.56
Charolais	A- 384	20	0.8±0.02	1	0.61
Charolais	A- 385	20	0.64±0.04	0.97	0.33
Charolais	A- 386	20	2.57±0.08	3	1.71
Charolais	A- 387	20	0.9±0.05	1.35	0.48
Charolais	A- 388	20	0.74±0.05	1.08	0.43
Charolais	A- 389	20	0.82±0.02	1.03	0.62
Charolais	A- 390	20	1.28±0.05	1.89	1.02
Charolais	A- 391	19	0.9±0.07	1.63	0.45
Charolais	A- 393	20	1.57±0.09	2.34	0.66
Charolais	A- 394	20	0.63±0.02	0.78	0.53
Charolais	A- 395	19	0.76±0.04	1.07	0.48
Charolais	A- 396	20	0.72±0.02	0.87	0.57
Charolais	A- 398	20	0.71±0.03	0.93	0.46
Charolais	A- 399	20	1.3±0.05	1.83	0.96
Charolais	A- 400	20	1.02±0.11	2.21	0.37
Charolais	A- 401	20	1.25±0.35	5.09	0.27
Charolais	A- 402	20	1.19±0.04	1.63	0.94
Charolais	A- 403	20	2.76±0.08	3.42	2.11
Charolais	A- 406	20	0.7±0.02	0.93	0.54
Charolais	A- 407	20	0.73±0.02	0.96	0.62
Charolais	A- 408	20	0.81±0.07	1.43	0.41
Charolais	A- 409	20	0.74±0.02	0.94	0.59
Charolais	A- 410	19	0.93±0.02	1.15	0.79
Charolais	A- 411	20	0.74±0.01	0.84	0.65
Charolais	A- 412	19	1.37±0.42	8.85	0.65
Charolais	A- 415	20	2.57±0.07	2.93	1.9
Charolais	A- 416	19	0.78±0.02	0.92	0.57
Charolais	A- 417	20	0.94±0.08	1.71	0.37
Charolais	A- 418	20	0.92±0.03	1.3	0.71
Charolais	A- 419	20	0.83±0.06	1.54	0.45
Charolais	A- 420	20	1.1±0.06	1.59	0.73
Charolais	A- 421	20	0.74±0.03	1.07	0.59
Charolais	A- 422	19	0.97±0.1	2.28	0.37
Charolais	A- 423	20	0.8±0.02	0.93	0.56
Charolais	A- 424	20	2.54±0.07	2.96	1.87
Charolais	A- 425	20	1.03±0.04	1.39	0.72
Charolais	A- 427	20	0.73±0.03	0.99	0.46
Charolais	A- 428	20	0.69±0.14	1.95	0.12
Charolais	A- 429	20	1.25±0.05	1.8	0.88
Charolais	A- 430	20	1.02±0.05	1.6	0.75
Charolais	A- 431	20	0.81±0.16	2.38	0.2
Charolais	A- 432	20	1.57±0.05	2.06	1.24
Charolais	A- 433	20	1±0.06	1.54	0.5
Charolais	A- 434	20	0.76±0.02	0.89	0.59
Charolais	A- 435	20	1.66±0.04	2.11	1.27
Charolais	A- 436	20	0.77±0.04	1.16	0.47
Charolais	A- 437	20	2.52±0.06	2.88	1.88
Charolais	A- 438	20	0.9±0.04	1.36	0.65
Charolais	A- 439	20	0.73±0.02	1.01	0.55
Charolais	A- 441	20	2.56±0.07	2.95	1.88
Charolais	A- 442	19	0.68±0.03	0.92	0.32
Charolais	A- 443	20	0.89±0.03	1.14	0.5
Charolais	A- 444	20	0.93±0.07	1.69	0.48
Charolais	A- 446	20	1.12±0.04	1.5	0.82
Charolais	A- 448	20	1.28±0.04	1.65	0.95
Charolais	A- 449	19	0.93±0.06	1.48	0.6
Charolais	A- 450	20	1.13±0.05	1.5	0.77
Charolais	A- 452	20	0.75±0.02	0.88	0.58
Charolais	A- 453	20	0.46±0.03	0.76	0.25
Charolais	A- 454	20	1.06±0.07	1.77	0.58
Charolais	A- 455	20	0.91±0.03	1.15	0.64
Charolais	A- 456	20	0.73±0.08	1.31	0.34
Charolais	A- 457	20	0.68±0.04	1	0.39
Charolais	A- 458	20	0.93±0.04	1.34	0.7
Charolais	A- 459	20	0.9±0.03	1.12	0.7
Charolais	A- 461	20	1.22±0.07	1.72	0.64
Charolais	A- 463	20	0.96±0.05	1.59	0.63
Charolais	A- 465	20	0.73±0.01	0.86	0.62
Charolais	A- 468	20	0.71±0.03	0.96	0.47
Charolais	A- 469	20	0.75±0.07	1.34	0.22
Charolais	A- 471	19	0.73±0.02	0.95	0.61
Charolais	A- 472	20	1.52±0.04	1.98	1.25
Charolais	A- 473	20	1.24±0.04	1.7	0.98
Charolais	A- 474	20	2.5±0.06	2.83	1.89
Charolais	A- 475	19	0.86±0.03	1.23	0.68
Charolais	A- 477	20	1.02±0.06	1.74	0.65
Charolais	A- 478	20	2.57±0.06	3.03	1.94
Charolais	A- 479	20	1.37±0.05	1.68	1
Charolais	A- 480	20	0.73±0.01	0.83	0.61
Charolais	A- 488	20	0.75±0.03	1.01	0.52
Charolais	A- 490	20	0.54±0.03	0.78	0.28
Charolais	A- 491	20	0.84±0.04	1.09	0.51
Charolais	A- 492	20	0.96±0.04	1.22	0.65
Charolais	A- 493	20	0.86±0.04	1.34	0.62
Charolais	A- 497	20	1.22±0.08	1.99	0.66
Charolais	A- 498	20	2.48±0.05	2.8	1.9
Charolais	A- 499	20	0.67±0.03	0.89	0.4
Charolais	A- 500	20	0.94±0.05	1.37	0.6
Charolais	A- 501	20	0.7±0.04	1.14	0.49
Charolais	A- 502	20	3.35±0.22	5.79	1.28
Charolais	A- 503	20	2.54±0.06	2.97	1.95
Charolais	A- 504	20	0.78±0.02	0.95	0.63
Charolais	A- 506	20	0.71±0.03	0.86	0.48
Charolais	A- 507	20	0.65±0.01	0.75	0.53
Charolais	A- 508	20	0.65±0.02	0.77	0.5
Charolais	A- 509	20	0.97±0.07	1.71	0.58
Charolais	A- 514	19	0.79±0.03	1.09	0.5
Charolais	A- 516	20	1.79±0.05	2.2	1.39
Charolais	A- 517	20	0.69±0.03	0.9	0.49
Charolais	A- 519	20	0.72±0.02	0.84	0.54
Charolais	A- 521	19	0.84±0.05	1.46	0.44
Charolais	A- 522	20	0.29±0.01	0.33	0.23
Charolais	A- 523	19	0.86±0.07	1.34	0.28
Charolais	A- 524	20	0.8±0.03	1.01	0.48
Charolais	A- 525	20	0.9±0.1	1.71	0.23
Charolais	A- 526	19	0.64±0.01	0.77	0.56
Charolais	A- 527	19	0.83±0.05	1.23	0.46
Charolais	A- 528	20	0.16±0.02	0.38	0.1
Charolais	A- 530	20	0.62±0.02	0.86	0.44
Charolais	A- 531	20	0.65±0.07	1.29	0.32
Charolais	A- 532	20	0.61±0.02	0.73	0.48
Charolais	A- 533	20	0.75±0.02	0.94	0.63
Charolais	A- 534	20	0.57±0.03	0.79	0.36
Charolais	A- 535	19	0.82±0.05	1.13	0.49
Charolais	A- 536	20	0.57±0.02	0.77	0.43
Charolais	A- 537	20	0.67±0.04	1.02	0.41
Charolais	A- 538	19	0.85±0.05	1.25	0.44
Charolais	A- 541	20	0.75±0.05	1.11	0.43
Charolais	A- 542	20	0.36±0.05	0.95	0.1
Charolais	A- 543	20	0.48±0.03	0.8	0.27
Charolais	A- 545	20	0.82±0.05	1.31	0.54
Charolais	A- 546	20	0.47±0.03	0.78	0.26
Charolais	A- 547	20	0.61±0.03	0.98	0.45
Charolais	A- 548	19	0.61±0.02	0.74	0.41
Charolais	A- 549	20	0.74±0.02	0.91	0.63
Charolais	A- 551	20	0.84±0.05	1.3	0.44
Charolais	A- 552	20	0.74±0.02	0.98	0.61
Charolais	A- 553	20	2.51±0.06	2.9	1.89
Charolais	A- 554	19	0.52±0.03	0.74	0.24
Charolais	A- 555	19	0.67±0.04	1.08	0.43
Charolais	A- 556	20	2.44±0.05	2.78	1.86
Charolais	A- 557	20	2.82±0.24	5.49	1.59
Charolais	A- 559	20	0.74±0.03	1.09	0.5
Charolais	A- 561	20	2.17±0.76	10	0.6
Charolais	A- 563	20	1.32±0.07	2.02	0.71
Charolais	A- 564	20	0.64±0.02	0.93	0.47
Charolais	A- 565	20	0.75±0.04	1.12	0.5
Charolais	A- 566	20	0.86±0.05	1.19	0.43
Charolais	A- 567	20	0.88±0.03	1.07	0.54
Charolais	A- 569	20	0.82±0.03	1.14	0.64
Charolais	A- 570	20	1.95±0.62	10	0.81
Charolais	A- 571	20	1.16±0.05	1.52	0.8
Charolais	A- 573	20	0.97±0.06	1.67	0.44
Charolais	A- 574	20	1.01±0.05	1.57	0.73
Charolais	A- 576	20	2.7±0.22	5	1.6
Charolais	A- 578	20	0.64±0.02	0.76	0.51
Charolais	A- 579	20	0.84±0.02	1.01	0.64
Charolais	A- 580	20	0.72±0.06	1.39	0.31
Charolais	A- 581	20	2.26±0.08	3.27	1.59
Charolais	A- 584	20	0.82±0.04	1.26	0.58
Charolais	A- 585	20	0.85±0.06	1.35	0.49
Charolais	A- 586	20	0.78±0.03	1.06	0.55
Charolais	A- 587	20	2.42±0.05	2.72	1.81
Charolais	A- 588	20	0.91±0.04	1.23	0.62
Charolais	A- 589	20	0.65±0.03	0.88	0.42
Charolais	A- 590	20	1.88±0.05	2.35	1.4
Charolais	A- 591	20	2.55±0.06	3.03	1.9
Charolais	A- 594	20	0.65±0.02	0.84	0.55
Charolais	A- 595	20	1.07±0.06	1.61	0.63
Charolais	A- 596	20	1.03±0.04	1.32	0.72
Charolais	A- 597	20	0.84±0.04	1.24	0.46
Charolais	A- 598	19	0.7±0.03	0.94	0.46
Charolais	A- 599	20	0.82±0.03	1.11	0.6
Charolais	A- 600	20	0.84±0.04	1.14	0.56
Charolais	A- 601	20	0.7±0.02	1.01	0.55
Charolais	A- 602	20	1.04±0.03	1.39	0.89
Charolais	A- 604	20	0.74±0.03	1.01	0.52
Charolais	A- 605	20	0.86±0.03	1.04	0.48
Charolais	A- 607	20	3.36±0.1	4.31	2.55
Charolais	A- 609	19	0.62±0.03	0.93	0.37
Charolais	A- 610	20	0.84±0.03	0.99	0.63
Charolais	A- 611	20	2.96±0.22	5.67	1.77
Charolais	A- 613	20	1.51±0.08	2.48	0.89
Charolais	A- 614	20	1.6±0.11	2.5	0.8
Charolais	A- 615	20	1.46±0.04	1.81	1.09
Charolais	A- 616	20	1.57±0.05	2	1.14
Charolais	A- 617	20	1.49±0.04	1.84	1.08
Charolais	A- 618	20	0.67±0.05	1.12	0.29
Charolais	A- 619	20	0.77±0.05	1.24	0.48
Charolais	A- 620	20	1.95±0.09	2.85	1.17
Charolais	A- 621	20	0.77±0.07	1.56	0.27
Charolais	A- 622	20	1.27±0.06	1.77	0.87
Charolais	A- 623	20	1.09±0.06	1.84	0.73
Charolais	A- 624	20	0.48±0.03	0.76	0.28
Charolais	A- 625	19	0.6±0.03	0.82	0.43
Charolais	A- 626	20	0.73±0.04	1.06	0.47
Charolais	A- 627	20	1.47±0.04	1.83	1.18
Charolais	A- 628	20	1.3±0.06	1.97	0.93
Charolais	A- 629	20	0.84±0.03	1.09	0.62
Charolais	A- 630	20	0.99±0.03	1.19	0.72
Charolais	A- 631	20	1.98±0.06	2.71	1.5
Charolais	A- 632	20	1.03±0.02	1.21	0.77
Charolais	A- 633	20	1.86±0.06	2.35	1.44
Charolais	A- 635	20	2.41±0.06	2.84	1.82
Charolais	A- 637	20	1.6±0.06	2.26	1.14
Charolais	A- 638	20	0.84±0.04	1.25	0.56
Charolais	A- 639	20	0.99±0.15	2.64	0.42
Charolais	A- 640	20	1.7±0.07	2.3	1.19
Charolais	A- 642	20	0.75±0.02	0.9	0.56
Charolais	A- 643	20	2.55±0.24	4.65	1.09
Charolais	A- 645	20	2.26±0.05	2.59	1.74
Charolais	A- 646	20	1.11±0.04	1.38	0.71
Charolais	A- 648	20	0.7±0.04	1.16	0.49
Charolais	A- 649	20	1.47±0.08	2.46	0.89
Charolais	A- 651	20	0.44±0.01	0.58	0.34
Charolais	A- 652	20	2.35±0.05	2.76	1.81
Charolais	A- 654	20	0.7±0.04	1.16	0.49
Charolais	A- 655	20	0.69±0.03	0.99	0.45
Charolais	A- 656	20	0.68±0.03	1	0.39
Charolais	A- 658	20	3.39±0.14	4.57	2.35
Charolais	A- 660	20	0.59±0.04	0.88	0.33
Charolais	A- 663	20	0.72±0.04	1.04	0.48
Charolais	A- 664	20	0.69±0.03	0.99	0.45
Charolais	A- 667	20	0.94±0.07	1.67	0.51
Charolais	A- 670	20	2.77±0.19	4.62	1.72
Charolais	A- 671	20	1.45±0.04	1.88	1.16
Charolais	A- 672	20	0.53±0.04	0.91	0.25
Charolais	A- 673	20	1.3±0.07	2.04	0.89
Charolais	A- 674	20	1.3±0.07	2.04	0.89
Charolais	A- 675	20	0.86±0.08	1.31	0.23
Charolais	A- 676	20	2.2±0.05	2.48	1.69
Charolais	A- 678	20	0.8±0.05	1.31	0.45
Charolais	A- 679	20	1.42±0.06	1.9	0.98
Charolais	A- 680	20	2.2±0.06	2.58	1.62
Charolais	A- 681	20	0.83±0.02	1.04	0.72
Charolais	A- 682	20	0.73±0.02	0.84	0.62
Charolais	A- 683	20	0.7±0.02	0.9	0.55
Charolais	A- 684	20	0.84±0.04	1.18	0.49
Charolais	A- 685	19	0.77±0.03	0.99	0.44
Charolais	A- 686	20	0.71±0.02	0.85	0.54
Charolais	A- 687	20	4.2±0.77	10	0.18
Charolais	A- 688	20	1.64±0.1	2.9	0.92
Charolais	A- 689	20	0.79±0.05	1.34	0.44
Charolais	A- 690	19	0.64±0.02	0.86	0.46
Charolais	A- 691	20	0.62±0.02	0.88	0.39
Charolais	A- 694	20	1.02±0.02	1.21	0.85
Charolais	A- 695	20	0.69±0.03	0.9	0.47
Charolais	A- 696	20	2.04±0.05	2.36	1.57
Charolais	A- 697	20	0.64±0.04	1.11	0.33
Charolais	A- 698	20	0.42±0.04	0.82	0.22
Charolais	A- 699	20	0.75±0.06	1.36	0.35
Charolais	A- 700	20	2.72±0.19	4.59	1.7
Charolais	A- 701	20	0.43±0.04	0.8	0.16
Charolais	A- 702	20	2.18±0.07	2.74	1.56
Charolais	A- 703	20	0.4±0.02	0.52	0.28
Charolais	A- 704	20	0.75±0.03	1.09	0.49
Charolais	A- 705	20	0.79±0.03	1.04	0.53
Charolais	A- 706	20	0.9±0.04	1.19	0.55
Charolais	A- 707	20	0.97±0.08	1.81	0.29
Charolais	A- 708	19	1.19±0.04	1.52	0.85
Charolais	A- 709	20	0.7±0.03	0.96	0.55
Charolais	A- 710	20	0.72±0.05	1.2	0.21
Charolais	A- 711	20	0.8±0.06	1.32	0.37
Charolais	A- 712	20	0.82±0.03	1.17	0.65
Charolais	A- 713	20	0.76±0.1	1.73	0.27
Charolais	A- 714	20	0.7±0.07	1.23	0.17
Charolais	A- 715	20	0.76±0.04	1.06	0.48
Charolais	A- 716	20	0.32±0.05	0.84	0.14
Charolais	A- 717	20	1.02±0.06	1.72	0.59
Charolais	A- 718	20	0.77±0.04	1.11	0.44
Charolais	A- 719	19	0.75±0.02	0.98	0.57
Charolais	A- 720	20	0.64±0.05	1.01	0.25
Charolais	A- 721	20	1.49±0.05	2	1.07
Charolais	A- 722	20	0.58±0.04	0.9	0.28
Charolais	A- 724	20	0.48±0.03	0.7	0.29
Charolais	A- 726	20	1.93±0.2	3.67	0.15
Charolais	A- 727	20	1.99±0.05	2.32	1.49
Charolais	A- 728	19	0.71±0.02	0.93	0.57
Charolais	A- 729	20	2.35±0.05	2.84	2.02
Charolais	A- 731	20	0.55±0.04	1.15	0.3
Charolais	A- 732	20	1.64±0.06	2.18	1.26
Charolais	A- 733	20	0.51±0.03	0.85	0.26
Charolais	A- 734	20	0.51±0.03	0.79	0.21
Charolais	A- 735	19	1.08±0.47	9.42	0.19
Charolais	A- 736	20	0.47±0.03	0.71	0.23
Charolais	A- 737	19	0.64±0.08	1.42	0.25
Charolais	A- 738	20	1.15±0.05	1.59	0.76
Charolais	A- 740	20	0.82±0.02	1.03	0.7
Charolais	A- 741	20	4.44±0.24	6.86	3.28
Charolais	A- 742	20	2.89±0.1	3.71	2.05
Charolais	A- 743	20	0.81±0.03	1.09	0.63
Charolais	A- 744	20	0.76±0.03	1.19	0.58
Charolais	A- 745	20	1.5±0.06	2.07	1.03
Charolais	A- 747	20	0.86±0.04	1.28	0.5
Charolais	A- 748	20	0.81±0.03	1.16	0.58
Charolais	A- 749	20	0.78±0.04	1.13	0.48
Charolais	A- 751	20	2.71±0.13	4.22	1.91
Charolais	A- 753	20	2.92±0.15	4.1	1.61
Charolais	A- 756	20	3.04±0.09	3.69	2.16
Charolais	A- 757	19	0.86±0.04	1.3	0.7
Charolais	A- 758	20	3.01±0.1	3.88	2.18
Charolais	A- 760	20	1.26±0.06	1.98	0.98
Charolais	A- 761	20	2.79±0.1	3.54	2.02
Charolais	A- 762	20	1.58±0.07	2.49	1.13
Charolais	A- 763	20	0.62±0.03	0.93	0.38
Charolais	A- 764	20	2.73±0.09	3.36	1.88
Charolais	A- 765	20	0.91±0.08	1.58	0.38
Charolais	A- 766	19	2.88±0.14	4.26	1.72
Charolais	A- 768	20	0.79±0.05	1.2	0.35
Charolais	A- 769	20	1.65±0.09	2.4	0.86
Charolais	A- 770	20	0.45±0.03	0.8	0.31
Charolais	A- 771	20	0.75±0.04	1.03	0.45
Charolais	A- 773	20	0.74±0.03	1.11	0.48
Charolais	A- 774	20	0.62±0.03	0.93	0.38
Charolais	A- 775	20	1.05±0.07	1.71	0.4
Charolais	A- 777	19	0.81±0.06	1.24	0.39
Charolais	A- 779	20	0.84±0.03	1.1	0.69
Charolais	A- 780	20	0.56±0.02	0.65	0.43
Charolais	A- 781	20	0.66±0.04	1.09	0.46
Charolais	A- 782	20	0.77±0.03	1.07	0.54
Charolais	A- 785	20	3.92±0.32	7.64	1.02
Charolais	A- 789	20	2.13±0.06	2.5	1.54
Charolais	A- 790	20	0.66±0.03	0.94	0.47
Charolais	A- 792	20	0.7±0.03	0.92	0.45
Charolais	A- 793	20	0.63±0.03	0.9	0.37
Charolais	A- 794	20	0.79±0.04	1.21	0.59
Charolais	A- 795	20	0.44±0.03	0.7	0.28
Charolais	A- 797	20	0.94±0.05	1.53	0.62
Charolais	A- 798	20	0.75±0.02	0.94	0.54
Charolais	A- 799	20	0.76±0.06	1.42	0.39
Charolais	A- 803	20	0.57±0.02	0.79	0.44
Charolais	A- 805	20	0.64±0.04	1.06	0.26
Charolais	A- 806	20	0.81±0.07	1.62	0.33
Charolais	A- 807	19	0.92±0.04	1.34	0.72
Charolais	A- 809	20	0.89±0.07	1.57	0.48
Charolais	A- 810	20	1.44±0.04	1.86	1.02
Charolais	A- 811	20	0.84±0.03	1.21	0.67
Charolais	A- 813	20	1.37±0.04	1.71	1.03
Charolais	A- 815	20	1.4±0.03	1.75	1.17
Charolais	A- 817	20	2.89±0.13	4.19	2.05
Charolais	A- 819	20	1.75±0.05	2.15	1.35
Charolais	A- 820	20	1.86±0.07	2.38	1.23
Charolais	A- 821	19	0.86±0.05	1.21	0.43
Charolais	A- 822	20	0.84±0.04	1.3	0.51
Charolais	A- 824	20	0.66±0.03	0.89	0.47
Charolais	A- 825	20	0.83±0.04	1.29	0.55
Charolais	A- 826	20	0.87±0.04	1.29	0.58
Charolais	A- 827	20	0.71±0.02	1.02	0.55
Charolais	A- 828	20	1.12±0.05	1.65	0.91
Charolais	A- 829	20	0.84±0.03	1.17	0.66
Charolais	A- 830	20	0.87±0.04	1.29	0.49
Charolais	A- 831	20	1.07±0.13	2.75	0.32
Charolais	A- 832	20	0.75±0.09	1.73	0.12
Charolais	A- 835	20	0.92±0.03	1.16	0.69
Charolais	A- 837	20	2.08±0.06	2.43	1.53
Charolais	A- 838	20	0.63±0.05	1.06	0.26
Charolais	A- 839	20	0.72±0.03	1	0.53
Charolais	A- 840	20	0.64±0.04	1.05	0.32
Charolais	A- 843	20	0.69±0.03	0.97	0.51
Charolais	A- 844	20	1.59±0.06	2.34	1.3
Charolais	A- 845	20	0.98±0.07	1.45	0.23
Charolais	A- 846	20	0.67±0.03	0.96	0.47
Charolais	A- 847	20	0.67±0.03	0.95	0.5
Charolais	A- 848	19	0.72±0.03	1.01	0.51
Charolais	A- 850	20	2.46±0.1	3.33	1.82
Charolais	A- 851	20	0.78±0.03	1.18	0.57
Charolais	A- 852	20	1.22±0.21	3.58	0.28
Charolais	A- 854	20	2.23±0.07	2.71	1.55
Charolais	A- 856	20	0.72±0.03	0.99	0.54
Charolais	A- 857	20	0.56±0.02	0.79	0.44
Charolais	A- 858	20	0.75±0.02	0.92	0.54
Charolais	A- 859	20	0.62±0.02	0.81	0.5
Charolais	A- 860	20	0.75±0.03	1.05	0.59
Charolais	A- 861	20	0.78±0.04	1.29	0.54
Charolais	A- 862	20	0.65±0.02	0.8	0.48
Charolais	A- 865	20	0.84±0.02	1.08	0.7
Charolais	A- 867	20	0.83±0.05	1.5	0.54
Charolais	A- 869	20	0.69±0.03	0.97	0.49
Charolais	A- 870	20	0.67±0.03	0.96	0.47
Charolais	A- 872	20	3.8±0.3	6.63	0.71
Charolais	A- 873	20	2.53±0.86	10	0.49
Charolais	A- 875	20	0.8±0.03	1	0.5
Charolais	A- 877	20	0.73±0.06	1.28	0.41
Charolais	A- 878	20	0.65±0.06	1.22	0.11
Charolais	A- 879	20	0.71±0.03	1.01	0.55
Charolais	A- 880	20	0.8±0.03	1.1	0.52
Charolais	A- 881	20	0.4±0.02	0.71	0.25
Charolais	A- 882	20	0.69±0.03	0.97	0.49
Charolais	A- 884	20	0.81±0.04	1.09	0.48
Charolais	A- 885	20	1.97±0.11	2.77	1.26
Charolais	A- 886	20	2.45±0.08	3.05	1.76
Charolais	A- 887	20	0.67±0.03	0.95	0.5
Charolais	A- 889	20	0.62±0.04	1.04	0.24
Charolais	A- 890	20	2.48±0.07	3.05	1.88
Charolais	A- 891	20	0.67±0.03	0.96	0.39
Charolais	A- 895	20	0.73±0.03	0.92	0.38
Charolais	A- 896	19	0.73±0.02	0.88	0.62
Charolais	A- 898	20	2.13±0.08	2.73	1.35
Charolais	A- 901	20	2.93±0.12	4.21	2.01
Charolais	A- 903	20	0.57±0.05	1.19	0.27
Charolais	A- 905	20	1.96±0.1	2.77	1.26
Charolais	A- 906	20	0.81±0.04	1.28	0.55
Charolais	A- 908	20	0.8±0.04	1.2	0.47
Charolais	A- 909	20	0.83±0.04	1.24	0.52
Charolais	A- 910	20	1.21±0.04	1.62	0.83
Charolais	A- 911	20	1.01±0.04	1.36	0.72
Charolais	A- 912	19	0.83±0.03	0.99	0.57
Charolais	A- 913	20	0.72±0.02	0.91	0.56
Charolais	A- 914	20	0.68±0.04	0.96	0.36
Charolais	A- 916	20	0.52±0.03	0.72	0.33
Charolais	A- 917	20	0.74±0.03	1.06	0.57
Charolais	A- 918	20	0.77±0.05	1.17	0.46
Charolais	A- 919	20	2.19±0.06	2.58	1.64
Charolais	A- 920	20	0.89±0.03	1.2	0.57
Charolais	A- 921	20	0.65±0.01	0.8	0.57
Charolais	A- 922	20	0.77±0.08	1.67	0.23
Charolais	A- 923	19	0.68±0.01	0.78	0.6
Charolais	A- 924	20	0.76±0.02	0.9	0.66
Charolais	A- 925	20	0.83±0.02	1.06	0.69
Charolais	A- 926	20	0.79±0.03	1.01	0.59
Charolais	A- 927	20	0.79±0.02	0.96	0.64
Charolais	A- 928	20	0.79±0.02	1.01	0.67
Charolais	A- 929	20	2.33±0.07	2.87	1.76
Charolais	A- 930	20	0.58±0.06	1.16	0.15
Charolais	A- 931	20	0.82±0.02	1.03	0.7
Charolais	A- 932	20	0.74±0.03	1.19	0.54
Charolais	A- 933	20	0.8±0.09	1.61	0.21
Charolais	A- 934	20	0.89±0.05	1.23	0.51
Charolais	A- 936	20	0.83±0.03	1.03	0.59
Charolais	A- 938	20	0.43±0.01	0.57	0.29
Charolais	A- 940	20	0.62±0.04	1.13	0.24
Charolais	A- 942	20	2.37±0.07	2.81	1.8
Charolais	A- 943	20	0.84±0.03	1.07	0.59
Charolais	A- 944	20	1.62±0.11	3.05	0.87
Charolais	A- 946	20	4.07±0.13	5.05	2.94
Charolais	A- 947	20	2.06±0.33	6.27	0.67
Charolais	A- 948	20	0.77±0.04	1.13	0.54
Charolais	A- 949	20	0.6±0.03	0.91	0.36
Charolais	A- 950	20	0.78±0.04	1.16	0.42
Charolais	A- 951	20	0.55±0.02	0.7	0.37
Charolais	A- 953	20	0.79±0.04	1.27	0.56
Charolais	A- 954	20	0.82±0.03	1.01	0.56
Charolais	A- 956	20	0.79±0.02	1.01	0.68
Charolais	A- 957	20	0.83±0.06	1.44	0.49
Charolais	A- 958	20	0.84±0.06	1.53	0.47
Charolais	A- 960	20	0.88±0.06	1.55	0.43
Charolais	A- 961	20	0.48±0.03	0.69	0.32
Charolais	A- 963	20	0.55±0.03	0.84	0.3
Charolais	A- 964	20	0.81±0.06	1.31	0.43
Charolais	A- 965	20	2±0.1	3.08	0.96
Charolais	A- 966	20	3.81±0.14	5.72	3.07
Charolais	A- 967	20	0.72±0.05	1.22	0.33
Charolais	A- 969	20	1.35±0.12	2.26	0.52
Charolais	A- 970	20	0.61±0.04	1.05	0.25
Charolais	A- 971	20	0.84±0.08	1.71	0.35
Charolais	A- 973	20	3.3±0.09	4.31	2.7
Charolais	A- 974	20	2.28±0.06	2.62	1.73
Charolais	A- 975	19	2.3±0.09	2.87	1.63
Charolais	A- 976	20	2.27±0.07	3.06	1.64
Charolais	A- 977	20	2.41±0.07	3	1.71
Charolais	A- 978	20	1.02±0.03	1.35	0.69
Charolais	A- 979	20	1.58±0.07	2.26	1.03
Charolais	A- 980	19	0.64±0.03	0.83	0.3
Charolais	A- 982	20	1.02±0.03	1.28	0.72
Charolais	A- 983	19	1.2±0.06	1.74	0.8
Charolais	A- 984	20	0.6±0.03	0.82	0.45
Charolais	A- 987	20	0.83±0.04	1.05	0.46
Charolais	A- 989	20	1±0.06	1.6	0.62
Charolais	A- 990	20	0.99±0.03	1.16	0.7
Charolais	A- 991	20	0.85±0.03	1.1	0.68
Charolais	A- 992	20	1±0.03	1.24	0.74
Charolais	A- 993	20	0.97±0.05	1.28	0.48
Charolais	A- 994	20	0.91±0.03	1.2	0.68
Charolais	A- 995	20	3.61±0.31	7.48	0.76
Charolais	A- 996	20	1.22±0.05	1.67	0.73
Charolais	A- 997	20	2.33±0.06	2.74	1.71
Charolais	A- 998	20	3.8±0.25	6.25	2.45
Charolais	A- 999	20	0.71±0.1	1.66	0.12
Charolais	A- 1002	20	0.4±0.03	0.68	0.2
Charolais	A- 1003	20	1.03±0.08	1.68	0.55
Charolais	A- 1005	19	0.95±0.03	1.22	0.74
Charolais	A- 1006	20	0.71±0.03	1	0.44
Charolais	A- 1007	20	0.74±0.05	1.36	0.48
Charolais	A- 1009	20	0.67±0.04	1	0.3
Charolais	A- 1010	20	0.56±0.03	0.81	0.36
Charolais	A- 1011	20	0.53±0.02	0.73	0.37
Charolais	A- 1012	20	1.83±0.06	2.39	1.51
Charolais	A- 1013	20	0.59±0.03	0.86	0.43
Charolais	A- 1014	20	0.74±0.03	0.92	0.47
Charolais	A- 1016	20	0.56±0.02	0.69	0.37
Charolais	A- 1017	20	0.79±0.03	1.01	0.5
Charolais	A- 1018	20	1.33±0.11	2.59	0.74
Charolais	A- 1019	20	1.06±0.11	2.32	0.41
Charolais	A- 1020	19	0.44±0.02	0.56	0.24
Charolais	A- 1021	20	0.76±0.05	1.18	0.32
Charolais	A- 1022	20	2.32±0.06	2.65	1.74
Charolais	A- 1023	20	1.1±0.08	1.65	0.49
Charolais	A- 1024	20	3.36±0.1	3.91	2.37
Charolais	A- 1025	20	0.78±0.03	1.1	0.57
Charolais	A- 1026	20	1.93±0.14	3.41	0.89
Charolais	A- 1027	20	0.62±0.04	1.04	0.26
Charolais	A- 1028	20	1.24±0.03	1.44	0.98
Charolais	A- 1029	20	2.49±0.06	3.07	1.91
Charolais	A- 1030	20	0.65±0.04	0.98	0.36
Charolais	A- 1032	20	0.74±0.04	0.97	0.4
Charolais	A- 1033	20	0.61±0.05	1.04	0.34
Charolais	A- 1034	20	1.82±0.06	2.26	1.19
Charolais	A- 1035	20	0.78±0.03	1.1	0.57
Charolais	A- 1037	20	1.2±0.09	2.32	0.68
Charolais	A- 1038	20	0.86±0.08	1.95	0.36
Charolais	A- 1039	20	0.83±0.04	1.16	0.55
Charolais	A- 1040	20	2.47±0.06	2.98	1.86
Charolais	A- 1041	20	0.8±0.04	1.22	0.48
Charolais	A- 1042	20	0.98±0.03	1.23	0.77
Charolais	A- 1043	19	0.14±0.02	0.38	0.1
Charolais	A- 1044	20	2.32±0.06	2.64	1.75
Charolais	A- 1045	20	1.4±0.05	1.72	0.89
Charolais	A- 1046	20	0.54±0.04	0.94	0.3
Charolais	A- 1047	20	0.57±0.04	0.97	0.25
Charolais	A- 1049	19	0.81±0.02	1.06	0.66
Charolais	A- 1050	19	0.9±0.06	1.54	0.51
Charolais	A- 1051	20	1.01±0.05	1.58	0.65
Charolais	A- 1052	20	0.41±0.03	0.68	0.19
Charolais	A- 1053	20	1.37±0.04	1.63	1.01
Charolais	A- 1054	20	0.74±0.05	1.32	0.46
Charolais	A- 1055	20	0.78±0.06	1.35	0.5
Charolais	A- 1056	20	0.79±0.05	1.19	0.49
Charolais	A- 1058	20	0.62±0.03	1.06	0.39
Charolais	A- 1059	20	1.03±0.04	1.44	0.73
Charolais	A- 1061	20	1.29±0.04	1.62	1.04
Charolais	A- 1062	20	1±0.04	1.36	0.69
Charolais	A- 1063	20	0.73±0.08	1.76	0.1
Charolais	A- 1064	20	1.02±0.05	1.61	0.77
Charolais	A- 1065	20	1.07±0.07	1.86	0.62
Charolais	A- 1066	20	1.55±0.1	2.18	0.63
Charolais	A- 1067	20	1.05±0.08	1.58	0.29
Charolais	A- 1068	20	1.12±0.07	1.71	0.41
Charolais	A- 1069	20	0.86±0.03	1.1	0.61
Charolais	A- 1070	19	0.87±0.03	1.1	0.59
Charolais	A- 1071	20	0.83±0.03	1.1	0.59
Charolais	A- 1072	20	1.13±0.06	1.49	0.59
Charolais	A- 1073	20	0.59±0.02	0.79	0.46
Charolais	A- 1075	20	2.36±0.06	2.7	1.71
Charolais	A- 1076	20	0.45±0.02	0.76	0.32
Charolais	A- 1077	20	2.53±0.08	3.11	1.8
Charolais	A- 1078	20	0.49±0.03	0.79	0.27
Charolais	A- 1079	20	0.74±0.03	0.95	0.41
Charolais	A- 1080	20	0.63±0.03	0.91	0.45
Charolais	A- 1081	19	0.93±0.15	2.96	0.32
Charolais	A- 1082	20	2.52±0.09	3.18	1.64
Charolais	A- 1083	20	1.11±0.03	1.44	0.87
Charolais	A- 1084	20	0.64±0.08	1.45	0.18
Charolais	A- 1087	20	0.85±0.04	1.22	0.55
Charolais	A- 1088	20	1.5±0.06	2.19	1.06
Charolais	A- 1089	20	0.48±0.02	0.75	0.32
Charolais	A- 1090	20	1.09±0.04	1.56	0.77
Charolais	A- 1092	20	0.73±0.04	1.16	0.46
Charolais	A- 1094	20	1.72±0.09	2.5	1.04
Charolais	A- 1095	20	1.5±0.06	2.14	1.08
Charolais	A- 1098	20	2.55±0.47	7.67	0.44
Charolais	A- 1101	20	0.88±0.02	1.02	0.75
Charolais	A- 1105	20	0.85±0.02	1.02	0.69
Charolais	A- 1107	20	1.33±0.07	1.94	0.72
Charolais	A- 1108	20	1.58±0.07	2.29	1.13
Charolais	A- 1109	20	0.9±0.06	1.46	0.48
Charolais	A- 1110	20	1.45±0.07	2.02	0.98
Charolais	A- 1112	20	6.79±0.62	10	0.6
Charolais	A- 1113	20	0.77±0.04	1.27	0.48
Charolais	A- 1114	20	1.59±0.08	2.5	0.99
Charolais	A- 1115	20	0.74±0.03	1	0.54
Charolais	A- 1116	20	0.24±0.01	0.33	0.15
Charolais	A- 1117	20	0.75±0.03	1.02	0.45
Charolais	A- 1118	20	1.45±0.06	1.86	1.03
Charolais	A- 1119	20	2.47±0.07	2.96	1.81
Charolais	A- 1121	20	2.37±0.06	2.69	1.81
Charolais	A- 1122	20	0.79±0.05	1.45	0.4
Charolais	A- 1123	20	0.72±0.04	0.9	0.39
Charolais	A- 1124	20	0.98±0.06	1.83	0.6
Charolais	A- 1125	20	0.69±0.04	1.09	0.39
Charolais	A- 1126	20	3.33±0.17	4.64	2.19
Charolais	A- 1127	20	0.67±0.03	1.03	0.54
Charolais	A- 1129	20	0.89±0.08	1.51	0.31
Charolais	A- 1130	20	1.33±0.15	2.83	0.28
Charolais	A- 1131	19	0.76±0.04	1.18	0.53
Charolais	A- 1132	20	0.65±0.05	1	0.27
Charolais	A- 1133	20	1.19±0.11	2.16	0.32
Charolais	A- 1134	20	0.79±0.04	1.24	0.58
Charolais	A- 1135	20	0.4±0.03	0.65	0.22
Charolais	A- 1136	19	0.65±0.02	0.78	0.48
Charolais	A- 1138	20	0.72±0.06	1.27	0.32
Charolais	A- 1141	20	0.54±0.02	0.76	0.36
Charolais	A- 1142	20	0.56±0.03	0.86	0.34
Charolais	A- 1143	20	0.4±0.03	0.57	0.13
Charolais	A- 1144	20	0.66±0.02	0.79	0.49
Charolais	A- 1145	20	0.41±0.03	0.67	0.19
Charolais	A- 1146	20	0.42±0.03	0.74	0.17
Charolais	A- 1147	20	0.54±0.04	0.83	0.2
Charolais	A- 1148	20	0.71±0.04	1.01	0.44
Charolais	A- 1150	20	0.92±0.02	1.13	0.68
Charolais	A- 1151	20	0.91±0.06	1.36	0.4
Charolais	A- 1152	19	0.73±0.02	0.89	0.53
Charolais	A- 1154	20	0.37±0.02	0.5	0.23
Charolais	A- 1155	20	0.25±0.01	0.32	0.19
Charolais	A- 1158	20	2.44±0.17	4.53	1.21
Charolais	A- 1159	20	2.47±0.06	2.91	1.88
Charolais	A- 1160	20	1.09±0.05	1.68	0.69
Charolais	A- 1161	20	0.92±0.04	1.25	0.73
Charolais	A- 1163	20	0.85±0.02	1.06	0.72
Charolais	A- 1164	20	1.56±0.06	2.08	1.09
Charolais	A- 1165	20	2.64±0.16	4.42	1.39
Charolais	A- 1166	20	0.79±0.02	0.96	0.63
Charolais	A- 1170	20	0.78±0.04	1.16	0.48
Charolais	A- 1171	20	2.37±0.06	2.72	1.75
Charolais	A- 1172	20	0.79±0.03	1.1	0.47
Charolais	A- 1174	20	0.92±0.04	1.31	0.57
Charolais	A- 1175	20	0.81±0.02	0.94	0.61
Charolais	A- 1176	20	0.82±0.03	1.01	0.56
Charolais	A- 1177	20	0.78±0.02	0.94	0.6
Charolais	A- 1178	20	1.64±0.64	10	0.59
Charolais	A- 1179	20	0.57±0.03	0.89	0.39
Charolais	A- 1180	20	0.86±0.03	1.16	0.62
Charolais	A- 1182	20	0.86±0.03	1.16	0.62
Charolais	A- 1184	20	0.69±0.08	1.42	0.18
Charolais	A- 1185	20	0.79±0.03	1.1	0.47
Charolais	A- 1186	20	0.87±0.03	1.26	0.61
Charolais	A- 1187	20	0.92±0.05	1.44	0.61
Charolais	A- 1188	19	0.83±0.03	1.04	0.61
Charolais	A- 1190	20	0.84±0.02	1.01	0.65
Charolais	A- 1191	20	0.82±0.03	1.01	0.56
Charolais	A- 1192	20	0.91±0.07	1.69	0.51
Charolais	A- 1193	20	0.61±0.07	1.14	0.14
Charolais	A- 1194	20	0.68±0.07	1.39	0.26
Charolais	A- 1195	20	2.14±0.24	3.64	0.17
Charolais	A- 1197	20	0.79±0.03	1.08	0.54
Charolais	A- 1198	19	0.83±0.03	1.04	0.61
Charolais	A- 1199	20	0.77±0.05	1.2	0.4
Charolais	A- 1200	20	0.69±0.04	1.18	0.35
Charolais	A- 1201	20	0.81±0.03	1.09	0.61
Charolais	A- 1202	20	2.83±0.11	4.18	1.97
Charolais	A- 1203	20	0.93±0.03	1.23	0.76
Charolais	A- 1204	20	0.57±0.03	0.78	0.26
Charolais	A- 1205	20	2.37±0.06	2.7	1.74
Charolais	A- 1206	20	0.93±0.05	1.42	0.57
Charolais	A- 1207	20	0.23±0.02	0.39	0.1
Charolais	A- 1208	19	0.21±0.02	0.4	0.1
Charolais	A- 1209	20	0.87±0.07	1.34	0.39
Charolais	A- 1210	20	0.66±0.03	0.98	0.38
Charolais	A- 1211	20	0.87±0.02	1.06	0.69
Charolais	A- 1212	20	0.89±0.05	1.46	0.61
Charolais	A- 1213	20	0.94±0.04	1.37	0.74
Charolais	A- 1214	20	3.52±0.15	4.96	2.78
Charolais	A- 1215	20	0.89±0.04	1.37	0.61
Charolais	A- 1216	20	0.89±0.04	1.13	0.61
Charolais	A- 1217	20	0.89±0.03	1.11	0.67
Charolais	A- 1218	20	0.67±0.08	1.41	0.21
Charolais	A- 1219	20	0.88±0.03	1.12	0.66
Charolais	A- 1220	20	1.97±0.26	4.27	0.32
Charolais	A- 1222	20	0.67±0.03	0.92	0.46
Charolais	A- 1223	20	0.4±0.01	0.47	0.35
Charolais	A- 1226	20	0.42±0.02	0.56	0.28
Charolais	A- 1227	20	0.96±0.03	1.19	0.74
Charolais	A- 1228	20	0.75±0.05	1.22	0.4
Charolais	A- 1229	20	1.09±0.08	1.95	0.43
Charolais	A- 1230	20	2.69±0.14	3.98	1.5
Charolais	A- 1232	20	0.73±0.03	0.9	0.49
Charolais	A- 1233	20	0.77±0.02	0.94	0.61
Charolais	A- 1234	20	4.61±0.22	7.24	3.46
Charolais	A- 1235	20	0.54±0.03	0.86	0.36
Charolais	A- 1237	20	0.8±0.03	1.06	0.63
Charolais	A- 1239	20	1.24±0.14	2.79	0.53
Charolais	A- 1240	20	0.9±0.03	1.16	0.67
Charolais	A- 1241	20	3.44±0.12	4.64	2.71
Charolais	A- 1242	19	1.13±0.08	1.9	0.55
Charolais	A- 1243	20	2.13±0.26	4.19	0.14
Charolais	A- 1244	20	1.2±0.06	1.73	0.73
Charolais	A- 1245	20	2.37±0.06	2.67	1.75
Charolais	A- 1246	20	2.39±0.06	2.86	1.82
Charolais	A- 1247	19	3.09±0.29	6.77	1.65
Charolais	A- 1248	20	3.42±0.16	5.13	2.18
Charolais	A- 1249	20	0.94±0.02	1.08	0.7
Charolais	A- 1250	20	0.81±0.04	1.16	0.5
Charolais	A- 1252	19	0.74±0.02	0.93	0.61
Charolais	A- 1253	20	0.43±0.02	0.62	0.23
Charolais	A- 1254	20	3.27±0.07	4.11	2.87
Charolais	A- 1255	20	0.43±0.03	0.61	0.21
Charolais	A- 1256	20	0.43±0.03	0.61	0.17
Charolais	A- 1257	20	0.69±0.02	0.88	0.55
Charolais	A- 1258	20	0.39±0.03	0.58	0.21
Charolais	A- 1260	20	0.81±0.05	1.26	0.43
Charolais	A- 1261	20	0.82±0.04	1.25	0.55
Charolais	A- 1262	20	2.77±0.31	5.58	0.8
Charolais	A- 1264	20	0.48±0.03	0.71	0.26
Charolais	A- 1265	20	0.6±0.06	1.34	0.33
Charolais	A- 1267	20	0.94±0.04	1.23	0.6
Charolais	A- 1268	20	1.86±0.06	2.29	1.23
Charolais	A- 1269	20	0.75±0.04	1.21	0.44
Charolais	A- 1270	20	3.12±0.32	5.89	0.22
Charolais	A- 1272	20	1.83±0.23	3.42	0.1
Charolais	A- 1274	20	0.56±0.02	0.8	0.41
Charolais	A- 1276	20	3.63±0.11	4.63	2.89
Charolais	A- 1277	20	3.42±0.09	4.29	2.82
Charolais	A- 1279	20	0.89±0.03	1.15	0.56
Charolais	A- 1280	20	4.76±0.3	8.41	3.61
Charolais	A- 1281	20	1.05±0.06	1.5	0.56
Charolais	A- 1282	20	0.92±0.04	1.2	0.63
Charolais	A- 1283	20	0.77±0.03	1.04	0.5
Charolais	A- 1284	20	2.37±0.05	2.7	1.77
Charolais	A- 1285	20	0.83±0.03	1.11	0.64
Charolais	A- 1287	20	2.55±0.07	3.03	1.83
Charolais	A- 1290	20	0.96±0.04	1.42	0.6
Charolais	A- 1291	20	3.26±0.61	10	0.86
Charolais	A- 1292	20	2.23±0.3	4.83	0.14
Charolais	A- 1293	19	1.13±0.07	1.82	0.66
Charolais	A- 1294	20	0.91±0.04	1.26	0.6
Charolais	A- 1295	20	1.29±0.05	1.63	0.89
Charolais	A- 1296	20	1.14±0.06	1.79	0.69
Charolais	A- 1298	20	1.47±0.05	1.87	1.01
Charolais	A- 1299	20	1.71±0.05	2.15	1.27
Charolais	A- 1300	20	2.86±0.09	3.57	1.99
Charolais	A- 1301	20	0.43±0.02	0.67	0.31
Charolais	A- 1302	20	0.72±0.03	0.96	0.51
Charolais	A- 1303	20	0.87±0.03	1.16	0.63
Charolais	A- 1304	20	1.24±0.04	1.64	0.87
Charolais	A- 1305	20	0.39±0.03	0.66	0.23
Charolais	A- 1306	20	0.87±0.04	1.13	0.6
Charolais	A- 1308	20	0.7±0.02	0.86	0.5
Charolais	A- 1309	20	0.9±0.04	1.41	0.52
Charolais	A- 1310	20	0.56±0.04	0.9	0.32
Charolais	A- 1311	19	3.38±0.12	4.42	2.59
Charolais	A- 1312	20	0.65±0.03	0.94	0.44
Charolais	A- 1313	20	0.77±0.04	1.1	0.56
Charolais	A- 1314	20	0.93±0.07	1.55	0.45
Charolais	A- 1316	20	1.62±0.06	2.25	1.16
Charolais	A- 1317	19	1.28±0.06	2.06	0.84
Charolais	A- 1318	20	0.67±0.02	0.86	0.48
Charolais	A- 1320	20	0.8±0.06	1.48	0.46
Charolais	A- 1321	19	0.91±0.06	1.36	0.59
Charolais	A- 1323	20	0.58±0.03	0.74	0.32
Charolais	A- 1324	20	0.88±0.03	1.16	0.62
Charolais	A- 1325	20	0.52±0.03	0.87	0.3
Charolais	A- 1326	19	0.73±0.14	1.78	0.1
Charolais	A- 1327	19	0.7±0.11	1.8	0.11
Charolais	A- 1328	19	0.89±0.12	1.9	0.33
Charolais	A- 1329	20	0.92±0.02	1.03	0.71
Charolais	A- 1330	19	0.77±0.11	1.92	0.15
Charolais	A- 1331	19	0.67±0.1	1.57	0.12
Charolais	A- 1332	19	0.82±0.13	2.18	0.1
Charolais	A- 1333	19	0.66±0.05	1.01	0.31
Charolais	A- 1334	20	0.69±0.04	0.96	0.3
Charolais	A- 1335	20	0.56±0.03	0.81	0.32
Charolais	A- 1336	19	0.73±0.14	2.08	0.1
Charolais	A- 1337	20	0.74±0.02	0.96	0.55
Charolais	A- 1338	19	0.78±0.12	1.95	0.11
Charolais	A- 1339	19	0.82±0.13	2.08	0.12
Charolais	A- 1340	20	0.65±0.03	0.83	0.38
Charolais	A- 1341	20	0.61±0.06	1.08	0.27
Charolais	A- 1342	20	0.71±0.02	0.96	0.6
Charolais	A- 1343	20	0.67±0.11	1.85	0.1
Charolais	A- 1344	20	1.15±0.06	1.63	0.62
Charolais	A- 1345	20	0.48±0.02	0.65	0.22
Charolais	A- 1347	20	0.63±0.02	0.79	0.5
Charolais	A- 1349	20	3.98±0.1	4.82	3.24
Charolais	A- 1353	20	0.69±0.04	1.13	0.44
Charolais	A- 1354	20	2.34±0.05	2.68	1.78
Charolais	A- 1355	20	3.16±0.25	5.33	1.2
Charolais	A- 1356	19	0.75±0.05	1.14	0.42
Charolais	A- 1357	20	0.63±0.04	1.12	0.38
Charolais	A- 1359	20	0.66±0.04	1.07	0.34
Charolais	A- 1360	20	0.9±0.04	1.23	0.46
Charolais	A- 1361	20	0.81±0.04	1.21	0.42
Charolais	A- 1362	20	1.3±0.06	1.78	1
Charolais	A- 1363	20	0.85±0.03	1.09	0.55
Charolais	A- 1364	20	0.89±0.07	1.59	0.43
Charolais	A- 1365	20	0.5±0.03	0.94	0.33
Charolais	A- 1367	20	1.24±0.04	1.6	0.88
Charolais	A- 1368	20	0.66±0.02	0.8	0.47
Charolais	A- 1369	20	0.45±0.02	0.58	0.25
Charolais	A- 1371	20	0.93±0.04	1.42	0.66
Charolais	A- 1376	20	0.67±0.04	1.17	0.43
Charolais	A- 1377	20	0.82±0.05	1.37	0.45
Charolais	A- 1378	20	1.8±0.09	2.48	1.04
Charolais	A- 1379	20	0.68±0.05	1.13	0.28
Charolais	A- 1380	20	0.63±0.04	1.05	0.37
Charolais	A- 1381	20	0.66±0.06	1.31	0.26
Charolais	A- 1382	20	2.86±0.1	3.79	2.04
Charolais	A- 1383	20	0.84±0.03	1.14	0.58
Charolais	A- 1384	20	1.97±0.08	2.54	1.18
Charolais	A- 1391	20	0.64±0.02	0.8	0.5
Charolais	A- 1392	20	2.73±0.13	3.92	1.79
Charolais	A- 1394	20	1.76±0.37	6.44	0.55
Charolais	A- 1396	20	1.28±0.05	1.78	0.84
Charolais	A- 1397	20	0.79±0.02	1.06	0.62
Charolais	A- 1404	20	0.79±0.08	1.71	0.3
Charolais	A- 1405	20	0.74±0.01	0.86	0.64
Charolais	A- 1406	20	0.85±0.03	1.15	0.59
Charolais	A- 1407	20	0.5±0.05	0.82	0.14
Charolais	A- 1408	20	0.57±0.05	1.05	0.15
Charolais	A- 1409	20	1.32±0.07	2	0.87
Charolais	A- 1410	20	1.36±0.06	1.96	1.03
Charolais	A- 1411	20	2.9±0.27	4.65	0.14
Charolais	A- 1412	20	3.75±0.42	6.43	0.94
Charolais	A- 1413	20	0.75±0.02	0.96	0.57
Charolais	A- 1415	19	0.67±0.02	0.81	0.47
Charolais	A- 1416	20	0.75±0.03	1.04	0.5
Charolais	A- 1417	19	0.75±0.02	0.94	0.55
Charolais	A- 1418	20	0.82±0.04	1.17	0.48
Charolais	A- 1419	20	1.37±0.19	3.49	0.38
Charolais	A- 1420	20	0.19±0.01	0.31	0.1
Charolais	A- 1421	19	0.61±0.03	0.84	0.42
Charolais	A- 1422	20	0.84±0.04	1.19	0.49
Charolais	A- 1423	20	0.69±0.04	1.13	0.37
Charolais	A- 1424	20	1.2±0.04	1.44	0.85
Charolais	A- 1425	20	2.37±0.05	2.68	1.8
Charolais	A- 1426	20	0.5±0.07	1.01	0.22
Charolais	A- 1427	20	0.68±0.04	0.95	0.45
Charolais	A- 1428	20	1.87±0.11	2.86	1.07
Charolais	A- 1430	20	0.91±0.06	1.31	0.34
Charolais	A- 1432	20	0.64±0.03	0.89	0.46
Charolais	A- 1433	20	0.25±0.01	0.36	0.14
Charolais	A- 1434	19	0.47±0.05	0.75	0.12
Charolais	A- 1435	20	0.94±0.05	1.3	0.56
Charolais	A- 1436	20	1.95±0.07	2.37	1.25
Charolais	A- 1437	20	0.3±0.01	0.41	0.26
Charolais	A- 1440	19	0.33±0.05	0.97	0.11
Charolais	A- 1441	20	0.73±0.05	1.16	0.43
Charolais	A- 1443	20	3.15±0.5	8.54	0.16
Charolais	A- 1444	20	0.58±0.02	0.81	0.41
Charolais	A- 1447	20	0.75±0.02	0.96	0.61
Charolais	A- 1448	20	0.91±0.03	1.08	0.68
Charolais	A- 1449	20	0.78±0.02	0.99	0.6
Charolais	A- 1450	20	1.35±0.09	2.36	0.65
Charolais	A- 1451	20	1.58±0.13	2.8	0.71
Charolais	A- 1452	20	1.2±0.06	1.91	0.84
Charolais	A- 1454	20	0.65±0.02	0.86	0.54
Charolais	A- 1455	20	0.66±0.01	0.82	0.55
Charolais	A- 1457	19	0.61±0.03	0.83	0.43
Charolais	A- 1458	20	0.64±0.02	0.86	0.52
Charolais	A- 1459	20	0.75±0.03	1.1	0.56
Charolais	A- 1460	20	1.16±0.05	1.7	0.81
Charolais	A- 1462	20	0.78±0.02	0.94	0.62
Charolais	A- 1463	20	3.27±0.13	4.27	2.08
Charolais	A- 1464	20	1.75±0.18	3.49	0.52
Charolais	A- 1466	20	0.74±0.03	1	0.52
Charolais	A- 1467	20	0.81±0.04	1.13	0.53
Charolais	A- 1468	20	0.79±0.03	1.13	0.57
Charolais	A- 1469	20	0.76±0.04	1.04	0.44
Charolais	A- 1470	20	0.9±0.06	1.36	0.43
Charolais	A- 1471	20	0.83±0.04	1.15	0.47
Charolais	A- 1472	20	0.45±0.07	1.06	0.11
Charolais	A- 1473	20	1.04±0.08	1.56	0.3
Charolais	A- 1474	20	0.91±0.04	1.35	0.6
Charolais	A- 1475	20	2.96±0.14	4.3	2.04
Charolais	A- 1476	20	0.86±0.04	1.19	0.48
Charolais	A- 1478	20	0.86±0.04	1.19	0.48
Charolais	A- 1479	20	0.21±0.01	0.3	0.15
Charolais	A- 1482	19	0.65±0.03	0.86	0.35
Charolais	A- 1484	20	0.59±0.05	1	0.1
Charolais	A- 1485	20	0.98±0.12	1.94	0.29
Charolais	A- 1487	20	0.73±0.05	1.4	0.31
Charolais	A- 1490	20	0.33±0.04	0.83	0.18
Charolais	A- 1491	20	0.68±0.04	1.24	0.42
Charolais	A- 1492	20	0.75±0.04	1.14	0.53
Charolais	A- 1493	20	0.8±0.04	1.17	0.51
Charolais	A- 1494	20	0.71±0.02	0.93	0.52
Charolais	A- 1495	20	0.82±0.05	1.26	0.44
Charolais	A- 1500	20	1.03±0.03	1.26	0.76
Charolais	A- 1502	20	5.29±0.82	10	0.49
Charolais	A- 1505	20	0.68±0.03	0.95	0.5
Charolais	A- 1507	20	0.71±0.04	1.09	0.44
Charolais	A- 1508	20	0.74±0.01	0.84	0.63
Charolais	A- 1509	20	0.24±0.01	0.29	0.19
Charolais	A- 1510	20	0.78±0.06	1.36	0.42
Charolais	A- 1511	20	0.72±0.02	0.91	0.59
Charolais	A- 1512	19	0.28±0.01	0.32	0.22
Charolais	A- 1513	20	0.66±0.05	1.17	0.38
Charolais	A- 1515	20	0.77±0.03	0.98	0.6
Charolais	A- 1516	20	0.81±0.02	0.96	0.67
Charolais	A- 1518	20	3.97±0.86	10	0.42
Charolais	A- 1525	20	0.76±0.04	1.27	0.4
Charolais	A- 1526	19	0.61±0.08	1.57	0.24
Charolais	A- 1529	20	0.43±0.05	0.99	0.25
Charolais	A- 1530	20	0.7±0.03	1.05	0.44
Charolais	A- 1532	19	1.44±0.44	9.26	0.6
Charolais	A- 1533	19	0.76±0.04	1.15	0.51
Charolais	A- 1534	20	0.93±0.05	1.52	0.5
Charolais	A- 1536	20	0.75±0.02	0.97	0.61
Charolais	A- 1537	20	0.8±0.05	1.27	0.5
Charolais	A- 1538	20	0.84±0.04	1.4	0.65
Charolais	A- 1539	20	0.75±0.06	1.31	0.19
Charolais	A- 1540	19	0.67±0.04	1.07	0.49
Charolais	A- 1541	20	0.78±0.06	1.36	0.42
Charolais	A- 1542	20	0.12±0	0.16	0.1
Charolais	A- 1543	20	2.43±0.07	2.85	1.78
Charolais	A- 1545	20	0.66±0.03	0.97	0.41
Charolais	A- 1546	20	0.48±0.07	1.08	0.16
Charolais	A- 1548	20	2.18±0.07	2.83	1.49
Charolais	A- 1549	20	1.4±0.06	1.98	1
Charolais	A- 1550	20	0.57±0.05	1.1	0.26
Charolais	A- 1551	20	0.6±0.04	0.94	0.28
Charolais	A- 1552	20	2.29±0.09	2.82	1.46
Charolais	A- 1553	20	2.85±0.12	4.05	2.2
Charolais	A- 1554	20	1.15±0.05	1.57	0.79
Charolais	A- 1555	20	0.53±0.02	0.73	0.43
Charolais	A- 1559	20	4.51±0.83	10	0.72
Charolais	A- 1560	20	0.65±0.05	1.14	0.27
Charolais	A- 1562	20	3.04±0.14	4.56	1.98
Charolais	A- 1563	19	3.49±0.14	4.51	2.09
Charolais	A- 1564	20	2.92±0.3	5.04	0.12
Charolais	A- 1565	20	0.46±0.03	0.69	0.26
Charolais	A- 1566	20	1.17±0.04	1.41	0.9
Charolais	A- 1567	20	2.03±0.11	2.73	0.98
Charolais	A- 1568	19	0.68±0.03	0.91	0.45
Charolais	A- 1569	20	0.78±0.13	2.34	0.23
Charolais	A- 1570	20	0.65±0.05	1.17	0.26
Charolais	A- 1571	20	0.47±0.03	0.73	0.28
Charolais	A- 1573	20	0.62±0.06	1.26	0.3
Charolais	A- 1574	20	1.53±0.12	2.98	0.69
Charolais	A- 1575	20	0.41±0.02	0.69	0.24
Charolais	A- 1576	20	1.05±0.2	3.19	0.23
Charolais	A- 1577	20	1.31±0.05	1.73	0.87
Charolais	A- 1578	20	1.28±0.04	1.66	0.94
Charolais	A- 1579	20	0.68±0.04	0.98	0.35
Charolais	A- 1580	20	0.75±0.04	1.06	0.41
Charolais	A- 1581	20	1.1±0.06	1.67	0.71
Charolais	A- 1582	20	0.61±0.05	1.08	0.23
Charolais	A- 1583	19	0.93±0.03	1.36	0.73
Charolais	A- 1584	20	3.12±0.07	3.92	2.57
Charolais	A- 1585	19	0.48±0.03	0.88	0.3
Charolais	A- 1586	20	0.71±0.05	1.23	0.43
Charolais	A- 1587	20	1.01±0.04	1.42	0.71
Charolais	A- 1588	20	0.83±0.08	1.39	0.42
Charolais	A- 1589	20	1.08±0.05	1.54	0.75
Charolais	A- 1590	19	1.98±0.04	2.23	1.66
Charolais	A- 1592	20	0.84±0.05	1.29	0.49
Charolais	A- 1593	20	3.23±0.14	4.72	2.52
Charolais	A- 1594	20	5.61±0.54	8.8	1.45
Charolais	A- 1595	20	0.47±0.03	0.83	0.28
Charolais	A- 1596	20	0.84±0.05	1.29	0.49
Charolais	A- 1597	20	1.45±0.08	2.38	0.9
Charolais	A- 1599	20	1.02±0.08	1.6	0.53
Charolais	A- 1600	20	0.86±0.15	2.1	0.35
Charolais	A- 1602	20	0.55±0.04	0.93	0.28
Charolais	A- 1603	20	0.52±0.02	0.8	0.36
Charolais	A- 1605	20	0.74±0.03	1.07	0.51
Charolais	A- 1606	19	0.68±0.02	0.9	0.51
Charolais	A- 1607	19	0.65±0.09	1.3	0.23
Charolais	A- 1610	20	1.31±0.06	1.96	0.82
Charolais	A- 1611	20	1.6±0.05	2	1.23
Charolais	A- 1612	20	0.91±0.07	1.59	0.5
Charolais	A- 1613	20	0.84±0.04	1.22	0.64
Charolais	A- 1614	20	3.78±0.48	7.83	0.22
Charolais	A- 1615	20	0.54±0.03	0.81	0.3
Charolais	A- 1616	20	1.18±0.04	1.72	0.85
Charolais	A- 1617	20	0.91±0.07	1.59	0.5
Charolais	A- 1618	20	0.62±0.02	0.79	0.46
Charolais	A- 1619	20	0.79±0.03	1.1	0.59
Charolais	A- 1620	20	0.79±0.05	1.21	0.45
Charolais	A- 1621	20	0.66±0.03	0.94	0.42
Charolais	A- 1622	20	0.76±0.02	1.02	0.58
Charolais	A- 1623	20	0.73±0.04	1.05	0.4
Charolais	A- 1624	20	1.29±0.08	2.07	0.52
Charolais	A- 1625	20	2.65±0.07	3.15	2.09
Charolais	A- 1626	20	0.64±0.02	0.79	0.49
Charolais	A- 1627	20	1.03±0.03	1.32	0.72
Charolais	A- 1628	20	0.64±0.02	0.86	0.45
Charolais	A- 1629	20	0.32±0.02	0.56	0.14
Charolais	A- 1630	20	1.07±0.15	2.86	0.44
Charolais	A- 1631	20	2.57±0.08	3.44	2.04
Charolais	A- 1632	19	3.18±0.15	4.46	2.18
Charolais	A- 1634	20	1.41±0.05	1.74	1.11
Charolais	A- 1635	20	1.46±0.08	2.48	1.07
Charolais	A- 1636	20	2.97±0.13	3.94	2.1
Charolais	A- 1638	20	0.77±0.06	1.55	0.38
Charolais	A- 1639	20	0.73±0.04	1.08	0.46
Charolais	A- 1640	19	0.7±0.21	3.48	0.1
Charolais	A- 1641	20	0.58±0.04	0.93	0.32
Charolais	A- 1642	20	0.84±0.05	1.39	0.53
Charolais	A- 1643	20	0.21±0.01	0.28	0.16
Charolais	A- 1644	20	0.78±0.05	1.23	0.39
Charolais	A- 1645	20	1.97±0.06	2.39	1.54
Charolais	A- 1646	19	0.69±0.17	2.61	0.17
Charolais	A- 1647	20	4.69±0.1	5.54	4.02
Charolais	A- 1648	20	1.49±0.05	2	1.05
Charolais	A- 1650	20	0.65±0.02	0.82	0.49
Charolais	A- 1653	20	0.69±0.04	1.06	0.43
Charolais	A- 1654	20	1.21±0.04	1.63	0.98
Charolais	A- 1655	20	0.64±0.02	0.88	0.49
Charolais	A- 1657	19	3.15±0.12	4.98	2.44
Charolais	A- 1658	20	0.41±0.04	0.8	0.14
Charolais	A- 1660	20	2.3±0.09	2.82	1.45
Charolais	A- 1661	20	0.63±0.04	1.04	0.32
Charolais	A- 1662	20	0.68±0.33	5.06	0.12
Charolais	A- 1663	20	2.09±0.08	2.63	1.37
Charolais	A- 1664	20	0.63±0.02	0.92	0.47
Charolais	A- 1665	20	1.06±0.08	1.66	0.61
Charolais	A- 1666	20	1.09±0.04	1.56	0.72
Charolais	A- 1669	20	0.72±0.04	1.19	0.48
Charolais	A- 1670	20	1.3±0.07	1.76	0.61
Charolais	A- 1671	20	0.86±0.03	1.2	0.56
Charolais	A- 1674	20	0.72±0.04	1.2	0.47
Charolais	A- 1675	19	0.83±0.02	1.01	0.63
Charolais	A- 1676	20	0.76±0.04	1.21	0.48
Charolais	A- 1677	20	3.73±0.14	4.88	2.33
Charolais	A- 1678	20	3.75±0.11	4.47	2.78
Charolais	A- 1679	20	4.22±0.06	4.62	3.81
Charolais	A- 1680	20	2.53±0.58	10	0.65
Charolais	A- 1681	20	0.8±0.06	1.58	0.45
Charolais	A- 1682	19	0.68±0.04	1.11	0.44
Charolais	A- 1683	20	1.24±0.05	1.82	0.92
Charolais	A- 1684	20	1.18±0.04	1.69	0.85
Charolais	A- 1685	19	3.38±0.29	5.39	0.82
Charolais	A- 1687	20	0.77±0.04	1.15	0.52
Charolais	A- 1688	20	3.92±0.07	4.74	3.35
Charolais	A- 1689	20	0.82±0.03	1.12	0.5
Charolais	A- 1691	19	0.96±0.04	1.28	0.71
Charolais	A- 1692	20	0.83±0.04	1.1	0.53
Charolais	A- 1693	20	0.92±0.04	1.38	0.64
Charolais	A- 1694	20	0.78±0.02	0.96	0.61
Charolais	A- 1695	20	0.78±0.02	0.91	0.63
Charolais	A- 1696	20	0.73±0.02	0.86	0.58
Charolais	A- 1697	20	1.75±0.04	2.08	1.36
Charolais	A- 1698	19	0.65±0.1	1.87	0.2
Charolais	A- 1700	20	0.8±0.02	0.95	0.62
Charolais	A- 1701	20	1.46±0.09	2.56	0.88
Charolais	A- 1703	20	0.75±0.02	0.91	0.58
Charolais	A- 1704	19	0.71±0.03	0.87	0.42
Charolais	A- 1706	20	0.73±0.02	0.91	0.6
Charolais	A- 1707	20	0.82±0.04	1.23	0.37
Charolais	A- 1708	20	0.75±0.03	1.08	0.56
Charolais	A- 1711	20	0.73±0.03	0.94	0.36
Charolais	A- 1712	20	0.77±0.02	0.96	0.52
Charolais	A- 1714	20	0.66±0.02	0.82	0.5
Charolais	A- 1720	20	0.66±0.03	0.94	0.4
Charolais	A- 1721	20	0.73±0.03	0.94	0.36
Charolais	A- 1722	20	0.73±0.03	0.96	0.53
Charolais	A- 1723	20	0.73±0.05	1.07	0.34
Charolais	A- 1724	19	0.84±0.02	1.01	0.67
Charolais	A- 1725	20	0.77±0.02	0.96	0.52
Charolais	A- 1726	20	0.75±0.03	1.08	0.56
Charolais	A- 1728	20	0.73±0.05	1.07	0.34
Charolais	A- 1729	20	0.91±0.11	2.32	0.5
Charolais	A- 1730	20	0.72±0.05	1.34	0.35
Charolais	A- 1733	20	0.68±0.03	0.94	0.47
Charolais	A- 1734	20	0.8±0.05	1.26	0.51
Charolais	A- 1735	20	0.75±0.02	0.9	0.52
Charolais	A- 1736	20	2.98±0.93	10	0.51
Charolais	A- 1737	20	0.83±0.04	1.17	0.53
Charolais	A- 1738	19	0.72±0.03	0.94	0.53
Charolais	A- 1740	20	0.79±0.05	1.03	0.28
Charolais	A- 1741	20	0.8±0.05	1.26	0.51
Charolais	A- 1742	19	0.74±0.04	1.06	0.43
Charolais	A- 1743	20	0.7±0.03	0.99	0.38
Charolais	A- 1744	20	0.63±0.03	0.83	0.37
Charolais	A- 1745	20	1.86±0.05	2.36	1.43
Charolais	A- 1746	20	0.84±0.02	1.06	0.66
Charolais	A- 1747	20	0.77±0.04	1.15	0.52
Charolais	A- 1748	20	0.91±0.08	1.62	0.32
Charolais	A- 1749	20	0.79±0.02	0.95	0.61
Charolais	A- 1750	20	1.06±0.05	1.57	0.79
Charolais	A- 1753	20	0.79±0.04	1.22	0.57
Charolais	A- 1755	20	0.66±0.05	1.07	0.38
Charolais	A- 1757	20	0.21±0.01	0.27	0.13
Charolais	A- 1758	20	0.37±0.03	0.6	0.11
Charolais	A- 1759	19	0.34±0.06	0.91	0.1
Charolais	A- 1763	20	0.35±0.04	0.75	0.1
Charolais	A- 1764	19	2.24±0.03	2.38	1.82
Charolais	A- 1766	20	0.77±0.02	1.04	0.59
Charolais	A- 1767	20	2.3±0.09	2.82	1.46
Charolais	A- 1768	20	0.86±0.03	1.15	0.64
Charolais	A- 1769	20	0.88±0.03	1.06	0.61
Charolais	A- 1770	20	0.66±0.03	0.96	0.42
Charolais	A- 1771	20	0.61±0.14	1.92	0.1
Charolais	A- 1773	20	2.08±0.09	2.94	1.41
Charolais	A- 1774	20	1.2±0.07	1.91	0.78
Charolais	A- 1775	20	1.24±0.03	1.52	0.98
Charolais	A- 1776	20	1.7±0.08	2.37	1.01
Charolais	A- 1777	20	1.25±0.18	3.01	0.1
Charolais	A- 1778	20	0.64±0.06	1.12	0.28
Charolais	A- 1780	20	0.81±0.03	1.06	0.6
Charolais	A- 1781	20	0.86±0.04	1.4	0.58
Charolais	A- 1783	20	1.35±0.05	1.75	0.91
Charolais	A- 1784	20	2.74±0.25	4.1	0.28
Charolais	A- 1785	20	1.01±0.24	3.03	0.1
Charolais	A- 1786	20	1.81±0.04	2.11	1.4
Charolais	A- 1789	20	0.71±0.04	1.06	0.39
Charolais	A- 1790	20	2±0.13	3.33	0.88
Charolais	A- 1792	20	0.74±0.03	1.04	0.56
Charolais	A- 1793	20	0.67±0.08	1.58	0.26
Charolais	A- 1794	20	0.79±0.02	0.93	0.63
Charolais	A- 1795	20	4.84±0.14	6.33	3.68
Charolais	A- 1797	19	0.23±0.01	0.32	0.17
Charolais	A- 1799	20	0.56±0.03	0.89	0.32
Charolais	A- 1800	20	0.9±0.05	1.51	0.51
Charolais	A- 1801	20	2.68±0.08	3.44	2.09
Charolais	A- 1802	20	0.65±0.03	0.99	0.44
Charolais	A- 1803	19	4.61±0.19	6.19	3.08
Charolais	A- 1804	20	0.96±0.05	1.43	0.53
Charolais	A- 1805	20	1.33±0.05	1.95	0.98
Charolais	A- 1806	20	1.61±0.1	2.6	0.97
Charolais	A- 1807	20	2.92±0.07	3.41	2.25
Charolais	A- 1808	20	0.84±0.06	1.38	0.47
Charolais	A- 1809	20	0.34±0.02	0.51	0.22
Charolais	A- 1810	20	1.03±0.09	1.74	0.41
Charolais	A- 1812	20	4.42±0.29	7.47	2.71
Charolais	A- 1813	20	0.65±0.09	1.68	0.3
Charolais	A- 1814	20	3.18±0.19	5.25	2.21
Charolais	A- 1815	20	2.37±0.35	5.53	0.31
Charolais	A- 1816	20	0.92±0.12	2.22	0.17
Charolais	A- 1817	20	0.71±0.03	0.88	0.53
Charolais	A- 1818	20	0.52±0.03	0.76	0.28
Charolais	A- 1819	20	1.56±0.07	2.07	0.91
Charolais	A- 1821	20	5.11±0.3	8.07	3.11
Charolais	A- 1823	20	4.53±0.26	6.08	2.31
Charolais	A- 1824	20	1.98±0.06	2.57	1.51
Charolais	A- 1825	20	1.97±0.08	2.62	1.44
Charolais	A- 1826	20	0.38±0.03	0.76	0.17
Charolais	A- 1828	20	6.37±0.61	10	1.27
Charolais	A- 1829	20	3.17±0.06	3.79	2.62
Charolais	A- 1831	20	0.95±0.13	2.36	0.38
Charolais	A- 1833	19	2.59±0.07	3.62	2
Charolais	A- 1835	20	0.27±0.03	0.58	0.1
Charolais	A- 1836	20	0.68±0.02	0.81	0.45
Charolais	A- 1837	20	1.43±0.07	2.18	0.9
Charolais	A- 1839	20	0.75±0.02	0.93	0.55
Charolais	A- 1841	20	3.95±0.13	5.01	2.8
Charolais	A- 1842	20	0.69±0.03	0.98	0.42
Charolais	A- 1843	20	0.84±0.04	1.21	0.52
Charolais	A- 1845	20	0.88±0.04	1.14	0.59
Charolais	A- 1847	19	1.14±0.08	1.74	0.41
Charolais	A- 1848	20	0.76±0.02	0.99	0.61
Charolais	A- 1849	20	0.81±0.03	1.08	0.57
Charolais	A- 1850	20	4.58±0.43	10	0.73
Charolais	A- 1851	19	0.85±0.02	1.01	0.65
Charolais	A- 1852	20	0.64±0.02	0.75	0.5
Charolais	A- 1853	20	0.43±0.05	0.81	0.14
Charolais	A- 1854	20	3.37±0.17	4.66	1.74
Charolais	A- 1855	20	0.96±0.07	1.79	0.49
Charolais	A- 1856	20	0.71±0.02	0.94	0.51
Charolais	A- 1858	20	2.58±0.21	4.49	0.9
Charolais	A- 1859	20	1.09±0.04	1.43	0.81
Charolais	A- 1860	20	3.65±0.11	4.81	2.77
Charolais	A- 1862	20	0.8±0.04	1.17	0.47
Charolais	A- 1863	19	0.53±0.12	2.04	0.1
Charolais	A- 1864	20	0.8±0.02	1.01	0.59
Charolais	A- 1866	20	0.61±0.02	0.74	0.5
Charolais	A- 1867	20	2.26±0.09	2.85	1.38
Charolais	A- 1868	20	0.77±0.02	0.92	0.53
Charolais	A- 1869	20	3.81±0.27	5.95	1.68
Charolais	A- 1870	20	3.71±0.14	5.3	2.42
Charolais	A- 1871	20	0.67±0.02	0.84	0.43
Charolais	A- 1872	20	1.38±0.08	2.03	0.8
Charolais	A- 1873	19	1.13±0.05	1.51	0.73
Charolais	A- 1874	20	3.02±0.11	4.26	2.32
Charolais	A- 1875	20	0.83±0.02	0.96	0.71
Charolais	A- 1877	20	2.54±0.28	6.21	0.65
Charolais	A- 1878	20	0.82±0.02	0.98	0.65
Charolais	A- 1879	20	1.05±0.03	1.26	0.68
Charolais	A- 1880	20	0.96±0.06	1.69	0.52
Charolais	A- 1881	20	2.17±0.04	2.53	1.91
Charolais	A- 1882	20	1.39±0.05	1.9	1.04
Charolais	A- 1883	19	1.35±0.05	1.75	0.9
Charolais	A- 1884	20	1.03±0.16	3	0.34
Charolais	A- 1891	20	0.41±0.02	0.64	0.24
Charolais	A- 1892	20	0.62±0.02	0.8	0.44
Charolais	A- 1893	20	0.9±0.03	1.22	0.62
Charolais	A- 1894	20	2.34±0.16	4.11	1.16
Charolais	A- 1896	19	0.35±0.01	0.47	0.27
Charolais	A- 1897	20	2.73±0.23	4.07	0.41
Charolais	A- 1898	20	0.59±0.04	1.04	0.22
Charolais	A- 1899	20	1.63±0.06	2.28	1.14
Charolais	A- 1906	19	0.35±0.01	0.47	0.27
Charolais	A- 1907	20	0.59±0.02	0.78	0.45
Charolais	A- 1908	20	0.71±0.03	1.04	0.52
Charolais	A- 1909	20	0.51±0.03	0.72	0.37
Charolais	A- 1910	20	1.18±0.03	1.46	0.91
Charolais	A- 1912	20	2.97±0.24	5.41	0.18
Charolais	A- 1913	20	0.95±0.07	1.54	0.4
Charolais	A- 1915	20	0.94±0.04	1.42	0.7
Charolais	A- 1916	20	1.01±0.04	1.4	0.76
Charolais	A- 1918	20	0.86±0.02	1.06	0.67
Charolais	A- 1919	20	2.48±0.03	2.78	2.22
Charolais	A- 1920	20	0.83±0.05	1.34	0.45
Charolais	A- 1923	20	2.45±0.09	3.16	1.75
Charolais	A- 1924	20	3.17±0.11	4.12	2.19
Charolais	A- 1925	20	4.49±0.19	6.09	2.92
Charolais	A- 1926	20	0.64±0.05	1.03	0.14
Charolais	A- 1927	20	3.93±0.4	6.86	0.36
Charolais	A- 1931	20	4.31±0.37	7.99	1.75
Charolais	A- 1932	20	4.66±0.39	8.6	1.75
Charolais	A- 1933	20	0.8±0.09	1.43	0.18
Charolais	A- 1934	20	1.41±0.05	1.93	0.97
Charolais	A- 1935	20	1.07±0.03	1.33	0.86
Charolais	A- 1937	20	3.21±0.32	5.23	0.44
Charolais	A- 1938	20	1.19±0.04	1.47	0.83
Charolais	A- 1939	20	1.03±0.03	1.25	0.68
Charolais	A- 1941	20	1.83±0.08	2.69	1.26
Charolais	A- 1942	20	2.44±0.16	3.98	1.43
Charolais	A- 1943	20	0.97±0.04	1.26	0.66
Charolais	A- 1944	20	1.82±0.1	2.54	0.76
Charolais	A- 1945	20	0.74±0.03	1	0.56
Charolais	A- 1946	19	0.74±0.01	0.84	0.63
Charolais	A- 1947	19	0.14±0.01	0.27	0.1
Charolais	A- 1948	20	1.05±0.03	1.44	0.77
Charolais	A- 1949	20	1.1±0.03	1.34	0.86
Charolais	A- 1951	20	0.97±0.06	1.5	0.49
Charolais	A- 1953	20	1.24±0.05	1.59	0.93
Charolais	A- 1954	20	0.97±0.05	1.42	0.57
Charolais	A- 1956	19	0.93±0.03	1.16	0.71
Charolais	A- 1957	20	1±0.04	1.4	0.76
Charolais	A- 1958	20	2.32±0.02	2.6	2.15
Charolais	A- 1960	20	2.06±0.08	2.93	1.4
Charolais	A- 1962	20	3.11±0.17	4.97	1.7
Charolais	A- 1965	19	1.24±0.35	7.04	0.19
Charolais	A- 1966	20	1.92±0.07	2.55	1.35
Charolais	A- 1967	20	0.37±0.02	0.5	0.26
Charolais	A- 1971	20	5.7±0.57	10	1.88
Charolais	A- 1972	20	1.83±0.1	2.51	1.04
Charolais	A- 1973	20	0.58±0.05	1.12	0.32
Charolais	A- 1974	19	0.82±0.23	4.58	0.12
Charolais	A- 1975	19	2.02±0.49	10	0.44
Charolais	A- 1976	20	1.01±0.03	1.21	0.68
Charolais	A- 1978	20	1.31±0.09	1.81	0.24
Charolais	A- 1979	19	2.62±0.08	3.24	1.93
Charolais	A- 1980	20	1.12±0.16	3.18	0.61
Charolais	A- 1981	20	1.61±0.16	3.54	0.48
Charolais	A- 1982	20	0.74±0.03	0.94	0.47
Charolais	A- 1983	19	0.92±0.19	3.85	0.16
Charolais	A- 1985	19	1.22±0.09	2	0.39
Charolais	A- 1986	20	1.02±0.02	1.27	0.86
Charolais	A- 1988	20	1.31±0.1	2.33	0.55
Charolais	A- 1989	20	0.9±0.03	1.13	0.62
Charolais	A- 1990	20	1.56±0.06	2.18	1.07
Charolais	A- 1991	19	0.76±0.21	4.29	0.17
Charolais	A- 1992	20	1.49±0.06	2.02	1.06
Charolais	A- 1993	20	4.62±0.38	6.84	1.02
Charolais	A- 1994	20	0.89±0.03	1.11	0.62
Charolais	A- 1995	20	1.73±0.14	3.55	0.88
Charolais	A- 1996	19	0.12±0	0.18	0.1
Charolais	A- 1998	20	4.21±0.25	6.53	1.02
Charolais	A- 2001	20	5.59±0.09	6.29	5.04
Charolais	A- 2002	20	2.5±0.09	3.47	1.68
Charolais	A- 2003	20	3.51±0.19	5.12	1.72
Charolais	A- 2004	20	1.52±0.07	2.27	0.89
Charolais	A- 2005	20	6.29±0.48	10	2.52
Charolais	A- 2007	20	2.35±0.04	2.79	2.06
Charolais	A- 2008	20	7.77±0.53	10	0.84
Charolais	A- 2011	20	5.24±0.29	8.15	3.04
Charolais	A- 2012	19	0.56±0.08	1.37	0.23
Charolais	A- 2014	20	1.99±0.07	2.51	1.53
Charolais	A- 2015	20	0.44±0.03	0.72	0.26
Charolais	A- 2017	20	6.23±0.71	10	1.8
Charolais	A- 2019	20	4.25±0.36	7.72	2.27
Charolais	A- 2020	20	1.43±0.07	2.35	1
Charolais	A- 2021	20	1.94±0.06	2.38	1.22
Charolais	A- 2022	20	2.14±0.11	3.37	1.43
Charolais	A- 2024	19	0.47±0.12	1.44	0.1
Charolais	A- 2028	20	5.39±0.45	9.15	2.38
Charolais	A- 2029	20	2.13±0.25	4.89	0.49
Charolais	A- 2030	19	3.11±0.07	3.69	2.39
Charolais	A- 2031	20	2.75±0.1	4	1.93
Charolais	A- 2032	20	2.2±0.11	3.54	1.55
Charolais	A- 2035	20	3.75±0.15	4.8	2.53
Charolais	A- 2036	20	5.3±0.24	7.14	3.44
Charolais	A- 2037	20	1.17±0.06	1.68	0.81
Charolais	A- 2039	20	3.44±0.17	5.36	2.36
Charolais	A- 2040	20	0.87±0.05	1.48	0.62
Charolais	A- 2042	20	1.25±0.06	2.08	0.92
Charolais	A- 2043	20	1.55±0.2	3.41	0.74
Charolais	A- 2044	20	1.78±0.05	2.31	1.36
Charolais	A- 2045	20	1.4±0.04	1.76	1.07
Charolais	A- 2046	20	5.13±0.31	7.43	2.45
Charolais	A- 2047	20	3.36±0.17	4.87	2.1
Charolais	A- 2048	20	2.36±0.11	3.5	1.56
Charolais	A- 2049	20	1.43±0.09	2.43	0.73
Charolais	A- 2052	20	1.6±0.14	3.05	0.47
Charolais	A- 2053	20	3.82±0.15	5.17	2.46
Charolais	A- 2054	20	3.11±0.13	4.2	1.98
Charolais	A- 2055	20	0.66±0.02	0.82	0.53
Charolais	A- 2056	20	2.39±0.04	2.74	2.02
Charolais	A- 2057	20	2.59±0.17	4.05	1.09
Charolais	A- 2058	20	0.95±0.05	1.29	0.62
Charolais	A- 2059	20	2.65±0.18	4.44	1.24
Charolais	A- 2063	20	0.79±0.04	1.14	0.41
Charolais	A- 2065	20	0.61±0.02	0.75	0.48
Charolais	A- 2066	19	1.61±0.2	4.56	0.41
Charolais	A- 2067	20	1.29±0.22	3.62	0.12
Charolais	A- 2069	20	1.84±0.32	6.06	0.15
Charolais	A- 2070	20	0.51±0.02	0.68	0.33
Charolais	A- 2071	20	1.67±0.27	5.07	0.13
Charolais	A- 2072	20	4.37±0.75	10	1.62
Charolais	A- 2073	20	3.35±0.14	4.61	2.29
Charolais	A- 2074	20	5.21±0.19	6.55	3.35
Charolais	A- 2075	20	0.53±0.06	1.19	0.1
Charolais	A- 2076	20	2.01±0.09	2.88	1.4
Charolais	A- 2077	19	0.97±0.14	2.47	0.12
Charolais	A- 2078	20	0.55±0.02	0.76	0.39
Charolais	A- 2079	20	2.69±0.07	3.28	2.17
Charolais	A- 2081	20	1.4±0.09	2.13	0.8
Charolais	A- 2083	19	2.47±0.12	3.66	1.65
Charolais	A- 2084	20	4.65±0.82	10	0.31
Charolais	A- 2085	20	4.36±0.17	5.75	3.16
Charolais	A- 2086	20	3.89±0.5	10	1
Charolais	A- 2087	20	2.42±0.13	3.71	1.48
Charolais	A- 2088	20	0.31±0.03	0.57	0.11
Charolais	A- 2089	20	0.86±0.03	1.08	0.61
Charolais	A- 2090	20	3.29±0.76	10	0.79
Charolais	A- 2091	20	4.03±0.32	6.98	1.92
Charolais	A- 2095	20	1.5±0.1	2.43	0.55
Charolais	A- 2096	20	0.91±0.06	1.47	0.55
Charolais	A- 2097	20	0.71±0.03	0.97	0.4
Charolais	A- 2098	20	0.12±0.01	0.27	0.1
Charolais	A- 2100	20	2.49±0.06	2.89	1.66
Charolais	A- 2101	20	1.03±0.04	1.28	0.66
Charolais	A- 2103	20	0.45±0.02	0.61	0.34
Charolais	A- 2105	20	1.1±0.04	1.44	0.72
Charolais	A- 2106	20	4.22±0.27	7.2	2.69
Charolais	A- 2107	19	2.52±0.38	7.27	0.7
Charolais	A- 2108	20	2.96±0.42	7.87	1.11
Charolais	A- 2109	20	0.72±0.02	0.89	0.56
Charolais	A- 2110	19	3.46±0.16	5.23	2.46
Charolais	A- 2113	20	1.59±0.15	2.8	0.48
Charolais	A- 2116	20	0.38±0.02	0.54	0.26
Charolais	A- 2117	20	5.63±0.38	10	3.49
Charolais	A- 2120	20	0.91±0.04	1.41	0.54
Charolais	A- 2122	20	0.99±0.03	1.24	0.71
Charolais	A- 2123	20	2.81±0.07	3.4	2.11
Charolais	A- 2132	20	0.92±0.02	1.06	0.69
Charolais	A- 2133	20	0.68±0.04	0.96	0.37
Charolais	A- 2134	20	0.75±0.04	1.09	0.48
Charolais	A- 2137	20	4.4±0.21	5.94	2.53
Charolais	A- 2139	20	0.97±0.05	1.25	0.46
Charolais	A- 2142	20	2.06±0.31	5.77	0.41
Charolais	A- 2143	20	5.07±0.3	7.72	2.21
Charolais	A- 2152	20	1.26±0.2	3.39	0.1
Charolais	A- 2153	20	3.05±0.05	3.33	2.68
Charolais	A- 2162	20	0.85±0.03	1.07	0.58
Charolais	A- 2163	20	5.56±0.18	7.48	3.83
Charolais	A- 2164	20	1.57±0.11	2.16	0.46
Charolais	A- 2167	20	2.88±0.19	4.64	1.56
Charolais	A- 2171	20	1.51±0.12	2.72	0.73
Charolais	A- 2178	20	3.71±0.17	5.78	2.85
Charolais	A- 2180	20	2.14±0.12	3.4	1.22
Charolais	A- 2186	20	1.78±0.07	2.36	1.04
Charolais	A- 2188	20	1.66±0.09	2.58	1.1
Charolais	A- 2189	19	3.87±0.21	5.31	2.08
Charolais	A- 2190	20	3.99±0.59	10	1.74
Charolais	A- 2192	20	2.46±0.21	4.34	0.95
Charolais	A- 2193	20	1.65±0.1	2.56	0.97
Charolais	A- 2197	20	2.14±0.15	3.39	0.95
Charolais	A- 2198	20	0.81±0.03	1.01	0.52
Charolais	A- 2199	20	0.4±0.02	0.54	0.27
Charolais	A- 2204	20	6.04±0.65	10	2.25
Charolais	A- 2205	20	3.53±0.69	10	1.24
Charolais	A- 2206	20	0.96±0.03	1.1	0.73
Charolais	A- 2208	20	1.93±0.16	3.11	0.55
Charolais	A- 2210	20	2.45±0.19	4.55	1.61
Charolais	A- 2212	20	1.08±0.03	1.28	0.86
Charolais	A- 2213	20	1.54±0.08	2.56	1.03
Charolais	A- 2220	20	2.64±0.19	3.81	1.13
Charolais	A- 2221	20	2.9±0.21	5.49	1.13
Charolais	A- 2223	19	3.75±0.2	5.16	2.08
Charolais	A- 2224	20	1.7±0.09	2.5	1.18
Charolais	A- 2225	20	2.74±0.19	4.28	1.15
Charolais	A- 2228	20	5.65±0.41	10	3.92
Charolais	A- 2229	20	2.21±0.17	4.44	1.19
Charolais	A- 2230	20	2.9±0.22	5.21	1.42
Charolais	A- 2231	20	1.95±0.12	3.27	0.93
Charolais	A- 2232	20	0.51±0.1	1.86	0.11
Charolais	A- 2235	19	3.81±0.22	5.59	2.08
Charolais	C- 61	19	1.48±0.14	2.55	0.41
Charolais	C- 105	19	1.32±0.37	7.39	0.28
Charolais	C- 135	19	2.13±0.31	7.51	1.15
Charolais	C- 236	19	0.76±0.04	1.04	0.36
Charolais	C- 244	20	0.36±0.03	0.72	0.14
Charolais	C- 301	20	0.71±0.06	1.52	0.3
Charolais	C- 343	19	0.41±0.03	0.68	0.19
Charolais	C- 352	20	0.35±0.03	0.69	0.15
Charolais	C- 356	20	0.83±0.11	2.01	0.3
Charolais	C- 406	20	0.7±0.06	1.52	0.3
Charolais	C- 456	19	1.82±0.33	7.07	0.63
Charolais	C- 476	19	1.09±0.1	2.5	0.47
Charolais	C- 481	20	3±0.14	4.07	1.78
Charolais	C- 520	19	1.61±0.14	2.96	0.73
Charolais	C- 816	20	1±0.04	1.31	0.63
Charolais	C- 925	19	0.94±0.03	1.18	0.77
Charolais	C- 1056	19	0.81±0.04	1.01	0.23
Charolais	C- 1083	20	0.73±0.08	1.52	0.19
Charolais	C- 1108	20	0.58±0.07	1.22	0.21
Charolais	C- 1139	20	4±0.77	10	0.75
Charolais	C- 1195	19	1.18±0.06	1.88	0.7
Charolais	C- 1222	20	1.29±0.1	2.58	0.62
Charolais	C- 1237	19	1.01±0.09	1.76	0.15
Charolais	C- 1254	20	4.81±0.5	9.15	0.95
Charolais	C- 1256	20	0.63±0.06	1.07	0.24
Charolais	C- 1268	19	2.06±0.17	3.17	0.23
Charolais	C- 1290	20	1.64±0.64	10	0.47
Charolais	C- 1336	19	1.3±0.16	2.53	0.49
Charolais	C- 1350	20	1.96±0.1	3.03	1.25
Charolais	C- 1358	19	1.34±0.06	1.75	0.86
Charolais	C- 1365	20	0.41±0.03	0.74	0.17
Charolais	C- 1369	20	1.67±0.13	3	0.8
Charolais	C- 1373	20	0.64±0.05	1.09	0.1
Charolais	C- 1386	20	0.93±0.08	1.72	0.44
Charolais	C- 1398	20	3.74±0.41	7.74	1.36
Charolais	C- 1411	20	0.85±0.11	2.2	0.1
Charolais	C- 1426	19	0.82±0.05	1.24	0.5
Charolais	C- 1446	20	1±0.11	2.12	0.26
Charolais	C- 1449	20	0.83±0.08	1.81	0.16
Charolais	C- 1455	20	0.86±0.15	2.5	0.1
Charolais	C- 1472	20	1.5±0.15	2.71	0.11
Charolais	C- 1473	20	0.93±0.05	1.55	0.59
Charolais	C- 1478	19	0.97±0.04	1.28	0.64
Charolais	C- 1490	20	0.68±0.05	1.13	0.1
Charolais	C- 1497	20	3.93±0.15	5.29	2.94
Charolais	C- 1499	19	1.4±0.1	2.64	0.69
Charolais	C- 1503	19	0.82±0.07	1.71	0.31
Charolais	C- 1517	20	0.67±0.06	1.1	0.3
Charolais	C- 1546	20	0.71±0.06	1.15	0.22
Charolais	C- 1547	20	0.88±0.08	1.66	0.14
Charolais	C- 1555	20	0.52±0.04	0.91	0.17
Charolais	C- 1563	19	0.68±0.52	10	0.1
Charolais	C- 1572	20	0.97±0.06	1.66	0.6
Charolais	C- 1580	20	0.71±0.06	1.09	0.1
Charolais	C- 1589	20	1.04±0.08	2.07	0.53
Charolais	C- 1614	20	3.72±0.15	5.65	2.66
Charolais	C- 1629	20	1.4±0.14	2.37	0.38
Charolais	C- 1634	20	1.99±0.22	4.43	0.48
Charolais	C- 1639	19	0.79±0.07	1.8	0.51
Charolais	C- 1641	20	1.43±0.15	2.87	0.78
Charolais	C- 1663	19	0.8±0.4	8.03	0.21
Charolais	C- 1671	19	0.95±0.22	3.6	0.12
Charolais	C- 1677	20	0.67±0.05	1.2	0.41
Charolais	C- 1680	19	0.69±0.11	1.7	0.1
Charolais	C- 1693	20	0.83±0.06	1.44	0.32
Charolais	C- 1699	20	0.78±0.06	1.21	0.29
Charolais	C- 1702	20	0.98±0.08	1.69	0.1
Charolais	C- 1706	19	1.01±0.09	2.28	0.14
Charolais	C- 1707	20	1.49±0.43	7.21	0.54
Charolais	C- 1711	19	0.77±0.04	1.19	0.21
Charolais	C- 1721	20	0.91±0.04	1.33	0.66
Charolais	C- 1725	20	1.23±0.67	10	0.1
Charolais	C- 1749	20	0.61±0.05	1.13	0.1
Charolais	C- 1774	20	0.97±0.06	1.6	0.69
Charolais	C- 1775	20	0.78±0.07	1.58	0.44
Charolais	C- 1785	20	0.71±0.04	1.14	0.5
Charolais	C- 1809	20	0.75±0.03	1.09	0.62
Charolais	C- 1820	20	0.86±0.05	1.42	0.6
Charolais	C- 1824	19	0.56±0.03	0.9	0.4
Charolais	C- 1831	20	0.73±0.05	1.17	0.1
Charolais	C- 1840	19	1.22±0.08	2.39	0.63
Charolais	C- 1850	19	0.71±0.06	1.52	0.3
Charolais	C- 1854	19	1.16±0.05	1.54	0.67
Charolais	C- 1893	20	0.7±0.06	1.4	0.1
Charolais	C- 1898	20	0.84±0.05	1.19	0.15
Charolais	C- 1919	20	2.06±0.16	3.7	1.22
Charolais	C- 1934	20	0.72±0.05	1.13	0.38
Charolais	C- 1935	20	0.81±0.07	1.63	0.4
Charolais	C- 1945	19	0.61±0.05	1.15	0.26
Charolais	C- 1948	19	1.04±0.06	1.73	0.73
Charolais	C- 1969	19	0.58±0.04	0.91	0.24
Charolais	C- 1971	19	0.79±0.06	1.61	0.36
Charolais	C- 1978	20	0.87±0.06	1.47	0.13
Charolais	C- 1987	19	0.63±0.03	1.02	0.42
Charolais	C- 1993	20	0.73±0.09	1.76	0.17
Charolais	C- 2001	20	1.57±0.15	2.87	0.76
Charolais	C- 2021	20	1.33±0.1	2.17	0.62
Charolais	C- 2028	20	1.38±0.11	2.44	0.57
Charolais	C- 2039	20	0.7±0.03	1.06	0.48
Charolais	C- 2041	20	0.73±0.09	1.68	0.17
Charolais	C- 2066	20	0.86±0.08	1.38	0.1
Charolais	C- 2072	20	0.86±0.08	1.96	0.4
Charolais	C- 2077	20	0.87±0.09	2.02	0.15
Charolais	C- 2078	19	2.96±0.17	4.03	1.67
Charolais	C- 2101	20	0.86±0.05	1.39	0.62
Charolais	C- 2114	20	0.62±0.05	1.08	0.32
Charolais	C- 2119	20	3.17±0.71	10	1.2
Charolais	C- 2137	20	0.76±0.04	1.08	0.31
Charolais	C- 2139	20	1.87±0.62	10	0.64
Charolais	C- 2163	20	0.79±0.04	1.3	0.56
Charolais	C- 2172	20	0.85±0.08	1.56	0.18
Charolais	C- 2217	19	0.65±0.02	0.94	0.5
Charolais	C- 2220	20	0.65±0.06	0.93	0.1
Charolais	C- 2224	20	1.19±0.05	1.56	0.7
Charolais	C- 2236	20	0.81±0.06	1.22	0.26
Charolais	C- 2238	20	0.82±0.07	1.46	0.1
Charolais	C- 2240	20	0.89±0.05	1.38	0.45
Charolais	C- 2242	19	0.91±0.05	1.49	0.65
Charolais	C- 2350	20	0.73±0.05	1.19	0.38
Charolais	C- 2418	19	1.29±0.08	2.49	0.88
Charolais	C- 2431	19	0.8±0.04	1.13	0.56
Charolais	C- 2432	20	0.95±0.09	1.76	0.1
Charolais	C- 2440	19	1.25±0.07	1.76	0.62
Charolais	C- 2447	20	0.61±0.05	1.14	0.32
Charolais	C- 2457	19	0.76±0.05	1.11	0.44
Charolais	C- 2473	20	0.72±0.03	0.93	0.54
Charolais	C- 2484	19	1.58±0.16	2.83	0.36
Charolais	C- 2489	20	0.86±0.12	2.15	0.17
Charolais	C- 2490	19	2.23±0.09	3.09	1.63
Charolais	C- 2504	20	1.93±0.24	4.64	0.48
Charolais	C- 2513	19	0.34±0.03	0.72	0.1
Charolais	C- 2519	19	1.48±0.16	2.68	0.1
Charolais	C- 2528	19	1.54±0.16	3.29	0.33
Charolais	C- 2533	19	2.77±0.33	6.35	0.84
Charolais	C- 2536	20	1.5±0.13	2.46	0.1
Charolais	C- 2546	20	1.32±0.66	10	0.24
Charolais	C- 2552	20	2.28±0.11	3.63	1.64
Charolais	C- 2553	20	4.73±0.2	6.03	2.71
Charolais	C- 2554	20	1.06±0.14	2.56	0.27
Charolais	C- 2559	19	1.06±0.04	1.45	0.77
Charolais	C- 2560	19	1.72±0.19	3.73	0.75
Charolais	C- 2561	20	0.94±0.05	1.51	0.6
Charolais	C- 2562	19	1.63±0.04	2	1.36
Charolais	C- 2563	19	0.69±0.06	1.2	0.23
Charolais	C- 2575	19	0.52±0.04	0.8	0.36
Charolais	C- 2590	20	1.74±0.08	2.65	1.19
Charolais	C- 2636	20	0.97±0.06	1.55	0.57
Charolais	C- 2758	20	0.79±0.07	1.45	0.25
Charolais	C- 2764	19	0.1±0	0.1	0.1
Charolais	C- 2800	20	0.72±0.05	1.18	0.36
Charolais	C- 2866	20	0.64±0.05	1.24	0.31
Charolais	C- 2879	20	0.8±0.03	1.02	0.58
Charolais	C- 2886	20	1±0.06	1.56	0.59
Charolais	C- 2912	19	0.83±0.06	1.58	0.6
Charolais	C- 2936	20	3.41±0.31	5.94	0.1
Charolais	C- 2937	20	1.42±0.16	3.35	0.42
Charolais	C- 2963	20	0.85±0.05	1.31	0.52
Charolais	C- 2967	20	0.78±0.08	1.75	0.2
Charolais	C- 2973	20	1.48±0.21	4.04	0.2
Charolais	C- 2987	20	1.25±0.1	1.98	0.18
Charolais	C- 2988	20	0.76±0.07	1.35	0.29
Charolais	C- 2999	19	1.28±0.14	2.54	0.1
Charolais	C- 3000	20	1.02±0.11	2.24	0.28
Charolais	C- 3014	20	2.47±0.19	4.11	0.1
Charolais	C- 3055	19	1.04±0.13	2.2	0.21
Charolais	C- 3059	20	0.82±0.05	1.34	0.5
Charolais	C- 3090	19	0.81±0.08	1.59	0.35
Charolais	C- 3091	19	0.86±0.1	2.08	0.21
Charolais	C- 3094	20	0.85±0.05	1.23	0.52
Charolais	C- 3111	20	1.33±0.09	2.58	0.84
Charolais	C- 3118	20	1.05±0.07	1.9	0.72
Charolais	C- 3139	19	0.59±0.1	1.59	0.27
Charolais	C- 3165	20	0.41±0.06	0.87	0.1
Charolais	C- 3174	20	1.8±0.11	3.15	1.01
Charolais	C- 3178	19	0.43±0.05	0.89	0.17
Charolais	C- 3181	20	0.47±0.07	1.04	0.1
Charolais	C- 3206	20	4.77±0.6	10	2.05
Charolais	C- 3207	20	0.98±0.05	1.54	0.67
Charolais	C- 3228	20	0.92±0.04	1.23	0.65
Charolais	C- 3266	19	0.53±0.06	0.95	0.21
Charolais	C- 3275	19	1.6±0.3	6.05	0.27
Charolais	C- 3284	20	0.58±0.06	1.18	0.19
Charolais	C- 3285	20	0.57±0.06	1.24	0.15
Charolais	C- 3286	19	0.75±0.09	1.8	0.18
Charolais	C- 3288	20	1.75±0.64	10	0.21
Charolais	C- 3290	20	1.52±0.16	3.48	0.4
Charolais	C- 3295	20	0.75±0.08	1.78	0.17
Charolais	C- 3301	20	1.4±0.21	3.69	0.1
Charolais	C- 3309	20	1.67±0.18	3.94	0.43
Charolais	C- 3314	20	0.86±0.05	1.39	0.56
Charolais	C- 3315	20	0.89±0.1	2.08	0.25
Charolais	C- 3323	20	0.45±0.06	1.19	0.1
Charolais	C- 3326	19	0.95±0.09	1.97	0.34
Charolais	C- 3333	19	0.84±0.1	2	0.21
Charolais	C- 3341	20	0.57±0.03	0.94	0.3
Charolais	C- 3350	19	1.65±0.07	2.36	1.21
Charolais	C- 3352	19	0.52±0.02	0.72	0.42
Charolais	C- 3353	19	2.09±0.13	4.16	1.48
Charolais	C- 3354	19	1.61±0.07	2.4	1.28
Charolais	C- 3359	20	0.82±0.04	1.28	0.57
Charolais	C- 3364	20	0.78±0.07	1.68	0.35
Charolais	C- 3365	20	0.68±0.05	1.31	0.45
Charolais	C- 3366	20	0.95±0.08	1.95	0.49
Charolais	C- 3369	19	0.7±0.03	1.04	0.5
Charolais	C- 3370	19	0.63±0.04	0.96	0.42
Charolais	C- 3374	19	0.7±0.04	1.13	0.34
Charolais	C- 3377	20	0.75±0.05	1.31	0.5
Charolais	C- 3378	20	0.79±0.05	1.15	0.3
Charolais	C- 3383	19	0.68±0.05	1.25	0.3
Charolais	C- 3387	20	0.92±0.06	1.61	0.6
Charolais	C- 3397	20	0.69±0.03	1.02	0.51
Charolais	C- 3416	20	1.15±0.1	2.48	0.59
Charolais	C- 3420	20	0.82±0.05	1.3	0.56
Charolais	C- 3424	20	1.36±0.09	2.33	0.21
Charolais	C- 3441	19	0.95±0.08	2.15	0.62
Charolais	C- 3444	20	0.97±0.06	1.76	0.62
Charolais	C- 3451	19	0.93±0.09	2	0.3
Charolais	C- 3452	20	0.87±0.1	2.1	0.1
Charolais	C- 3462	20	1.55±0.48	7.69	0.1
Charolais	C- 3464	19	1.61±0.09	2.72	0.81
Charolais	C- 3473	20	3.23±0.23	6.17	1.07
Charolais	C- 3474	19	0.73±0.08	1.72	0.28
Charolais	C- 3476	20	3.76±0.47	10	1.32
Charolais	C- 3484	20	0.5±0.05	1.1	0.23
Charolais	C- 3492	19	1.3±0.12	2.54	0.66
Charolais	C- 3500	20	0.84±0.07	1.67	0.1
Charolais	C- 3510	20	1.51±0.11	2.53	0.89
Charolais	C- 3513	19	0.4±0.03	0.67	0.16
Charolais	C- 3515	20	0.8±0.05	1.34	0.36
Charolais	C- 3516	20	0.43±0.02	0.63	0.24
Charolais	C- 3526	20	0.3±0.05	1.01	0.1
Charolais	C- 3530	19	0.68±0.04	1.12	0.39
Charolais	C- 3536	20	0.53±0.04	0.92	0.26
Charolais	C- 3538	20	2.82±0.16	4.59	1.17
Charolais	C- 3539	20	1.85±0.14	3.09	0.1
Charolais	C- 3541	20	0.35±0.05	1.01	0.1
Charolais	C- 3546	20	0.88±0.05	1.42	0.62
Charolais	C- 3557	20	0.73±0.05	1.2	0.52
Charolais	C- 3560	20	0.82±0.05	1.31	0.58
Charolais	C- 3565	20	2.63±0.15	4.16	1.37
Charolais	C- 3577	20	0.99±0.06	1.63	0.64
Charolais	C- 3580	20	0.98±0.06	1.64	0.64
Charolais	C- 3594	20	0.68±0.04	1.18	0.39
Charolais	C- 3597	20	0.63±0.04	1.07	0.1
Charolais	C- 3603	19	1.09±0.07	1.79	0.62
Charolais	C- 3610	19	1.08±0.08	1.88	0.61
Charolais	C- 3621	20	1.22±0.1	2.61	0.54
Charolais	C- 3625	20	0.9±0.05	1.51	0.57
Charolais	C- 3626	20	2.03±0.1	3.2	1.11
Charolais	C- 3645	19	0.71±0.04	1.08	0.44
Charolais	C- 3646	20	0.93±0.07	1.58	0.47
Charolais	C- 3653	20	0.83±0.04	1.34	0.45
Charolais	C- 3668	20	0.91±0.05	1.55	0.48
Charolais	C- 3670	20	1.68±0.08	2.66	0.93
Charolais	C- 3672	19	1.2±0.33	7.1	0.48
Charolais	C- 3676	20	0.93±0.07	1.58	0.47
Charolais	C- 3681	20	2.55±0.16	4.25	1.02
Charolais	C- 3683	20	2.7±0.14	4.02	1.55
Charolais	C- 3684	20	0.72±0.04	1.22	0.32
Charolais	C- 3685	20	0.39±0.03	0.65	0.17
Charolais	C- 3689	19	1.49±0.1	2.1	0.1
Charolais	C- 3692	20	0.79±0.04	1.3	0.37
Charolais	C- 3702	19	2.83±0.15	4.34	1.31
Charolais	C- 3706	20	1.87±0.11	3.06	0.86
Charolais	C- 3707	20	0.84±0.07	1.52	0.1
Charolais	C- 3710	20	1.95±0.1	3.09	1.04
Charolais	C- 3715	20	0.75±0.04	1.22	0.42
Charolais	C- 3718	20	1.88±0.09	2.75	1.15
Charolais	C- 3725	20	0.81±0.04	1.14	0.45
Charolais	C- 3728	19	0.81±0.04	1.09	0.45
Charolais	C- 3734	19	0.88±0.04	1.17	0.48
Charolais	C- 3740	19	0.39±0.02	0.55	0.2
Charolais	C- 3743	20	0.95±0.06	1.37	0.1
Charolais	C- 3746	19	0.88±0.04	1.17	0.48
Charolais	C- 3751	20	0.45±0.02	0.72	0.24
Charolais	C- 3752	20	2.03±0.1	3.24	1.15
Charolais	C- 3753	20	0.98±0.11	2.39	0.49
Charolais	C- 3767	20	0.78±0.07	1.62	0.1
Charolais	C- 3773	20	0.86±0.05	1.43	0.61
Charolais	C- 3775	20	0.5±0.03	0.86	0.27
Charolais	C- 3776	20	0.44±0.02	0.7	0.19
Charolais	C- 3784	20	1.65±0.46	7.69	0.42
Charolais	C- 3787	20	2.05±0.19	4.12	0.99
Charolais	C- 3793	20	1.79±0.12	3.05	0.76
Charolais	C- 3800	19	0.58±0.05	0.96	0.25
Charolais	C- 3807	20	2.06±0.1	3.27	1.15
Charolais	C- 3808	20	1.78±0.63	10	0.35
Charolais	C- 3811	20	0.83±0.04	1.29	0.58
Charolais	C- 3812	20	0.77±0.05	1.16	0.29
Charolais	C- 3821	20	0.87±0.06	1.31	0.34
Charolais	C- 3823	19	0.74±0.02	0.94	0.56
Charolais	C- 3828	20	0.72±0.05	1.1	0.19
Charolais	C- 3830	20	0.87±0.05	1.45	0.63
Charolais	C- 3840	19	0.65±0.04	1.07	0.29
Charolais	C- 3842	20	2.59±0.22	5.36	0.92
Charolais	C- 3843	20	0.86±0.07	1.68	0.45
Charolais	C- 3848	19	0.71±0.04	1.23	0.5
Charolais	C- 3854	20	0.81±0.08	1.39	0.14
Charolais	C- 3855	20	0.97±0.1	1.86	0.25
Charolais	C- 3858	20	0.61±0.04	0.99	0.15
Charolais	C- 3859	20	1.84±0.11	3.03	0.86
Charolais	C- 3869	19	0.74±0.05	1.47	0.37
Charolais	C- 3899	20	0.82±0.04	1.25	0.55
Charolais	C- 3900	20	1.83±0.1	2.9	1.23
Charolais	C- 3903	19	0.54±0.03	0.81	0.32
Charolais	C- 3911	20	1.92±0.11	3.16	0.83
Charolais	C- 3922	20	0.94±0.08	1.79	0.37
Charolais	C- 3925	20	0.8±0.05	1.18	0.36
Charolais	C- 3929	20	1.88±0.11	3.19	0.78
Charolais	C- 3934	20	0.94±0.08	1.79	0.37
Charolais	C- 3941	20	0.87±0.05	1.42	0.36
Charolais	C- 3943	20	1.56±0.11	2.45	0.6
Charolais	C- 3944	20	1.79±0.13	3.44	0.69
Charolais	C- 3945	20	0.78±0.04	1.24	0.45
Charolais	C- 3947	20	1.56±0.11	2.45	0.6
Charolais	C- 3949	20	2.02±0.15	3.49	0.32
Charolais	C- 3950	20	0.47±0.03	0.7	0.19
Charolais	C- 3953	20	0.84±0.06	1.47	0.16
Charolais	C- 3954	20	0.91±0.06	1.55	0.46
Charolais	C- 3956	20	2.62±0.18	4.12	0.83
Charolais	C- 3958	20	0.33±0.02	0.59	0.14
Charolais	C- 3959	20	2.82±0.2	5.01	1.05
Charolais	C- 3961	20	0.29±0.02	0.48	0.13
Charolais	C- 3963	20	1.55±0.15	2.86	0.1
Charolais	C- 3966	20	0.85±0.04	1.25	0.52
Charolais	C- 3967	20	0.25±0.02	0.45	0.1
Charolais	C- 3971	20	1.56±0.11	2.45	0.6
Charolais	C- 3972	19	0.86±0.05	1.42	0.35
Charolais	C- 3973	20	1.81±0.11	2.98	0.76
Charolais	C- 3974	20	0.35±0.02	0.56	0.14
Charolais	C- 3975	19	0.41±0.03	0.64	0.22
Charolais	C- 3978	20	2.68±0.16	4.42	1.12
Charolais	C- 3982	20	0.45±0.03	0.73	0.18
Charolais	C- 3983	20	0.81±0.05	1.37	0.34
Charolais	C- 3985	20	0.85±0.06	1.46	0.34
Charolais	C- 3988	20	1.98±0.08	2.48	1.11
Charolais	C- 3989	20	2.37±0.16	4.19	1.06
Charolais	C- 3992	20	0.84±0.05	1.44	0.33
Charolais	C- 3995	20	0.74±0.06	1.41	0.15
Charolais	C- 4001	20	0.62±0.05	1.06	0.1
Charolais	C- 4003	20	1.48±0.13	2.69	0.1
Charolais	C- 4006	20	0.73±0.06	1.44	0.1
Charolais	C- 4008	20	0.38±0.02	0.64	0.18
Charolais	C- 4010	20	0.74±0.05	1.34	0.36
Charolais	C- 4011	20	0.89±0.05	1.49	0.61
Charolais	C- 4012	20	0.71±0.05	1.29	0.33
Charolais	C- 4013	20	1.32±0.08	2.01	0.84
Charolais	C- 4028	19	0.67±0.07	1.31	0.35
[truncated: 2,236 more rows]

## Sheet: KC_metablotie_statistics
Population	Metabolite	Number of record	Mean±se	Max	Min
KC	A- 1	20	1.8±0.07	2.45	1.27
KC	A- 2	20	0.89±0.04	1.27	0.63
KC	A- 3	20	0.92±0.04	1.2	0.61
KC	A- 4	20	0.73±0.03	0.96	0.54
KC	A- 5	20	1.12±0.06	1.68	0.63
KC	A- 6	20	0.81±0.03	1.02	0.6
KC	A- 10	20	0.55±0.02	0.76	0.38
KC	A- 11	20	0.67±0.02	0.87	0.56
KC	A- 12	20	0.75±0.05	1.15	0.25
KC	A- 13	20	0.77±0.05	1.08	0.42
KC	A- 14	20	0.91±0.06	1.36	0.27
KC	A- 15	20	0.74±0.02	0.94	0.62
KC	A- 16	20	0.74±0.07	1.4	0.19
KC	A- 18	20	0.67±0.02	0.87	0.54
KC	A- 19	20	0.71±0.02	0.87	0.51
KC	A- 20	20	0.48±0.04	0.82	0.27
KC	A- 21	20	0.78±0.02	1.07	0.64
KC	A- 22	20	0.75±0.02	0.94	0.64
KC	A- 23	20	0.77±0.04	1.15	0.58
KC	A- 24	20	0.66±0.03	0.92	0.42
KC	A- 25	20	0.69±0.04	0.97	0.49
KC	A- 26	20	0.73±0.02	0.92	0.62
KC	A- 27	20	0.74±0.03	1.06	0.46
KC	A- 28	20	0.75±0.02	1.06	0.6
KC	A- 30	19	0.85±0.03	1.2	0.64
KC	A- 31	20	0.69±0.03	0.95	0.46
KC	A- 32	20	0.34±0.02	0.47	0.17
KC	A- 33	20	1.4±0.07	2.09	1
KC	A- 34	20	0.46±0.02	0.57	0.29
KC	A- 35	20	0.72±0.02	0.93	0.57
KC	A- 36	20	0.73±0.02	0.92	0.62
KC	A- 37	20	0.8±0.04	1.12	0.47
KC	A- 38	20	0.77±0.03	1.05	0.6
KC	A- 39	20	0.69±0.06	1.29	0.22
KC	A- 40	20	0.77±0.06	1.21	0.25
KC	A- 41	20	0.8±0.03	1.15	0.62
KC	A- 42	20	0.75±0.01	0.9	0.62
KC	A- 43	20	0.69±0.02	0.88	0.53
KC	A- 44	20	0.69±0.02	0.97	0.57
KC	A- 46	20	0.74±0.03	1.06	0.45
KC	A- 47	20	0.74±0.03	1.04	0.47
KC	A- 49	19	0.69±0.03	0.96	0.37
KC	A- 50	20	0.8±0.04	1.2	0.5
KC	A- 51	19	1.01±0.03	1.39	0.74
KC	A- 52	20	0.77±0.04	1.16	0.44
KC	A- 53	20	2.36±0.59	8.21	0.46
KC	A- 54	20	0.8±0.04	1.11	0.48
KC	A- 55	20	0.82±0.03	1.07	0.59
KC	A- 57	20	0.92±0.04	1.25	0.67
KC	A- 60	20	0.83±0.05	1.4	0.63
KC	A- 61	20	0.76±0.03	0.99	0.57
KC	A- 62	20	0.85±0.07	1.52	0.35
KC	A- 63	20	0.86±0.02	1	0.7
KC	A- 64	20	0.87±0.02	1.16	0.74
KC	A- 65	20	0.86±0.02	1.02	0.67
KC	A- 66	20	0.72±0.02	0.92	0.56
KC	A- 67	20	0.31±0.02	0.48	0.19
KC	A- 68	20	0.47±0.01	0.6	0.38
KC	A- 69	20	0.43±0.01	0.53	0.35
KC	A- 70	20	1.95±0.05	2.4	1.67
KC	A- 72	20	0.91±0.06	1.4	0.56
KC	A- 73	20	1.06±0.05	1.43	0.71
KC	A- 74	20	0.87±0.05	1.24	0.57
KC	A- 75	20	0.81±0.02	1	0.64
KC	A- 77	20	0.71±0.06	1.37	0.18
KC	A- 79	20	0.82±0.03	1.07	0.58
KC	A- 80	20	0.74±0.03	1.07	0.55
KC	A- 81	20	1.04±0.05	1.48	0.73
KC	A- 82	20	0.9±0.03	1.13	0.67
KC	A- 85	20	0.34±0.02	0.59	0.25
KC	A- 86	20	0.83±0.04	1.18	0.55
KC	A- 87	20	1.54±0.05	2	1.24
KC	A- 88	20	0.74±0.04	1.21	0.52
KC	A- 89	20	0.89±0.05	1.49	0.6
KC	A- 90	20	0.67±0.03	0.88	0.45
KC	A- 91	20	0.78±0.04	1.18	0.44
KC	A- 93	20	0.78±0.04	1.32	0.43
KC	A- 94	20	0.82±0.03	1.08	0.59
KC	A- 95	20	0.81±0.03	1.07	0.56
KC	A- 96	20	0.87±0.04	1.25	0.57
KC	A- 97	20	0.87±0.04	1.13	0.59
KC	A- 98	20	0.65±0.04	0.97	0.34
KC	A- 99	20	0.39±0.02	0.52	0.27
KC	A- 101	20	0.83±0.04	1.19	0.48
KC	A- 102	20	0.7±0.02	0.98	0.52
KC	A- 103	20	0.9±0.03	1.27	0.69
KC	A- 104	20	0.74±0.05	1.27	0.44
KC	A- 105	20	0.71±0.03	1.05	0.43
KC	A- 107	20	1.79±0.11	2.63	0.9
KC	A- 108	19	0.52±0.02	0.7	0.44
KC	A- 109	20	0.77±0.02	0.93	0.63
KC	A- 110	20	0.84±0.03	1.11	0.55
KC	A- 111	20	0.8±0.02	1.08	0.64
KC	A- 112	20	0.54±0.03	0.92	0.37
KC	A- 113	20	0.72±0.05	1.31	0.34
KC	A- 114	20	0.72±0.03	0.9	0.45
KC	A- 115	20	0.78±0.06	1.16	0.18
KC	A- 116	20	0.48±0.02	0.65	0.3
KC	A- 117	20	0.42±0.05	0.81	0.2
KC	A- 118	20	0.89±0.04	1.26	0.52
KC	A- 119	20	0.94±0.06	1.7	0.63
KC	A- 120	20	0.58±0.03	0.85	0.4
KC	A- 122	20	1.03±0.05	1.35	0.57
KC	A- 123	20	0.94±0.04	1.36	0.62
KC	A- 124	19	0.94±0.05	1.36	0.62
KC	A- 125	20	0.74±0.02	0.89	0.6
KC	A- 126	20	0.85±0.05	1.26	0.5
KC	A- 127	20	0.4±0.02	0.55	0.26
KC	A- 129	20	0.7±0.04	1.06	0.45
KC	A- 130	20	0.75±0.03	0.97	0.55
KC	A- 131	20	0.75±0.03	1.02	0.48
KC	A- 132	20	1.5±0.03	1.7	1.21
KC	A- 133	20	0.63±0.04	0.89	0.33
KC	A- 134	20	1.33±0.04	1.72	0.99
KC	A- 135	20	0.3±0.02	0.51	0.12
KC	A- 136	20	0.79±0.03	1.03	0.53
KC	A- 137	20	0.82±0.02	0.98	0.67
KC	A- 138	20	0.55±0.02	0.78	0.38
KC	A- 141	20	0.81±0.04	1.25	0.6
KC	A- 142	20	0.65±0.02	0.86	0.48
KC	A- 144	20	0.43±0.02	0.6	0.27
KC	A- 145	20	0.86±0.03	1.2	0.59
KC	A- 146	20	0.81±0.03	1.07	0.6
KC	A- 147	20	0.81±0.04	1.27	0.58
KC	A- 148	20	1.66±0.08	2.43	1.21
KC	A- 149	20	0.99±0.04	1.36	0.66
KC	A- 150	19	0.96±0.06	1.47	0.58
KC	A- 151	20	1.55±0.12	2.62	0.84
KC	A- 152	20	0.77±0.02	1.02	0.58
KC	A- 153	20	1.88±0.62	10	0.79
KC	A- 155	20	0.77±0.08	1.64	0.24
KC	A- 156	20	1.44±0.05	2	1.09
KC	A- 157	20	0.78±0.04	1.1	0.39
KC	A- 158	20	0.98±0.03	1.19	0.62
KC	A- 159	20	0.82±0.03	1.08	0.6
KC	A- 161	20	0.95±0.08	1.65	0.32
KC	A- 162	20	0.71±0.03	1.02	0.45
KC	A- 163	20	0.35±0.01	0.48	0.23
KC	A- 164	20	0.78±0.05	1.45	0.39
KC	A- 165	19	0.87±0.05	1.51	0.59
KC	A- 167	20	0.72±0.06	1.18	0.16
KC	A- 168	20	0.77±0.04	1.04	0.42
KC	A- 169	20	0.71±0.02	0.9	0.47
KC	A- 170	20	1.29±0.04	1.67	0.86
KC	A- 171	20	0.89±0.03	1.24	0.64
KC	A- 172	20	0.78±0.03	1.02	0.46
KC	A- 173	20	0.67±0.02	0.83	0.52
KC	A- 175	20	0.78±0.02	0.94	0.63
KC	A- 176	19	1±0.03	1.3	0.76
KC	A- 178	20	0.71±0.02	0.98	0.59
KC	A- 181	20	0.6±0.04	0.96	0.35
KC	A- 182	20	0.45±0.04	0.83	0.2
KC	A- 183	20	0.8±0.03	1.09	0.59
KC	A- 185	20	0.73±0.05	1.04	0.36
KC	A- 186	20	0.69±0.04	1.03	0.45
KC	A- 187	20	0.83±0.05	1.33	0.55
KC	A- 188	20	0.55±0.03	0.81	0.37
KC	A- 189	20	0.68±0.04	1.01	0.35
KC	A- 190	20	0.89±0.02	1.09	0.65
KC	A- 191	20	0.54±0.02	0.72	0.28
KC	A- 192	20	2.97±0.25	5.8	1.27
KC	A- 193	20	0.65±0.04	1.18	0.35
KC	A- 195	19	1.03±0.04	1.33	0.73
KC	A- 196	20	0.35±0.01	0.45	0.24
KC	A- 197	19	0.85±0.04	1.12	0.55
KC	A- 198	20	0.54±0.06	0.87	0.12
KC	A- 199	20	0.67±0.03	0.86	0.45
KC	A- 200	20	0.6±0.06	1.19	0.31
KC	A- 201	19	0.65±0.11	2.29	0.13
KC	A- 202	19	1.2±0.31	6.8	0.61
KC	A- 203	20	0.75±0.02	0.98	0.64
KC	A- 204	20	0.73±0.02	0.88	0.63
KC	A- 205	20	1.63±0.06	2.08	1.15
KC	A- 206	20	0.88±0.08	1.55	0.28
KC	A- 207	20	0.88±0.03	1.09	0.6
KC	A- 208	20	0.75±0.05	1.14	0.37
KC	A- 209	19	2.12±0.07	2.7	1.49
KC	A- 210	20	1.44±0.09	1.98	0.73
KC	A- 211	20	0.49±0.03	0.72	0.18
KC	A- 212	20	0.59±0.01	0.69	0.5
KC	A- 213	20	0.72±0.02	0.88	0.51
KC	A- 214	19	0.91±0.07	1.46	0.41
KC	A- 215	20	2.32±0.06	2.96	1.84
KC	A- 216	20	0.88±0.04	1.27	0.58
KC	A- 217	20	0.77±0.04	1.06	0.48
KC	A- 218	20	0.87±0.04	1.27	0.59
KC	A- 219	19	1.22±0.17	3.05	0.43
KC	A- 220	20	1.01±0.03	1.21	0.73
KC	A- 221	20	0.61±0.04	1.05	0.27
KC	A- 222	20	1.05±0.04	1.5	0.79
KC	A- 223	20	0.72±0.05	1.09	0.39
KC	A- 224	20	0.85±0.03	1.08	0.62
KC	A- 225	20	0.91±0.04	1.27	0.6
KC	A- 226	20	0.7±0.02	0.9	0.56
KC	A- 228	20	0.84±0.06	1.44	0.44
KC	A- 230	20	0.77±0.04	1.17	0.39
KC	A- 231	20	0.77±0.03	1.03	0.59
KC	A- 236	20	1.48±0.05	2.1	1.15
KC	A- 237	19	0.41±0.03	0.67	0.22
KC	A- 240	20	0.68±0.04	0.99	0.42
KC	A- 241	20	0.62±0.04	1.05	0.31
KC	A- 242	20	0.72±0.04	0.97	0.4
KC	A- 243	19	0.88±0.05	1.5	0.5
KC	A- 244	20	2.67±0.21	5.11	1.61
KC	A- 245	20	0.75±0.03	1.08	0.53
KC	A- 247	20	0.85±0.03	1.13	0.63
KC	A- 249	20	2.66±0.21	5.11	1.66
KC	A- 252	20	0.81±0.05	1.22	0.41
KC	A- 253	20	0.97±0.03	1.24	0.78
KC	A- 254	20	0.61±0.03	0.94	0.39
KC	A- 255	20	0.41±0.01	0.52	0.3
KC	A- 258	20	2.66±0.22	5.21	1.66
KC	A- 259	20	0.85±0.03	1.11	0.63
KC	A- 260	20	0.41±0.01	0.49	0.34
KC	A- 262	20	0.86±0.11	2.33	0.22
KC	A- 263	20	0.84±0.04	1.05	0.58
KC	A- 267	20	0.75±0.02	0.98	0.6
KC	A- 268	20	0.32±0.01	0.43	0.24
KC	A- 271	20	0.58±0.03	0.85	0.43
KC	A- 273	20	0.7±0.03	1.04	0.38
KC	A- 274	20	0.83±0.02	0.96	0.64
KC	A- 276	20	1.3±0.07	1.86	0.89
KC	A- 277	20	0.62±0.02	0.81	0.47
KC	A- 279	20	2.64±0.22	5.12	1.69
KC	A- 280	20	0.73±0.04	1.23	0.48
KC	A- 282	20	0.89±0.12	2.15	0.18
KC	A- 286	20	0.49±0.04	0.92	0.2
KC	A- 288	20	0.89±0.12	2.15	0.18
KC	A- 291	20	0.81±0.04	1.05	0.45
KC	A- 292	20	0.82±0.03	1.07	0.65
KC	A- 294	20	1.47±0.07	2.13	1.03
KC	A- 295	20	0.66±0.02	0.84	0.4
KC	A- 296	20	0.92±0.12	2.23	0.26
KC	A- 297	20	1.02±0.09	1.91	0.34
KC	A- 298	19	0.54±0.02	0.68	0.37
KC	A- 299	20	0.81±0.04	1.05	0.45
KC	A- 301	20	0.57±0.04	1.02	0.28
KC	A- 302	20	0.86±0.04	1.12	0.54
KC	A- 303	20	2.83±0.24	4.63	1.42
KC	A- 305	20	0.83±0.02	0.95	0.67
KC	A- 306	20	1.09±0.02	1.24	0.86
KC	A- 307	20	0.62±0.03	0.87	0.41
KC	A- 308	20	1.37±0.04	1.78	1.08
KC	A- 309	20	2.1±0.15	3.46	1.25
KC	A- 310	20	0.96±0.03	1.39	0.76
KC	A- 312	20	0.22±0.01	0.27	0.16
KC	A- 314	19	0.77±0.06	1.26	0.21
KC	A- 315	20	0.77±0.05	1.23	0.46
KC	A- 316	20	2.89±0.09	3.85	2.32
KC	A- 318	20	0.69±0.03	0.93	0.51
KC	A- 320	20	0.85±0.03	1.12	0.61
KC	A- 321	20	0.79±0.04	1.17	0.45
KC	A- 322	20	1.49±0.05	1.95	1.06
KC	A- 323	20	1.62±0.08	2.52	1.16
KC	A- 325	20	0.47±0.02	0.61	0.37
KC	A- 326	20	0.52±0.05	0.96	0.18
KC	A- 328	20	3.05±0.16	4.17	1.09
KC	A- 329	20	0.79±0.03	1.08	0.49
KC	A- 335	20	0.92±0.04	1.21	0.49
KC	A- 336	20	1.02±0.14	2.47	0.43
KC	A- 338	20	0.74±0.02	0.92	0.63
KC	A- 340	20	1.95±0.21	4.52	0.86
KC	A- 342	19	1.69±0.08	2.58	1.29
KC	A- 343	20	0.92±0.08	1.67	0.38
KC	A- 345	20	0.57±0.06	1.22	0.27
KC	A- 346	20	1±0.07	1.65	0.45
KC	A- 348	20	0.81±0.05	1.34	0.47
KC	A- 349	20	0.88±0.03	1.22	0.64
KC	A- 350	20	1.38±0.06	1.9	0.89
KC	A- 351	20	2.97±0.08	3.85	2.38
KC	A- 352	20	1.25±0.06	1.75	0.76
KC	A- 353	20	1.48±0.05	1.81	0.98
KC	A- 355	19	3.02±0.07	3.78	2.52
KC	A- 356	20	0.73±0.02	0.88	0.56
KC	A- 357	20	0.57±0.02	0.76	0.44
KC	A- 359	19	1.16±0.05	1.75	0.78
KC	A- 360	20	3.07±0.08	4.03	2.56
KC	A- 361	20	2.36±0.14	3.64	1.34
KC	A- 362	20	0.8±0.03	1.07	0.57
KC	A- 363	19	2.95±0.05	3.28	2.46
KC	A- 365	20	0.75±0.02	0.96	0.64
KC	A- 366	20	3.32±0.1	4.28	2.27
KC	A- 367	19	0.71±0.03	1.13	0.52
KC	A- 368	19	0.61±0.04	0.97	0.34
KC	A- 370	20	3.18±0.12	4.15	2.33
KC	A- 372	20	2.22±0.06	2.74	1.71
KC	A- 376	20	0.62±0.02	0.85	0.47
KC	A- 377	19	3.01±0.07	3.73	2.54
KC	A- 378	20	0.65±0.01	0.76	0.54
KC	A- 380	19	0.91±0.32	6.55	0.3
KC	A- 382	20	1.31±0.03	1.64	1.11
KC	A- 383	20	0.72±0.04	1.15	0.44
KC	A- 384	20	0.76±0.03	1.06	0.53
KC	A- 385	20	0.81±0.04	1.07	0.43
KC	A- 386	20	2.96±0.08	3.75	1.98
KC	A- 387	20	0.91±0.03	1.11	0.63
KC	A- 388	20	1.08±0.05	1.58	0.72
KC	A- 389	20	0.93±0.02	1.13	0.75
KC	A- 390	20	1.48±0.07	2.32	1.06
KC	A- 391	20	0.61±0.04	0.96	0.33
KC	A- 393	20	1.6±0.1	2.82	0.79
KC	A- 394	20	0.73±0.03	0.94	0.53
KC	A- 395	20	0.64±0.06	1.3	0.35
KC	A- 396	20	0.79±0.03	1.05	0.56
KC	A- 398	20	0.74±0.03	1.04	0.46
KC	A- 399	20	1.35±0.07	1.96	0.92
KC	A- 400	19	1.11±0.11	1.9	0.35
KC	A- 401	20	1.1±0.28	4.2	0.27
KC	A- 402	20	1.27±0.04	1.7	0.99
KC	A- 403	20	3.23±0.1	4.28	2.22
KC	A- 406	20	0.79±0.03	1.18	0.52
KC	A- 407	20	0.75±0.02	0.93	0.59
KC	A- 408	20	0.69±0.07	1.47	0.32
KC	A- 409	20	0.8±0.04	1.19	0.55
KC	A- 410	20	0.69±0.02	0.93	0.54
KC	A- 411	20	0.74±0.01	0.84	0.59
KC	A- 412	20	0.83±0.05	1.43	0.44
KC	A- 415	20	2.96±0.08	3.78	2.19
KC	A- 416	20	0.64±0.02	0.8	0.47
KC	A- 417	20	1.01±0.08	1.92	0.49
KC	A- 418	20	0.68±0.03	1.02	0.55
KC	A- 419	20	0.6±0.04	0.95	0.35
KC	A- 420	20	1.14±0.07	1.78	0.42
KC	A- 421	20	0.8±0.03	1.03	0.54
KC	A- 422	20	1.15±0.11	1.9	0.35
KC	A- 423	20	0.76±0.02	0.92	0.53
KC	A- 424	20	2.96±0.07	3.79	2.5
KC	A- 425	19	0.87±0.02	1.02	0.66
KC	A- 427	20	0.71±0.04	1.13	0.46
KC	A- 428	19	0.24±0.01	0.42	0.2
KC	A- 429	20	1.37±0.05	1.8	0.98
KC	A- 430	19	1.02±0.06	1.59	0.63
KC	A- 431	20	0.3±0.02	0.53	0.11
KC	A- 432	20	1.76±0.06	2.29	1.39
KC	A- 433	20	0.6±0.05	1.15	0.22
KC	A- 434	20	0.64±0.02	0.78	0.43
KC	A- 435	20	1.87±0.09	2.92	1.39
KC	A- 436	20	0.84±0.05	1.37	0.45
KC	A- 437	20	2.92±0.07	3.71	2.47
KC	A- 438	20	0.77±0.02	0.92	0.62
KC	A- 439	20	0.78±0.02	0.95	0.62
KC	A- 441	20	2.98±0.07	3.76	2.52
KC	A- 442	20	0.7±0.03	1.09	0.5
KC	A- 443	20	0.87±0.03	1.13	0.42
KC	A- 444	20	0.86±0.04	1.31	0.64
KC	A- 446	20	1.42±0.08	2.25	0.85
KC	A- 448	20	1.41±0.04	1.67	1.05
KC	A- 449	20	1.1±0.13	2.25	0.45
KC	A- 450	19	1.39±0.08	2.19	0.85
KC	A- 452	20	0.64±0.02	0.77	0.42
KC	A- 453	20	0.61±0.04	0.96	0.4
KC	A- 454	20	0.3±0.03	0.56	0.11
KC	A- 455	20	0.71±0.03	0.99	0.46
KC	A- 456	20	0.75±0.09	1.78	0.29
KC	A- 457	20	0.72±0.04	0.96	0.38
KC	A- 458	20	1.34±0.06	1.9	0.89
KC	A- 459	20	1.02±0.03	1.34	0.86
KC	A- 461	20	1.37±0.07	1.97	0.72
KC	A- 463	20	1.02±0.07	1.69	0.63
KC	A- 465	20	0.81±0.02	1.05	0.6
KC	A- 468	20	0.62±0.03	0.92	0.39
KC	A- 469	20	0.88±0.05	1.25	0.42
KC	A- 471	20	0.83±0.03	1.15	0.6
KC	A- 472	20	1.67±0.05	2.23	1.32
KC	A- 473	20	1.4±0.05	1.81	1.01
KC	A- 474	20	2.87±0.07	3.65	2.47
KC	A- 475	20	0.76±0.05	1.25	0.3
KC	A- 477	20	0.75±0.06	1.18	0.3
KC	A- 478	20	2.96±0.08	3.87	2.47
KC	A- 479	20	1.36±0.06	1.98	0.93
KC	A- 480	20	0.87±0.03	1.05	0.62
KC	A- 488	20	0.75±0.04	0.97	0.44
KC	A- 490	20	0.62±0.03	0.9	0.38
KC	A- 491	20	0.98±0.06	1.59	0.51
KC	A- 492	20	1.04±0.05	1.51	0.59
KC	A- 493	20	0.96±0.04	1.34	0.6
KC	A- 497	19	0.24±0	0.24	0.24
KC	A- 498	20	2.86±0.07	3.68	2.39
KC	A- 499	20	1.08±0.04	1.5	0.87
KC	A- 500	20	0.82±0.04	1.21	0.53
KC	A- 501	20	0.68±0.02	0.81	0.46
KC	A- 502	20	3.29±0.35	6.92	1.25
KC	A- 503	20	3.01±0.08	3.96	2.52
KC	A- 504	20	0.68±0.02	0.84	0.51
KC	A- 506	19	0.69±0.02	0.85	0.48
KC	A- 507	20	0.56±0.02	0.66	0.38
KC	A- 508	19	0.59±0.02	0.71	0.43
KC	A- 509	20	0.54±0.05	1.07	0.29
KC	A- 514	20	0.77±0.05	1.14	0.3
KC	A- 516	20	1.94±0.06	2.37	1.5
KC	A- 517	20	0.66±0.02	0.88	0.47
KC	A- 519	20	0.68±0.02	0.85	0.48
KC	A- 521	20	0.6±0.05	1.11	0.36
KC	A- 522	20	0.34±0.01	0.46	0.26
KC	A- 523	19	0.57±0.05	1.19	0.28
KC	A- 524	20	0.72±0.03	0.98	0.53
KC	A- 525	20	0.27±0.04	0.69	0.11
KC	A- 526	20	0.63±0.02	0.87	0.47
KC	A- 527	20	0.82±0.05	1.19	0.28
KC	A- 528	19	0.19±0.03	0.44	0.02
KC	A- 530	20	0.54±0.03	0.78	0.36
KC	A- 531	19	0.48±0.04	0.8	0.29
KC	A- 532	20	0.56±0.02	0.71	0.32
KC	A- 533	20	0.67±0.04	0.87	0.28
KC	A- 534	20	0.47±0.02	0.59	0.29
KC	A- 535	20	0.62±0.06	1.04	0.22
KC	A- 536	20	0.49±0.02	0.73	0.32
KC	A- 537	20	0.66±0.05	1.01	0.29
KC	A- 538	20	0.61±0.05	1.14	0.32
KC	A- 541	20	0.76±0.03	1.03	0.54
KC	A- 542	19	0.38±0.03	0.55	0.1
KC	A- 543	20	1.62±0.1	2.52	0.87
KC	A- 545	20	0.72±0.04	1.02	0.51
KC	A- 546	20	0.58±0.03	0.87	0.37
KC	A- 547	20	0.52±0.04	0.8	0.3
KC	A- 548	20	1.09±0.1	2.37	0.46
KC	A- 549	20	0.65±0.02	0.82	0.51
KC	A- 551	20	0.75±0.05	1.14	0.33
KC	A- 552	20	0.67±0.02	0.92	0.48
KC	A- 553	20	2.91±0.07	3.63	2.44
KC	A- 554	20	0.55±0.03	0.83	0.28
KC	A- 555	19	0.76±0.16	3.6	0.43
KC	A- 556	20	2.81±0.07	3.61	2.4
KC	A- 557	20	3.37±0.47	8.15	1.15
KC	A- 559	20	0.81±0.04	1.16	0.55
KC	A- 561	19	0.8±0.03	1	0.54
KC	A- 563	20	1.4±0.07	2.05	0.85
KC	A- 564	20	0.75±0.03	0.96	0.48
KC	A- 565	19	0.83±0.05	1.16	0.34
KC	A- 566	20	0.66±0.03	0.89	0.42
KC	A- 567	20	0.68±0.04	0.98	0.37
KC	A- 569	20	0.69±0.02	0.83	0.54
KC	A- 570	20	2.45±0.73	10	0.85
KC	A- 571	20	0.64±0.03	0.94	0.36
KC	A- 573	20	0.64±0.05	1.26	0.33
KC	A- 574	20	0.47±0.02	0.61	0.34
KC	A- 576	20	2.67±0.31	6.36	1.33
KC	A- 578	20	0.84±0.04	1.25	0.62
KC	A- 579	20	0.83±0.03	1.13	0.63
KC	A- 580	20	0.91±0.06	1.55	0.29
KC	A- 581	20	2.43±0.08	3.15	1.85
KC	A- 584	20	1.01±0.02	1.22	0.79
KC	A- 585	20	1.13±0.08	2	0.65
KC	A- 586	20	0.96±0.03	1.18	0.75
KC	A- 587	20	2.69±0.06	3.27	2.28
KC	A- 588	20	1.13±0.03	1.37	0.88
KC	A- 589	20	0.57±0.03	0.98	0.39
KC	A- 590	20	2.15±0.07	2.89	1.61
KC	A- 591	20	2.82±0.06	3.33	2.3
KC	A- 594	20	0.73±0.02	0.86	0.56
KC	A- 595	20	1.25±0.06	1.74	0.77
KC	A- 596	20	1.17±0.04	1.5	0.93
KC	A- 597	20	0.81±0.06	1.47	0.5
KC	A- 598	20	0.85±0.03	1.13	0.61
KC	A- 599	20	0.8±0.03	1.07	0.61
KC	A- 600	20	0.69±0.04	1.01	0.4
KC	A- 601	20	0.79±0.03	1	0.51
KC	A- 602	20	0.99±0.04	1.51	0.66
KC	A- 604	20	0.74±0.04	1.15	0.53
KC	A- 605	20	0.66±0.03	0.95	0.42
KC	A- 607	20	3.79±0.11	4.68	2.7
KC	A- 609	20	0.63±0.03	0.79	0.34
KC	A- 610	20	0.88±0.03	1.09	0.66
KC	A- 611	20	2.23±0.12	3.42	1.21
KC	A- 613	20	1.62±0.09	2.55	0.86
KC	A- 614	20	2.24±0.14	3.45	0.92
KC	A- 615	20	1.7±0.05	2.22	1.37
KC	A- 616	20	1.82±0.06	2.32	1.41
KC	A- 617	20	1.72±0.05	2.13	1.3
KC	A- 618	20	0.99±0.04	1.4	0.75
KC	A- 619	20	0.71±0.03	1.02	0.46
KC	A- 620	20	2.18±0.1	3.1	1.43
KC	A- 621	20	0.93±0.06	1.44	0.4
KC	A- 622	20	1.69±0.06	2.15	1.17
KC	A- 623	20	1.15±0.04	1.5	0.88
KC	A- 624	20	0.5±0.02	0.64	0.34
KC	A- 625	20	0.68±0.04	1.03	0.37
KC	A- 626	20	0.64±0.03	0.98	0.42
KC	A- 627	20	1.66±0.05	2.07	1.24
KC	A- 628	20	1.36±0.07	2.12	1
KC	A- 629	20	0.9±0.03	1.2	0.69
KC	A- 630	20	1.12±0.04	1.54	0.82
KC	A- 631	20	2.25±0.07	2.96	1.71
KC	A- 632	20	1.12±0.03	1.38	0.93
KC	A- 633	20	2.13±0.07	2.8	1.64
KC	A- 635	20	2.41±0.06	2.87	1.91
KC	A- 637	20	1.83±0.07	2.63	1.32
KC	A- 638	20	0.92±0.06	1.34	0.5
KC	A- 639	20	1.17±0.23	4.06	0.44
KC	A- 640	20	1.85±0.07	2.63	1.31
KC	A- 642	20	0.86±0.03	1.08	0.7
KC	A- 643	20	2.47±0.28	5.19	1.13
KC	A- 645	20	2.29±0.06	2.9	1.89
KC	A- 646	20	1.24±0.05	1.62	0.78
KC	A- 648	20	0.86±0.03	1.09	0.54
KC	A- 649	20	1.72±0.07	2.53	1.23
KC	A- 651	20	0.52±0.02	0.69	0.32
KC	A- 652	20	2.38±0.06	3.03	1.88
KC	A- 654	20	0.86±0.03	1.09	0.54
KC	A- 655	20	0.81±0.03	0.97	0.52
KC	A- 656	20	0.83±0.04	1.31	0.57
KC	A- 658	20	3.66±0.19	5.44	2.01
KC	A- 660	20	0.73±0.05	1.1	0.38
KC	A- 663	20	0.76±0.03	0.95	0.53
KC	A- 664	20	0.8±0.03	0.97	0.52
KC	A- 667	20	1.15±0.07	1.78	0.58
KC	A- 670	20	2.87±0.3	6.45	1.52
KC	A- 671	19	1.61±0.04	1.87	1.28
KC	A- 672	20	1.65±0.14	2.96	0.75
KC	A- 673	20	1.54±0.08	2.17	0.9
KC	A- 674	20	1.54±0.08	2.17	0.9
KC	A- 675	20	0.63±0.07	1.42	0.25
KC	A- 676	20	2.31±0.06	2.85	1.82
KC	A- 678	20	0.72±0.03	1.11	0.48
KC	A- 679	20	1.81±0.09	2.47	1.15
KC	A- 680	20	2.3±0.06	2.84	1.87
KC	A- 681	20	0.89±0.03	1.13	0.68
KC	A- 682	20	0.68±0.02	0.89	0.48
KC	A- 683	20	0.66±0.02	0.86	0.55
KC	A- 684	20	0.82±0.05	1.33	0.57
KC	A- 685	20	0.86±0.04	1.18	0.54
KC	A- 686	20	0.83±0.03	1.09	0.53
KC	A- 687	20	4.28±0.85	10	0.18
KC	A- 688	20	1.8±0.07	2.26	1.27
KC	A- 689	20	0.72±0.03	1.1	0.49
KC	A- 690	20	0.8±0.03	1.05	0.49
KC	A- 691	20	0.75±0.03	0.93	0.44
KC	A- 694	20	1.04±0.02	1.26	0.89
KC	A- 695	20	0.75±0.04	1.06	0.5
KC	A- 696	20	2.24±0.06	2.89	1.88
KC	A- 697	20	0.82±0.06	1.48	0.32
KC	A- 698	20	0.54±0.05	0.89	0.22
KC	A- 699	20	1.03±0.07	1.87	0.68
KC	A- 700	20	2.84±0.31	6.61	1.48
KC	A- 701	20	0.56±0.04	0.92	0.31
KC	A- 702	20	2.35±0.08	3.09	1.66
KC	A- 703	20	0.47±0.02	0.64	0.28
KC	A- 704	20	0.83±0.03	1.12	0.58
KC	A- 705	20	0.91±0.03	1.12	0.67
KC	A- 706	20	1.02±0.08	2.03	0.66
KC	A- 707	20	0.82±0.05	1.32	0.55
KC	A- 708	20	1.11±0.05	1.7	0.71
KC	A- 709	20	0.77±0.03	1.04	0.5
KC	A- 710	20	0.77±0.06	1.36	0.24
KC	A- 711	20	1.03±0.08	1.84	0.57
KC	A- 712	20	0.84±0.03	1.1	0.61
KC	A- 713	20	0.73±0.08	1.54	0.27
KC	A- 714	20	0.75±0.04	1.15	0.45
KC	A- 715	20	0.91±0.04	1.22	0.57
KC	A- 716	19	0.14±0	0.18	0.12
KC	A- 717	20	1.65±0.11	2.79	0.78
KC	A- 718	20	0.88±0.05	1.3	0.45
KC	A- 719	20	0.9±0.04	1.23	0.39
KC	A- 720	19	0.49±0.04	0.88	0.2
KC	A- 721	20	1.8±0.06	2.28	1.41
KC	A- 722	20	0.43±0.04	0.8	0.15
KC	A- 724	20	0.6±0.03	0.9	0.36
KC	A- 726	20	2.34±0.22	4.01	0.19
KC	A- 727	20	2.37±0.06	3.07	1.98
KC	A- 728	20	0.84±0.04	1.21	0.47
KC	A- 729	20	2.53±0.08	3.27	1.9
KC	A- 731	20	0.56±0.03	0.84	0.36
KC	A- 732	19	1.8±0.07	2.57	1.35
KC	A- 733	20	0.41±0.03	0.68	0.2
KC	A- 734	20	0.42±0.03	0.66	0.19
KC	A- 735	20	0.69±0.04	0.92	0.17
KC	A- 736	20	0.37±0.02	0.6	0.2
KC	A- 737	20	0.64±0.06	1.27	0.28
KC	A- 738	20	1.34±0.06	1.97	0.86
KC	A- 740	20	0.85±0.02	1.08	0.66
KC	A- 741	20	3.82±0.22	6.57	2.78
KC	A- 742	20	3.35±0.11	4.36	2.61
KC	A- 743	20	0.75±0.02	0.94	0.6
KC	A- 744	20	0.77±0.02	0.92	0.6
KC	A- 745	19	1.72±0.06	2.12	1.28
KC	A- 747	20	0.81±0.04	1.12	0.53
KC	A- 748	20	0.77±0.03	1.04	0.56
KC	A- 749	20	0.92±0.06	1.36	0.24
KC	A- 751	20	4.02±0.18	5.43	2.64
KC	A- 753	20	2.45±0.15	3.86	1.53
KC	A- 756	20	3.53±0.11	4.59	2.78
KC	A- 757	20	0.74±0.03	1.02	0.5
KC	A- 758	20	3.49±0.11	4.38	2.75
KC	A- 760	20	1.33±0.05	1.63	0.93
KC	A- 761	20	3.08±0.11	4.28	2.35
KC	A- 762	20	1.81±0.06	2.46	1.43
KC	A- 763	20	0.86±0.04	1.24	0.49
KC	A- 764	20	3.11±0.11	4.47	2.46
KC	A- 765	20	0.99±0.14	2.2	0.38
KC	A- 766	19	3.42±0.22	5.46	2.13
KC	A- 768	20	0.79±0.06	1.47	0.28
KC	A- 769	19	1.79±0.12	3.2	0.98
KC	A- 770	20	0.56±0.03	0.81	0.3
KC	A- 771	20	0.62±0.05	1.02	0.32
KC	A- 773	20	0.86±0.04	1.15	0.58
KC	A- 774	20	0.86±0.04	1.24	0.49
KC	A- 775	19	1.19±0.06	1.61	0.79
KC	A- 777	20	1.08±0.1	2.07	0.38
KC	A- 779	20	0.78±0.02	0.99	0.64
KC	A- 780	20	0.56±0.02	0.74	0.44
KC	A- 781	20	1.06±0.1	2.43	0.29
KC	A- 782	20	0.86±0.03	1.07	0.62
KC	A- 785	20	3.02±0.28	6.52	0.45
KC	A- 789	20	2.58±0.07	3.27	2.06
KC	A- 790	20	0.89±0.04	1.24	0.59
KC	A- 792	20	0.76±0.03	0.96	0.58
KC	A- 793	20	0.78±0.03	1.04	0.57
KC	A- 794	20	1.01±0.03	1.29	0.78
KC	A- 795	20	0.6±0.04	0.93	0.3
KC	A- 797	20	0.3±0.02	0.46	0.18
KC	A- 798	20	0.74±0.02	0.97	0.55
KC	A- 799	20	0.63±0.07	1.37	0.25
KC	A- 803	20	0.79±0.04	1.15	0.54
KC	A- 805	20	0.74±0.03	1.07	0.54
KC	A- 806	20	0.63±0.07	1.48	0.33
KC	A- 807	20	0.91±0.04	1.4	0.63
KC	A- 809	20	0.86±0.07	1.6	0.44
KC	A- 810	20	1.64±0.05	2.14	1.26
KC	A- 811	20	0.93±0.03	1.17	0.73
KC	A- 813	20	1.49±0.05	2.17	1.05
KC	A- 815	20	1.6±0.05	2.13	1.32
KC	A- 817	20	3.18±0.22	5.81	1.78
KC	A- 819	20	1.97±0.06	2.53	1.58
KC	A- 820	20	2.09±0.06	2.73	1.7
KC	A- 821	20	0.7±0.04	0.98	0.34
KC	A- 822	20	0.77±0.03	1.06	0.56
KC	A- 824	20	0.51±0.02	0.64	0.32
KC	A- 825	20	0.74±0.03	1.02	0.51
KC	A- 826	20	0.77±0.04	1.2	0.54
KC	A- 827	20	0.82±0.03	1.06	0.65
KC	A- 828	20	1.28±0.05	1.86	0.9
KC	A- 829	20	0.91±0.04	1.18	0.6
KC	A- 830	20	0.96±0.04	1.34	0.76
KC	A- 831	19	0.77±0.06	1.28	0.32
KC	A- 832	20	0.71±0.12	1.95	0.12
KC	A- 835	20	1.02±0.03	1.39	0.79
KC	A- 837	20	2.56±0.06	3.26	2.17
KC	A- 838	20	0.5±0.03	0.77	0.26
KC	A- 839	20	0.82±0.04	1.19	0.53
KC	A- 840	20	0.55±0.03	0.83	0.3
KC	A- 843	20	0.81±0.03	1.15	0.56
KC	A- 844	20	1.62±0.05	2.22	1.26
KC	A- 845	19	0.36±0.05	1.05	0.23
KC	A- 846	20	0.77±0.05	1.25	0.44
KC	A- 847	20	0.79±0.04	1.05	0.49
KC	A- 848	20	0.8±0.03	1.1	0.53
KC	A- 850	20	2.94±0.14	4.56	1.79
KC	A- 851	20	0.89±0.04	1.22	0.5
KC	A- 852	19	0.49±0.05	0.82	0.28
KC	A- 854	20	2.76±0.07	3.36	2.22
KC	A- 856	20	0.86±0.05	1.17	0.46
KC	A- 857	20	0.68±0.03	0.89	0.38
KC	A- 858	20	0.87±0.04	1.2	0.56
KC	A- 859	20	0.7±0.03	0.95	0.48
KC	A- 860	20	0.87±0.03	1.12	0.6
KC	A- 861	20	0.84±0.04	1.2	0.4
KC	A- 862	20	0.71±0.03	0.9	0.45
KC	A- 865	20	0.85±0.02	1.01	0.74
KC	A- 867	20	0.97±0.05	1.5	0.6
KC	A- 869	20	0.81±0.04	1.14	0.48
KC	A- 870	20	0.77±0.05	1.25	0.44
KC	A- 872	20	3.16±0.33	7.35	0.49
KC	A- 873	20	2.61±0.85	10	0.59
KC	A- 875	20	0.96±0.04	1.34	0.64
KC	A- 877	20	0.87±0.09	1.95	0.38
KC	A- 878	20	0.63±0.1	1.76	0.11
KC	A- 879	20	0.8±0.03	1.04	0.51
KC	A- 880	20	0.86±0.04	1.18	0.46
KC	A- 881	20	1.76±0.15	3.43	0.85
KC	A- 882	20	0.81±0.04	1.14	0.48
KC	A- 884	20	0.85±0.06	1.38	0.42
KC	A- 885	20	2.28±0.13	3.39	1.53
KC	A- 886	20	2.68±0.1	3.94	1.92
KC	A- 887	20	0.79±0.04	1.05	0.49
KC	A- 889	20	0.75±0.03	1.08	0.5
KC	A- 890	19	2.68±0.06	3.02	2.14
KC	A- 891	20	0.77±0.03	1	0.5
KC	A- 895	20	0.87±0.04	1.34	0.51
KC	A- 896	20	0.84±0.03	1.06	0.55
KC	A- 898	20	2.11±0.07	2.68	1.64
KC	A- 901	20	3.02±0.1	3.94	2.18
KC	A- 903	20	0.7±0.04	1.02	0.38
KC	A- 905	20	2.34±0.16	4.22	1.53
KC	A- 906	20	1.18±0.08	2.29	0.84
KC	A- 908	20	0.68±0.04	1.03	0.34
KC	A- 909	20	0.73±0.04	1.05	0.47
KC	A- 910	20	1.34±0.04	1.68	1.03
KC	A- 911	20	0.88±0.04	1.31	0.44
KC	A- 912	20	0.74±0.03	1.01	0.45
KC	A- 913	20	0.79±0.03	1.02	0.61
KC	A- 914	20	0.84±0.06	1.29	0.34
KC	A- 916	20	0.54±0.03	0.9	0.34
KC	A- 917	20	0.83±0.03	1.1	0.59
KC	A- 918	20	0.97±0.06	1.47	0.59
KC	A- 919	20	2.64±0.06	3.31	2.22
KC	A- 920	20	0.98±0.04	1.53	0.72
KC	A- 921	20	2.02±0.77	10	0.49
KC	A- 922	20	0.63±0.05	1.1	0.23
KC	A- 923	20	0.65±0.02	0.77	0.5
KC	A- 924	20	0.73±0.02	0.89	0.57
KC	A- 925	20	0.8±0.02	1.03	0.6
KC	A- 926	19	0.8±0.03	1.12	0.59
KC	A- 927	20	0.75±0.02	0.91	0.58
KC	A- 928	20	0.75±0.02	0.87	0.59
KC	A- 929	20	2.81±0.07	3.49	2.32
KC	A- 930	20	0.77±0.06	1.21	0.15
KC	A- 931	20	0.76±0.02	0.9	0.56
KC	A- 932	20	0.77±0.03	1.06	0.43
KC	A- 933	20	0.89±0.09	1.66	0.32
KC	A- 934	20	1.13±0.05	1.62	0.53
KC	A- 936	20	0.87±0.04	1.3	0.62
KC	A- 938	20	0.44±0.02	0.6	0.32
KC	A- 940	20	0.76±0.03	1.17	0.54
KC	A- 942	20	2.85±0.06	3.5	2.31
KC	A- 943	20	0.57±0.02	0.83	0.44
KC	A- 944	20	1.62±0.09	2.5	1.05
KC	A- 946	20	4.69±0.15	5.98	3.39
KC	A- 947	20	1.52±0.11	2.35	0.33
KC	A- 948	20	0.76±0.03	0.99	0.46
KC	A- 949	20	0.49±0.02	0.69	0.29
KC	A- 950	20	0.72±0.05	1.2	0.33
KC	A- 951	20	0.54±0.04	0.91	0.24
KC	A- 953	20	0.57±0.03	0.76	0.35
KC	A- 954	20	0.71±0.02	0.91	0.44
KC	A- 956	20	0.74±0.02	0.93	0.6
KC	A- 957	20	0.67±0.04	1.11	0.41
KC	A- 958	20	0.78±0.05	1.23	0.45
KC	A- 960	20	0.8±0.07	1.41	0.33
KC	A- 961	20	0.52±0.03	0.85	0.25
KC	A- 963	20	0.58±0.02	0.76	0.37
KC	A- 964	20	0.98±0.1	2.03	0.34
KC	A- 965	20	2.3±0.12	3.74	1.33
KC	A- 966	19	3.93±0.16	6.22	3.02
KC	A- 967	20	1.11±0.06	1.66	0.64
KC	A- 969	20	2.01±0.13	3.13	0.86
KC	A- 970	20	0.77±0.03	1.15	0.55
KC	A- 971	20	1.07±0.1	1.98	0.43
KC	A- 973	20	3.46±0.11	4.48	2.34
KC	A- 974	20	2.68±0.07	3.39	2.22
KC	A- 975	20	2.32±0.07	2.83	1.77
KC	A- 976	20	2.64±0.1	3.61	2
KC	A- 977	20	2.81±0.07	3.46	2.3
KC	A- 978	20	1.17±0.05	1.49	0.77
KC	A- 979	20	1.82±0.06	2.32	1.25
KC	A- 980	20	0.99±0.11	2.42	0.25
KC	A- 982	20	1.08±0.03	1.34	0.86
KC	A- 983	19	1.18±0.04	1.53	0.98
KC	A- 984	20	0.69±0.02	0.88	0.52
KC	A- 987	20	0.78±0.04	1.2	0.53
KC	A- 989	20	1.15±0.04	1.52	0.82
KC	A- 990	20	0.89±0.03	1.23	0.66
KC	A- 991	20	0.79±0.04	1.11	0.42
KC	A- 992	20	0.63±0.04	1.01	0.43
KC	A- 993	20	0.57±0.04	0.91	0.17
KC	A- 994	20	0.78±0.04	1.16	0.43
KC	A- 995	20	2.97±0.3	6.84	0.44
KC	A- 996	20	1.57±0.07	2.33	1.12
KC	A- 997	20	2.7±0.07	3.55	2.27
KC	A- 998	20	4.24±0.21	6.41	2.75
KC	A- 999	20	0.7±0.12	1.93	0.13
KC	A- 1002	20	0.32±0.02	0.52	0.15
KC	A- 1003	20	0.81±0.08	1.73	0.36
KC	A- 1005	20	1.06±0.04	1.41	0.67
KC	A- 1006	20	0.67±0.04	1.06	0.44
KC	A- 1007	20	0.68±0.04	1.05	0.41
KC	A- 1009	20	0.66±0.03	0.91	0.5
KC	A- 1010	20	0.64±0.05	1.12	0.32
KC	A- 1011	20	0.57±0.02	0.77	0.39
KC	A- 1012	20	1.82±0.06	2.58	1.28
KC	A- 1013	20	0.62±0.03	0.86	0.42
KC	A- 1014	20	0.84±0.03	1.11	0.5
KC	A- 1016	20	0.58±0.03	0.83	0.4
KC	A- 1017	20	0.76±0.04	1.09	0.45
KC	A- 1018	20	0.5±0.04	0.86	0.29
KC	A- 1019	20	0.38±0.04	0.72	0.2
KC	A- 1020	20	0.52±0.02	0.69	0.35
KC	A- 1021	20	0.8±0.05	1.34	0.42
KC	A- 1022	20	2.71±0.07	3.5	2.26
KC	A- 1023	20	1.2±0.1	2.08	0.56
KC	A- 1024	20	3.92±0.14	5.1	2.91
KC	A- 1025	20	0.92±0.04	1.41	0.48
KC	A- 1026	20	1.63±0.12	2.51	0.81
KC	A- 1027	20	0.77±0.04	1.26	0.48
KC	A- 1028	20	1.16±0.06	1.68	0.76
KC	A- 1029	19	2.86±0.06	3.47	2.34
KC	A- 1030	20	0.65±0.05	1.13	0.41
KC	A- 1032	20	0.84±0.05	1.22	0.44
KC	A- 1033	20	0.84±0.06	1.38	0.41
KC	A- 1034	20	2.2±0.07	2.81	1.72
KC	A- 1035	20	0.91±0.05	1.41	0.48
KC	A- 1037	19	0.1±0	0.1	0.1
KC	A- 1038	20	1.06±0.09	1.92	0.42
KC	A- 1039	20	0.75±0.03	1.01	0.52
KC	A- 1040	19	2.89±0.06	3.59	2.33
KC	A- 1041	20	0.75±0.05	1.17	0.46
KC	A- 1042	20	0.84±0.04	1.09	0.56
KC	A- 1043	19	0.27±0.06	1.16	0.1
KC	A- 1044	20	2.73±0.07	3.48	2.26
KC	A- 1045	20	1.73±0.06	2.48	1.36
KC	A- 1046	20	0.61±0.03	0.89	0.32
KC	A- 1047	20	0.65±0.04	0.98	0.38
KC	A- 1049	20	0.95±0.04	1.27	0.71
KC	A- 1050	20	0.66±0.05	1.04	0.31
KC	A- 1051	20	1.16±0.07	2.01	0.75
KC	A- 1052	20	0.32±0.02	0.55	0.17
KC	A- 1053	20	1.53±0.06	2.21	1.2
KC	A- 1054	20	0.66±0.04	1.02	0.43
KC	A- 1055	20	0.7±0.04	1.02	0.26
KC	A- 1056	20	0.75±0.04	1.06	0.46
KC	A- 1058	19	0.78±0.04	1.24	0.44
KC	A- 1059	19	1.16±0.06	1.79	0.84
KC	A- 1061	20	1.42±0.04	1.89	1.14
KC	A- 1062	20	1.11±0.04	1.47	0.76
KC	A- 1063	20	2.28±0.17	3.89	1.46
KC	A- 1064	20	0.39±0.02	0.57	0.26
KC	A- 1065	20	0.39±0.02	0.58	0.24
KC	A- 1066	20	1.89±0.08	2.86	1.44
KC	A- 1067	19	0.39±0.04	0.77	0.28
KC	A- 1068	20	0.34±0.03	0.68	0.16
KC	A- 1069	20	0.8±0.04	1.26	0.38
KC	A- 1070	20	0.75±0.03	0.98	0.43
KC	A- 1071	20	0.9±0.05	1.3	0.55
KC	A- 1072	20	0.4±0.04	0.93	0.21
KC	A- 1073	20	1.38±0.07	2.14	0.99
KC	A- 1075	20	2.78±0.06	3.5	2.41
KC	A- 1076	20	0.65±0.06	1.41	0.25
KC	A- 1077	20	2.94±0.08	3.94	2.46
KC	A- 1078	20	0.67±0.05	1.29	0.32
KC	A- 1079	20	0.74±0.03	1.01	0.53
KC	A- 1080	20	0.64±0.03	0.8	0.33
KC	A- 1081	20	0.81±0.13	2.34	0.18
KC	A- 1082	20	3.23±0.13	4.61	2.48
KC	A- 1083	20	1.22±0.05	1.65	0.87
KC	A- 1084	20	0.73±0.08	1.7	0.18
KC	A- 1087	20	0.99±0.05	1.69	0.59
KC	A- 1088	20	1.58±0.08	2.53	1.26
KC	A- 1089	20	0.6±0.04	0.88	0.3
KC	A- 1090	20	1.24±0.05	1.65	0.9
KC	A- 1092	20	0.69±0.04	0.99	0.41
KC	A- 1094	20	2.13±0.09	3.06	1.59
KC	A- 1095	20	1.66±0.05	2.06	1.29
KC	A- 1098	20	3.69±0.75	10	0.59
KC	A- 1101	20	0.76±0.02	0.92	0.63
KC	A- 1105	20	0.86±0.02	1.11	0.6
KC	A- 1107	20	1.61±0.09	2.56	1.05
KC	A- 1108	20	1.8±0.04	2.16	1.5
KC	A- 1109	20	0.71±0.05	1.1	0.43
KC	A- 1110	20	1.56±0.05	2.17	1.26
KC	A- 1112	19	8.99±0.27	10	5.99
KC	A- 1113	20	0.89±0.05	1.32	0.48
KC	A- 1114	20	1.75±0.07	2.29	1.31
KC	A- 1115	20	0.79±0.04	1.1	0.53
KC	A- 1116	20	0.25±0.01	0.31	0.21
KC	A- 1117	20	0.81±0.03	1.1	0.62
KC	A- 1118	20	1.59±0.04	2.1	1.35
KC	A- 1119	20	2.89±0.08	3.56	2.45
KC	A- 1121	20	2.74±0.06	3.49	2.35
KC	A- 1122	20	0.78±0.03	1.12	0.58
KC	A- 1123	20	0.77±0.03	1.01	0.55
KC	A- 1124	20	0.91±0.04	1.3	0.62
KC	A- 1125	20	0.73±0.03	1.13	0.53
KC	A- 1126	20	3.76±0.33	7.72	2.08
KC	A- 1127	20	0.75±0.04	1.05	0.44
KC	A- 1129	19	0.88±0.05	1.26	0.35
KC	A- 1130	20	1.47±0.2	2.89	0.14
KC	A- 1131	20	0.81±0.06	1.32	0.55
KC	A- 1132	20	0.81±0.05	1.17	0.53
KC	A- 1133	19	0.37±0.04	0.71	0.17
KC	A- 1134	19	0.76±0.03	1.02	0.48
KC	A- 1135	20	0.31±0.02	0.46	0.19
KC	A- 1136	20	0.77±0.03	0.99	0.42
KC	A- 1138	20	0.63±0.09	1.52	0.14
KC	A- 1141	20	0.6±0.03	0.92	0.35
KC	A- 1142	20	0.63±0.04	1	0.36
KC	A- 1143	20	0.49±0.03	0.73	0.24
KC	A- 1144	20	0.62±0.02	0.8	0.46
KC	A- 1145	20	0.5±0.03	0.82	0.27
KC	A- 1146	20	0.51±0.03	0.69	0.3
KC	A- 1147	20	0.6±0.03	0.86	0.34
KC	A- 1148	20	0.67±0.03	0.97	0.42
KC	A- 1150	20	0.87±0.02	1.05	0.7
KC	A- 1151	20	1.07±0.09	2.04	0.5
KC	A- 1152	20	0.76±0.04	1.04	0.45
KC	A- 1154	20	0.3±0.01	0.4	0.18
KC	A- 1155	20	0.27±0.01	0.39	0.18
KC	A- 1158	20	2.9±0.14	4.35	2.16
KC	A- 1159	20	2.96±0.08	3.73	2.47
KC	A- 1160	20	1.31±0.05	1.78	0.99
KC	A- 1161	20	1.09±0.05	1.5	0.71
KC	A- 1163	20	0.69±0.02	0.89	0.58
KC	A- 1164	20	1.9±0.07	2.5	1.41
KC	A- 1165	20	3.09±0.13	4.33	2.29
KC	A- 1166	20	0.82±0.03	1.02	0.63
KC	A- 1170	20	0.58±0.03	0.84	0.33
KC	A- 1171	20	2.75±0.06	3.46	2.36
KC	A- 1172	20	0.63±0.03	0.84	0.45
KC	A- 1174	20	0.68±0.03	0.89	0.37
KC	A- 1175	20	0.64±0.02	0.81	0.45
KC	A- 1176	20	0.68±0.02	0.82	0.46
KC	A- 1177	20	0.61±0.02	0.74	0.43
KC	A- 1178	19	0.58±0.02	0.72	0.46
KC	A- 1179	20	0.7±0.04	1.13	0.44
KC	A- 1180	20	0.69±0.04	1.1	0.33
KC	A- 1182	20	0.69±0.04	1.1	0.33
KC	A- 1184	19	0.81±0.11	1.67	0.18
KC	A- 1185	20	0.63±0.03	0.84	0.45
KC	A- 1186	20	0.97±0.04	1.29	0.62
KC	A- 1187	20	0.77±0.04	1.21	0.5
KC	A- 1188	20	0.65±0.03	0.98	0.44
KC	A- 1190	20	0.65±0.02	0.84	0.48
KC	A- 1191	20	0.68±0.02	0.82	0.46
KC	A- 1192	20	1.01±0.08	1.98	0.41
KC	A- 1193	20	0.37±0.04	0.83	0.14
KC	A- 1194	19	0.31±0.02	0.45	0.1
KC	A- 1195	19	2.02±0.24	4.82	0.24
KC	A- 1197	19	0.64±0.02	0.78	0.48
KC	A- 1198	20	0.65±0.03	0.98	0.44
KC	A- 1199	20	1.19±0.12	2.82	0.53
KC	A- 1200	20	0.78±0.03	1.11	0.54
KC	A- 1201	20	0.87±0.04	1.16	0.62
KC	A- 1202	20	3.13±0.12	4.14	2.49
KC	A- 1203	20	0.98±0.02	1.21	0.83
KC	A- 1204	20	0.6±0.02	0.8	0.44
KC	A- 1205	20	2.75±0.06	3.46	2.36
KC	A- 1206	20	0.9±0.07	1.79	0.2
KC	A- 1207	20	0.3±0.03	0.5	0.14
KC	A- 1208	19	1.9±0.07	2.64	1.49
KC	A- 1209	20	0.97±0.07	1.46	0.52
KC	A- 1210	20	0.56±0.03	0.77	0.29
KC	A- 1211	20	0.7±0.02	0.86	0.54
KC	A- 1212	20	1.11±0.05	1.58	0.82
KC	A- 1213	20	1.48±0.04	1.75	1.25
KC	A- 1214	20	3.88±0.17	5.92	1.96
KC	A- 1215	20	0.92±0.04	1.29	0.56
KC	A- 1216	20	0.94±0.04	1.22	0.65
KC	A- 1217	20	0.96±0.04	1.31	0.72
KC	A- 1218	20	0.79±0.07	1.64	0.4
KC	A- 1219	20	0.94±0.04	1.3	0.66
KC	A- 1220	20	1.38±0.13	2.6	0.66
KC	A- 1222	20	0.77±0.03	1.02	0.44
KC	A- 1223	20	0.41±0.01	0.46	0.38
KC	A- 1226	20	0.4±0.01	0.5	0.32
KC	A- 1227	20	0.96±0.03	1.24	0.74
KC	A- 1228	20	0.77±0.06	1.28	0.36
KC	A- 1229	20	1.36±0.15	2.82	0.36
KC	A- 1230	20	2.72±0.19	4.86	1.7
KC	A- 1232	20	0.88±0.03	1.11	0.61
KC	A- 1233	20	0.77±0.02	0.94	0.6
KC	A- 1234	20	5.12±0.26	7.22	3.11
KC	A- 1235	20	0.63±0.04	1.13	0.36
KC	A- 1237	20	0.86±0.03	1.1	0.6
KC	A- 1239	20	1.54±0.14	2.53	0.53
KC	A- 1240	20	0.71±0.02	0.84	0.5
KC	A- 1241	20	4.04±0.16	5.73	2.94
KC	A- 1242	20	0.69±0.06	1.25	0.34
KC	A- 1243	20	2.33±0.32	6.49	0.19
KC	A- 1244	20	1.41±0.08	2.24	0.79
KC	A- 1245	20	2.73±0.06	3.43	2.33
KC	A- 1246	20	2.73±0.07	3.31	2.15
KC	A- 1247	19	3.1±0.21	5.07	1.12
KC	A- 1248	20	3.43±0.19	5.59	1.72
KC	A- 1249	20	0.98±0.01	1.07	0.84
KC	A- 1250	20	1.02±0.06	1.52	0.49
KC	A- 1252	20	0.93±0.03	1.16	0.7
KC	A- 1253	20	0.57±0.04	1.06	0.24
KC	A- 1254	20	3.64±0.13	4.65	2.82
KC	A- 1255	20	0.57±0.04	0.97	0.27
KC	A- 1256	20	0.53±0.04	0.9	0.2
KC	A- 1257	20	0.75±0.02	1.03	0.55
KC	A- 1258	20	0.47±0.03	0.84	0.27
KC	A- 1260	20	1±0.08	1.88	0.4
KC	A- 1261	20	0.99±0.03	1.19	0.68
KC	A- 1262	20	3.54±0.26	7	1.63
KC	A- 1264	20	0.61±0.04	0.9	0.31
KC	A- 1265	20	0.72±0.05	1.31	0.38
KC	A- 1267	20	0.99±0.04	1.39	0.63
KC	A- 1268	20	2.31±0.08	3	1.75
KC	A- 1269	19	1.04±0.1	2.68	0.58
KC	A- 1270	20	2.65±0.31	4.65	0.15
KC	A- 1272	20	1.68±0.37	6.5	0.1
KC	A- 1274	20	0.59±0.02	0.81	0.43
KC	A- 1276	20	3.73±0.13	4.74	2.83
KC	A- 1277	20	3.87±0.16	5.71	2.79
KC	A- 1279	20	1.08±0.04	1.45	0.79
KC	A- 1280	20	4.45±0.12	5.57	3.12
KC	A- 1281	20	0.87±0.05	1.34	0.54
KC	A- 1282	20	1.11±0.05	1.51	0.84
KC	A- 1283	20	0.67±0.03	1	0.51
KC	A- 1284	20	2.7±0.06	3.4	2.34
KC	A- 1285	20	0.85±0.03	1.11	0.59
KC	A- 1287	20	2.94±0.07	3.71	2.43
KC	A- 1290	20	0.9±0.04	1.26	0.46
KC	A- 1291	20	4.23±0.59	8.57	1.4
KC	A- 1292	20	2.73±0.34	6.73	0.23
KC	A- 1293	20	1.01±0.07	1.73	0.53
KC	A- 1294	20	0.99±0.04	1.24	0.68
KC	A- 1295	20	1.53±0.04	1.83	1.14
KC	A- 1296	20	1.35±0.05	1.76	1.01
KC	A- 1298	20	1.65±0.05	2.12	1.32
KC	A- 1299	20	1.91±0.07	2.46	1.41
KC	A- 1300	20	3.39±0.13	4.62	2.51
KC	A- 1301	20	0.45±0.02	0.64	0.3
KC	A- 1302	20	0.8±0.03	1.02	0.56
KC	A- 1303	20	1.03±0.04	1.36	0.78
KC	A- 1304	20	1.46±0.05	1.88	1.09
KC	A- 1305	20	0.54±0.05	0.98	0.27
KC	A- 1306	20	0.88±0.05	1.29	0.46
KC	A- 1308	20	0.81±0.03	1.12	0.57
KC	A- 1309	20	0.96±0.04	1.39	0.68
KC	A- 1310	20	0.55±0.04	0.8	0.28
KC	A- 1311	20	4.17±0.19	6.52	2.63
KC	A- 1312	20	0.62±0.04	1.13	0.38
KC	A- 1313	20	0.81±0.03	1.02	0.6
KC	A- 1314	20	0.83±0.06	1.21	0.23
KC	A- 1316	20	1.58±0.07	2.27	1.02
KC	A- 1317	19	1.54±0.07	2.11	1.13
KC	A- 1318	20	0.69±0.02	0.89	0.5
KC	A- 1320	20	0.79±0.06	1.4	0.38
KC	A- 1321	20	0.82±0.06	1.36	0.39
KC	A- 1323	20	0.74±0.04	1.1	0.48
KC	A- 1324	20	1.04±0.04	1.37	0.77
KC	A- 1325	20	0.76±0.05	1.26	0.42
KC	A- 1326	20	0.6±0.14	1.87	0.1
KC	A- 1327	20	0.52±0.12	1.86	0.1
KC	A- 1328	20	0.69±0.12	2.03	0.3
KC	A- 1329	20	0.98±0.02	1.16	0.79
KC	A- 1330	20	0.64±0.13	2.02	0.13
KC	A- 1331	20	0.53±0.12	1.92	0.1
KC	A- 1332	20	0.61±0.13	2.04	0.1
KC	A- 1333	20	0.82±0.07	1.29	0.22
KC	A- 1334	20	0.87±0.06	1.29	0.34
KC	A- 1335	20	0.75±0.04	1.02	0.51
KC	A- 1336	20	0.55±0.14	2.04	0.1
KC	A- 1337	20	0.64±0.02	0.77	0.52
KC	A- 1338	20	0.58±0.14	1.99	0.1
KC	A- 1339	20	0.58±0.14	2	0.1
KC	A- 1340	20	0.58±0.03	0.91	0.34
KC	A- 1341	20	0.65±0.06	1.18	0.25
KC	A- 1342	20	0.85±0.04	1.23	0.59
KC	A- 1343	20	0.98±0.12	1.84	0.14
KC	A- 1344	20	0.6±0.04	0.94	0.35
KC	A- 1345	19	0.45±0.02	0.55	0.33
KC	A- 1347	20	0.78±0.02	0.92	0.57
KC	A- 1349	20	4.7±0.43	10	3.36
KC	A- 1353	20	0.67±0.04	0.94	0.43
KC	A- 1354	20	2.71±0.06	3.4	2.28
KC	A- 1355	20	2.27±0.29	5.12	0.84
KC	A- 1356	20	1.07±0.05	1.49	0.71
KC	A- 1357	20	0.88±0.03	1.14	0.63
KC	A- 1359	20	0.93±0.04	1.4	0.64
KC	A- 1360	20	0.69±0.04	1.05	0.33
KC	A- 1361	20	0.71±0.05	1.39	0.42
KC	A- 1362	20	1.55±0.06	2.19	1.14
KC	A- 1363	20	0.99±0.05	1.36	0.47
KC	A- 1364	20	1.44±0.11	2.32	0.62
KC	A- 1365	20	0.57±0.04	1.03	0.34
KC	A- 1367	20	1.42±0.05	1.78	1.05
KC	A- 1368	20	0.77±0.03	1	0.54
KC	A- 1369	20	0.42±0.02	0.6	0.3
KC	A- 1371	20	0.73±0.05	1.21	0.4
KC	A- 1376	20	0.76±0.03	1.12	0.53
KC	A- 1377	20	0.92±0.04	1.41	0.58
KC	A- 1378	20	2.06±0.05	2.53	1.68
KC	A- 1379	20	0.98±0.06	1.68	0.6
KC	A- 1380	20	0.75±0.05	1.22	0.38
KC	A- 1381	20	1.09±0.08	1.87	0.57
KC	A- 1382	20	3.35±0.11	4.42	2.54
KC	A- 1383	20	0.63±0.03	0.95	0.46
KC	A- 1384	20	2.32±0.08	3.04	1.83
KC	A- 1391	20	0.75±0.03	0.98	0.52
KC	A- 1392	20	2.54±0.18	4.42	1
KC	A- 1394	19	1.16±0.25	5.36	0.38
KC	A- 1396	20	1.34±0.07	1.9	0.88
KC	A- 1397	19	0.77±0.05	1.5	0.45
KC	A- 1404	20	0.51±0.04	0.83	0.23
KC	A- 1405	20	0.84±0.02	1.02	0.69
KC	A- 1406	20	0.99±0.04	1.37	0.73
KC	A- 1407	19	0.61±0.03	0.78	0.39
KC	A- 1408	20	0.68±0.05	1.22	0.45
KC	A- 1409	20	1.39±0.05	1.83	1.07
KC	A- 1410	20	1.44±0.06	1.99	1.09
KC	A- 1411	20	2.23±0.3	4.15	0.1
KC	A- 1412	20	4.34±0.56	9.76	1.08
KC	A- 1413	20	0.72±0.03	0.96	0.46
KC	A- 1415	19	0.86±0.17	3.3	0.3
KC	A- 1416	20	1.04±0.04	1.42	0.75
KC	A- 1417	20	0.75±0.02	0.9	0.57
KC	A- 1418	20	0.78±0.04	1.14	0.48
KC	A- 1419	19	1.67±0.37	7.04	0.38
KC	A- 1420	20	0.18±0.01	0.26	0.11
KC	A- 1421	20	0.79±0.04	1.2	0.5
KC	A- 1422	20	0.83±0.05	1.38	0.47
KC	A- 1423	20	0.81±0.04	1.13	0.47
KC	A- 1424	20	1.2±0.04	1.68	0.92
KC	A- 1425	20	2.71±0.06	3.29	2.18
KC	A- 1426	20	0.76±0.05	1.18	0.26
KC	A- 1427	20	0.67±0.04	1.01	0.43
KC	A- 1428	20	2.04±0.1	3.28	1.26
KC	A- 1430	20	0.93±0.09	1.94	0.26
KC	A- 1432	20	0.74±0.04	1.19	0.41
KC	A- 1433	19	0.27±0.03	0.64	0.15
KC	A- 1434	19	0.64±0.19	3.91	0.12
KC	A- 1435	20	1.08±0.04	1.41	0.73
KC	A- 1436	20	2.42±0.11	3.48	1.69
KC	A- 1437	20	0.3±0.01	0.37	0.24
KC	A- 1440	20	0.33±0.04	0.71	0.1
KC	A- 1441	20	0.73±0.04	1.26	0.4
KC	A- 1443	20	3.7±0.38	7.04	0.19
KC	A- 1444	20	0.48±0.01	0.59	0.36
KC	A- 1447	20	0.71±0.02	0.92	0.51
KC	A- 1448	20	0.91±0.03	1.16	0.68
KC	A- 1449	20	0.74±0.02	0.91	0.57
KC	A- 1450	20	1.54±0.07	2.19	0.85
KC	A- 1451	20	1.23±0.1	2	0.5
KC	A- 1452	20	1.65±0.1	2.72	0.93
KC	A- 1454	20	0.76±0.03	0.98	0.56
KC	A- 1455	20	0.78±0.03	1	0.54
KC	A- 1457	20	0.59±0.03	0.9	0.34
KC	A- 1458	20	0.76±0.03	1.02	0.51
KC	A- 1459	20	0.62±0.02	0.72	0.48
KC	A- 1460	20	1.4±0.07	2.13	0.99
KC	A- 1462	20	0.89±0.02	1.07	0.74
KC	A- 1463	20	3.87±0.2	6.52	2.53
KC	A- 1464	20	2.11±0.22	3.83	0.41
KC	A- 1466	20	0.84±0.04	1.16	0.5
KC	A- 1467	20	0.7±0.03	1	0.51
KC	A- 1468	20	0.69±0.03	1.13	0.51
KC	A- 1469	20	0.67±0.03	0.99	0.46
KC	A- 1470	20	0.51±0.03	0.85	0.36
KC	A- 1471	20	0.82±0.04	1.2	0.54
KC	A- 1472	19	0.29±0.04	0.65	0.1
KC	A- 1473	20	1.55±0.1	2.21	0.3
KC	A- 1474	20	0.78±0.04	1.17	0.5
KC	A- 1475	20	3.11±0.13	4.56	2.12
KC	A- 1476	20	0.52±0.03	0.86	0.27
KC	A- 1478	20	0.52±0.03	0.86	0.27
KC	A- 1479	20	0.21±0.01	0.29	0.12
KC	A- 1482	20	0.62±0.03	0.9	0.42
KC	A- 1484	20	0.56±0.05	0.95	0.1
KC	A- 1485	20	1.06±0.09	1.86	0.44
KC	A- 1487	19	0.57±0.04	0.92	0.35
KC	A- 1490	20	1.02±0.1	1.81	0.41
KC	A- 1491	20	0.68±0.04	1.05	0.37
KC	A- 1492	20	0.72±0.06	1.22	0.37
KC	A- 1493	19	0.75±0.05	1.18	0.26
KC	A- 1494	20	0.68±0.02	0.91	0.46
KC	A- 1495	20	0.47±0.05	0.94	0.2
KC	A- 1500	20	1.14±0.04	1.44	0.72
KC	A- 1502	19	3.88±0.9	10	0.18
KC	A- 1505	20	0.62±0.01	0.7	0.46
KC	A- 1507	20	0.66±0.03	0.87	0.4
KC	A- 1508	20	0.81±0.02	0.94	0.69
KC	A- 1509	20	0.27±0.01	0.34	0.2
KC	A- 1510	20	0.92±0.06	1.6	0.56
KC	A- 1511	20	0.68±0.02	0.84	0.47
KC	A- 1512	20	0.27±0.02	0.4	0.15
KC	A- 1513	20	0.68±0.06	1.29	0.38
KC	A- 1515	20	0.74±0.02	0.89	0.56
KC	A- 1516	20	0.84±0.04	1.18	0.61
KC	A- 1518	19	3.99±0.87	9.59	0.57
KC	A- 1525	19	0.89±0.06	1.41	0.5
KC	A- 1526	19	0.5±0.07	1.45	0.24
KC	A- 1529	20	0.57±0.06	1.22	0.24
KC	A- 1530	20	0.67±0.03	0.98	0.37
KC	A- 1532	20	0.93±0.03	1.34	0.66
KC	A- 1533	20	0.65±0.04	1.02	0.33
KC	A- 1534	20	0.94±0.04	1.41	0.7
KC	A- 1536	20	0.72±0.02	0.96	0.54
KC	A- 1537	20	0.91±0.06	1.53	0.5
KC	A- 1538	20	0.71±0.04	1.04	0.42
KC	A- 1539	20	0.84±0.04	1.2	0.47
KC	A- 1540	19	0.61±0.02	0.75	0.38
KC	A- 1541	20	0.92±0.06	1.6	0.56
KC	A- 1542	19	0.13±0.01	0.18	0.1
KC	A- 1543	20	2.83±0.08	3.64	2.18
KC	A- 1545	20	0.71±0.03	0.98	0.45
KC	A- 1546	20	0.78±0.12	1.69	0.17
KC	A- 1548	20	2.42±0.09	3.53	1.96
KC	A- 1549	20	1.55±0.06	2.09	1.23
KC	A- 1550	20	0.44±0.04	0.96	0.24
KC	A- 1551	20	0.42±0.03	0.68	0.2
KC	A- 1552	20	2.86±0.11	3.71	2.21
KC	A- 1553	20	2.74±0.09	3.43	1.93
KC	A- 1554	20	0.98±0.03	1.39	0.74
KC	A- 1555	20	0.62±0.03	0.78	0.38
KC	A- 1559	20	6.48±0.91	10	0.72
KC	A- 1560	20	0.58±0.03	0.81	0.41
KC	A- 1562	20	3.28±0.14	4.4	2.1
KC	A- 1563	20	4.02±0.2	5.85	2.7
KC	A- 1564	20	1.95±0.35	5.64	0.1
KC	A- 1565	20	0.52±0.02	0.76	0.31
KC	A- 1566	20	1.3±0.04	1.61	0.94
KC	A- 1567	20	2.19±0.16	3.38	0.98
KC	A- 1568	20	0.82±0.03	1.01	0.56
KC	A- 1569	19	0.81±0.11	1.97	0.37
KC	A- 1570	20	0.63±0.03	0.91	0.37
KC	A- 1571	20	0.52±0.03	0.81	0.35
KC	A- 1573	19	0.65±0.04	1.04	0.38
KC	A- 1574	19	1.96±0.16	3.2	1.07
KC	A- 1575	20	0.51±0.03	0.84	0.38
KC	A- 1576	20	2.05±0.31	5.25	0.12
KC	A- 1577	20	1.58±0.07	2.15	1.1
KC	A- 1578	20	1.22±0.03	1.53	0.78
KC	A- 1579	20	0.78±0.04	1.12	0.35
KC	A- 1580	20	0.56±0.04	0.93	0.23
KC	A- 1581	20	1.35±0.1	2.39	0.74
KC	A- 1582	20	0.57±0.03	0.91	0.41
KC	A- 1583	20	0.62±0.04	0.99	0.36
KC	A- 1584	20	3.92±0.22	5.93	2.76
KC	A- 1585	20	1.12±0.07	1.65	0.64
KC	A- 1586	20	0.76±0.04	0.96	0.3
KC	A- 1587	20	0.91±0.03	1.17	0.65
KC	A- 1588	20	0.92±0.08	1.53	0.38
KC	A- 1589	20	1.27±0.06	1.74	0.85
KC	A- 1590	19	1.99±0.03	2.27	1.68
KC	A- 1592	20	0.5±0.04	1.03	0.25
KC	A- 1593	20	3.04±0.13	4.34	2.27
KC	A- 1594	20	5.41±0.53	8.89	1.95
KC	A- 1595	19	0.49±0.02	0.61	0.38
KC	A- 1596	20	0.5±0.04	1.03	0.25
KC	A- 1597	20	1.66±0.08	2.58	1.2
KC	A- 1599	20	1.26±0.11	2.31	0.34
KC	A- 1600	20	1.37±0.16	2.69	0.35
KC	A- 1602	20	0.48±0.03	0.74	0.28
KC	A- 1603	19	0.4±0.02	0.53	0.25
KC	A- 1605	20	0.69±0.04	1.06	0.34
KC	A- 1606	19	0.55±0.02	0.76	0.41
KC	A- 1607	20	1.46±0.35	5.8	0.24
KC	A- 1610	20	1.49±0.09	2.44	1
KC	A- 1611	20	1.79±0.07	2.43	1.23
KC	A- 1612	19	0.83±0.06	1.49	0.39
KC	A- 1613	19	0.81±0.03	1.09	0.62
KC	A- 1614	20	3.81±0.42	7.41	0.32
KC	A- 1615	20	0.59±0.02	0.76	0.41
KC	A- 1616	20	1.33±0.06	1.91	0.95
KC	A- 1617	20	0.85±0.07	1.49	0.39
KC	A- 1618	20	0.58±0.02	0.74	0.41
KC	A- 1619	20	0.76±0.02	0.94	0.53
KC	A- 1620	20	0.78±0.04	1.2	0.5
KC	A- 1621	20	0.65±0.02	0.77	0.5
KC	A- 1622	20	0.71±0.02	0.91	0.54
KC	A- 1623	20	0.74±0.07	1.48	0.32
KC	A- 1624	20	0.9±0.08	1.81	0.46
KC	A- 1625	20	2.85±0.11	3.91	2
KC	A- 1626	20	0.74±0.02	0.97	0.6
KC	A- 1627	20	1.02±0.05	1.56	0.62
KC	A- 1628	20	0.74±0.02	0.94	0.58
KC	A- 1629	20	0.63±0.06	1.04	0.26
KC	A- 1630	20	2.33±0.33	6.01	0.6
KC	A- 1631	20	2.86±0.11	3.97	2.14
KC	A- 1632	20	3.48±0.19	5	2.25
KC	A- 1634	20	1.67±0.05	2.23	1.35
KC	A- 1635	20	1.46±0.06	2.08	1.1
KC	A- 1636	20	3.31±0.16	5.16	1.71
KC	A- 1638	20	0.68±0.05	1	0.19
KC	A- 1639	20	0.84±0.03	1.14	0.64
KC	A- 1640	20	1.68±0.47	6.69	0.1
KC	A- 1641	20	0.7±0.04	1.04	0.44
KC	A- 1642	20	1.2±0.11	2.52	0.61
KC	A- 1643	20	0.24±0.01	0.3	0.17
KC	A- 1644	20	0.93±0.04	1.23	0.54
KC	A- 1645	20	2.12±0.05	2.5	1.73
KC	A- 1646	20	1.36±0.34	4.45	0.29
KC	A- 1647	20	4.73±0.11	5.61	3.89
KC	A- 1648	20	1.71±0.05	2.09	1.39
KC	A- 1650	20	0.6±0.04	1	0.36
KC	A- 1653	20	0.59±0.03	0.77	0.34
KC	A- 1654	20	1.3±0.04	1.65	0.96
KC	A- 1655	20	0.6±0.03	0.81	0.39
KC	A- 1657	19	3.16±0.05	3.71	2.73
KC	A- 1658	20	0.55±0.03	0.99	0.36
KC	A- 1660	20	2.87±0.11	3.77	2.23
KC	A- 1661	20	0.61±0.05	1.02	0.32
KC	A- 1662	20	0.96±0.35	5.53	0.18
KC	A- 1663	20	2.59±0.09	3.34	2.06
KC	A- 1664	20	0.67±0.02	0.81	0.47
KC	A- 1665	19	0.88±0.09	1.68	0.43
KC	A- 1666	20	0.91±0.03	1.17	0.61
KC	A- 1669	20	0.5±0.03	0.72	0.32
KC	A- 1670	20	1.23±0.11	2.29	0.62
KC	A- 1671	20	0.74±0.03	1	0.53
KC	A- 1674	20	0.62±0.03	1.04	0.44
KC	A- 1675	20	0.61±0.02	0.82	0.46
KC	A- 1676	20	0.57±0.04	0.87	0.3
KC	A- 1677	20	3.9±0.15	5.37	2.77
KC	A- 1678	20	4.01±0.09	4.91	3.39
KC	A- 1679	20	4.74±0.07	5.41	4.06
KC	A- 1680	20	1.77±0.42	7.37	0.57
KC	A- 1681	20	0.73±0.05	1.44	0.4
KC	A- 1682	20	0.76±0.07	1.28	0.26
KC	A- 1683	20	1.5±0.04	1.83	1.23
KC	A- 1684	20	1.21±0.03	1.49	0.99
KC	A- 1685	20	2.99±0.39	6.39	0.59
KC	A- 1687	20	0.65±0.02	0.8	0.51
KC	A- 1688	20	4.53±0.12	5.68	3.64
KC	A- 1689	20	0.66±0.03	0.95	0.46
KC	A- 1691	19	1.11±0.07	2.04	0.7
KC	A- 1692	20	0.93±0.05	1.41	0.58
KC	A- 1693	20	0.93±0.04	1.23	0.58
KC	A- 1694	20	0.61±0.02	0.75	0.5
KC	A- 1695	20	0.63±0.02	0.77	0.49
KC	A- 1696	20	0.58±0.02	0.72	0.45
KC	A- 1697	19	1.72±0.08	2.32	1.21
KC	A- 1698	20	0.92±0.16	2.91	0.13
KC	A- 1700	20	0.64±0.02	0.78	0.45
KC	A- 1701	20	1.7±0.12	2.68	0.96
KC	A- 1703	20	0.61±0.02	0.76	0.43
KC	A- 1704	20	0.77±0.07	1.6	0.46
KC	A- 1706	20	0.59±0.02	0.72	0.48
KC	A- 1707	20	0.68±0.04	1.14	0.35
KC	A- 1708	20	0.62±0.02	0.82	0.46
KC	A- 1711	20	0.62±0.04	1.02	0.42
KC	A- 1712	20	0.64±0.03	0.95	0.37
KC	A- 1714	20	0.76±0.02	0.92	0.61
KC	A- 1720	20	0.5±0.02	0.71	0.37
KC	A- 1721	20	0.62±0.04	1.02	0.42
KC	A- 1722	20	0.62±0.03	0.8	0.39
KC	A- 1723	20	0.65±0.03	0.91	0.34
KC	A- 1724	20	0.61±0.02	0.82	0.46
KC	A- 1725	20	0.64±0.03	0.95	0.37
KC	A- 1726	20	0.62±0.02	0.82	0.46
KC	A- 1728	20	0.65±0.03	0.91	0.34
KC	A- 1729	20	0.6±0.03	0.78	0.43
KC	A- 1730	20	0.59±0.04	1.09	0.34
KC	A- 1733	20	0.57±0.02	0.69	0.42
KC	A- 1734	20	0.75±0.05	1.19	0.4
KC	A- 1735	20	0.58±0.02	0.76	0.41
KC	A- 1736	20	1.51±0.65	10	0.49
KC	A- 1737	20	0.92±0.04	1.21	0.61
KC	A- 1738	20	0.57±0.02	0.77	0.37
KC	A- 1740	20	0.76±0.03	0.98	0.53
KC	A- 1741	20	0.75±0.05	1.19	0.4
KC	A- 1742	20	0.6±0.03	0.84	0.31
KC	A- 1743	20	0.84±0.05	1.45	0.5
KC	A- 1744	20	0.75±0.04	1.1	0.35
KC	A- 1745	20	2.07±0.07	2.64	1.52
KC	A- 1746	20	0.8±0.03	1.1	0.64
KC	A- 1747	20	0.65±0.02	0.8	0.51
KC	A- 1748	20	0.74±0.04	1.11	0.46
KC	A- 1749	20	0.74±0.03	0.98	0.53
KC	A- 1750	20	1.03±0.04	1.47	0.72
KC	A- 1753	20	0.81±0.03	1.1	0.63
KC	A- 1755	20	1.34±0.06	1.8	0.82
KC	A- 1757	20	0.21±0.01	0.29	0.14
KC	A- 1758	20	0.46±0.03	0.7	0.26
KC	A- 1759	20	0.43±0.11	1.86	0.1
KC	A- 1763	19	0.45±0.04	0.74	0.1
KC	A- 1764	20	1.36±0.15	2.5	0.7
KC	A- 1766	20	0.76±0.02	0.95	0.56
KC	A- 1767	20	2.89±0.12	3.84	2.2
KC	A- 1768	20	0.79±0.03	1.13	0.54
KC	A- 1769	20	0.8±0.02	1.02	0.6
KC	A- 1770	20	0.69±0.03	0.9	0.42
KC	A- 1771	20	0.65±0.15	2.48	0.1
KC	A- 1773	20	2.62±0.1	3.65	2.04
KC	A- 1774	20	1.39±0.08	2.1	0.8
KC	A- 1775	20	1.23±0.04	1.64	0.93
KC	A- 1776	19	1.83±0.06	2.22	1.27
KC	A- 1777	20	0.8±0.17	2.85	0.1
KC	A- 1778	20	0.92±0.05	1.29	0.55
KC	A- 1780	20	1.05±0.04	1.41	0.79
KC	A- 1781	20	0.95±0.04	1.3	0.68
KC	A- 1783	20	1.58±0.06	2.28	1.16
KC	A- 1784	20	2.67±0.3	4.46	0.28
KC	A- 1785	19	0.49±0.07	1.09	0.1
KC	A- 1786	20	2.01±0.06	2.46	1.58
KC	A- 1789	20	0.73±0.05	1.03	0.39
KC	A- 1790	20	1.65±0.11	2.67	0.79
KC	A- 1792	20	0.72±0.03	1.04	0.49
KC	A- 1793	19	0.35±0.02	0.59	0.16
KC	A- 1794	20	0.65±0.02	0.83	0.53
KC	A- 1795	20	4.8±0.1	5.51	3.79
KC	A- 1797	20	0.25±0.01	0.41	0.16
KC	A- 1799	20	0.58±0.03	0.74	0.3
KC	A- 1800	20	0.96±0.06	1.5	0.57
KC	A- 1801	20	2.95±0.12	4.13	2.13
KC	A- 1802	20	0.71±0.03	1.03	0.53
KC	A- 1803	20	5.44±0.52	10	2.85
KC	A- 1804	20	1.12±0.06	1.68	0.62
KC	A- 1805	20	1.35±0.07	2.2	0.89
KC	A- 1806	20	1.93±0.16	3.68	0.96
KC	A- 1807	20	2.74±0.14	4.06	1.74
KC	A- 1808	20	0.84±0.05	1.3	0.5
KC	A- 1809	20	0.39±0.04	0.86	0.13
KC	A- 1810	20	0.75±0.09	1.42	0.31
KC	A- 1812	20	5.22±0.42	10	2.78
KC	A- 1813	20	0.58±0.1	1.89	0.29
KC	A- 1814	20	3.61±0.31	7.65	1.88
KC	A- 1815	20	1.51±0.32	5.19	0.1
KC	A- 1816	20	0.51±0.04	1.01	0.3
KC	A- 1817	20	0.78±0.03	1.18	0.41
KC	A- 1818	20	0.52±0.04	0.92	0.22
KC	A- 1819	20	2.08±0.08	2.97	1.62
KC	A- 1821	20	5.59±0.32	8.07	3.28
KC	A- 1823	20	4.62±0.29	6.5	2.69
KC	A- 1824	20	2.25±0.07	2.78	1.62
KC	A- 1825	20	2.34±0.07	3.01	1.73
KC	A- 1826	20	0.3±0.03	0.59	0.1
KC	A- 1828	20	4.26±0.88	10	0.41
KC	A- 1829	20	3.32±0.06	3.9	2.84
KC	A- 1831	20	0.46±0.05	0.94	0.19
KC	A- 1833	19	2.61±0.07	3.31	2.08
KC	A- 1835	20	0.24±0.04	0.72	0.1
KC	A- 1836	19	0.52±0.02	0.77	0.39
KC	A- 1837	20	1.36±0.05	1.68	0.92
KC	A- 1839	20	0.79±0.03	0.97	0.51
KC	A- 1841	20	4.34±0.16	5.58	2.93
KC	A- 1842	20	0.75±0.04	1.04	0.35
KC	A- 1843	20	0.7±0.04	1.14	0.44
KC	A- 1845	20	0.7±0.05	1.01	0.29
KC	A- 1847	20	0.98±0.12	2.38	0.34
KC	A- 1848	20	0.6±0.02	0.81	0.47
KC	A- 1849	20	0.62±0.02	0.81	0.46
KC	A- 1850	19	3.74±0.32	5.8	0.73
KC	A- 1851	20	0.61±0.02	0.75	0.44
KC	A- 1852	20	0.53±0.02	0.63	0.42
KC	A- 1853	19	0.49±0.07	1.13	0.14
KC	A- 1854	20	3.82±0.13	4.73	2.71
KC	A- 1855	19	0.75±0.03	0.9	0.51
KC	A- 1856	20	0.55±0.02	0.78	0.42
KC	A- 1858	20	1.74±0.2	3.77	0.59
KC	A- 1859	20	1.32±0.04	1.77	1.06
KC	A- 1860	20	4.3±0.14	6.15	3.41
KC	A- 1862	20	0.65±0.02	0.83	0.51
KC	A- 1863	19	0.59±0.1	1.86	0.11
KC	A- 1864	20	0.63±0.02	0.78	0.49
KC	A- 1866	20	0.47±0.02	0.61	0.36
KC	A- 1867	20	2.89±0.14	4.06	1.71
KC	A- 1868	20	0.61±0.03	0.87	0.41
KC	A- 1869	19	4.35±0.19	5.82	2.87
KC	A- 1870	20	4.09±0.16	5.76	2.75
KC	A- 1871	20	0.54±0.03	0.77	0.26
KC	A- 1872	20	1.66±0.14	3.08	0.66
KC	A- 1873	20	1.11±0.07	1.69	0.48
KC	A- 1874	20	3.19±0.11	4.04	2.28
KC	A- 1875	20	0.66±0.02	0.92	0.48
KC	A- 1877	19	1.89±0.22	4.65	0.55
KC	A- 1878	20	0.65±0.02	0.86	0.51
KC	A- 1879	20	1.19±0.04	1.52	0.87
KC	A- 1880	20	1.04±0.05	1.37	0.55
KC	A- 1881	20	2.45±0.04	2.71	2.08
KC	A- 1882	20	1.54±0.05	2	1.16
KC	A- 1883	19	1.43±0.05	1.76	0.92
KC	A- 1884	19	0.85±0.15	2.89	0.34
KC	A- 1891	20	0.34±0.02	0.52	0.18
KC	A- 1892	20	0.88±0.03	1.18	0.58
KC	A- 1893	20	1.08±0.06	1.6	0.65
KC	A- 1894	20	2.78±0.15	4.46	1.63
KC	A- 1896	20	0.31±0.02	0.48	0.19
KC	A- 1897	20	3.11±0.26	4.52	0.57
KC	A- 1898	19	0.35±0.06	0.87	0.14
KC	A- 1899	20	1.79±0.06	2.27	1.41
KC	A- 1906	20	0.31±0.02	0.48	0.19
KC	A- 1907	20	0.69±0.03	0.92	0.47
KC	A- 1908	20	0.83±0.04	1.29	0.47
KC	A- 1909	20	0.67±0.03	1.03	0.42
KC	A- 1910	20	1.29±0.04	1.63	1.09
KC	A- 1912	20	3.61±0.25	5.99	1.39
KC	A- 1913	20	0.79±0.06	1.3	0.42
KC	A- 1915	20	0.94±0.04	1.21	0.67
KC	A- 1916	20	1±0.03	1.24	0.76
KC	A- 1918	20	0.65±0.02	0.86	0.47
KC	A- 1919	20	2.51±0.03	2.79	2.19
KC	A- 1920	19	0.65±0.04	1.03	0.39
KC	A- 1923	20	2.66±0.1	3.59	1.75
KC	A- 1924	19	3.34±0.09	4.02	2.64
KC	A- 1925	20	4.05±0.36	7.3	1.02
KC	A- 1926	20	0.5±0.03	0.77	0.27
KC	A- 1927	20	5.22±0.33	8.06	1.02
KC	A- 1931	20	4.54±0.28	6.54	2.46
KC	A- 1932	20	4.03±0.62	10	0.54
KC	A- 1933	20	1.09±0.07	1.78	0.56
KC	A- 1934	20	1.62±0.05	2.02	1.25
KC	A- 1935	20	0.85±0.03	1.21	0.66
KC	A- 1937	20	3.73±0.34	6.14	0.65
KC	A- 1938	19	1.4±0.05	1.85	1.1
KC	A- 1939	20	1.15±0.04	1.5	0.88
KC	A- 1941	20	1.35±0.08	2.31	0.86
KC	A- 1942	20	3.33±0.42	8.4	1.7
KC	A- 1943	20	1.08±0.05	1.47	0.76
KC	A- 1944	20	2.31±0.09	3.24	1.66
KC	A- 1945	20	0.72±0.03	0.98	0.52
KC	A- 1946	20	0.74±0.02	0.9	0.65
KC	A- 1947	19	0.14±0.01	0.31	0.1
KC	A- 1948	20	1.04±0.03	1.25	0.72
KC	A- 1949	20	1.28±0.04	1.65	1.01
KC	A- 1951	20	0.92±0.2	2.78	0.14
KC	A- 1953	20	1.31±0.05	1.75	0.93
KC	A- 1954	20	1.15±0.07	1.99	0.76
KC	A- 1956	20	0.93±0.04	1.27	0.69
KC	A- 1957	20	1±0.03	1.24	0.77
KC	A- 1958	20	2.5±0.07	2.94	1.9
KC	A- 1960	20	2.16±0.11	3.52	1.24
KC	A- 1962	20	2.15±0.17	3.83	1.08
KC	A- 1965	19	0.21±0	0.21	0.21
KC	A- 1966	19	2.12±0.08	3.03	1.7
KC	A- 1967	20	0.39±0.02	0.54	0.28
KC	A- 1971	20	4.65±0.33	7.75	1.99
KC	A- 1972	20	2.05±0.16	3.5	1.11
KC	A- 1973	20	0.56±0.05	1.08	0.19
KC	A- 1974	19	0.12±0	0.12	0.12
KC	A- 1975	19	0.44±0	0.44	0.44
KC	A- 1976	20	1.15±0.04	1.51	0.86
KC	A- 1978	20	1.33±0.11	2.39	0.69
KC	A- 1979	20	2.8±0.06	3.37	2.21
KC	A- 1980	20	1.32±0.21	3.77	0.56
KC	A- 1981	20	1.24±0.07	1.77	0.67
KC	A- 1982	20	0.57±0.03	0.75	0.32
KC	A- 1983	19	0.1±0	0.12	0.1
KC	A- 1985	20	0.88±0.05	1.46	0.56
KC	A- 1986	20	1.09±0.02	1.29	0.85
KC	A- 1988	20	1.06±0.07	1.89	0.66
KC	A- 1989	20	1.02±0.04	1.36	0.69
KC	A- 1990	20	1.69±0.07	2.32	1.12
KC	A- 1991	19	0.17±0	0.17	0.17
KC	A- 1992	19	1.54±0.04	1.84	1.27
KC	A- 1993	20	5.15±0.41	8.51	0.54
KC	A- 1994	20	0.92±0.03	1.28	0.57
KC	A- 1995	20	1.89±0.15	3.77	1.05
KC	A- 1996	20	0.11±0	0.14	0.1
KC	A- 1998	20	3.95±0.31	6.01	0.84
KC	A- 2001	20	3.99±0.4	5.52	1
KC	A- 2002	20	2.59±0.1	3.49	1.81
KC	A- 2003	20	3.99±0.14	4.92	2.62
KC	A- 2004	20	1.62±0.06	2.04	1.12
KC	A- 2005	20	5.26±0.27	8.03	3.69
KC	A- 2007	20	2.38±0.08	2.7	1.33
KC	A- 2008	20	5±0.65	10	0.23
KC	A- 2011	20	5.86±0.31	8.37	3.65
KC	A- 2012	20	1.32±0.27	4.79	0.2
KC	A- 2014	19	2.2±0.06	2.64	1.71
KC	A- 2015	20	0.42±0.02	0.56	0.25
KC	A- 2017	20	5.54±0.73	10	1.8
KC	A- 2019	20	5.06±0.41	8.69	2.37
KC	A- 2020	20	1.66±0.08	2.44	1.18
KC	A- 2021	19	2.06±0.06	2.53	1.34
KC	A- 2022	20	2.23±0.09	3.02	1.51
KC	A- 2024	19	0.24±0.09	1.67	0.1
KC	A- 2028	20	6.76±0.5	10	2.79
KC	A- 2029	19	1.52±0.19	4.09	0.39
KC	A- 2030	20	3.36±0.13	4.95	2.44
KC	A- 2031	20	2.94±0.13	4.65	2.1
KC	A- 2032	20	2.47±0.15	4.3	1.59
KC	A- 2035	20	4.41±0.23	6.42	2.61
KC	A- 2036	20	6.23±0.31	10	3.74
KC	A- 2037	19	0.87±0.05	1.24	0.52
KC	A- 2039	20	3.66±0.28	6.96	2.26
KC	A- 2040	20	0.91±0.05	1.38	0.63
KC	A- 2042	20	1.04±0.06	1.46	0.62
KC	A- 2043	20	1.06±0.1	2.2	0.58
KC	A- 2044	20	1.85±0.12	2.53	0.63
KC	A- 2045	20	1.5±0.04	1.71	0.96
KC	A- 2046	20	5.09±0.41	7.99	0.47
KC	A- 2047	20	3.65±0.2	5.97	1.93
KC	A- 2048	20	2.72±0.18	4.58	1.46
KC	A- 2049	20	1.43±0.07	2.06	0.93
KC	A- 2052	20	1.43±0.07	2.11	0.8
KC	A- 2053	20	4.24±0.18	5.51	2.58
KC	A- 2054	20	3.5±0.16	4.63	2.15
KC	A- 2055	20	0.72±0.03	0.96	0.47
KC	A- 2056	19	2.58±0.07	3.05	1.54
KC	A- 2057	20	1.98±0.13	3.22	1.09
KC	A- 2058	20	1.04±0.05	1.37	0.67
KC	A- 2059	20	2.07±0.12	3.39	1.23
KC	A- 2063	20	0.75±0.03	0.98	0.41
KC	A- 2065	20	0.89±0.04	1.24	0.61
KC	A- 2066	19	1.66±0.11	3.41	1.11
KC	A- 2067	19	0.96±0.11	2.4	0.24
KC	A- 2069	20	1.4±0.22	3.38	0.18
KC	A- 2070	20	0.62±0.03	0.83	0.33
KC	A- 2071	20	1.39±0.22	4.18	0.28
KC	A- 2072	20	4.61±0.73	10	2.07
KC	A- 2073	20	3.22±0.12	4	2.22
KC	A- 2074	20	6.26±0.26	8.87	4.19
KC	A- 2075	20	0.3±0.06	0.95	0.18
KC	A- 2076	20	2.33±0.1	3.14	1.59
KC	A- 2077	20	1.29±0.22	4.22	0.24
KC	A- 2078	20	0.69±0.03	0.98	0.52
KC	A- 2079	20	3.24±0.1	4.22	2.44
KC	A- 2081	20	1.68±0.13	3.16	0.89
KC	A- 2083	19	2.31±0.12	3.08	1.09
KC	A- 2084	20	2.76±0.67	10	0.18
KC	A- 2085	20	5.09±0.26	7.24	3.53
KC	A- 2086	20	4.81±0.62	10	1.6
KC	A- 2087	19	2.36±0.2	3.83	0.45
KC	A- 2088	20	0.36±0.03	0.74	0.15
KC	A- 2089	19	0.81±0.05	1.4	0.52
KC	A- 2090	20	4.18±0.74	10	1.18
KC	A- 2091	20	3.02±0.32	6.34	0.47
KC	A- 2095	20	1.72±0.12	2.58	0.75
KC	A- 2096	20	1.18±0.08	1.81	0.6
KC	A- 2097	20	0.83±0.06	1.37	0.28
KC	A- 2098	19	0.11±0.01	0.18	0.1
KC	A- 2100	19	2.39±0.1	3.25	1.1
KC	A- 2101	20	1.13±0.05	1.51	0.67
KC	A- 2103	20	0.46±0.02	0.64	0.29
KC	A- 2105	20	1.28±0.06	1.71	0.78
KC	A- 2106	20	3.25±0.35	6.98	0.47
KC	A- 2107	20	1.31±0.1	2.71	0.79
KC	A- 2108	20	4.4±0.45	7.92	1.01
KC	A- 2109	20	0.8±0.02	0.98	0.61
KC	A- 2110	20	3.94±0.13	5.58	3.03
KC	A- 2113	20	1.06±0.13	1.98	0.48
KC	A- 2116	20	0.43±0.02	0.53	0.28
KC	A- 2117	19	4.54±0.24	6.57	2.72
KC	A- 2120	20	1.09±0.06	1.9	0.64
KC	A- 2122	20	1.12±0.04	1.47	0.82
KC	A- 2123	20	2.88±0.1	3.67	2.21
KC	A- 2132	20	1.03±0.03	1.36	0.76
KC	A- 2133	20	0.57±0.04	0.94	0.29
KC	A- 2134	19	0.68±0.05	1.49	0.38
KC	A- 2137	20	5.53±0.26	7.73	3.92
KC	A- 2139	19	1.22±0.03	1.45	1.09
KC	A- 2142	20	2.42±0.42	6.76	0.45
KC	A- 2143	20	4.42±0.29	8.21	2.18
KC	A- 2152	20	1.3±0.22	3.11	0.1
KC	A- 2153	20	3.3±0.06	3.99	2.93
KC	A- 2162	20	1.01±0.05	1.36	0.55
KC	A- 2163	20	6.52±0.32	9.78	4.46
KC	A- 2164	20	1.44±0.13	2.41	0.46
KC	A- 2167	20	3.38±0.18	4.98	1.86
KC	A- 2171	20	1.84±0.12	2.7	0.97
KC	A- 2178	20	3.72±0.15	5.16	2.83
KC	A- 2180	20	2.93±0.17	4.62	1.49
KC	A- 2186	20	2.01±0.08	2.82	1.53
KC	A- 2188	20	1.92±0.06	2.67	1.36
KC	A- 2189	20	4.25±0.22	5.83	1.68
KC	A- 2190	19	3.96±0.17	5.58	2.71
KC	A- 2192	20	1.51±0.14	2.88	0.59
KC	A- 2193	19	1.77±0.05	2.17	1.32
KC	A- 2197	20	2.01±0.08	2.58	1.37
KC	A- 2198	20	0.93±0.03	1.33	0.72
KC	A- 2199	20	0.48±0.02	0.62	0.35
KC	A- 2204	20	4.75±0.69	10	1.87
KC	A- 2205	19	2.56±0.24	4.42	1.5
KC	A- 2206	19	1.07±0.04	1.38	0.9
KC	A- 2208	20	2.53±0.17	3.61	0.55
KC	A- 2210	20	3.43±0.52	10	1.65
KC	A- 2212	20	1.19±0.03	1.46	0.91
KC	A- 2213	20	1.55±0.06	2.2	1.05
KC	A- 2220	20	3.3±0.18	5.04	2.08
KC	A- 2221	20	3.94±0.62	10	1.81
KC	A- 2223	20	4.17±0.22	5.85	1.68
KC	A- 2224	20	1.94±0.07	2.74	1.49
KC	A- 2225	19	3.28±0.17	4.82	2.05
KC	A- 2228	20	5.41±0.57	10	1.68
KC	A- 2229	19	2.84±0.13	3.77	1.94
KC	A- 2230	20	3.3±0.15	4.96	2.46
KC	A- 2231	20	2.04±0.1	3.21	1.47
KC	A- 2232	20	0.63±0.15	2.37	0.17
KC	A- 2235	20	4.14±0.25	6.12	1.68
KC	C- 61	19	1.99±0.17	3.15	0.7
KC	C- 105	19	0.89±0.09	2.08	0.31
KC	C- 135	19	2.23±0.2	4.2	0.56
KC	C- 236	19	1.28±0.05	1.7	0.96
KC	C- 244	20	0.74±0.05	1.34	0.34
KC	C- 301	20	0.76±0.04	0.94	0.3
KC	C- 343	20	0.46±0.03	0.87	0.3
KC	C- 352	19	0.34±0.03	0.62	0.15
KC	C- 356	19	0.78±0.08	1.77	0.29
KC	C- 406	19	0.75±0.02	0.91	0.47
KC	C- 456	20	2.48±0.17	4.32	1.1
KC	C- 476	20	1.04±0.07	1.54	0.49
KC	C- 481	19	3.1±0.16	4.71	1.94
KC	C- 520	20	2.39±0.21	4.74	0.86
KC	C- 816	20	0.91±0.05	1.34	0.43
KC	C- 925	19	1.06±0.07	1.76	0.41
KC	C- 1056	20	0.9±0.05	1.21	0.29
KC	C- 1083	20	0.83±0.12	1.98	0.31
KC	C- 1108	20	0.72±0.09	1.91	0.1
KC	C- 1139	19	1±0.2	4.31	0.46
KC	C- 1195	19	1.38±0.04	1.95	1.15
KC	C- 1222	20	1.33±0.1	2.17	0.39
KC	C- 1237	19	0.92±0.06	1.36	0.49
KC	C- 1254	19	4.17±0.2	6.63	3.12
KC	C- 1256	20	0.83±0.1	1.84	0.31
KC	C- 1268	20	2.51±0.14	3.94	1.61
KC	C- 1290	20	0.75±0.05	1.32	0.3
KC	C- 1336	20	1.48±0.16	3.13	0.44
KC	C- 1350	19	2.28±0.18	3.84	0.9
KC	C- 1358	20	1.65±0.14	3.11	0.93
KC	C- 1365	20	0.58±0.03	0.89	0.36
KC	C- 1369	20	2.3±0.1	3.07	1.64
KC	C- 1373	20	1.05±0.04	1.35	0.7
KC	C- 1386	20	1.33±0.07	1.98	0.87
KC	C- 1398	19	3.68±0.26	6.28	1.94
KC	C- 1411	20	1.37±0.11	2.28	0.56
KC	C- 1426	20	1.33±0.06	1.92	0.94
KC	C- 1446	20	1.3±0.11	2.45	0.54
KC	C- 1449	20	1.11±0.1	2.16	0.41
KC	C- 1455	20	1.73±0.22	3.88	0.36
KC	C- 1472	20	1.71±0.1	2.59	0.9
KC	C- 1473	20	0.91±0.03	1.24	0.7
KC	C- 1478	20	0.99±0.05	1.55	0.76
KC	C- 1490	20	0.81±0.03	1.14	0.6
KC	C- 1497	19	3.75±0.11	5.08	2.93
KC	C- 1499	20	1.68±0.12	2.9	0.86
KC	C- 1503	20	1.09±0.09	1.97	0.47
KC	C- 1517	20	0.85±0.09	1.82	0.39
KC	C- 1546	20	0.59±0.1	1.51	0.1
KC	C- 1547	20	1.19±0.13	2.33	0.1
KC	C- 1555	20	0.82±0.06	1.27	0.38
KC	C- 1563	20	0.19±0.01	0.34	0.12
KC	C- 1572	20	0.94±0.03	1.28	0.73
KC	C- 1580	20	1.18±0.05	1.66	0.82
KC	C- 1589	20	1.18±0.07	2.06	0.65
KC	C- 1614	20	3.9±0.16	5.59	2.66
KC	C- 1629	20	1.15±0.08	2.1	0.52
KC	C- 1634	19	1.98±0.11	3.04	1.1
KC	C- 1639	20	1.06±0.04	1.46	0.76
KC	C- 1641	19	1.39±0.08	2.15	0.83
KC	C- 1663	20	0.42±0.02	0.62	0.28
KC	C- 1671	20	0.7±0.2	2.99	0.12
KC	C- 1677	20	1±0.05	1.53	0.56
KC	C- 1680	20	0.65±0.12	1.95	0.11
KC	C- 1693	20	0.72±0.06	1.31	0.32
KC	C- 1699	20	1.11±0.09	2.08	0.5
KC	C- 1702	20	1.04±0.05	1.56	0.66
KC	C- 1706	20	1.02±0.05	1.76	0.64
KC	C- 1707	20	0.75±0.04	1.15	0.44
KC	C- 1711	20	0.64±0.03	1.02	0.45
KC	C- 1721	20	0.79±0.03	1.07	0.49
KC	C- 1725	20	0.43±0.03	0.81	0.28
KC	C- 1749	20	1.17±0.07	1.89	0.76
KC	C- 1774	20	1.22±0.05	1.74	0.87
KC	C- 1775	20	1.04±0.07	1.69	0.66
KC	C- 1785	20	0.94±0.04	1.44	0.62
KC	C- 1809	20	1.03±0.04	1.57	0.72
KC	C- 1820	20	1.1±0.05	1.54	0.77
KC	C- 1824	20	0.62±0.03	0.89	0.41
KC	C- 1831	20	0.98±0.04	1.34	0.7
KC	C- 1840	20	1.7±0.1	2.43	1.02
KC	C- 1850	20	0.81±0.05	1.23	0.41
KC	C- 1854	20	1.7±0.1	2.55	0.99
KC	C- 1893	20	0.75±0.02	0.96	0.59
KC	C- 1898	20	1±0.04	1.37	0.72
KC	C- 1919	20	2.18±0.13	3.62	1.35
KC	C- 1934	20	0.82±0.07	1.6	0.44
KC	C- 1935	20	0.85±0.04	1.23	0.49
KC	C- 1945	20	0.85±0.07	1.44	0.45
KC	C- 1948	20	1.57±0.09	2.31	0.75
KC	C- 1969	20	0.83±0.05	1.24	0.45
KC	C- 1971	20	1.02±0.07	1.64	0.56
KC	C- 1978	20	0.84±0.03	1.09	0.51
KC	C- 1987	20	0.79±0.03	1.11	0.68
KC	C- 1993	19	0.81±0.06	1.52	0.39
KC	C- 2001	20	1.4±0.08	2.13	0.79
KC	C- 2021	20	2.6±0.18	4.51	1.46
KC	C- 2028	20	2.21±0.19	4.26	0.95
KC	C- 2039	20	1.13±0.05	1.45	0.71
KC	C- 2041	19	0.81±0.06	1.5	0.36
KC	C- 2066	20	0.9±0.05	1.2	0.42
KC	C- 2072	20	1.06±0.11	2.26	0.3
KC	C- 2077	20	0.95±0.04	1.36	0.59
KC	C- 2078	20	3.08±0.16	5	2.05
KC	C- 2101	20	0.84±0.03	1.22	0.61
KC	C- 2114	20	0.76±0.06	1.36	0.38
KC	C- 2119	19	2.19±0.45	10	1.08
KC	C- 2137	20	0.84±0.03	1.14	0.5
KC	C- 2139	20	1±0.03	1.28	0.82
KC	C- 2163	20	0.78±0.03	1.14	0.54
KC	C- 2172	20	0.31±0.04	0.77	0.12
KC	C- 2217	20	0.8±0.03	1.11	0.68
KC	C- 2220	20	0.76±0.08	1.87	0.1
KC	C- 2224	19	1.21±0.05	1.58	0.9
KC	C- 2236	20	0.96±0.04	1.34	0.66
KC	C- 2238	20	0.95±0.05	1.59	0.65
KC	C- 2240	20	1.09±0.08	2.12	0.62
KC	C- 2242	19	1.07±0.04	1.56	0.72
KC	C- 2350	20	0.93±0.08	1.77	0.51
KC	C- 2418	20	1.42±0.08	2.05	0.88
KC	C- 2431	20	0.74±0.03	1.06	0.48
KC	C- 2432	19	1.22±0.12	1.97	0.1
KC	C- 2440	20	1.6±0.1	2.44	0.78
KC	C- 2447	20	0.75±0.06	1.27	0.44
KC	C- 2457	19	1.02±0.08	1.87	0.55
KC	C- 2473	19	0.77±0.01	0.91	0.68
KC	C- 2484	20	2.16±0.18	3.65	0.82
KC	C- 2489	20	1.04±0.11	2.27	0.32
KC	C- 2490	19	2.52±0.09	3.44	1.89
KC	C- 2504	20	2.45±0.23	5.07	1.02
KC	C- 2513	20	0.38±0.03	0.61	0.1
KC	C- 2519	20	2.42±0.22	4.99	0.97
KC	C- 2528	20	2.41±0.27	5.17	0.49
KC	C- 2533	20	3.29±0.35	7.16	0.67
KC	C- 2536	19	2.01±0.1	3.38	1.55
KC	C- 2546	19	0.45±0.02	0.58	0.29
KC	C- 2552	19	2.99±0.32	8.33	1.5
KC	C- 2553	20	5.26±0.22	6.73	2.84
KC	C- 2554	20	1.31±0.12	2.29	0.3
KC	C- 2559	19	1.26±0.04	1.6	0.98
KC	C- 2560	20	2.53±0.21	4.23	0.92
KC	C- 2561	19	1.05±0.03	1.42	0.84
KC	C- 2562	20	1.99±0.09	3.15	1.44
KC	C- 2563	20	0.99±0.1	2.13	0.23
KC	C- 2575	20	0.91±0.08	1.62	0.43
KC	C- 2590	20	2.11±0.06	2.65	1.68
KC	C- 2636	20	0.96±0.03	1.31	0.75
KC	C- 2758	20	0.97±0.1	1.8	0.25
KC	C- 2764	20	0.1±0	0.1	0.1
KC	C- 2800	20	0.85±0.03	1.06	0.58
KC	C- 2866	19	0.79±0.05	1.4	0.48
KC	C- 2879	19	0.72±0.02	0.92	0.53
KC	C- 2886	20	0.89±0.04	1.25	0.67
KC	C- 2912	20	0.83±0.03	1.18	0.61
KC	C- 2936	20	4.36±0.36	7.33	0.1
KC	C- 2937	20	2.18±0.21	4.53	0.96
KC	C- 2963	20	1.08±0.05	1.51	0.76
KC	C- 2967	19	1.07±0.08	1.95	0.56
KC	C- 2973	20	2.41±0.21	4.64	1
KC	C- 2987	20	1.69±0.14	3.35	1.05
KC	C- 2988	20	0.96±0.11	2.07	0.29
KC	C- 2999	20	2.22±0.2	4.53	0.94
KC	C- 3000	20	1.13±0.07	1.64	0.35
KC	C- 3014	19	2.88±0.25	5.94	1.69
KC	C- 3055	19	1.08±0.07	1.77	0.66
KC	C- 3059	20	1.04±0.04	1.47	0.71
KC	C- 3090	20	1.95±0.74	10	0.23
KC	C- 3091	20	1.14±0.1	2.21	0.46
KC	C- 3094	20	0.98±0.05	1.52	0.65
KC	C- 3111	20	1.23±0.05	1.77	0.77
KC	C- 3118	20	1±0.03	1.23	0.76
KC	C- 3139	20	0.69±0.13	2.31	0.22
KC	C- 3165	20	0.72±0.11	1.59	0.17
KC	C- 3174	19	1.92±0.07	2.67	1.44
KC	C- 3178	20	0.45±0.03	0.64	0.24
KC	C- 3181	20	0.91±0.13	1.97	0.2
KC	C- 3206	20	4.19±0.57	10	1.82
KC	C- 3207	20	0.93±0.03	1.24	0.74
KC	C- 3228	20	0.82±0.03	1.15	0.57
KC	C- 3266	20	0.82±0.07	1.75	0.33
KC	C- 3275	20	1.98±0.23	5.04	0.59
KC	C- 3284	20	0.86±0.07	1.6	0.43
KC	C- 3285	20	0.85±0.08	1.85	0.37
KC	C- 3286	20	1.08±0.09	2.11	0.36
KC	C- 3288	20	1.17±0.11	2.47	0.47
KC	C- 3290	20	2.16±0.18	4.23	0.93
KC	C- 3295	20	0.97±0.08	2.01	0.44
KC	C- 3301	20	2.03±0.21	3.89	0.62
KC	C- 3309	20	2.46±0.23	5.34	0.67
KC	C- 3314	20	1.06±0.05	1.57	0.78
KC	C- 3315	19	1.06±0.08	1.65	0.49
KC	C- 3323	19	0.63±0.06	1.17	0.17
KC	C- 3326	19	1.09±0.07	1.61	0.62
KC	C- 3333	20	1.1±0.09	2	0.52
KC	C- 3341	20	0.96±0.04	1.35	0.62
KC	C- 3350	20	1.69±0.09	2.49	1.13
KC	C- 3352	20	0.73±0.03	1.02	0.45
KC	C- 3353	20	1.77±0.1	2.78	1.14
KC	C- 3354	20	1.56±0.06	2.21	1.25
KC	C- 3359	20	0.82±0.03	1.15	0.58
KC	C- 3364	20	0.97±0.07	1.54	0.28
KC	C- 3365	20	0.77±0.05	1.33	0.51
KC	C- 3366	20	0.87±0.05	1.54	0.48
KC	C- 3369	20	0.82±0.05	1.37	0.54
KC	C- 3370	20	0.74±0.04	1.29	0.52
KC	C- 3374	20	0.73±0.05	1.09	0.15
KC	C- 3377	20	1.16±0.05	1.67	0.85
KC	C- 3378	20	1.38±0.06	2.12	1.02
KC	C- 3383	20	0.89±0.08	1.43	0.4
KC	C- 3387	20	1.04±0.03	1.33	0.8
KC	C- 3397	19	0.79±0.02	1.09	0.65
KC	C- 3416	20	1.36±0.12	2.64	0.69
KC	C- 3420	20	0.81±0.03	1.14	0.56
KC	C- 3424	20	2.59±0.16	4.3	1.8
KC	C- 3441	20	0.9±0.03	1.2	0.6
KC	C- 3444	19	0.84±0.03	1.1	0.61
KC	C- 3451	19	1.12±0.07	1.69	0.64
KC	C- 3452	20	1.13±0.1	2.43	0.51
KC	C- 3462	19	1.14±0.09	1.85	0.1
KC	C- 3464	20	1.7±0.12	3.19	0.71
KC	C- 3473	19	3.14±0.13	4.32	2.25
KC	C- 3474	20	0.91±0.07	1.72	0.54
KC	C- 3476	20	4.25±0.33	6.6	1.95
KC	C- 3484	20	0.68±0.05	1	0.29
KC	C- 3492	20	1.27±0.09	1.93	0.49
KC	C- 3500	20	0.99±0.08	2.02	0.54
KC	C- 3510	19	1.75±0.21	4.47	0.17
KC	C- 3513	20	0.69±0.05	1.1	0.16
KC	C- 3515	20	0.87±0.06	1.65	0.52
KC	C- 3516	19	0.45±0.03	0.74	0.2
KC	C- 3526	20	0.32±0.04	0.65	0.1
KC	C- 3530	20	1.18±0.06	1.71	0.87
KC	C- 3536	20	0.51±0.02	0.65	0.3
KC	C- 3538	19	3.08±0.17	4.69	1.9
KC	C- 3539	20	2.91±0.55	10	1.36
KC	C- 3541	19	0.33±0.04	0.6	0.1
KC	C- 3546	20	1.09±0.04	1.41	0.78
KC	C- 3557	20	0.62±0.02	0.86	0.47
KC	C- 3560	20	0.81±0.03	1.12	0.59
KC	C- 3565	19	2.81±0.14	4.02	1.6
KC	C- 3577	20	1.07±0.05	1.68	0.6
KC	C- 3580	20	1.05±0.04	1.41	0.67
KC	C- 3594	20	0.71±0.02	0.87	0.5
KC	C- 3597	19	0.68±0.02	0.84	0.57
KC	C- 3603	20	1.39±0.12	2.67	0.7
KC	C- 3610	20	1.36±0.12	2.64	0.69
KC	C- 3621	19	1.47±0.1	2.27	0.77
KC	C- 3625	19	1.13±0.06	1.51	0.63
KC	C- 3626	19	2.17±0.11	3.42	1.42
KC	C- 3645	19	0.63±0.03	0.86	0.43
KC	C- 3646	20	0.9±0.06	1.47	0.25
KC	C- 3653	19	0.86±0.05	1.46	0.62
KC	C- 3668	20	1.01±0.07	1.97	0.56
KC	C- 3670	20	1.98±0.15	3.92	1.01
KC	C- 3672	19	0.89±0.04	1.42	0.62
KC	C- 3676	20	0.9±0.06	1.47	0.25
KC	C- 3681	19	2.81±0.14	3.96	1.49
KC	C- 3683	19	2.95±0.15	4.6	1.9
KC	C- 3684	20	0.83±0.07	1.69	0.45
KC	C- 3685	20	0.46±0.03	0.83	0.23
KC	C- 3689	20	1.84±0.1	2.66	0.99
KC	C- 3692	20	0.87±0.07	1.75	0.41
KC	C- 3702	20	3.51±0.23	5.59	1.89
KC	C- 3706	19	2.06±0.11	3.36	1.36
KC	C- 3707	20	1.06±0.07	1.97	0.69
KC	C- 3710	20	2.91±0.55	10	1.36
KC	C- 3715	19	0.81±0.04	1.31	0.5
KC	C- 3718	20	2.16±0.13	3.75	1.3
KC	C- 3725	19	0.94±0.08	1.72	0.42
KC	C- 3728	20	0.94±0.08	1.45	0.42
KC	C- 3734	19	0.97±0.05	1.55	0.58
KC	C- 3740	19	0.44±0.02	0.72	0.26
KC	C- 3743	20	1.11±0.06	1.8	0.5
KC	C- 3746	19	0.97±0.05	1.55	0.58
KC	C- 3751	19	0.48±0.02	0.76	0.31
KC	C- 3752	19	2.17±0.11	3.41	1.39
KC	C- 3753	20	0.85±0.04	1.2	0.53
KC	C- 3767	20	0.86±0.08	1.5	0.1
KC	C- 3773	20	1.07±0.04	1.48	0.76
KC	C- 3775	19	0.64±0.03	0.87	0.38
KC	C- 3776	19	0.47±0.03	0.8	0.26
KC	C- 3784	20	1.93±0.34	5.28	0.57
KC	C- 3787	20	1.94±0.11	3.22	1.28
KC	C- 3793	19	1.96±0.12	3.39	1.16
KC	C- 3800	20	0.82±0.06	1.23	0.47
KC	C- 3807	19	2.18±0.11	3.38	1.36
KC	C- 3808	19	0.91±0.05	1.51	0.54
KC	C- 3811	20	0.83±0.03	1.14	0.58
KC	C- 3812	20	0.91±0.08	1.99	0.48
KC	C- 3821	19	0.96±0.07	1.49	0.49
KC	C- 3823	20	0.91±0.07	1.78	0.53
KC	C- 3828	19	0.71±0.05	1.22	0.35
KC	C- 3830	20	1.11±0.05	1.6	0.8
KC	C- 3840	20	0.74±0.06	1.29	0.33
KC	C- 3842	20	2.71±0.18	4.11	1.43
KC	C- 3843	20	0.87±0.07	1.49	0.37
KC	C- 3848	20	1.27±0.08	2.21	0.78
KC	C- 3854	19	0.93±0.06	1.63	0.61
KC	C- 3855	20	1.33±0.15	3.29	0.26
KC	C- 3858	20	1.31±0.07	2.17	0.91
KC	C- 3859	19	2.07±0.12	3.43	1.38
KC	C- 3869	20	1.96±0.59	8.54	0.49
KC	C- 3899	20	0.83±0.03	1.16	0.59
KC	C- 3900	20	2.21±0.12	3.61	1.29
KC	C- 3903	19	0.59±0.04	1	0.28
KC	C- 3911	19	2.03±0.13	3.46	0.95
KC	C- 3922	19	1.03±0.08	1.93	0.52
KC	C- 3925	20	0.85±0.08	1.88	0.3
KC	C- 3929	19	2.06±0.15	4.04	1.17
KC	C- 3934	19	1.04±0.08	1.93	0.52
KC	C- 3941	20	1.01±0.09	2.22	0.54
KC	C- 3943	19	1.63±0.11	2.41	0.77
KC	C- 3944	19	1.7±0.11	2.45	0.48
KC	C- 3945	19	0.85±0.04	1.25	0.52
KC	C- 3947	19	1.63±0.11	2.41	0.77
KC	C- 3949	19	2.29±0.14	3.99	1.29
KC	C- 3950	20	0.54±0.04	1	0.2
KC	C- 3953	19	0.96±0.06	1.51	0.55
KC	C- 3954	20	1.1±0.08	1.88	0.57
KC	C- 3956	19	2.83±0.16	4.42	1.78
KC	C- 3958	19	0.35±0.03	0.67	0.14
KC	C- 3959	19	3.08±0.19	4.95	1.72
KC	C- 3961	19	0.32±0.02	0.58	0.19
KC	C- 3963	19	1.93±0.12	3.21	1.12
KC	C- 3966	20	0.97±0.07	1.6	0.52
KC	C- 3967	19	0.29±0.02	0.46	0.17
KC	C- 3971	19	1.63±0.11	2.41	0.77
KC	C- 3972	19	0.91±0.06	1.58	0.54
KC	C- 3973	19	1.95±0.12	3.36	1.2
KC	C- 3974	20	0.43±0.04	0.94	0.14
KC	C- 3975	20	0.43±0.05	0.89	0.22
KC	C- 3978	19	2.73±0.16	4.37	1.58
KC	C- 3982	19	0.47±0.03	0.8	0.25
KC	C- 3983	19	0.88±0.04	1.15	0.51
KC	C- 3985	20	1±0.08	1.94	0.57
KC	C- 3988	20	2.04±0.15	3.38	0.75
KC	C- 3989	19	2.61±0.13	3.51	1.57
KC	C- 3992	19	0.89±0.06	1.51	0.5
KC	C- 3995	19	0.87±0.05	1.5	0.49
KC	C- 4001	20	0.82±0.06	1.58	0.41
KC	C- 4003	20	1.91±0.13	3.54	1.01
KC	C- 4006	20	0.85±0.09	1.86	0.1
KC	C- 4008	19	0.41±0.03	0.62	0.19
KC	C- 4010	19	0.86±0.05	1.43	0.51
KC	C- 4011	20	1.18±0.05	1.7	0.85
KC	C- 4012	20	0.83±0.05	1.36	0.5
KC	C- 4013	20	2.03±0.25	4.69	0.96
KC	C- 4028	19	0.62±0.07	1.11	0.35
[truncated: 2,236 more rows]
