# Supplementary material for: Analyses of plasma metabolites using a high performance four-channel CIL LC-MS method and identification of metabolites associated with enteric methane emissions in beef cattle
Source: PLoS One. 2024 Mar 1;19(3):e0299268. doi: 10.1371/journal.pone.0299268 (PMC10906882; doi:10.1371/journal.pone.0299268)
Supplement: S3 Table — (XLSX) [file pone.0299268.s003.xlsx]

## Sheet: Supplemental Table 2
Supplemental Table 2. List of peak pairs detected from CIL LC-MS measurement of the samples (experimental data with imputated value). Note that in "Peak Pair Information" section, column "No." shows individual peak pair number coded from the LC-MS experiment. Column "RT (s)" shows the retention time of the peak pair detected in sec. Column "Normalized RT (s)" shows the corrected retention time of…
Peak Pair Information									Identification Level	Tier 1 - Positive Identification (CIL Library)				Tier 2- High Confidence Putative Identification (LI Library)						Tier 3 - Putative Identification (MyCompoundID Library)			Missing Ratio	020C_68_01_12405_Spectrum.csv	044C_60_01_12385_Spectrum.csv	068C_65_01_12399_Spectrum.csv	084C_59_01_12383_Spectrum.csv	114C_66_01_12401_Spectrum.csv	122C_57_01_12379_Spectrum.csv	134C_55_01_12375_Spectrum.csv	164C_56_01_12377_Spectrum.csv	182C_67_01_12403_Spectrum.csv	326C rerun_70_01_12421_Spectrum.csv	348C_63_01_12395_Spectrum.csv	352C_52_01_12367_Spectrum.csv	362C_53_01_12369_Spectrum.csv	376C_69_01_12407_Spectrum.csv	380C_64_01_12397_Spectrum.csv	384C_62_01_12393_Spectrum.csv	388C_61_01_12391_Spectrum.csv	410C_54_01_12371_Spectrum.csv	416C_51_01_12365_Spectrum.csv	428C_58_01_12381_Spectrum.csv	500E_35_01_12325_Spectrum.csv	502E_39_01_12333_Spectrum.csv	504E_43_01_12345_Spectrum.csv	510E_36_01_12327_Spectrum.csv	512E_42_01_12343_Spectrum.csv	518E rerun_32_01_12321_Spectrum.csv
No	RT (s)	Normalized RT (s)	m/z_light	m/z_heavy	Neutral Mass (Da)	Intensity	nCharge	nTag		HMDB No.	Compound	Mass Error (ppm)	RT Error (s)	LI Library No.	Compound	Mass Error (ppm)	RT Error (s)	Kingdoms Matched	Kingdoms	Zero-reaction	One-reaction	Two-reaction
A- 1	121.5	93.2	268.046	270.053	33.9874	82860.2	1	1	Tier 3 zero-reaction											1	1	81	0	1.414	2.291	1.734	2.353	1.964	1.613	1.893	1.781	1.87	2.448	1.547	1.848	1.275	1.467	1.519	1.877	1.463	1.729	1.904	2.008	1.85	1.63	1.451	1.13	1.928	1.433
A- 2	122.3	94	364.021	366.028	129.962	59884.5	1	1	Tier 3 only two-reaction											0	0	1	0	0.99	1.016	1.101	1.096	1.049	0.857	0.632	0.746	0.897	1.272	0.63	0.848	0.732	0.897	0.84	0.908	0.792	0.63	0.945	0.871	0.603	1.206	0.809	0.604	0.816	0.792
A- 3	123.1	94.8	286.029	288.036	51.9712	133283	1	1	Tier 3 one-reaction											0	1	5	0	0.969	0.7	1.125	1.201	0.702	1.059	0.936	0.687	1.056	1.187	0.762	0.995	1.009	1.033	0.728	1	0.614	0.828	0.948	0.948	0.667	1.102	0.828	0.591	0.941	1.014
A- 4	123.7	95.5	296.032	298.039	61.9741	507908	1	1	Unidentified														0	0.73	0.636	0.806	0.957	0.812	0.669	0.596	0.735	0.761	0.944	0.572	0.725	0.682	0.816	0.637	0.804	0.68	0.537	0.701	0.847	0.601	0.779	0.631	0.479	0.766	0.677
A- 5	129.6	101.3	375.077	377.084	141.019	47019.3	1	1	Tier 1	HMDB00224	O-Phosphoethanolamine	1.33	19.9										0	0.997	1.545	1.261	1.124	0.79	1.132	0.978	1.669	0.626	1.677	0.978	1.299	1.165	0.972	0.854	1.217	0.902	0.896	1.045	1.22	0.667	1.418	0.839	2.188	1.582	1.013
A- 6	130.3	102	389.128	391.135	155.07	133381	1	1	Tier 3 zero-reaction											1	14	279	0	0.771	0.823	0.971	1.024	0.77	0.698	0.756	0.666	0.822	0.835	0.617	0.874	0.604	0.786	0.926	0.796	0.737	0.843	0.969	0.875	1.017	0.923	0.936	0.861	0.731	0.883
A- 10	150	121.8	276.08	278.087	42.0214	233097	1	1	Tier 3 one-reaction											0	3	196	0	0.456	0.414	0.618	0.621	0.572	0.493	0.38	0.644	0.627	0.759	0.474	0.563	0.487	0.573	0.482	0.509	0.476	0.429	0.64	0.729	0.46	0.817	0.649	0.6	0.636	0.548
A- 11	151	122.8	408.171	410.178	174.113	679763	1	1	Tier 1	HMDB00517	Isomer 1 of Arginine	2.46	23.6										0	0.866	0.666	0.684	0.649	0.778	0.638	0.574	0.667	0.616	0.736	0.768	0.555	0.558	0.707	0.642	0.657	0.606	0.638	0.653	0.65	0.843	0.835	0.811	0.956	0.809	0.788
A- 12	157.6	129.4	359.073	361.08	125.015	962187	1	1	Tier 1	HMDB00251	Taurine	0.62	5										0	0.806	1.149	0.903	0.796	0.814	0.857	0.625	0.788	0.721	0.848	0.743	0.68	0.511	1.022	0.667	0.25	0.757	0.433	0.635	0.975	0.57	1.067	0.665	0.879	1.063	0.828
A- 13	160.2	131.9	403.144	405.151	169.086	194199	1	1	Tier 1	HMDB00001	1-Methylhistidine	1.75	1.7										0	0.65	0.564	0.711	1.031	0.893	0.535	0.416	0.947	0.721	1.067	0.569	0.772	0.813	0.719	0.685	1.001	0.595	0.607	1.08	1.062	0.995	1.248	0.993	0.77	0.915	0.961
A- 14	166.8	138.5	380.164	382.171	146.106	55430	1	1	Tier 3 zero-reaction											4	23	200	0.0147	0.714	0.268	0.662	0.796	1.009	1.315	0.546	1.182	1.209	1.199	1.363	0.926	0.734	1.067	0.948	0.573	0.789	0.913	1.035	0.992	0.54	0.729	1.146	0.616	1.021	0.816
A- 15	171.7	143.4	366.112	368.119	132.054	684748	1	1	Tier 2					AAA00597000	Isomer 2 of L-Asparagine/D-Asparagine	1.02	36.6	Animals	Animals, Fungi, Plants, Prokaryotes				0	0.768	0.7	0.801	0.62	0.663	0.871	0.765	0.66	0.624	0.635	0.744	0.662	0.653	0.812	0.83	0.833	0.74	0.936	0.717	0.71	0.961	0.749	0.927	0.946	0.753	0.793
A- 16	173.4	145.2	366.148	368.155	132.09	108052	1	1	Tier 2					AAA00425000	Isomer 1 of L-Ornithine/D-Ornithine	0.04	198.4	Animals	Animals, Fungi, Plants, Prokaryotes				0	0.451	0.19	0.697	0.731	0.498	0.877	0.269	0.934	0.891	1.026	1.403	0.716	0.702	0.789	1.207	0.352	0.867	0.662	0.776	0.817	0.648	0.611	1.366	0.795	1.29	0.755
A- 18	185.6	160.9	408.171	410.178	174.113	2.72169e+06	1	1	Tier 1	HMDB00517	Arginine	2.32	14.5										0	0.871	0.699	0.684	0.64	0.795	0.626	0.578	0.662	0.642	0.744	0.774	0.545	0.567	0.717	0.671	0.662	0.616	0.641	0.647	0.675	0.861	0.834	0.821	0.985	0.83	0.763
A- 19	185.7	161	380.095	382.102	146.037	351293	1	1	Tier 3 zero-reaction											2	8	147	0.0147	0.621353	0.731	0.726	0.815	0.688	0.728	0.659	0.652	0.835	0.869	0.661	0.799	0.648	0.689	0.7	0.744	0.513	0.706	0.741	0.767	0.758	0.746	0.714	0.757	0.749	0.761
A- 20	185.7	161	380.112	382.119	146.054	571683	1	1	Tier 3 only two-reaction											0	0	1	0.8088	0.612874	0.655	0.317885	0.337022	0.329742	0.53586	0.297529	0.306421	0.293215	0.824	0.27148	0.397022	0.529	0.672	0.67	0.338098	0.302999	0.676	0.727	0.576988	0.295545	0.319212	0.306428	0.309324	0.327887	0.327933
A- 21	185.7	161	380.186	382.194	146.127	158061	1	1	Tier 3 one-reaction											0	1	1	0.1176	0.736	0.725	0.712	1.07053	0.806	0.819	0.701	0.748	0.68	0.837	0.792	0.994	0.812	0.635	0.837	0.64	0.665	0.806	0.7	0.798	0.867	0.769865	0.687676	0.713	0.693	0.805
A- 22	187.9	163.9	366.112	368.119	132.054	822482	1	1	Tier 1	HMDB00168	Isomer 1 of Asparagine	0.94	16.1										0	0.779	0.721	0.809	0.635	0.68	0.887	0.775	0.658	0.648	0.638	0.761	0.676	0.64	0.825	0.858	0.829	0.744	0.941	0.712	0.725	0.976	0.786	0.932	0.958	0.764	0.82
A- 23	189.1	165.5	380.149	382.156	146.09	462863	1	1	Unidentified														0.7647	0.58085	0.706	0.58085	0.58085	1.03295	0.58085	1.034	0.728099	0.781065	1.149	0.58085	1.05766	0.601	0.83043	0.83043	0.750592	0.83043	0.743	0.771	0.58085	0.58085	0.58085	0.68601	1.07165	0.706	0.58085
A- 24	189.2	165.6	509.171	511.178	275.113	182023	1	1	Tier 1	HMDB0028817	Glutamyl-Glutamine	1.36	4.2										0	0.715	0.817	0.743	0.798	0.525	0.66	0.576	0.922	0.633	0.729	0.514	0.645	0.592	0.556	0.618	0.872	0.415	0.633	0.574	0.584	0.96	0.924	0.658	0.909	1.001	0.88
A- 25	196.1	174.8	408.196	410.203	174.138	65672.8	1	1	Tier 3 one-reaction											0	9	127	0	0.487	0.613	0.521	0.663	0.667	0.641	0.567	0.756	0.508	0.796	0.538	0.971	0.816	0.808	0.546	0.923	0.841	0.529	0.655	0.958	0.974	1.246	0.821	1	0.803	0.896
A- 26	198.5	178	380.128	382.135	146.07	9.21832e+06	1	1	Tier 1	HMDB00641	Isomer 1 of Glutamine	2.14	21.2										0	0.634	0.749	0.725	0.826	0.756	0.727	0.702	0.706	0.676	0.923	0.622	0.863	0.647	0.675	0.727	0.801	0.615	0.755	0.812	0.743	0.737	0.767	0.719	0.748	0.731	0.79
A- 27	202.2	182.9	409.155	411.162	175.097	1.85753e+06	1	1	Tier 2					AAA00423000	Isomer 1 of L-Citrulline	2.18	41.5	Animals	Animals, Fungi, Plants, Prokaryotes				0	0.785	0.768	1.064	0.793	0.777	0.594	0.458	0.804	0.856	0.908	0.767	0.73	0.765	0.635	0.718	0.747	0.593	0.609	0.625	0.84	0.648	0.978	0.607	0.854	0.858	1.028
A- 28	204.7	186.2	422.212	424.218	188.153	303550	1	1	Tier 3 zero-reaction											1	4	83	0	0.672	0.633	0.729	0.917	0.76	0.708	0.678	0.754	0.651	0.738	0.601	0.801	0.782	0.691	0.795	0.874	0.684	0.608	0.8	1.057	0.943	1.098	0.885	0.882	0.963	0.89
A- 30	209.4	192.4	366.112	368.119	132.054	2.45406e+06	1	1	Tier 1	HMDB00168	Asparagine	1.16	12.4										0	0.819	0.838	1.028	0.644	0.807	1.674	1.197	0.713	0.851	0.809	0.832	0.802	0.749	0.87	0.891	0.857	0.758	1.093	0.797	0.808	1.163	1.022	1.013	1.539	0.943	1.02
A- 31	211.3	194.9	414.123	416.129	180.064	1.17138e+06	1	1	Tier 3 zero-reaction											17	87	716	0	0.68	0.463	0.639	0.822	0.614	0.659	0.53	0.891	0.728	0.946	0.678	0.729	0.587	0.842	0.59	0.61	0.626	0.547	0.771	0.786	0.572	0.788	0.629	0.536	0.78	0.66
A- 32	213	197.2	493.176	495.183	259.118	95880.4	1	1	Tier 2					AAA00807000	Linatine	1.39	204.1	Animals	Animals, Fungi, Plants, Prokaryotes				0	0.31	0.315	0.278	0.471	0.474	0.276	0.439	0.45	0.328	0.33	0.265	0.401	0.336	0.448	0.393	0.262	0.171	0.315	0.311	0.276	1.527	1.027	0.847	0.791	1.241	0.835
A- 33	222.4	209.6	422.186	424.193	188.128	245167	1	1	Tier 1	HMDB00670	Homoarginine	1.82	29.6										0	1.662	1.421	1.227	1.026	2.09	1.728	1.629	1.11	1.575	1.064	1.06	1.257	1.469	1.256	1.215	1.004	1.157	1.564	1.689	1.825	0.447	0.694	0.502	0.607	0.45	0.526
A- 34	225.7	214	694.11	696.117	460.051	82145.9	1	1	Tier 3 one-reaction											0	1	86	0	0.505	0.324	0.422	0.526	0.437	0.559	0.442	0.535	0.408	0.472	0.293	0.515	0.403	0.562	0.387	0.563	0.429	0.414	0.519	0.573	0.335	0.482	0.603	0.456	0.547	0.451
A- 35	227.6	216.6	436.2	438.206	202.141	519585	1	1	Tier 3 zero-reaction											2	4	30	0	0.775	0.643	0.666	0.842	0.809	0.625	0.642	0.682	0.717	0.794	0.607	0.693	0.724	0.655	0.759	0.924	0.701	0.568	0.721	0.931	0.939	0.827	0.817	0.892	0.877	0.834
A- 36	227.9	216.8	380.129	382.135	146.07	4.41669e+07	1	1	Tier 1	HMDB00641	Glutamine	2.98	17.6										0	0.628	0.772	0.726	0.818	0.756	0.72	0.701	0.703	0.669	0.919	0.624	0.848	0.636	0.677	0.735	0.798	0.626	0.752	0.807	0.735	0.741	0.774	0.72	0.751	0.742	0.784
A- 37	228.4	217.5	700.254	702.26	466.196	105259	1	1	Tier 3 one-reaction											0	8	155	0.0294	0.871	0.792	0.706	0.798	0.741	0.744	0.669	0.47151	0.702	0.92	0.617	0.996	0.901	0.735	1.089	0.518	0.74	1.125	1.057	0.756	0.681	1.049	0.824	0.828	0.764	0.744
A- 38	228.9	218.2	721.216	723.222	487.158	77480.6	1	1	Tier 3 one-reaction											0	7	383	0	0.702	0.678	0.79	0.698	0.892	0.652	0.726	0.665	0.803	0.985	0.715	0.854	0.597	0.762	0.74	0.724	1.053	0.732	0.834	0.707	0.931	0.858	0.662	0.901	0.821	0.638
A- 39	230.3	220.1	471.144	473.151	237.086	85147.6	1	1	Tier 2					AXA00042000	Biopterin	0.61	141.7						0	0.438	0.224	0.57	0.983	0.477	0.769	0.376	0.887	0.712	1.117	0.714	0.764	0.628	0.755	1.294	0.509	0.743	0.684	0.585	0.598	0.816	0.658	1.047	0.565	0.996	0.642
A- 40	231.2	221.2	510.191	512.198	276.133	137494	1	1	Tier 2					AAA00734000	N6-(L-1,3-Dicarboxypropyl)-L-lysine	1.31	85.6	Animals	Animals, Fungi, Plants, Prokaryotes				0	0.472	0.253	0.678	0.907	0.737	0.92	0.32	0.952	0.967	1.06	1.211	0.776	0.656	0.738	1.165	0.421	0.73	0.735	0.728	0.923	0.493	0.668	1.26	0.572	1.092	0.703
A- 41	231.8	222.1	455.149	457.156	221.091	110116	1	1	Tier 3 zero-reaction											7	53	726	0	0.709	0.63	0.845	1.153	0.81	0.665	0.661	1.032	0.815	1	0.706	0.847	0.78	0.936	0.632	0.858	0.716	0.623	0.778	0.86	0.794	1.058	0.718	0.663	0.885	0.83
A- 42	232.7	223.3	436.194	438.201	202.136	585649	1	1	Tier 3 only two-reaction											0	0	70	0.6176	0.83	0.695335	0.718	0.738794	0.773	0.7	0.764001	0.675	0.734	0.764001	0.764001	0.618	0.9	0.683	0.764001	0.802	0.764001	0.764001	0.764001	0.764001	0.887	1.235	0.804437	0.46346	0.764001	0.764001
A- 43	235	226.4	380.087	382.093	146.028	1460208	1	1	Tier 3 only two-reaction											0	0	5	0.0147	0.655	0.742	0.722	0.82	0.623	0.667	0.658	0.626	0.588	0.876	0.612	0.812	0.633	0.711	0.718	0.53121	0.632	0.739	0.825	0.657	0.654	0.763	0.711	0.682	0.689	0.754
A- 44	235	226.4	380.181	382.188	146.122	1.35399e+06	1	1	Tier 3 only two-reaction											0	0	7	0.1324	0.625	0.652138	0.56926	0.969	0.699	0.71	0.56926	0.728	0.664	0.56926	0.602	0.801	0.665	0.56926	0.757	0.711569	0.728	0.711	0.828	0.725	0.688	0.891	0.56926	0.736	0.716	0.823
A- 46	236.1	227.8	409.155	411.162	175.097	7.0342e+06	1	1	Tier 1	HMDB00904	Citrulline	2.6	3.4										0	0.795	0.778	1.063	0.772	0.799	0.584	0.446	0.806	0.856	0.915	0.772	0.73	0.761	0.65	0.738	0.731	0.59	0.607	0.619	0.845	0.643	0.987	0.593	0.858	0.859	1.025
A- 47	236.6	228.5	409.096	411.103	175.038	501860	1	1	Tier 3 one-reaction											0	1	57	0	0.797	0.852	1.037	0.737	0.847	0.546	0.661	0.892	0.819	0.911	0.474	0.686	0.677	0.52	0.748	0.728	0.553	0.581	0.802	0.856	0.888	0.877	0.62	0.92	0.85	1.041
A- 49	237.3	229.4	380.146	382.152	146.087	1.96345e+06	1	1	Tier 3 only two-reaction											0	0	36	0.2647	0.693	0.64026	0.64026	0.809	0.692	0.64026	0.732	0.728	0.61	0.956	0.583	0.829	0.64026	0.64026	0.744	0.76	0.677	0.373185	9.999	0.73	0.756	0.811	0.362139	1.411	0.74	0.983
A- 50	237.7	229.9	438.134	440.14	204.075	144328	1	1	Tier 1	HMDB0028819	Glutamyl-Glycine	1.6	29.9										0	0.52	0.886	0.838	1.196	0.811	0.835	0.96	0.755	0.642	0.89	0.5	0.733	0.883	0.877	1.018	0.882	0.563	0.713	0.597	0.86	0.949	0.796	0.655	0.746	0.932	0.636
A- 51	239.5	232.3	838.367	842.381	371.258	52464.2	1	2	Tier 3 one-reaction											0	2	156	0	1.107	0.974	0.821	0.823	1.079	1.699	0.91	0.997	1.386	0.812	1.019	1.102	0.956	1.048	1.079	0.738	1.151	0.988	1.056	1.166	0.754	0.753	1.109	0.843	0.918	1.093
A- 52	241.1	234.3	482.16	484.166	248.101	57912.6	1	1	Tier 1	HMDB0029060	Threoninyl-Glutamate	1.26	8.7										0	0.571	0.76	0.886	0.692	0.848	0.723	0.843	0.661	0.714	0.759	0.789	0.522	0.766	0.975	1.158	0.951	0.438	0.583	0.765	0.98	0.672	1.056	1.376	0.999	0.669	0.839
A- 53	243.4	237.4	339.131	341.138	105.073	571530	1	1	Tier 3 only two-reaction											0	0	1	0.7059	5.01755	1.045	0.842	0.746781	0.45612	0.731	0.828	0.633503	1.03531	0.74	0.844	0.606062	8.16109	3.52468	0.609893	8.20918	0.998	1.003	4.67777	6.39886	8.4341	0.587894	0.911162	0.5	0.570146	5.89217
A- 54	243.6	237.8	849.351	851.359	615.293	98421.1	1	1	Tier 3 one-reaction											0	8	237	0	0.716	0.606	0.948	0.666	1.08	0.646	0.784	1.113	0.811	0.921	0.594	0.811	0.668	0.813	0.711	0.949	0.906	0.485	0.835	0.992	0.473	1.095	0.591	0.707	0.53	1.004
A- 55	244	238.2	720.306	722.312	486.248	71142.6	1	1	Tier 3 one-reaction											0	2	210	0	0.778	0.878	0.897	0.857	0.911	0.795	0.685	0.951	0.708	1.022	0.587	0.768	0.721	0.791	0.735	0.766	0.787	0.68	1.074	0.995	0.446	0.825	0.771	0.676	0.528	1.26
A- 57	245.4	240.1	503.613	507.627	36.5038	150998	1	2	Unidentified														0	0.748	0.776	0.943	0.75	0.838	1.053	1.072	0.999	0.968	0.958	1.095	0.702	0.668	0.868	0.903	0.886	0.904	0.771	1.172	1.25	0.897	1.041	0.838	0.621	0.808	1.076
A- 60	248.9	244.7	506.102	510.115	38.993	1.02028e+06	1	2	Unidentified														0.1765	0.744	0.752857	0.702	0.627	0.752857	0.803	0.776	0.751	0.767	0.914	0.844	0.684	0.693	1.39925	0.831	1.39925	0.715	0.763	0.811	0.826	0.708	0.803	0.795	1.39925	0.736	0.684
A- 61	249.5	245.5	414.123	416.13	180.065	3.30503e+06	1	1	Tier 3 zero-reaction											17	87	727	0	0.764	0.618	0.781	0.948	0.717	0.673	0.66	0.938	0.823	0.992	0.714	0.76	0.701	0.923	0.638	0.72	0.67	0.574	0.809	0.846	0.636	0.909	0.664	0.659	0.864	0.728
A- 62	250.1	246.4	559.156	561.161	325.098	50159.2	1	1	Tier 3 one-reaction											0	11	219	0.1029	0.891	0.991	0.683	0.56419	0.633	0.845	0.788	1.342	0.56419	1.04311	0.352	0.457	0.673	1.521	0.84468	1.168	0.763	1.127	0.873	0.893	0.529	1.006	0.539	0.894	0.706	0.84992
A- 63	251.8	248.6	582.104	586.117	114.994	223739	1	2	Tier 3 only two-reaction											0	0	38	0	0.925	0.705	0.776	0.766	0.841	0.921	0.85	0.898	0.908	0.913	0.958	0.798	0.743	0.876	0.853	0.805	0.794	0.879	0.965	0.996	0.749	0.929	0.862	0.726	0.867	0.945
A- 64	252.3	249.2	604.139	608.153	137.03	80682.9	1	2	Tier 3 only two-reaction											0	0	41	0	0.796	0.812	0.956	0.829	0.8	1.019	0.832	0.814	0.912	0.886	0.842	0.752	0.736	0.88	0.862	0.787	0.823	0.924	1.025	1.155	0.865	1.034	0.898	0.612	0.857	0.878
A- 65	252.4	249.3	620.112	624.125	153.002	74332.3	1	2	Tier 3 only two-reaction											0	0	11	0	0.836	0.931	0.921	0.667	0.851	0.907	0.766	0.841	0.87	0.908	0.918	0.893	0.692	1.018	0.809	0.863	0.708	0.842	0.989	1.011	0.735	1.021	0.835	0.752	0.803	0.864
A- 66	252.7	249.8	291.064	293.07	114.011	184429	2	2	Tier 3 only two-reaction											0	0	34	0	0.721	0.618	0.739	0.637	0.844	0.766	0.745	0.652	0.677	0.92	0.781	0.559	0.608	0.648	0.693	0.709	0.768	0.79	0.799	0.802	0.66	0.818	0.648	0.862	0.776	0.793
A- 67	252.8	249.9	745.18	747.185	511.122	86144.8	1	1	Tier 3 zero-reaction											2	5	280	0	0.276	0.242	0.361	0.293	0.301	0.318	0.308	0.341	0.362	0.349	0.322	0.298	0.192	0.305	0.34	0.288	0.233	0.186	0.411	0.482	0.292	0.286	0.302	0.302	0.367	0.22
A- 68	253.7	251	503.613	505.62	269.555	260092	1	1	Unidentified														0	0.457	0.429	0.464	0.384	0.452	0.473	0.603	0.474	0.444	0.456	0.496	0.417	0.404	0.456	0.502	0.5	0.517	0.438	0.526	0.515	0.469	0.507	0.457	0.396	0.442	0.55
A- 69	254.3	251.9	503.112	505.118	538.107	452738	2	2	Tier 3 one-reaction											0	4	184	0	0.449	0.405	0.379	0.346	0.453	0.501	0.414	0.427	0.437	0.448	0.392	0.413	0.418	0.413	0.448	0.438	0.456	0.407	0.5	0.528	0.444	0.428	0.456	0.342	0.415	0.446
A- 70	254.5	252.1	505.62	507.627	271.562	134904	1	1	Unidentified														0	1.821	1.67	1.956	1.832	1.857	2.239	1.872	2.056	2.169	2.122	1.987	1.728	1.673	1.929	1.904	2.016	1.79	1.71	2.225	2.399	1.782	2.047	1.885	1.576	1.759	1.964
A- 72	258.4	257.3	429.117	431.123	195.058	132796	1	1	Tier 3 one-reaction											0	10	292	0	0.705	0.742	1.383	1.221	1.385	0.675	0.557	0.725	0.751	1.401	0.827	0.987	0.862	0.772	0.7	0.826	0.991	0.903	0.814	1.035	0.795	0.985	0.938	0.706	0.825	0.749
A- 73	259.3	258.5	325.122	327.128	91.0635	165258	1	1	Tier 3 one-reaction											0	18	290	0	0.924	0.951	1.433	1.037	1.299	0.71	1.155	1.042	1.393	0.843	0.796	1.258	1.068	0.76	1.108	1.341	1.05	1.044	0.908	1.178	0.604	0.785	0.585	0.405	0.534	0.563
A- 74	260.2	259.7	290.045	292.051	111.973	39365.2	2	2	Tier 3 only two-reaction											0	0	12	0	0.618	0.734	0.96	0.827	0.573	0.996	1.203	1.022	0.776	0.897	0.772	1.067	0.816	0.629	0.662	0.583	0.894	0.989	1.241	1.104	0.64	0.869	1.432	0.667	1.069	0.919
A- 75	260.7	260.4	399.105	401.112	165.047	281116	1	1	Tier 1	HMDB02005_2	Methionine Sulfoxide - Isomer	2.78	8.4										0	0.814	0.815	0.833	0.691	0.74	0.783	0.725	0.669	0.869	0.75	1.005	0.786	0.641	0.864	0.956	0.885	0.825	0.832	0.826	0.869	0.762	0.796	0.862	0.799	0.656	0.754
A- 77	262	262	515.17	517.177	281.112	93154.5	1	1	Tier 2					AXA00420000	2'-O-Methyladenosine	0.75	174						0	0.286	0.181	0.472	0.706	0.564	0.917	0.322	0.854	0.998	0.732	0.945	0.887	0.892	0.581	1.368	0.439	0.703	0.768	0.829	0.719	0.65	0.432	1.22	0.546	0.691	0.782
A- 79	264.9	267	325.086	327.092	91.0276	95181.3	1	1	Tier 3 one-reaction											0	4	244	0	0.835	0.756	0.946	1.016	0.79	0.792	0.659	0.968	0.762	0.934	0.584	0.692	0.879	0.911	0.829	0.968	0.677	0.65	0.729	1.066	0.737	1.12	0.708	0.7	0.873	0.825
A- 80	267.5	272.7	392.103	394.11	158.045	350786	1	1	Tier 3 zero-reaction											1	3	60	0	0.724	0.657	0.733	0.686	0.745	0.737	0.658	0.947	0.639	0.643	0.559	0.76	0.875	0.796	0.727	0.81	0.6	0.55	0.791	1.075	0.666	0.905	0.778	0.632	0.786	0.787
A- 81	267.5	272.8	423.171	425.177	189.112	95479.6	1	1	Tier 1	HMDB00679	Homocitrulline	2.34	4.6										0	1.043	0.919	1.308	0.948	0.918	0.754	0.829	1.184	1.375	1.071	0.731	1.148	0.837	0.894	1.091	1.113	1.085	0.849	1.236	1.479	0.803	1.03	0.902	0.646	0.735	0.855
A- 82	267.8	273.4	339.101	341.108	105.043	1.05223e+07	1	1	Tier 1	HMDB00187	Serine	0.58	9.4										0	0.668	0.91	0.905	0.928	0.949	0.788	0.865	0.707	0.812	0.82	0.854	0.902	0.984	1.134	0.892	1.118	1.059	0.985	0.857	0.866	0.866	0.628	0.769	0.645	0.706	0.648
A- 85	279.3	298.2	519.192	521.198	285.133	194106	1	1	Tier 3 zero-reaction											1	10	348	0	0.271	0.336	0.368	0.564	0.588	0.249	0.278	0.408	0.323	0.428	0.261	0.388	0.322	0.303	0.398	0.311	0.249	0.247	0.254	0.307	1.629	1.097	0.939	0.957	1.178	0.84
A- 86	279.5	298.6	408.16	410.166	174.101	538226	1	1	Tier 2					AAA00437000	N-Acetylornithine	2.34	135.6	Animals	Animals, Fungi, Plants, Prokaryotes				0	0.697	0.725	0.953	0.684	0.755	0.664	0.601	0.848	1.176	0.936	0.776	0.822	1.107	0.772	0.715	0.803	0.859	0.552	0.89	1.177	0.705	1.211	0.957	0.696	0.724	0.75
A- 87	280.1	300	499.155	503.169	32.046	72910.2	1	2	Unidentified														0	1.364	1.239	1.665	1.311	1.561	1.67	1.573	1.795	1.996	1.297	1.755	1.355	1.502	1.644	1.72	1.373	1.377	1.376	1.709	1.478	1.588	1.451	1.369	1.38	1.344	1.673
A- 88	281.1	302	322.121	324.128	88.0631	73424.2	1	1	Tier 3 one-reaction											0	12	186	0	0.905	0.688	0.851	0.964	0.753	0.57	0.712	0.807	0.66	0.935	0.575	1.205	0.725	0.641	0.521	0.807	0.571	0.569	0.619	0.625	0.761	0.966	0.611	0.779	0.731	0.893
A- 89	282.4	304.4	480.144	482.151	246.086	60302.8	1	1	Tier 3 zero-reaction											2	28	446	0	1.052	0.771	0.955	1.273	0.804	0.758	0.603	0.72	0.678	1.489	0.691	0.748	1.083	0.851	0.753	1.026	0.976	0.897	0.759	0.99	0.642	1.765	0.963	0.856	0.928	0.6
A- 90	285.1	308.6	452.149	454.157	218.09	162398	1	1	Tier 1	HMDB0028686	Alanyl-Glutamic acid	0.23	10.4										0	0.708	0.879	0.596	0.777	0.518	0.574	0.645	0.864	0.669	0.863	0.576	0.525	0.782	0.796	0.569	0.842	0.45	0.607	0.498	0.668	0.773	0.683	0.705	0.747	0.958	0.59
A- 91	288	313.1	381.113	383.119	147.054	1.50153e+07	1	1	Tier 1	HMDB00148	Glutamic Acid	2.59	10.1										0	0.773	1.002	0.659	1.016	0.761	0.781	0.733	0.831	0.587	1.177	0.445	0.785	0.7	0.77	0.532	0.855	0.97	0.631	0.795	0.758	0.493	0.786	0.753	0.925	0.915	0.818
A- 93	288.6	314.1	403.094	405.101	169.036	214922	1	1	Tier 3 only two-reaction											0	0	8	0	0.76	1.053	0.684	0.976	0.832	0.771	0.676	0.784	0.533	1.316	0.428	0.847	0.714	0.805	0.563	0.783	0.975	0.53	0.74	0.741	0.495	0.83	0.811	0.968	0.941	0.851
A- 94	291.2	318.2	414.123	416.13	180.065	1.53564e+07	1	1	Tier 3 zero-reaction											17	87	727	0	0.822	0.707	0.853	1.082	0.794	0.661	0.704	1.032	0.911	1.026	0.723	0.816	0.713	0.968	0.669	0.815	0.702	0.589	0.849	0.906	0.758	0.982	0.662	0.731	0.875	0.765
A- 95	292.4	320.1	455.15	457.157	221.092	379766	1	1	Tier 3 zero-reaction											7	53	726	0	0.784	0.712	0.874	1.066	0.79	0.718	0.737	0.985	0.944	0.993	0.706	0.81	0.752	0.918	0.638	0.822	0.692	0.562	0.872	0.884	0.788	0.952	0.713	0.705	0.926	0.75
A- 96	292.5	320.1	408.16	410.167	174.102	147010	1	1	Tier 2					AAA00437000	Isomer 1 of N-Acetylornithine	3.4	114.1	Animals	Animals, Fungi, Plants, Prokaryotes				0	0.719	0.742	0.974	0.761	0.816	0.741	0.632	0.861	1.249	0.935	0.801	0.895	1.125	0.899	0.797	0.811	0.946	0.573	0.922	1.164	0.721	1.177	0.953	0.72	0.724	0.742
A- 97	293.8	322.2	477.131	479.138	243.073	220110	1	1	Tier 3 one-reaction											0	4	226	0	0.816	0.747	0.923	1.133	0.855	0.769	0.731	1.045	1.114	1.059	0.761	0.775	0.717	1.112	0.763	0.895	0.677	0.587	0.9	0.959	0.794	0.938	0.729	0.85	1.095	0.883
A- 98	294.2	322.8	367.096	369.103	133.038	1.41845e+06	1	1	Tier 1	HMDB00191	Aspartic Acid	1.02	13.2										0	0.599	0.97	0.644	0.748	0.487	0.814	0.576	0.93	0.336	0.945	0.418	0.751	0.551	0.649	0.431	0.667	0.702	0.6	0.581	0.668	0.655	0.818	0.67	1.125	0.894	0.75
A- 99	295.2	324.4	365.117	367.124	131.059	7.05962e+06	1	1	Tier 1	HMDB00725	4-Hydroxyproline	1.54	14.2										0	0.273	0.325	0.375	0.506	0.426	0.384	0.368	0.41	0.357	0.334	0.275	0.478	0.426	0.475	0.402	0.518	0.36	0.385	0.356	0.35	1.427	0.843	1.04	0.934	1.184	0.929
A- 101	301	333.4	498.075	500.082	264.017	79086	1	1	Tier 3 one-reaction											0	8	145	0	0.95	0.774	0.868	1.101	0.719	0.697	0.676	1.187	0.826	1.086	0.732	0.986	0.889	0.924	0.707	0.817	0.693	0.475	0.796	0.791	0.737	0.98	0.681	0.751	0.865	0.739
A- 102	306	341.2	362.165	364.172	128.107	4.50449e+06	1	1	Tier 3 one-reaction											0	4	44	0	0.978	0.686	0.639	0.593	0.694	0.745	0.633	0.708	0.609	0.798	0.787	0.591	0.517	0.75	0.643	0.751	0.642	0.702	0.787	0.7	0.856	0.916	0.789	0.908	0.843	0.921
A- 103	309.8	347.1	422.175	424.182	188.117	269924	1	1	Tier 1	HMDB00206	N6-Acetyl-Lysine	1.52	4.5										0	1.036	0.688	1.225	0.829	0.896	0.874	0.811	0.81	0.953	0.832	0.717	0.864	1.268	0.849	0.849	0.809	0.89	0.776	0.892	1.111	0.782	1.086	0.737	0.77	0.727	0.751
A- 104	310.1	347.6	366.101	368.107	132.043	175049	1	1	Tier 3 zero-reaction											7	69	753	0	0.573	0.896	0.677	1.267	0.587	0.554	0.608	0.975	0.903	0.786	0.437	0.624	0.717	1.074	0.823	0.641	0.534	0.481	0.869	0.818	0.757	1.084	0.735	1.087	0.736	0.813
A- 105	310.4	347.9	477.145	479.152	243.087	154051	1	1	Tier 1	HMDB00089	Cytidine	2.45	4.3										0	0.644	0.802	0.768	1.053	0.6	0.621	0.639	0.84	0.83	0.552	0.431	0.68	0.742	0.97	0.645	0.595	0.631	0.61	0.753	0.86	0.624	1.016	0.753	0.884	0.69	0.841
A- 107	313.1	350.9	431.175	433.183	197.117	71565.3	1	1	Tier 3 one-reaction											0	3	159	0	2.022	1.911	1.777	2.295	2.212	1.465	1.448	2.629	2.445	1.742	1.222	1.667	2.452	2.077	1.125	1.878	0.904	1.18	1.406	2.037	0.691	0.955	0.81	1.098	1.061	0.606
A- 108	313.3	351.1	477.181	479.188	243.123	110914	1	1	Tier 1	HMDB0029015	Prolyl-Glutamine	1.95	19.9										0	0.437	0.497	0.507	0.475	0.54	0.546	0.618	0.441	0.446	0.547	0.462	0.609	0.5	0.569	0.703	0.495	0.515	0.87	0.464	0.44	0.584	0.655	0.824	0.936	0.592	0.71
A- 109	313.3	351.1	363.149	365.155	129.09	489358	1	1	Tier 2					AAA00770000	4-Guanidinobutanal	0.95	57.5	Animals	Animals, Fungi, Plants, Prokaryotes				0	0.871	0.801	0.783	0.755	0.929	0.678	0.662	0.817	0.721	0.898	0.75	0.651	0.627	0.887	0.699	0.776	0.718	0.796	0.719	0.875	0.891	0.846	1.025	1.024	1.023	0.883
A- 110	316.7	354.9	707.343	709.348	473.284	54038.8	1	1	Tier 3 one-reaction											0	5	364	0	0.927	0.814	0.766	0.733	0.729	0.732	0.892	0.785	1.032	0.911	0.955	0.976	0.782	1.115	0.982	0.83	0.779	0.734	0.738	0.552	0.808	0.767	0.773	0.625	0.628	0.534
A- 111	317.4	355.6	353.117	355.124	119.059	3.00021e+07	1	1	Tier 1	HMDB00167	Threonine	2.41	8.2										0	0.636	0.746	0.784	0.738	0.834	0.907	0.863	0.684	0.757	0.771	0.933	0.705	0.806	0.898	1.082	0.877	0.739	0.829	0.695	0.805	0.717	0.541	0.753	0.743	0.521	0.649
A- 112	318	356.3	462.171	464.178	228.112	1.25877e+06	1	1	Tier 3 zero-reaction											1	8	296	0	0.567	0.455	0.532	0.92	0.582	0.396	0.373	0.541	0.504	0.51	0.445	0.531	0.575	0.751	0.551	0.658	0.425	0.45	0.509	0.61	2.017	0.908	0.931	1.179	1.436	1.034
A- 113	318	356.3	513.193	515.198	279.134	59986.3	1	1	Tier 3 one-reaction											0	15	419	0	0.753	0.336	0.668	0.46	0.727	0.804	0.474	1.101	1.312	0.838	0.89	0.491	0.733	0.784	0.937	0.434	0.715	0.537	0.695	0.656	0.465	0.735	1.138	0.623	0.88	0.712
A- 114	318.1	356.4	367.132	369.139	133.074	141588	1	1	Tier 3 one-reaction											0	40	524	0	0.739	0.607	0.671	0.737	0.801	0.688	0.763	0.602	0.838	0.817	0.701	0.861	0.898	0.718	0.564	0.797	0.791	0.451	0.834	0.609	0.742	0.717	0.827	0.755	0.558	0.59
A- 115	319.2	357.6	389.128	391.135	155.07	2.00972e+06	1	1	Tier 3 zero-reaction											1	14	279	0	0.411	0.185	0.756	0.835	0.503	0.961	0.313	1.148	0.961	1.16	0.871	1.01	0.815	0.793	1.089	0.438	0.749	0.911	0.985	0.785	1.05	0.847	1.391	0.798	1.354	1.105
A- 116	319.3	357.8	436.166	438.173	202.108	115854	1	1	Tier 3 one-reaction											0	4	73	0	0.652	0.522	0.298	0.362	0.385	0.566	0.363	0.512	0.357	0.372	0.63	0.385	0.412	0.624	0.509	0.541	0.49	0.568	0.578	0.462	0.534	0.509	0.591	0.467	0.558	0.62
A- 117	319.5	358	484.152	486.159	250.094	88286.5	1	1	Tier 3 one-reaction											0	10	235	0.0588	0.81189	0.264	0.296	0.563	0.81189	0.271	0.238	0.252	0.81189	0.379	0.203	0.31	0.398	0.377	0.325	0.538	0.81189	0.217	0.294	0.3	1.804	0.733	0.899	0.918	1.323	0.955
A- 118	320.8	359.4	437.07	439.077	203.012	64720	1	1	Tier 3 one-reaction											0	2	37	0	0.978	0.799	0.845	0.76	1.138	0.84	1.063	0.525	0.736	0.859	1.125	0.914	1.095	0.784	1.262	1.088	0.858	0.699	0.702	0.8	0.831	0.631	0.679	0.646	0.782	0.957
A- 119	321.5	360.1	395.128	397.135	161.069	523605	1	1	Tier 1	HMDB00510	Aminoadipic acid	1.67	1.9										0	0.657	1.323	0.964	1.26	0.69	1.7	0.739	1.079	0.661	1.123	0.862	0.86	0.917	0.821	0.841	0.63	0.77	0.746	0.879	1.217	0.517	0.732	0.728	0.833	0.709	0.662
A- 120	322.4	361.2	337.158	339.165	103.099	329836	1	1	Tier 3 one-reaction											0	5	215	0	0.479	0.853	0.828	0.728	0.569	0.705	0.395	0.498	0.487	0.58	0.41	0.584	0.449	0.613	0.576	0.491	0.48	0.416	0.674	0.708	0.883	0.766	0.644	0.756	0.677	0.563
A- 122	328.7	368.2	381.149	383.155	147.091	143854	1	1	Tier 3 one-reaction											0	39	429	0	1.138	0.799	1.057	0.97	1.215	0.867	0.845	0.718	1.324	0.993	1.125	1.02	1.052	1.09	0.974	1.016	1.301	0.573	1.35	1.228	0.75	0.763	0.718	0.727	0.634	0.594
A- 123	329.8	369.4	296.029	298.037	61.9712	189714	1	1	Tier 3 only two-reaction											0	0	3	0	0.941	0.811	1.063	1.105	1.091	0.763	0.661	0.858	1.112	1.365	0.845	1.056	0.856	1.043	0.855	1.07	0.654	0.62	0.992	1.126	0.762	0.955	0.846	0.839	0.878	1.024
A- 124	331.4	371.2	295.108	297.115	61.0496	104994	1	1	Unidentified														0	0.96	1.22	1.356	0.958	1.888	0.751	0.782	1.112	1.302	1.104	0.956	0.96	0.797	0.706	0.898	1.002	0.632	0.623	0.703	1.049	0.758	1.272	1.254	2.527	1.666	0.997
A- 125	331.6	371.4	641.364	643.37	407.305	92118.1	1	1	Tier 3 one-reaction											0	29	352	0	0.893	0.657	0.833	0.632	0.794	0.74	0.629	0.786	0.798	0.692	0.726	0.605	0.819	0.843	0.894	0.657	0.599	0.643	0.67	0.882	0.681	0.598	0.822	0.561	0.559	0.858
A- 126	332	371.8	335.039	337.045	100.98	70289.2	1	1	Tier 3 only two-reaction											0	0	2	0	0.852	0.723	0.87	0.929	0.498	0.779	0.792	0.884	0.549	1.168	1.174	0.761	0.585	0.988	0.761	0.699	1.257	0.821	0.813	1.164	0.757	0.948	0.842	0.667	0.682	1.009
A- 127	333.8	373.8	499.149	501.156	265.09	163732	1	1	Tier 3 one-reaction											0	7	142	0	0.297	0.46	0.454	0.343	0.371	0.437	0.372	0.312	0.423	0.258	0.546	0.381	0.418	0.414	0.385	0.443	0.331	0.385	0.53	0.435	0.31	0.33	0.259	0.293	0.293	0.395
A- 129	336.1	376.4	415.1	417.107	181.042	310564	1	1	Tier 3 one-reaction											0	9	274	0	0.577	0.584	0.798	0.791	0.662	0.561	0.503	0.731	0.597	0.895	0.537	1.062	0.793	0.57	0.71	1.02	0.664	0.452	0.671	0.909	1.08	0.961	1.009	0.643	0.621	0.687
A- 130	336.9	377.3	605.309	607.316	371.25	69490.6	1	1	Tier 3 only two-reaction											0	0	104	0	0.845	0.885	0.636	0.695	0.723	0.896	0.759	0.676	0.659	0.822	0.554	0.591	0.844	0.929	0.633	0.655	0.675	0.744	0.974	0.796	0.824	0.912	0.609	0.832	1.168	0.825
A- 131	337.8	378.3	478.129	480.136	244.071	837825	1	1	Tier 3 zero-reaction											2	29	497	0	0.711	0.627	0.771	0.87	0.666	0.642	0.569	0.735	0.726	0.905	0.48	0.682	1.012	0.737	0.753	1.019	0.747	0.644	0.705	0.988	0.842	1.034	0.924	0.76	0.886	0.789
A- 132	338.8	379.3	407.171	409.177	173.112	50591.4	1	1	Tier 3 only two-reaction											0	0	2	0	1.462	1.635	1.31	1.494	1.686	1.687	1.406	1.696	1.561	1.397	1.584	1.592	1.428	1.205	1.469	1.358	1.403	1.556	1.661	1.44	1.653	1.613	1.687	1.575	1.517	1.562
A- 133	341.5	382.3	540.192	542.199	306.134	79447.8	1	1	Tier 3 one-reaction											0	8	323	0	0.887	0.677	0.822	0.405	0.853	0.612	0.334	0.534	0.529	0.782	0.694	0.514	0.485	0.657	0.396	0.77	0.559	0.835	0.605	0.624	0.929	0.984	0.96	0.862	0.701	0.832
A- 134	341.7	382.5	707.12	711.134	240.011	61674.5	1	2	Tier 3 only two-reaction											0	0	63	0	1.208	1.189	1.308	1.449	1.383	1.401	1.166	1.72	1.494	1.305	0.989	1.331	1.057	1.156	1.273	1.663	1.289	1.211	1.489	1.592	1.223	1.799	1.514	1.139	1.414	1.476
A- 135	341.9	382.8	384.112	386.118	150.053	62022.4	1	1	Tier 3 zero-reaction											10	64	778	0.0147	0.248	0.37	0.394	0.514	0.225	0.346	0.199	0.289	0.318	0.434	0.275	0.347	0.248	0.443	0.147	0.227	0.205	0.11777	0.485	0.262	0.606	1.342	0.33	0.854	0.971	0.421
A- 136	343.5	384.6	442.106	444.114	208.048	45975.5	1	1	Tier 3 one-reaction											0	6	195	0.0147	0.828	0.715	0.952	1.027	0.878	0.53	0.703	0.674	0.751	0.66	0.591	0.996	0.997	0.763	0.788	0.861	0.695	0.87	0.782	0.808	0.882	1.147	0.924	0.903	1.296	1.016
A- 137	343.8	384.9	334.122	336.129	100.064	6.3228e+06	1	1	Tier 3 one-reaction											0	3	242	0	0.674	0.808	0.863	0.922	0.789	0.826	0.873	0.793	0.733	0.926	0.687	0.983	0.679	0.736	0.758	0.949	0.696	0.897	0.908	0.802	0.806	0.825	0.782	0.763	0.879	0.944
A- 138	345.5	386.8	365.116	367.123	131.058	130043	1	1	Tier 2					AAA00806000	5-Amino-2-oxopentanoic acid	0.67	61.7	Animals	Animals, Fungi, Plants, Prokaryotes				0	0.441	0.385	0.677	0.776	0.625	0.397	0.709	0.485	0.512	0.511	0.471	0.671	0.572	0.542	0.527	0.544	0.381	0.481	0.613	0.611	1.203	0.879	0.791	0.838	0.878	0.917
A- 141	348.8	390.4	334.117	336.124	100.059	351583	1	1	Unidentified														0.0588	0.600182	0.719	0.78	0.81	0.716	0.654	0.871	0.745	1.245	0.861	0.614	0.806	0.73	0.696	1.026	1.168	0.709	0.708	0.921	0.856	0.926	0.841	0.747	0.742	0.781	0.901
A- 142	350.1	391.9	348.098	350.105	114.04	966263	1	1	Tier 2					AFA00145000	Isomer 1 of 3-Cyano-L-alanine	9.05	33		Fungi, Plants, Prokaryotes				0	0.762	0.639	0.707	0.514	0.545	0.717	0.701	0.594	0.558	0.547	0.684	0.633	0.476	0.738	0.678	0.758	0.654	0.857	0.651	0.626	0.767	0.673	0.807	0.764	0.732	0.727
A- 144	354.2	396.4	655.123	657.129	421.064	60836.9	1	1	Tier 3 one-reaction											0	5	226	0	0.31	0.353	0.358	0.596	0.485	0.499	0.484	0.274	0.316	0.463	0.456	0.417	0.442	0.546	0.477	0.513	0.416	0.474	0.323	0.467	0.479	0.353	0.267	0.38	0.405	0.312
A- 145	354.6	396.9	663.315	665.322	429.257	67037.2	1	1	Tier 3 one-reaction											0	2	237	0	0.731	0.757	0.778	0.932	0.815	0.937	0.989	0.589	0.629	0.999	0.765	0.927	0.812	1.2	0.884	1.104	0.967	0.739	0.746	0.995	0.867	0.741	0.741	0.598	0.657	0.708
A- 146	354.8	397.3	699.37	701.377	465.312	80734.8	1	1	Tier 3 zero-reaction											2	35	346	0	0.603	0.867	0.785	1.072	0.823	0.912	1.015	0.603	0.616	0.912	0.67	0.796	0.813	0.985	0.763	0.835	0.848	0.758	0.726	0.856	0.939	0.655	0.63	0.585	0.69	0.73
A- 147	355.6	398.1	309.091	311.098	75.0322	45289384	1	1	Tier 1	HMDB00123	Glycine	0.73	2.7										0	0.577	0.884	0.798	1.269	0.787	0.907	1.013	0.621	0.591	0.867	0.679	0.834	0.743	0.939	0.812	0.947	0.704	0.653	0.681	0.852	0.811	0.614	0.549	0.561	0.65	0.626
A- 148	355.7	398.3	657.129	659.136	423.071	54534.8	1	1	Tier 3 one-reaction											0	7	180	0	1.208	1.83	1.36	2.224	1.547	1.439	2.088	1.433	1.206	1.825	1.412	2.003	1.275	1.532	1.713	2.077	2.432	1.437	1.49	1.741	1.558	1.546	1.464	1.09	1.31	1.32
A- 149	356	398.6	393.043	395.05	158.985	62800.1	1	1	Tier 3 only two-reaction											0	0	22	0	0.903	0.962	1.044	1.24	0.655	1.047	1.33	0.936	0.93	1.079	0.75	0.991	0.966	1.15	0.905	1.365	1.002	0.73	0.866	1.003	0.882	0.978	0.727	0.575	0.896	0.705
A- 150	356	398.6	363.132	365.139	129.073	207839	1	1	Unidentified														0.1765	1.089	0.611	1.099	0.969	0.90176	0.689	0.8	0.668	0.958	9.999	1.065	1.445	0.992	1.138	0.855	1.467	0.782	0.576	1.294	0.90176	0.687	0.63	1.1272	3.966	0.883	0.729
A- 151	356.4	399.1	389.128	391.135	155.07	58845.1	1	1	Tier 3 zero-reaction											1	14	279	0.0294	1.263	2.617	2.321	1.592	1.401	0.837	1.069	1.243	1.76	1.435	0.999	1.645	2.161	1.139	1.517	1.259	1.183	2.154	1.035	2.344	1.115	0.985	1.38795	0.728	0.949	1.365
A- 152	356.5	399.2	824.387	826.392	590.329	83818.7	1	1	Tier 3 one-reaction											0	2	161	0	0.641	0.742	0.77	0.95	0.689	1.019	0.876	0.745	0.581	0.829	0.694	0.777	0.729	0.809	0.761	0.774	0.698	0.759	0.756	0.777	0.972	0.647	0.555	0.772	0.415	0.819
A- 153	356.8	399.6	381.142	383.148	147.084	1.00894e+06	1	1	Tier 3 only two-reaction											0	0	14	0.4559	0.792955	1.02516	1.04	1.022	0.853073	0.936	0.88	1.0134	0.792955	0.792955	0.965	9.999	0.792955	0.971	1.24932	1.603	0.792955	0.99946	9.999	0.99946	0.687	0.792955	0.94619	0.792955	0.99946	0.77
A- 155	359.5	402.7	398.128	400.135	164.07	66023.3	1	1	Tier 3 zero-reaction											6	74	776	0	0.236	0.901	0.795	1.636	0.979	0.509	0.562	0.851	0.702	0.543	0.494	0.535	1.295	1.458	0.718	0.885	0.624	0.46	0.525	0.722	0.874	0.445	0.908	0.659	0.677	0.956
A- 156	361.1	404.7	418.082	420.089	184.024	56399.8	1	1	Tier 3 one-reaction											0	3	105	0	1.488	1.156	1.537	1.724	1.37	1.294	1.276	1.402	1.668	2.003	1.093	1.508	1.467	1.705	1.406	1.434	1.224	1.087	1.456	1.563	1.152	1.701	1.531	1.017	1.652	1.433
A- 157	361.3	404.9	471.147	473.153	237.088	85493.5	1	1	Tier 2					AAA01684000	6-Pyruvoyltetrahydropterin	4.51	185.9						0	0.999	0.865	1.098	0.854	0.943	0.887	0.859	0.394	0.741	0.753	0.61	0.436	0.772	0.725	0.928	0.811	0.711	0.761	0.922	0.626	1.129	0.794	0.738	0.897	0.879	0.654
A- 158	362.2	405.9	381.149	383.155	147.09	1.78217e+06	1	1	Tier 3 one-reaction											0	39	429	0	1.104	0.834	1.021	0.942	1.148	0.79	0.839	0.84	1.187	1.023	0.941	0.908	0.937	1.021	0.883	1.151	1.123	0.618	1.182	1.091	0.655	0.792	0.679	0.734	0.634	0.617
A- 159	362.2	405.9	344.106	346.113	110.048	384255	1	1	Tier 3 zero-reaction											1	8	272	0	0.89	1.081	0.838	0.823	0.643	1.057	0.787	0.834	0.793	0.602	0.668	1.025	0.649	0.679	0.809	0.9	0.862	0.716	0.982	0.797	1.102	0.742	0.885	0.681	0.783	0.856
A- 161	362.4	406.2	423.123	425.13	189.065	131649	1	1	Tier 2					AFA00128000	L-2-Amino-6-oxoheptanedioate	2.02	50.9		Fungi, Plants, Prokaryotes				0	0.58	0.443	0.711	1.216	0.696	0.887	0.316	1.245	1.346	1.347	1.339	0.648	1.155	0.968	1.65	0.628	1.015	0.864	0.907	1.043	0.533	0.684	1.542	0.766	0.938	0.784
A- 162	362.8	406.6	351.137	353.144	117.079	75759.4	1	1	Tier 2					AAA00735000	Isomer 1 of 5-Aminopentanoate	0.17	114.2	Animals	Animals, Fungi, Plants, Prokaryotes				0	0.56	0.715	0.722	0.607	0.913	0.872	0.884	0.821	0.655	0.549	0.579	0.615	0.721	0.768	1.021	0.68	0.516	0.451	0.736	0.792	1.359	1.207	0.881	0.919	0.875	0.862
A- 163	363	406.9	747.274	749.281	513.216	1.16991e+06	1	1	Tier 3 one-reaction											0	3	193	0	0.371	0.362	0.476	0.358	0.37	0.323	0.232	0.415	0.378	0.408	0.348	0.351	0.335	0.281	0.327	0.369	0.311	0.331	0.318	0.417	0.273	0.423	0.299	0.353	0.399	0.487
A- 164	363.3	407.3	437.136	439.145	203.078	55410.4	1	1	Tier 3 one-reaction											0	34	406	0	0.571	0.618	1.109	0.741	0.801	0.391	0.646	0.972	0.924	1.454	0.675	0.923	0.656	0.987	0.612	0.838	0.755	0.652	0.59	0.61	0.505	0.574	0.552	0.503	0.637	0.586
A- 165	363.6	407.6	403.121	405.127	169.063	236310	1	1	Tier 3 only two-reaction											0	0	40	0.4265	0.760359	9.77374	0.59035	1.163	0.782	0.760359	0.95062	0.760359	0.760359	0.760359	0.760359	1.057	0.760359	0.952	0.697	1.51	0.760359	0.760359	0.760359	1.197	0.575	0.59035	0.760359	0.760359	0.59035	0.59035
A- 167	364.6	408.9	522.155	524.162	288.097	71633.1	1	1	Tier 3 one-reaction											0	30	522	0.0147	0.341	0.15683	0.619	0.851	0.453	0.87	0.27	1.181	0.896	0.979	0.72	0.847	0.718	0.794	0.966	0.45	0.832	0.809	0.865	0.694	0.989	0.69	1.17	0.637	1.363	0.851
A- 168	367	411.7	475.213	477.22	241.155	90173.4	1	1	Tier 3 only two-reaction											0	0	39	0	0.703	0.85	0.914	0.798	0.767	0.561	0.418	0.8	0.864	1.029	1.045	0.949	0.606	0.91	0.724	0.755	0.636	0.676	0.754	0.671	0.58	0.886	0.592	0.855	0.924	1.065
A- 169	367.6	412.4	385.131	387.138	151.073	732604	1	1	Tier 3 only two-reaction											0	0	4	0	0.748	0.694	0.904	0.668	0.76	0.682	0.467	0.791	0.761	0.817	0.692	0.746	0.762	0.671	0.635	0.713	0.66	0.593	0.688	0.804	0.627	1.044	0.605	0.686	0.83	1.045
A- 170	367.8	412.6	749.28	751.287	515.222	770767	1	1	Tier 3 zero-reaction											1	5	307	0	1.44	1.382	1.671	1.419	1.363	1.062	0.857	1.351	1.347	1.565	1.323	1.317	1.429	1.143	1.263	1.361	1.01	1.103	1.087	1.4	1.11	1.799	1.104	1.35	1.493	1.741
A- 171	369.5	414.6	456.133	458.14	222.075	559411	1	1	Tier 3 zero-reaction											1	53	694	0	0.854	0.721	0.927	1.158	0.839	0.727	0.796	1.06	0.979	1.239	0.854	0.878	0.933	1.019	0.678	0.86	0.742	0.642	0.974	0.942	0.876	1.024	0.684	0.821	0.921	0.794
A- 172	369.7	414.9	480.145	482.151	246.087	185539	1	1	Tier 3 zero-reaction											2	28	450	0	0.805	0.642	0.858	0.864	0.649	0.647	0.594	0.721	0.845	0.782	0.46	0.727	1.006	0.81	0.903	1.024	0.848	0.676	0.711	1.025	0.673	0.971	0.886	0.76	0.832	0.761
A- 173	370.4	415.7	363.174	365.181	129.116	595680	1	1	Tier 3 one-reaction											0	10	194	0	0.601	0.524	0.715	0.737	0.685	0.543	0.65	0.735	0.547	0.817	0.568	0.721	0.791	0.617	0.55	0.793	0.698	0.552	0.829	0.765	0.739	1.097	0.867	0.765	0.837	0.869
A- 175	376.1	422.5	362.117	364.124	128.059	1.74815e+06	1	1	Tier 2					AFA00143000	gamma-Amino-gamma-cyanobutanoate	0.27	50		Fungi, Plants, Prokaryotes				0	0.677	0.81	0.785	0.904	0.833	0.774	0.738	0.725	0.724	0.944	0.65	0.934	0.723	0.731	0.764	0.84	0.633	0.807	0.861	0.803	0.826	0.861	0.797	0.833	0.825	0.856
A- 176	377	423.6	348.137	350.144	114.079	226192	1	1	Tier 3 zero-reaction											1	4	192	0	1.004	0.868	0.958	0.971	1.084	1.014	0.925	1.296	1.018	0.997	0.855	1.584	1.128	1.034	1.033	1.022	0.774	0.76	1.121	1.061	1.259	1.04	1.086	0.863	0.821	0.714
A- 178	382.2	429.7	480.181	482.188	246.123	188329	1	1	Tier 1	HMDB0028903	Isoleucyl-Aspartate	2.15	29.3										0	0.678	0.618	0.667	0.723	0.679	0.617	0.677	0.781	0.977	0.684	0.63	0.695	0.659	0.737	0.687	0.769	0.588	0.619	0.756	0.879	0.677	0.861	0.619	0.767	0.732	0.799
A- 181	384.2	432	459.133	461.141	225.075	205333	1	1	Tier 1	HMDB00089_2	Cytidine - H2O	0.65	10.8										0	0.523	0.719	0.526	0.965	0.555	0.656	0.494	0.789	0.51	0.502	0.353	0.618	0.569	0.887	0.519	0.477	0.368	0.512	0.715	0.787	0.708	0.936	0.747	0.986	0.655	0.777
A- 182	385.3	433.4	592.244	594.251	358.186	62228.5	1	1	Tier 3 one-reaction											0	2	122	0.0147	0.229	0.387	0.466	0.59	0.83	0.635	0.278	0.701	0.399	0.548	0.20408	0.343	0.418	0.729	0.306	0.456	0.266	0.414	0.601	0.255	1.309	1.103	0.848	0.683	0.953	1.078
A- 183	388.8	437.6	348.101	350.108	114.043	206337	1	1	Tier 2					AFA00145000	3-Cyano-L-alanine	0.31	78.7		Fungi, Plants, Prokaryotes				0	0.761	0.636	0.758	0.923	0.692	0.916	0.892	0.756	0.909	1.086	0.591	0.873	0.711	0.858	0.801	0.712	0.847	0.739	0.784	0.68	0.886	0.948	1.027	0.782	0.817	0.813
A- 185	391.2	440.4	477.162	479.169	486.207	48774.1	2	2	Tier 3 zero-reaction											1	10	185	0	0.824	1.024	0.569	0.896	0.803	0.355	0.581	0.393	0.952	0.835	0.459	0.896	0.608	0.613	0.827	0.903	0.604	0.608	1.037	0.89	1.204	1.247	0.945	1.434	1.783	1.131
A- 186	391.6	440.8	512.153	514.16	278.094	83502.5	1	1	Tier 1	HMDB0028825	Glutamyl-Methionine	1.38	25.4										0	0.736	0.774	0.627	0.693	0.449	0.788	0.535	0.865	0.728	0.804	0.732	0.647	0.477	1.029	0.64	0.969	0.489	0.681	0.572	0.486	0.71	0.87	0.731	0.695	0.807	0.712
A- 187	393.2	442.7	437.095	439.102	203.037	77513.7	1	1	Tier 3 one-reaction											0	2	9	0	0.889	0.667	0.684	1.084	0.681	0.579	0.659	1.019	0.777	1.332	0.596	0.891	0.88	0.697	0.757	1.118	0.762	0.549	0.817	1.207	0.66	0.698	0.796	0.834	0.878	0.887
A- 188	393.2	442.8	408.123	410.13	174.065	231125	1	1	Tier 2					AAA00845000	N-Formimino-L-glutamate	2.18	80.9	Animals	Animals, Fungi, Plants, Prokaryotes				0	0.458	0.653	0.37	0.428	0.453	0.798	0.571	0.583	0.384	0.484	0.593	0.81	0.376	0.53	0.486	0.69	0.532	0.574	0.726	0.598	0.377	0.424	0.407	0.384	0.449	0.538
A- 189	393.7	443.3	527.207	529.214	293.148	69836.5	1	1	Tier 3 one-reaction											0	26	330	0	0.548	0.4	0.559	0.579	0.599	0.642	0.351	0.936	0.838	0.737	1.01	0.555	0.595	0.912	0.853	0.447	0.683	0.672	0.81	0.847	0.716	0.727	0.909	0.602	0.909	0.706
A- 190	393.9	443.6	347.117	349.124	113.059	167307	1	1	Tier 2					AAA00774000	Creatinine	0.65	111.2	Animals	Animals, Fungi, Plants, Prokaryotes				0	0.938	0.651	0.824	0.966	0.843	0.834	0.807	0.889	0.956	0.887	0.693	1.042	0.992	0.821	0.954	0.914	0.787	0.892	0.985	1.092	0.887	1.157	0.985	0.963	1.119	0.941
A- 191	397.7	448.1	437.15	439.157	203.092	113475	1	1	Tier 3 one-reaction											0	11	260	0.0147	0.575	0.711	0.528	0.438	0.379	0.57	0.284	0.568	0.504	0.578	0.65	0.597	0.457	0.523	0.575	0.725	0.477	0.436	0.527	0.602	0.254	0.574	0.352	0.413	0.616	0.719
A- 192	398.1	448.6	501.09	503.097	267.032	36645.1	1	1	Tier 3 one-reaction											0	1	46	0.0441	3.344	2.907	3.78	1.89681	2.264	2.502	2.532	2.909	3.308	4.78062	2.787	2.479	3.523	5.8	1.78	2.015	1.268	2.454	2.502	4.618	1.784	2.774	2.649	3.612	3.646	3.23
A- 193	398.7	449.3	358.122	360.129	124.064	270637	1	1	Tier 3 zero-reaction											1	10	233	0	0.445	0.388	0.69	0.738	0.708	0.558	0.347	0.866	0.608	0.858	0.536	0.567	0.638	0.598	0.557	0.838	0.584	0.515	1.184	0.792	0.657	0.972	0.915	0.547	0.767	0.668
A- 195	401.3	452.3	499.082	501.09	265.024	104999	1	1	Tier 3 one-reaction											0	9	210	0	0.955	0.987	1.067	1.92	1.31	0.926	0.768	1.009	1.075	1.268	0.727	1.015	0.998	0.948	0.905	1.257	1.331	0.886	1.056	1.043	1.481	1.259	0.756	0.918	1.227	0.976
A- 196	401.3	452.4	597.034	601.047	129.924	90011.2	1	2	Unidentified														0.0882	0.403	0.438	0.288	0.379	0.375	0.322	0.33	0.26	0.316	0.355207	0.329	0.405	0.454	0.353	0.249	0.236	0.322	0.401	0.35	0.454	0.442	0.355	0.364	0.52	0.313	0.323856
A- 197	401.3	452.4	362.111	364.118	128.053	177173	1	1	Tier 3 only two-reaction											0	0	2	0.1618	6.63964	0.877	0.706	0.903736	0.672	0.935	1.12327	0.759	0.861794	1.08448	0.55	1.048	0.763	1.08448	0.705	0.894	0.795	0.845	0.687	0.867	0.983	0.857	0.833	0.82	1.064	1.096
A- 198	403.2	454.6	415.134	417.141	181.076	582132	1	1	Tier 3 zero-reaction											5	46	555	0	0.263	0.116	0.357	0.522	0.265	0.647	0.116	0.811	0.467	0.873	0.858	0.511	0.602	0.683	0.872	0.265	0.682	0.766	0.718	0.445	0.534	0.839	1.319	0.737	0.961	0.886
A- 199	403.7	455.1	677.33	679.339	443.272	52020.8	1	1	Tier 3 one-reaction											0	4	162	0	0.768	0.495	0.613	0.56	0.653	0.687	0.807	0.539	0.64	0.861	0.59	0.782	0.756	0.857	0.653	0.571	0.674	0.689	0.45	0.78	0.646	0.512	0.744	0.814	0.623	0.45
A- 200	404	455.4	358.117	360.123	124.058	255447	1	1	Tier 3 only two-reaction											0	0	1	0.3971	0.488	0.416	0.473085	0.306	0.663157	0.306	0.30601	0.781	0.306	0.805	0.383	0.677	0.807	0.954	0.505	0.934	0.528	0.306	0.936	1.185	0.806	0.79	0.465	0.385	0.858	0.663157
A- 201	404.8	456.2	415.124	417.13	181.065	453432	1	1	Tier 3 only two-reaction											0	0	13	0.0882	0.33	0.129	0.425	0.585	0.309	0.659	0.133	0.854	0.573	0.919	0.87007	0.523	0.662	0.744	2.28958	0.275	0.757	0.714	6.65976	0.6	0.538	0.71	1.354	0.772	1.09	0.704
A- 202	406.3	457.8	396.105	398.111	162.047	187253	1	1	Tier 3 one-reaction											0	3	100	0.1029	0.838191	0.609	0.833	6.80311	0.884	0.831	0.777	1.131	0.891	1.038	0.686	0.953	0.708	1.068	0.71959	0.9	0.745	9.31558	1.212	1.103	0.849	0.768	0.673	8.47385	0.944	0.999
A- 203	406.3	457.9	713.386	715.393	479.328	92917.5	1	1	Tier 3 one-reaction											0	25	345	0	0.976	0.788	0.782	0.645	0.635	0.791	0.863	0.644	0.687	0.806	0.685	0.745	0.73	0.657	0.69	0.747	0.856	0.669	0.692	0.903	0.639	0.52	0.784	0.739	0.699	0.618
A- 204	406.6	458.1	323.107	325.114	89.0487	48888794	1	1	Tier 1	HMDB00161	Alanine	3.16	3.9										0	0.815	0.804	0.734	0.702	0.648	0.637	0.747	0.696	0.689	0.865	0.693	0.771	0.747	0.706	0.639	0.688	0.878	0.671	0.631	0.864	0.716	0.576	0.819	0.724	0.757	0.603
A- 205	407.6	459.2	490.125	494.138	23.0157	106558	1	2	Unidentified														0	1.861	1.444	1.414	1.152	1.504	1.941	1.642	1.437	1.574	1.557	2.017	1.537	1.4	1.369	1.898	1.381	1.675	1.82	1.951	2.075	1.406	1.386	1.435	1.247	1.415	1.508
A- 206	409.8	461.5	452.132	454.139	218.073	59879.6	1	1	Tier 3 one-reaction											0	4	142	0.0147	0.81	0.829	0.99	0.886	1.07	0.27768	0.653	1.078	0.731	0.929	0.302	1.554	1.352	0.919	0.49	0.883	1.322	0.413	0.801	1.376	0.644	0.98	0.754	0.664	0.303	0.916
A- 207	411.7	463.5	396.112	398.118	162.053	267900	1	1	Tier 3 zero-reaction											5	81	735	0	0.912	0.813	0.86	1.082	0.871	0.768	0.721	1.05	0.939	1.071	0.778	0.861	0.784	1.086	0.756	0.811	0.866	0.603	1	0.948	0.845	1	0.721	0.782	0.984	0.836
A- 208	411.7	463.5	478.129	480.136	244.071	527228	1	1	Tier 1	HMDB00296	Uridine	3.13	6.9										0	0.787	0.999	0.679	0.965	0.521	0.716	0.541	1.141	0.581	1.051	0.373	0.778	0.639	1.037	0.737	0.502	0.564	0.679	0.839	0.862	0.72	1.014	0.857	1.023	0.627	0.791
A- 209	413.6	465.4	535.083	539.097	67.9735	48249.7	1	2	Tier 3 one-reaction											0	1	2	0.0147	2.515	3.757	2.253	2.703	2.113	2.199	1.736	2.01	2.447	1.493	2.403	2.278	2.003	1.802	1.882	2.009	2.012	1.94	2.307	2.134	1.885	1.969	2.693	1.675	1.898	1.787
A- 210	413.7	465.6	406.144	408.151	172.085	90525.9	1	1	Tier 1	HMDB0011178	Prolyl-Glycine	1.27	11.4										0	1.414	1.809	1.91	1.485	1.975	1.326	0.934	1.965	1.764	1.482	1.121	1.378	0.903	1.61	1.651	1.104	1.438	0.73	0.862	1.873	0.862	0.624	0.62	0.732	0.798	0.813
A- 211	414.4	466.3	323.09	325.096	89.0316	169752	1	1	Unidentified														0.2059	0.687921	0.654	0.356	0.404	0.418035	0.495	0.51	0.522	0.185	0.47	0.311	0.408	0.431737	0.655316	0.639	0.609	0.722	0.312	0.452455	0.622851	0.346147	0.387401	0.533	0.395	0.294887	0.313
A- 212	414.6	466.6	323.087	325.094	89.0288	864106	1	1	Tier 3 only two-reaction											0	0	2	0	0.688	0.594	0.516	0.66	0.579	0.559	0.599	0.588	0.6	0.688	0.568	0.59	0.66	0.555	0.558	0.504	0.587	0.512	0.509	0.64	0.568	0.511	0.607	0.667	0.544	0.526
A- 213	414.6	466.6	323.122	325.129	89.064	1.16016e+06	1	1	Unidentified														0	0.665	0.634	0.825	0.583	0.686	0.733	0.878	0.651	0.791	0.757	0.734	0.732	0.781	0.805	0.719	0.676	0.838	0.509	0.553	0.842	0.824	0.673	1.03	0.622	0.553	0.424
A- 214	414.7	466.7	427.129	429.136	193.071	174219	1	1	Tier 3 one-reaction											0	4	63	0.4853	0.851269	1.12609	0.614	0.9916	0.851269	0.413	3.09848	0.851269	1.12609	0.851269	0.613	1.456	1.06	0.439628	0.755	1.408	0.838	1.12609	0.851269	1.108	1.12609	5.30569	0.923	2.04556	1.12609	0.851269
A- 215	415.8	467.8	533.088	537.102	65.9791	272172	1	2	Tier 3 only two-reaction											0	0	7	0	2.482	2.827	2.174	2.964	2.374	2.266	1.844	2.107	2.427	2.393	2.284	2.463	2.389	2.23	1.984	2.232	2.234	2.142	2.252	2.362	1.915	1.905	2.36	1.952	1.987	1.835
A- 216	417.5	469.6	337.121	339.128	103.063	100978	1	1	Tier 1	HMDB00112	Gamma-Aminobutyric acid	1	2.2										0	0.892	0.848	1.08	1.128	0.909	0.824	0.732	0.988	1.016	1.269	0.624	0.822	0.634	0.997	0.579	0.729	0.759	0.768	1.105	0.91	0.877	0.899	1.03	0.96	0.812	1.074
A- 217	418.6	470.8	427.137	429.143	193.078	282363	1	1	Tier 3 one-reaction											0	7	189	0	0.899	0.767	0.771	1.062	0.775	0.479	0.609	0.695	0.605	0.902	0.529	0.946	0.979	0.611	0.733	0.983	0.783	0.661	0.657	0.867	0.494	1.015	0.91	0.751	0.52	0.74
A- 218	418.7	470.8	348.137	350.144	114.079	290355	1	1	Tier 3 zero-reaction											1	4	192	0	0.964	0.945	1.19	0.592	0.647	1.269	1.026	0.917	1.103	0.829	0.905	0.637	0.886	0.828	0.788	0.636	0.731	0.843	0.744	0.955	0.86	0.656	1.011	0.689	0.555	0.892
A- 219	420.1	472.3	348.142	350.148	114.083	173551	1	1	Tier 3 only two-reaction											0	0	1	0.7206	0.43358	12.2275	1.9134	0.43358	1.00137	0.43358	1.509	1.0207	1.0207	2.02961	0.915	2.61035	3.05453	0.65755	1.81794	0.688942	0.43358	0.96102	0.847229	1.476	0.588	2.67582	1.87806	0.43358	1.13839	1.0207
A- 220	421.8	474	351.137	353.144	117.079	47307.5	1	1	Tier 2					AXA00842000	Norvaline	1.26	140.9	Animals	Animals, Fungi, Plants, Prokaryotes				0	0.827	1.018	1.199	0.827	1.211	1.167	1.144	1.042	0.987	0.978	1.06	0.842	0.796	1.1	0.987	0.726	1.172	0.911	1.06	1.06	0.831	0.674	0.902	0.593	0.784	0.918
A- 221	424.4	476.8	478.202	480.209	244.143	118640	1	1	Tier 3 one-reaction											0	6	183	0	0.595	0.634	0.661	1.048	0.459	0.563	0.703	0.497	0.604	0.605	0.483	0.637	0.619	0.756	0.709	0.865	0.267	0.414	0.417	0.604	2.462	0.739	0.752	1.027	1.679	0.989
A- 222	427.1	479.7	379.133	381.139	145.074	66272	1	1	Tier 2					AAA00733000	6-Amino-2-oxohexanoate	1.08	0.5	Animals	Animals, Fungi, Plants, Prokaryotes				0	1.13	0.863	1.126	1.124	0.995	1.062	0.903	1.143	1.504	0.987	0.815	0.932	0.879	1.054	0.885	1.355	0.999	0.79	1.005	1.416	0.619	0.802	0.694	0.665	0.606	0.427
A- 223	429.1	481.7	384.135	386.143	150.077	82956.9	1	1	Tier 3 only two-reaction											0	0	7	0	0.516	0.568	0.826	0.471	0.498	0.469	0.452	0.724	1.086	0.725	0.932	0.837	0.99	0.729	0.541	0.786	0.74	0.392	1.055	1.071	0.609	1.479	0.894	0.582	0.833	0.832
A- 224	431.4	484.2	396.112	398.118	162.054	4.39406e+06	1	1	Tier 3 zero-reaction											5	81	735	0	0.862	0.73	0.906	1.081	0.84	0.697	0.734	1.036	0.935	1.073	0.752	0.849	0.788	0.994	0.715	0.833	0.707	0.616	0.877	0.944	0.784	1.031	0.699	0.734	0.953	0.839
A- 225	431.5	484.2	459.121	461.127	225.062	65196.6	1	1	Tier 3 one-reaction											0	21	293	0	1.102	0.823	0.757	1.269	0.855	0.899	0.761	1.228	0.976	1.063	0.777	0.934	0.796	1.123	0.595	0.731	0.731	0.676	1.029	1.065	0.881	1.064	0.69	0.805	0.913	0.892
A- 226	436	489	323.105	325.112	89.047	401038	1	1	Tier 2					AAA00596000	Isomer 1 of L-Alanine/D-Alanine	1.96	34.8	Animals	Animals, Fungi, Plants, Prokaryotes				0	0.901	0.731	0.66	0.617	0.56	0.644	0.718	0.658	0.684	0.787	0.668	0.692	0.783	0.672	0.638	0.674	0.821	0.609	0.633	0.835	0.694	0.597	0.765	0.763	0.683	0.567
A- 228	436.6	489.6	453.17	455.176	219.111	84604.6	1	1	Tier 1	HMDB00210	Pantothenic acid	1.57	12.6										0	0.902	1.161	0.984	0.731	1.119	0.746	0.437	1.051	0.793	0.789	0.464	0.966	0.903	0.842	0.532	0.518	1.441	0.599	0.66	1.132	0.598	1.081	0.816	0.76	0.628	0.71
A- 230	438.1	491.2	367.096	369.103	133.038	53728.1	1	1	Tier 2					AAA00427000	Isomer 1 of L-Aspartate/D-Aspartate	1.45	181.6	Animals	Animals, Fungi, Plants, Prokaryotes				0.0882	0.979	0.878	0.551	0.391	0.786	0.769	0.9	0.645	0.561	0.736	0.822	0.938	1.17	0.824	0.538	0.752	0.916	0.82	0.852	0.646	0.523	0.509	0.672	0.332	0.374	0.429
A- 231	443.2	496.6	437.138	439.145	203.08	128078	1	1	Tier 3 one-reaction											0	36	575	0	0.781	0.655	0.731	0.89	0.697	0.68	0.686	0.92	1.032	1.005	0.643	0.734	0.664	0.926	0.622	0.728	0.663	0.588	0.816	0.87	0.64	0.841	0.639	0.619	0.799	0.654
A- 236	445.7	499.2	434.059	436.066	200.001	167309	1	1	Tier 3 one-reaction											0	8	122	0	1.396	1.448	1.337	1.954	1.499	1.308	1.338	1.497	1.593	2.097	1.148	1.639	1.372	1.589	1.274	1.462	1.322	1.206	1.494	1.716	1.196	1.57	1.368	1.059	1.592	1.584
A- 237	446	499.5	402.087	404.094	168.029	113996	1	1	Tier 3 zero-reaction											1	8	138	0	0.383	0.47	0.319	0.531	0.296	0.251	0.217	0.671	0.478	0.312	0.381	0.369	0.453	0.528	0.53	0.362	0.529	0.452	0.314	1.192	0.548	1.078	0.553	0.834	0.54	0.331
A- 240	449.7	503.4	381.112	383.119	147.054	245375	1	1	Tier 2					AAA00802000	L-4-Hydroxyglutamate semialdehyde	1	121.7	Animals	Animals, Fungi, Plants, Prokaryotes				0	0.486	0.708	0.423	0.463	0.551	0.871	0.752	0.698	0.48	0.704	0.978	0.651	0.448	0.695	0.988	0.817	0.668	0.8	0.782	0.657	0.468	0.417	0.527	0.441	0.39	0.44
A- 241	449.9	503.6	512.186	514.193	278.127	71829.4	1	1	Tier 3 zero-reaction											3	17	280	0	0.467	0.584	0.668	1.047	0.533	0.618	0.692	0.472	0.451	0.723	0.405	0.674	0.705	0.813	0.736	0.869	0.31	0.519	0.308	0.748	2.543	0.647	0.961	0.994	1.583	1.096
A- 242	450.1	503.8	399.101	401.108	165.043	115977	1	1	Tier 3 zero-reaction											3	17	294	0	0.929	0.399	0.675	0.97	0.783	0.71	0.647	0.645	0.769	0.603	0.528	0.955	0.787	0.804	0.547	0.88	0.497	0.548	0.965	0.775	0.425	1.161	1.28	1.085	1.263	1.082
A- 243	450.9	504.6	462.134	464.141	228.076	180648	1	1	Tier 3 zero-reaction											1	27	511	0	0.817	0.838	0.845	1.074	0.779	0.771	0.786	0.916	0.73	0.967	0.5	0.819	1.113	1.505	0.789	1.224	0.721	0.713	0.779	3.664	0.749	1.093	0.983	0.987	0.849	0.778
A- 244	452.3	506	597.032	599.041	362.974	144783	1	1	Tier 3 only two-reaction											0	0	29	0.0588	2.784	5.114	3.515	2.426	3.107	1.79	1.924	1.913	2.796	2.197	3.835	2.104	1.967	2.957	3.725	4.04	1.61	1.867	1.847	1.863	2.058	3.44	2.606	3.237	2.396	2.227
A- 245	453.8	507.6	309.126	311.133	75.0677	77326.1	1	1	Tier 2					AAA00639000	(R)-1-Aminopropan-2-ol	2.07	34.7	Animals	Animals, Fungi, Plants, Prokaryotes				0	0.602	0.563	1.082	0.619	0.686	0.89	0.762	0.778	0.781	0.788	0.684	0.582	0.853	0.593	0.73	0.835	0.895	0.529	0.839	1.008	0.629	0.943	0.578	0.682	0.569	0.616
A- 247	455.5	509.4	396.112	398.118	162.054	2.13494e+06	1	1	Tier 3 zero-reaction											5	81	735	0	0.868	0.739	0.881	1.128	0.837	0.7	0.762	1.052	0.934	1.068	0.733	0.839	0.778	1.018	0.716	0.811	0.703	0.627	0.886	0.927	0.776	1.04	0.695	0.728	0.934	0.85
A- 249	457.1	511.1	597.033	599.041	362.974	298644	1	1	Tier 3 only two-reaction											0	0	31	0.0147	2.858	5.114	3.662	2.497	3.059	1.776	1.86	1.902	2.603	2.125	3.835	2.089	1.968	2.987	3.696	3.869	1.661	1.877	1.878	1.867	2.046	3.247	2.56	3.177	2.351	2.173
A- 252	458.5	512.6	460.118	462.125	226.06	574894	1	1	Tier 1	HMDB00296_2	Uridine - H2O	2.16	7.6										0	0.743	1.09	0.725	1.135	0.582	0.663	0.618	1.216	0.879	0.966	0.411	0.867	0.7	1.155	0.693	0.547	0.631	0.749	0.879	0.988	0.693	1.265	0.901	1.134	0.91	0.866
A- 253	459.8	513.9	279.079	281.086	45.0212	203801	1	1	Tier 3 zero-reaction											1	8	274	0	0.973	0.785	1.058	1.137	0.933	0.942	0.856	0.93	0.983	1.235	0.85	0.991	0.836	1.007	1.001	0.988	0.855	0.877	1.119	1.124	0.976	1.078	0.93	0.837	1.091	0.983
A- 254	460.5	514.7	420.159	422.166	186.101	126718	1	1	Tier 1	HMDB0029010	Prolyl-Alanine	1.73	6.5										0	0.69	0.607	0.48	0.415	0.577	0.636	0.935	0.653	0.476	0.504	0.629	0.553	0.586	0.596	0.592	0.675	0.885	0.787	0.389	0.617	0.717	0.51	0.97	0.93	0.569	0.603
A- 255	462.3	516.6	494.09	496.097	260.032	231026	1	1	Tier 3 zero-reaction											18	35	408	0	0.399	0.385	0.429	0.516	0.434	0.376	0.36	0.424	0.45	0.485	0.365	0.413	0.406	0.418	0.352	0.413	0.367	0.304	0.421	0.462	0.353	0.415	0.357	0.289	0.417	0.428
A- 258	463.9	518.2	597.033	599.041	362.975	191558	1	1	Tier 3 only two-reaction											0	0	32	0.0294	2.852	5.207	3.595	2.57	3.074	1.79	1.772	1.84	2.671	2.027	3.832	2.122	1.975	2.963	3.717	3.904	1.66	1.881	1.85	1.88	1.949	3.227	2.498	3.173	2.46	2.11
A- 259	464.1	518.5	396.112	398.118	162.054	2.062e+06	1	1	Tier 3 zero-reaction											5	81	735	0	0.879	0.726	0.885	1.111	0.794	0.71	0.765	1.048	0.927	1.047	0.743	0.842	0.796	1.01	0.724	0.805	0.702	0.629	0.89	0.924	0.767	1.038	0.708	0.71	0.956	0.846
A- 260	464.8	519.2	472.109	474.116	238.051	1.48856e+06	1	1	Tier 3 one-reaction											0	5	159	0	0.406	0.372	0.431	0.492	0.415	0.379	0.358	0.393	0.434	0.474	0.337	0.425	0.382	0.427	0.369	0.448	0.364	0.336	0.445	0.442	0.34	0.432	0.364	0.277	0.425	0.424
A- 262	466.1	520.6	410.154	412.161	176.096	57196.8	1	1	Tier 3 zero-reaction											2	20	209	0.1471	0.74997	0.836	0.74997	2.331	0.74997	1.324	0.74997	0.384	0.506	0.937	0.325	0.956	0.74997	1.599	0.422	0.624	0.221	0.511	1.065	1.451	0.715	1.047	0.565	0.74997	0.621	0.74997
A- 263	466.5	521	378.067	380.074	144.009	48410.2	1	1	Tier 3 one-reaction											0	2	56	0	0.851	0.575	0.943	0.965	0.981	0.786	0.886	0.692	1.001	1.051	0.618	0.833	0.632	0.615	0.825	0.968	0.619	0.904	1.041	0.99	1.885	0.846	1.09	0.653	0.927	0.884
A- 267	471.7	526.5	321.126	323.133	87.068	125804	1	1	Tier 2					AAA00759000	Isomer 1 of 4-Aminobutyraldehyde	1.22	75.9	Animals	Animals, Fungi, Plants, Prokaryotes				0	0.918	0.656	0.812	0.684	0.795	0.808	0.777	0.612	0.794	0.719	0.98	0.605	0.683	0.629	0.758	0.693	0.696	0.672	0.755	0.942	0.569	0.671	0.742	0.745	0.666	0.724
A- 268	472.2	526.9	565.062	569.075	97.9523	592097	1	2	Tier 3 only two-reaction											0	0	1	0	0.336	0.392	0.288	0.407	0.318	0.371	0.274	0.282	0.316	0.31	0.333	0.433	0.339	0.308	0.241	0.281	0.322	0.298	0.318	0.306	0.272	0.242	0.336	0.259	0.249	0.272
A- 271	473.1	527.9	422.175	424.182	188.117	67309	1	1	Tier 1	HMDB0028907	Isoleucyl-Glycine	1.54	8.9										0	0.502	0.446	0.491	0.588	0.851	0.52	0.607	0.732	0.503	0.536	0.558	0.703	0.432	0.559	0.579	0.714	0.822	0.582	0.428	0.439	1.852	1.252	1.163	0.964	1.325	1.171
A- 273	474.5	529.3	391.144	393.151	157.086	190626	1	1	Tier 3 one-reaction											0	12	214	0	0.626	0.703	1.036	0.749	0.839	0.586	0.384	0.778	0.821	0.805	0.661	0.681	0.649	0.657	0.643	0.648	0.507	0.676	0.694	0.946	0.491	0.729	0.642	0.699	0.814	0.841
A- 274	475.4	530.3	351.137	353.144	117.079	262988	1	1	Tier 1	HMDB03355	5-Aminopentanoic acid	0.47	9.5										0	0.939	0.849	0.958	0.941	0.881	0.949	0.69	0.794	0.879	0.828	0.959	0.858	0.751	0.81	0.673	0.901	0.735	0.644	0.843	0.712	0.788	1.109	0.815	1.127	1.405	0.565
A- 276	476.1	531.1	597.033	601.046	129.923	481367	1	2	Unidentified														0	1.132	1.249	1.08	1.861	1.063	1.751	1.241	1.297	1.134	0.98	1.184	1.843	1.472	1.047	0.89	1.018	1.403	1.265	1.405	1.782	0.717	0.532	1.243	0.551	0.908	0.799
A- 277	476.1	531.1	494.196	496.203	260.138	355173	1	1	Tier 1	HMDB0028928	Leucyl-Glutamate	1.76	18.1										0	0.693	0.504	0.569	0.594	0.539	0.549	0.585	0.76	0.794	0.559	0.545	0.471	0.647	0.694	0.591	0.697	0.586	0.539	0.701	0.806	0.721	0.95	0.751	0.823	0.699	0.738
A- 279	477.6	532.7	597.033	599.04	362.975	207029	1	1	Tier 3 only two-reaction											0	0	32	0	2.657	5.115	3.264	2.774	3.058	1.76	1.772	1.87	2.9	1.94	3.92	2.053	1.9	2.787	3.913	3.907	1.685	1.857	1.88	1.883	2.064	3.173	2.509	3.321	2.303	1.901
A- 280	479.4	534.5	621.018	625.032	153.909	48448.8	1	2	Tier 3 only two-reaction											0	0	6	0.0147	0.679	0.626	0.617	1.106	0.554	0.933	0.702	0.652	0.536	0.764	0.578	1.234	0.787	0.661	0.577	0.481	0.818	0.705	0.672	0.897	0.652	0.43	0.845	0.464	0.594	0.531
A- 282	482.4	537.7	475.613	477.62	483.109	42728.7	2	2	Tier 3 one-reaction											0	3	158	0.0294	0.989	1.363	1.727	1.469	0.508	1.407	0.616	2.153	0.666	1.248	0.467	0.913	0.492	0.769	0.479	0.875	0.17677	0.17677	0.734	0.601	0.996	0.825	0.752	1.377	1.784	0.825
A- 286	487.3	542.8	497.15	499.157	263.092	110653	1	1	Tier 3 one-reaction											0	8	332	0.0441	0.507	0.333	0.448	0.47	0.521	0.825	0.392	0.92	0.372	0.43	0.374	0.19853	0.19853	0.624	0.643	0.548	0.497	0.554	0.672	0.19853	0.542	0.582	0.649	0.526	0.531	0.72
A- 288	488.9	544.5	475.614	477.62	241.556	41075	1	1	Unidentified														0.0294	0.989	1.363	1.727	1.469	0.508	1.407	0.616	2.153	0.666	1.248	0.467	0.913	0.492	0.769	0.479	0.875	0.17677	0.17677	0.734	0.601	0.996	0.825	0.752	1.377	1.784	0.825
A- 291	490.5	546.2	534.221	536.227	600.326	177320	2	2	Tier 3 one-reaction											0	11	308	0	0.706	0.695	1.012	0.709	0.773	0.851	0.828	0.904	0.875	0.831	0.452	0.835	0.73	0.833	0.952	1.053	0.753	0.453	1.012	0.938	0.576	1.15	0.673	0.931	0.737	0.863
A- 292	493.3	549.1	481.128	483.135	247.07	87743	1	1	Tier 3 one-reaction											0	14	397	0	0.828	0.646	0.714	1.043	0.769	0.665	0.708	1.042	0.853	1.074	0.648	0.81	0.766	0.905	0.779	0.698	0.781	0.703	0.839	1.042	0.598	0.958	0.594	0.826	0.984	0.644
A- 294	495	550.9	597.033	601.046	129.923	259409	1	2	Unidentified														0	1.264	1.434	1.09	2.133	1.255	2.006	1.272	1.429	1.218	1.501	1.258	2.035	1.714	1.162	1.031	1.194	1.509	1.418	1.623	1.926	0.893	0.707	1.304	0.714	1.105	1.085
A- 295	495.6	551.5	376.096	378.103	142.038	398191	1	1	Tier 1	HMDB00469	5-Hydroxymethyluracil	0.37	19.3										0	0.682	0.576	0.608	0.572	0.605	0.744	0.8	0.628	0.588	0.648	0.403	0.842	0.609	0.722	0.762	0.752	0.542	0.658	0.705	0.836	0.586	0.687	0.536	0.51	0.455	0.545
A- 296	495.7	551.6	565.06	569.074	97.9506	654612	1	2	Tier 3 only two-reaction											0	0	14	0	1.012	0.697	0.865	2.235	0.586	1.612	0.977	0.513	0.759	0.347	0.611	2.112	1.16	0.434	0.257	0.385	1.282	0.927	0.494	1.144	0.404	0.259	1.32	0.268	0.357	0.436
A- 297	496.2	552.2	589.051	591.058	354.993	86765.7	1	1	Tier 3 only two-reaction											0	0	30	0.0735	0.929	0.886	0.683	1.908	0.875	1.584	1.142	0.688	0.776	0.7021	0.836	1.727	1.13	0.842	0.34	0.673	1.241	1.1	0.835	1.57	0.363	0.166	1.245	0.287	0.528	0.45
A- 298	496.3	552.2	337.121	339.128	103.063	3.44685e+06	1	1	Tier 1	HMDB00452	Alpha-aminobutyric acid	0.97	1.4										0	1.096	0.374	0.538	0.499	0.55	0.436	0.58	0.462	0.613	0.62	0.545	0.63	0.517	0.666	0.535	0.523	0.677	0.483	0.553	0.518	1.104	0.952	1.024	1.005	1.155	0.712
A- 299	497.8	553.9	534.221	536.228	300.163	146631	1	1	Tier 3 only two-reaction											0	0	24	0	0.706	0.695	1.012	0.709	0.773	0.851	0.828	0.904	0.875	0.831	0.452	0.835	0.73	0.833	0.952	1.053	0.753	0.453	1.012	0.938	0.576	1.15	0.673	0.931	0.737	0.863
A- 301	498.9	554.9	396.135	398.142	324.154	60741.1	2	2	Tier 3 zero-reaction											1	8	250	0	0.323	0.643	0.419	1.018	0.603	0.381	0.456	0.576	0.709	0.698	0.298	0.765	0.652	0.279	0.453	0.536	0.592	0.52	0.47	0.968	1.493	1.623	0.945	1.166	1.219	1.063
A- 302	499.4	555.5	534.722	536.729	300.664	87338.5	1	1	Unidentified														0	0.97	0.544	1.095	1.114	1.09	0.703	0.697	0.884	0.97	1.117	0.54	0.717	0.615	1.007	0.879	0.987	0.916	0.644	0.736	0.973	0.503	1.474	0.728	0.815	0.622	0.84
A- 303	499.5	555.6	599.033	603.041	131.924	71168.8	1	2	Tier 3 only two-reaction											0	0	5	0.1471	2.21508	1.451	2.281	3.02669	1.424	4.11622	3.079	3.988	2.001	2.432	1.757	4.16943	3.90999	2.189	1.442	1.619	3.907	3.33328	3.62252	4.63486	2.915	1.577	2.01	1.709	2.729	2.311
A- 305	500	556.1	351.137	353.144	117.079	98523.7	1	1	Tier 2					AAA00705000	Isomer 2 of L-Valine	0.53	92.5	Animals	Animals, Fungi, Plants, Prokaryotes				0	0.938	0.846	0.843	0.953	0.881	0.931	0.69	0.79	0.879	0.849	0.935	0.864	0.751	0.803	0.777	0.797	0.802	0.666	0.903	0.773	0.817	1.08	0.68	0.997	1.261	0.559
A- 306	501.8	558	680.073	682.08	446.015	155847	1	1	Tier 3 one-reaction											0	4	105	0	1.086	1.236	1.102	1.226	1.225	1.093	1.057	0.889	1.192	1.211	1.026	1.095	1.157	1.023	0.859	1.069	1.121	0.998	1.171	1.033	0.926	0.875	1.391	0.994	1.064	0.839
A- 307	501.9	558.1	528.181	530.188	294.122	134337	1	1	Tier 3 zero-reaction											2	12	398	0	0.72	0.708	0.627	0.717	0.513	0.575	0.504	0.704	0.873	0.603	0.46	0.413	0.557	0.646	0.569	0.852	0.435	0.57	0.611	0.815	0.876	0.759	0.765	0.623	0.962	0.827
A- 308	501.9	558.1	707.12	711.134	240.011	165687	1	2	Tier 3 only two-reaction											0	0	62	0.1176	1.277	1.463	1.293	1.78	1.235	1.506	1.25353	1.396	1.291	1.25353	1.559	1.728	1.411	1.675	1.077	1.262	1.37	1.152	1.254	1.242	1.025	1.138	1.459	1.104	1.044	1.393
A- 309	502.4	558.7	565.061	567.068	331.002	1.00645e+06	1	1	Tier 3 only two-reaction											0	0	67	0	1.971	3.458	2.307	1.633	2.209	1.416	1.297	1.461	1.867	2.12	3.042	1.574	1.817	1.969	2.508	3.345	1.254	1.803	2.855	2.117	1.628	5.193	1.725	3.452	1.87	2.492
A- 310	502.7	558.9	321.09	323.096	87.0319	69705.6	1	1	Tier 2					AAA00593000	Aminoacrylate	0.68	47.3	Animals	Animals, Fungi, Plants, Prokaryotes				0	0.764	1.02	1.024	1.01	1.027	0.883	0.84	0.787	0.917	0.778	1.047	0.866	0.995	1.389	1.023	1.151	0.989	0.887	0.865	0.861	0.866	0.688	0.769	0.71	0.697	0.722
A- 312	503.5	559.8	709.12	711.133	475.061	231466	1	1	Tier 3 only two-reaction											0	0	97	0.3235	0.194	0.226	0.161	0.252	0.174	0.242	0.227235	0.206	0.194	0.227235	0.248	0.24	0.267	0.238	0.159	0.22	0.228	0.216	0.206	0.241	0.215	0.152	0.245	0.164	0.186	0.164
A- 314	506.1	562.5	315.108	317.115	162.1	44472.1	2	2	Tier 3 zero-reaction											1	15	219	0.0147	1.91857	0.56	1.038	1.03	0.534	0.628	0.715	1.007	1.054	0.483	0.85	0.599	0.751	1.022	0.212	1.257	0.798	0.648	0.511	0.911	1.809	1.6	1.652	1.366	0.926	0.71
A- 315	506.4	562.9	424.053	426.059	189.994	206336	1	1	Tier 2					ABA00529000	4-Sulfocatechol	1.99	66.3		Prokaryotes				0	0.967	0.62	0.577	0.909	0.758	0.553	0.458	1.11	0.712	0.837	0.666	0.941	0.899	0.66	0.529	0.756	0.565	0.838	0.846	1.232	0.713	1.022	0.832	0.659	0.822	0.718
A- 316	507.4	563.9	629.005	633.018	161.895	54178.1	1	2	Tier 3 zero-reaction											1	0	2	0.0147	2.939	3.852	2.657	2.848	2.598	2.536	2.823	2.478	2.959	3.626	2.604	2.879	3.219	3.249	3.111	2.764	2.315	3.129	2.344	2.859	2.441	1.695	2.217	2.366	3.082	2.361
A- 318	509	565.6	323.106	325.112	89.0473	789165	1	1	Tier 1	HMDB00271	Sarcosine	1.28	5.2										0	0.684	0.614	0.688	0.744	0.637	0.598	0.587	0.607	0.614	0.768	0.554	0.896	0.618	0.846	0.928	0.602	0.893	0.51	0.665	0.732	0.763	0.672	0.726	0.751	0.712	0.553
A- 320	513	569.7	396.112	398.118	162.054	540740	1	1	Tier 3 zero-reaction											5	81	735	0	0.851	0.714	0.945	1.112	0.785	0.697	0.751	1.034	0.923	1.117	0.804	0.82	0.746	0.992	0.743	0.828	0.675	0.608	0.929	0.959	0.819	1.072	0.744	0.697	0.914	0.883
A- 321	515.2	572.1	363.101	365.108	129.043	5.14821e+06	1	1	Tier 1	HMDB00148_2	Glutamic Acid - H2O	0.82	4.5										0	0.766	1.014	0.665	1.011	0.769	0.817	0.752	0.827	0.589	1.165	0.446	0.795	0.697	0.772	0.528	0.909	0.982	0.657	0.806	0.778	0.487	0.76	0.742	0.868	0.932	0.817
A- 322	515.2	572.1	621.018	623.025	386.96	55683	1	1	Tier 3 only two-reaction											0	0	25	0	1.58	1.952	1.776	1.445	1.267	1.534	1.267	1.292	1.735	1.479	1.58	1.572	1.253	1.795	1.832	1.441	1.059	1.228	1.295	1.335	1.398	1.095	1.864	0.924	1.683	1.505
A- 323	516.4	573.4	644.033	646.042	409.975	56127.4	1	1	Tier 3 one-reaction											0	4	31	0.0735	1.498	2.515	2.308	1.496	1.906	1.47	1.394	1.469	1.374	1.15645	1.776	1.503	1.563	1.412	1.629	2.311	1.219	1.478	1.649	1.326	1.679	1.775	1.594	2.146	1.619	1.237
A- 325	517.6	574.6	402.087	404.094	168.028	390026	1	1	Tier 3 zero-reaction											1	8	230	0	0.469	0.367	0.468	0.597	0.463	0.425	0.425	0.472	0.511	0.613	0.399	0.498	0.455	0.507	0.39	0.455	0.45	0.371	0.541	0.592	0.429	0.539	0.461	0.345	0.526	0.466
A- 326	517.8	574.8	600.202	602.21	366.144	58670	1	1	Tier 3 one-reaction											0	11	316	0.0882	0.18387	0.18387	0.46	0.421	0.332	0.774	0.18387	0.792	0.549	0.958	0.59	0.456	0.608	0.536	0.845	0.179	0.79	0.744	0.484	0.43	0.369	0.833	0.745	0.454	0.564	0.484
A- 328	521.5	578.7	314.503	316.51	160.89	44348.9	2	2	Tier 3 zero-reaction											1	0	2	0.2794	3.28	4.169	2.338	3.128	3.189	2.946	2.583	2.49497	2.912	1.08813	2.809	3.823	3.695	4.048	3.49	3.303	3.076	2.472	2.5466	3.586	3.2633	2.678	2.243	2.3371	2.567	2.5071
A- 329	521.6	578.8	369.094	371.101	135.036	929547	1	1	Tier 1	HMDB02108	Methylcysteine	0.57	16.6										0	0.741	0.634	0.836	0.747	1.048	0.788	0.786	0.662	1.081	0.911	0.934	0.875	0.719	0.959	0.614	0.603	0.844	0.49	0.782	0.802	0.803	0.84	0.771	0.756	0.584	0.88
A- 335	530.3	587.9	481.128	483.135	247.07	55285.2	1	1	Tier 3 one-reaction											0	14	417	0	1.14	0.749	0.782	1.214	0.886	0.802	0.638	1.088	1.131	0.889	1.186	0.869	0.698	1.037	1.058	0.732	0.944	0.488	0.982	1.055	0.789	1.061	0.566	0.609	0.85	0.837
A- 336	530.3	588	567.047	571.064	99.9379	74811.4	1	2	Tier 3 only two-reaction											0	0	2	0.1471	1.211	1.497	0.715	2.468	1.447	0.43431	1.764	0.43431	1.665	0.543	1.356	0.43431	0.43431	0.43431	0.834	0.664	1.436	1.778	0.43431	0.43431	1.472	0.71	1.615	0.479845	1.225	1.768
A- 338	531.2	588.9	321.126	323.133	87.068	11912052	1	1	Tier 2					AAA00759000	4-Aminobutyraldehyde	1.24	13.5	Animals	Animals, Fungi, Plants, Prokaryotes				0	0.851	0.645	0.785	0.628	0.799	0.793	0.748	0.657	0.802	0.688	0.921	0.629	0.67	0.665	0.747	0.679	0.672	0.683	0.787	0.907	0.578	0.673	0.73	0.747	0.678	0.651
A- 340	531.6	589.2	621.017	625.031	153.907	39998.6	1	2	Tier 3 only two-reaction											0	0	5	0	1.497	1.596	1.689	3.64	1.152	2.964	1.945	1.12	1.886	0.857	1.438	4.517	2.391	1.307	1.186	1.159	2.057	2.204	1.352	2.972	1.132	0.544	2.233	0.861	0.959	1.339
A- 342	533.5	591.3	565.06	567.067	331.002	628994	1	1	Tier 3 only two-reaction											0	0	66	0	1.75	3.222	1.88	1.724	1.92	1.407	1.299	1.335	1.764	1.591	2.276	1.631	1.522	1.823	2.112	2.584	1.29	1.395	1.444	1.402	1.559	2.666	1.66	2.167	1.471	1.48
A- 343	533.7	591.5	447.103	449.11	426.09	204814	2	2	Tier 2					AAA00667000	S-Glutathionyl-L-cysteine - 2 tags	2.62	85.5	Animals	Animals, Fungi, Plants, Prokaryotes				0	0.693	1.377	1.045	1.671	0.867	1.079	0.723	1.583	0.763	1.242	0.571	0.78	0.697	1.022	0.748	1.083	0.383	0.53	0.635	0.88	1.078	1.333	0.715	1.237	1.345	1.196
A- 345	535.1	593	520.128	522.134	286.069	41672.1	1	1	Tier 3 one-reaction											0	11	236	0.1029	0.749	0.27071	0.338	1.046	0.577	0.814	0.881	0.5	1.218	0.425	0.837	0.27071	0.339	0.27071	0.27071	0.68	0.27071	0.704	0.443	0.586	0.652	0.582	1.29	1.949	1.403	0.695
A- 346	535.2	593	448.102	450.108	428.087	49387.5	2	2	Tier 3 one-reaction											0	1	121	0	0.657	1.23	0.93	1.651	1.269	1.483	1.041	1.477	0.898	1.235	0.879	0.894	1.017	0.858	0.799	1.081	0.453	0.652	0.795	0.745	1.227	1.354	0.752	1.515	2.003	1.179
A- 348	536.2	594.1	675.352	677.358	441.294	49133.8	1	1	Tier 3 one-reaction											0	1	91	0	0.647	1.075	0.761	0.704	0.714	1.34	1.059	0.674	0.818	0.575	0.823	0.789	0.532	0.915	0.73	0.616	0.981	0.474	0.962	1.099	0.794	0.913	0.907	0.916	0.643	0.616
A- 349	536.3	594.2	396.112	398.119	162.054	385949	1	1	Tier 3 zero-reaction											5	81	736	0	0.905	0.789	0.962	1.224	0.871	0.779	0.769	0.985	0.949	1.113	0.773	0.817	0.761	1.05	0.693	0.836	0.747	0.636	0.914	0.937	0.877	1.118	0.732	0.805	0.981	0.921
A- 350	537	595	648.48	650.487	414.422	90468.3	1	1	Tier 3 only two-reaction											0	0	124	0.1471	1.5	1.683	1.192	1.454	1.289	1.45	1.308	0.894113	1.394	1.2326	1.359	1.424	1.899	1.586	1.199	1.198	1.204	1.568	1.005	1.822	1.296	0.848	1.139	1.227	1.564	1.22202
A- 351	538.1	596.1	629.006	633.02	161.896	2.12931e+06	1	2	Tier 3 zero-reaction											1	0	1	0.0147	3.017	3.85	2.537	3.231	2.78	2.793	2.802	2.378	2.972	2.745	2.951	3.261	3.387	3.196	3.086	2.914	2.52	3.196	2.675	3.1	2.669	1.735	2.358	2.405	2.956	2.514
A- 352	538.4	596.4	466.032	468.04	231.973	62054.9	1	1	Tier 3 only two-reaction											0	0	20	0	1.121	1.121	1.149	1.336	1.212	1.295	0.924	1.425	1.239	1.491	1.241	1.694	1.16	1.052	1.36	1.747	1.056	0.764	1.058	1.648	1.324	1.623	1.353	1.213	1.193	1.162
A- 353	538.5	596.5	407.17	409.178	173.112	40005	1	1	Tier 3 only two-reaction											0	0	2	0	1.605	1.784	1.501	1.813	1.278	1.559	1.518	1.288	0.983	1.378	1.753	1.276	1.479	1.289	1.415	1.684	1.721	1.195	1.41	1.578	1.576	1.679	1.792	1.69	1.677	1.535
A- 355	538.7	596.7	631.001	635.015	163.892	520053	1	2	Tier 3 only two-reaction											0	0	1	0.0147	3.183	3.783	2.515	3.26	2.802	2.782	2.781	2.583	2.957	1.036	2.914	3.155	3.379	3.252	2.997	2.941	2.769	3.334	2.775	3.184	2.655	1.83	2.41	2.519	2.913	2.706
A- 356	538.9	596.9	339.137	341.144	105.079	76386.9	1	1	Tier 3 zero-reaction											1	14	279	0	0.835	0.565	0.723	0.639	0.74	0.856	0.68	0.59	0.788	0.8	0.865	0.584	0.696	0.684	0.802	0.792	0.613	0.675	0.883	0.884	0.56	0.553	0.745	0.814	0.639	0.758
A- 357	539.1	597.1	470.139	472.146	236.081	233276	1	1	Tier 2					AAA00988000	L-Formylkynurenine/N'-Formylkynurenine	2.9	82.1	Animals	Animals, Fungi, Plants, Prokaryotes				0	0.682	0.544	0.576	0.574	0.7	0.437	0.58	0.518	0.758	0.507	0.534	0.481	0.507	0.635	0.507	0.687	0.602	0.565	0.49	0.565	0.658	0.692	0.586	0.746	0.71	0.53
A- 359	542.6	600.8	680.073	682.08	446.014	94047	1	1	Tier 3 one-reaction											0	4	102	0.1324	0.779	1.241	1.10599	1.405	1.191	1.10008	0.975226	1.208	1.3	1.378	2.383	1.13969	1.24093	0.894	0.81	1.194	1.196	1.03291	1.138	1.753	1.158	0.844	1.34711	1.008	0.849	0.968
A- 360	543.3	601.6	684.962	688.977	217.853	60873.7	1	2	Unidentified														0.0882	3.242	4.029	2.714	3.246	2.562	2.85	2.843	2.653	2.812	2.73159	2.959	3.246	3.698	3.495	2.95	2.909	3.023	3.261	2.865	3.27	2.948	2.062	2.481	2.308	3.25	3.057
A- 361	543.8	602	565.06	569.074	97.9507	1.23138e+06	1	2	Tier 3 only two-reaction											0	0	7	0	2.034	2.77	1.682	3.636	2.043	3.154	2.211	2.323	2.026	1.445	2.125	2.877	3.098	1.905	1.339	1.635	2.947	2.659	2.449	2.894	1.677	1.125	2.188	1.145	1.471	1.836
A- 362	543.9	602.2	362.154	364.16	128.095	166806	1	1	Tier 3 one-reaction											0	8	164	0	0.894	0.751	0.773	0.623	1.068	1.017	0.894	0.88	0.685	0.645	1.047	0.665	0.821	0.778	0.735	0.571	0.689	0.761	0.864	0.847	0.669	0.698	0.628	0.854	0.659	0.606
A- 363	545	603.3	712.957	716.972	245.848	54631.4	1	2	Unidentified														0.1029	3.078	4.021	2.735	3.074	3.149	2.821	2.955	2.982	2.744	2.61022	3.279	3.132	3.042	3.019	2.989	2.792	2.455	3.081	3.24	2.951	2.815	1.653	2.59	2.321	3.124	2.451
A- 365	547.4	605.9	321.126	323.133	87.068	785085	1	1	Tier 2					AXA02555000	Morpholine	1.13	147	Animals	Animals, Fungi, Plants, Prokaryotes				0	0.852	0.641	0.806	0.684	0.803	0.802	0.788	0.667	0.808	0.684	0.956	0.641	0.681	0.699	0.752	0.691	0.679	0.723	0.777	0.9	0.587	0.686	0.804	0.761	0.735	0.659
A- 366	551	609.7	650.985	654.999	183.876	57559	1	2	Tier 3 only two-reaction											0	0	1	0.0294	3.524	4.282	2.754	3.543	3.132	3.388	2.952	2.778	3.331	2.27333	3.259	3.627	3.996	3.488	3.628	3.251	3.187	3.562	3.098	3.41	2.972	2.117	2.68	2.685	3.397	3.027
A- 367	551.9	610.6	371.096	373.103	137.038	592654	1	1	Tier 3 only two-reaction											0	0	4	0.0294	0.59	0.59	0.737	0.681	0.653	0.834	0.727	0.68	0.578	0.792	0.615	0.52	0.662	0.758	0.943	9.999	0.715	1.133	0.563	0.667	0.698	0.818	0.85	0.889	0.811	0.767
A- 368	553.5	612.2	440.103	442.109	206.044	94897.7	1	1	Tier 3 zero-reaction											4	21	396	0	0.689	0.336	0.425	0.628	0.485	0.83	0.574	1.467	0.479	0.623	0.578	0.654	0.43	0.835	0.436	0.765	0.745	0.42	0.972	0.739	0.535	0.588	0.518	0.448	0.511	0.697
A- 370	554.2	612.9	739.401	741.411	505.343	91736.4	1	1	Tier 3 one-reaction											0	5	180	0.0588	2.854	2.333	2.672	2.907	4.15	3.919	3.626	3.381	3.15247	2.933	3.299	3.356	3.194	2.525	4.095	3.781	2.362	2.696	3.228	3.234	2.254	2.445	3.325	2.05669	3.118	2.287
A- 372	555.4	614.1	532.104	536.118	64.995	65109.7	1	2	Tier 3 only two-reaction											0	0	3	0	2.101	1.712	2.736	1.88	2.272	2.375	1.938	2.619	2.277	2.146	2.61	1.965	2.168	1.874	2.405	2.125	2.014	2.313	2.387	2.442	2.005	1.944	2.164	1.769	2.15	2.327
A- 376	556.4	615	285.16	287.166	51.1015	132398	1	1	Unidentified														0	0.555	0.467	0.578	0.692	0.603	0.657	0.628	0.54	0.518	0.673	0.552	0.72	0.585	0.814	0.647	0.626	0.509	0.852	0.481	0.644	0.866	0.976	0.84	0.948	0.94	1.01
A- 377	556.7	615.4	631.001	635.014	163.892	488804	1	2	Tier 3 only two-reaction											0	0	1	0.0147	3.154	3.733	2.54	3.259	2.831	2.809	2.729	2.581	2.988	1.036	2.92	3.225	3.409	3.12	2.967	2.872	2.783	3.339	2.674	3.19	2.713	1.843	2.546	2.607	2.981	2.66
A- 378	556.8	615.4	349.123	351.129	115.064	4.77934e+07	1	1	Tier 1	HMDB00162	Proline	2.47	4.6										0	0.567	0.601	0.661	0.578	0.608	0.696	0.706	0.664	0.641	0.7	0.595	0.627	0.602	0.703	0.765	0.646	0.673	0.741	0.537	0.66	0.686	0.789	0.889	0.872	0.705	0.746
A- 380	557.7	616.4	402.08	404.086	168.021	188307	1	1	Tier 3 one-reaction											0	1	101	0.1324	6.55386	0.479	0.473	1.057	1.67827	9.999	0.41	0.463	0.574	0.42711	0.305	0.575	0.42711	0.42711	0.438	0.493	0.548	0.61	0.7	0.637	0.516	0.42711	0.44	0.361	0.51	0.482
A- 382	560.3	619	647.98	649.985	827.844	60537.6	2	2	Tier 3 only two-reaction											0	0	11	0.0588	1.416	1.548	1.134	1.405	1.114	1.181	1.334	1.362	1.218	1.20173	1.267	1.332	1.638	1.392	1.31	1.242	1.171	1.564	1.205	1.165	1.2	0.888	1.149	1.108	1.215	1.112
A- 383	560.5	619.2	598.295	600.301	364.236	58690.8	1	1	Tier 3 one-reaction											0	5	184	0	0.44	0.823	0.641	0.516	0.717	0.613	0.866	0.698	0.823	0.699	0.66	0.937	0.629	1.121	0.872	0.482	0.75	0.581	0.477	1.145	0.622	1.114	1.024	1.124	0.557	0.711
A- 384	560.5	619.2	433.075	435.082	199.017	63559.5	1	1	Tier 3 only two-reaction											0	0	1	0	0.905	1.064	0.707	0.691	0.534	0.752	0.926	0.946	0.724	0.622	0.831	0.622	0.561	0.68	0.888	0.599	0.702	0.84	0.63	0.914	0.997	0.696	0.746	0.736	0.609	0.748
A- 385	567.1	625.8	351.138	353.144	117.08	546131	1	1	Tier 1	HMDB00883	Isomer 1 of Valine	2.06	22.8										0	0.918	0.434	0.871	0.896	0.881	0.569	0.786	0.677	0.924	1.073	0.574	0.817	0.763	0.64	0.68	0.837	1.042	0.782	0.964	1.059	0.387	0.573	0.446	0.663	0.331	0.553
A- 386	567.3	626	631	635.013	163.891	305140	1	2	Tier 3 one-reaction											0	1	3	0.0294	3.175	3.751	2.607	3.315	2.836	2.844	2.702	2.591	2.962	1.98006	2.953	3.245	3.375	3.08	2.948	2.828	2.784	3.315	2.753	3.208	2.66	1.866	2.598	2.598	3.003	2.675
A- 387	574.2	632.8	418.592	420.599	369.068	67698.8	2	2	Tier 3 one-reaction											0	7	139	0	1.023	0.871	0.962	1.049	1.046	0.799	0.867	1.08	1.114	1.012	0.63	0.948	0.989	1.044	0.831	0.976	0.629	0.838	0.725	0.715	0.802	1.085	0.627	0.823	0.953	1.04
A- 388	580.8	639.5	388.138	390.145	308.159	51504.3	2	2	Tier 3 one-reaction											0	12	210	0	0.99	0.821	1.287	0.782	1.024	0.946	0.718	1.142	1.055	1.013	1.12	1.289	0.87	0.935	1.263	1.518	0.916	1.241	1.156	1.579	0.694	0.934	0.869	0.434	0.514	0.462
A- 389	584.5	643.1	352.143	354.15	118.085	449050	1	1	Tier 3 only two-reaction											0	0	21	0	1.019	0.806	1.006	0.841	1.026	0.754	0.964	0.916	1.133	1.006	0.864	0.808	0.946	0.931	0.856	0.9	0.951	0.867	0.948	1.013	0.739	0.774	0.686	0.814	0.619	0.759
A- 390	586.4	645.1	400.071	402.078	166.013	88527.8	1	1	Tier 3 one-reaction											0	3	212	0	1.419	1.284	1.766	2.32	1.486	1.268	1.063	1.413	1.727	1.315	1.132	1.539	1.634	1.634	1.125	1.611	1.13	1.222	1.666	1.814	1.237	1.752	1.205	1.083	1.424	1.566
A- 391	586.5	645.1	393.148	395.155	159.09	81184.5	1	1	Tier 2					APA00768000	Calystegin A3	1.33	11.7		Plants				0	0.501	0.709	0.909	0.575	0.426	0.514	0.328	0.526	0.445	0.449	0.623	0.959	0.685	0.478	0.435	0.712	0.659	0.665	0.825	0.73	0.835	2.46	1.561	0.924	0.678	1.163
A- 393	587.4	646	356.168	358.175	122.109	59237.9	1	1	Tier 3 one-reaction											0	6	88	0	1.964	1.518	1.394	2.196	1.401	1.608	1.263	1.633	2.815	1.564	0.966	1.333	1.802	1.439	1.384	1.834	1.349	0.786	1.607	2.191	1.471	2.344	1.441	1.898	1.417	1.855
A- 394	588.7	647.4	351.136	353.142	117.078	1.03298e+08	1	1	Tier 1	HMDB00883	Valine	3.29	1.2										0	0.654	0.532	0.816	0.545	0.75	0.768	0.649	0.838	0.942	0.746	0.873	0.579	0.65	0.774	0.773	0.622	0.709	0.65	0.853	0.796	0.569	0.745	0.546	0.53	0.532	0.671
A- 395	590.3	648.9	415.167	417.173	181.108	59662	1	1	Tier 3 only two-reaction											0	0	14	0	0.422	0.425	0.505	0.408	0.351	0.54	0.514	0.626	0.483	0.498	0.606	0.825	0.823	0.646	1.283	1.301	0.511	0.408	0.643	0.931	0.79	0.972	0.742	0.823	1.064	1.606
A- 396	591.8	650.4	373.113	375.119	139.054	485837	1	1	Tier 3 only two-reaction											0	0	2	0	0.818	0.671	0.945	0.557	0.862	0.826	0.689	0.796	1.05	0.834	0.989	0.646	0.628	0.829	0.892	0.629	0.809	0.711	0.833	0.868	0.568	0.87	0.676	0.627	0.654	0.771
A- 398	594.5	653.1	741.418	743.424	507.36	67914.1	1	1	Tier 3 one-reaction											0	4	196	0	0.695	0.649	0.804	0.464	0.697	0.816	0.574	0.876	0.855	0.875	1.041	0.653	0.651	0.939	0.887	0.599	0.668	0.582	0.746	0.817	0.464	0.869	0.827	0.631	0.572	0.926
A- 399	594.7	653.3	400.062	402.068	166.003	64258.9	1	1	Tier 3 one-reaction											0	4	86	0.0147	1.134	1.119	1.234	1.71	1.117	1.402	1.284	1.254	1.581	1.957	0.931	1.659	1.299	1.566	0.919	1.523	1.058	1.036	1.463	1.78	1.305	1.712	1.237	0.959	1.046	1.205
A- 400	595.3	653.9	411.084	413.09	354.051	53083.6	2	2	Tier 2					AAA01576000	5-Amino-6-(5'-phosphoribosylamino)uracil - 2 tags	8.59	10.4	Animals	Animals, Fungi, Plants, Prokaryotes				0.1765	0.63278	1.67	0.63278	1.755	0.731	0.791	1.89996	1.423	0.865	5.00732	0.346	1.428	0.968	1.515	0.962	1.399	1.015	0.63278	0.63278	1.827	0.915	1.302	0.91	1.426	1.024	0.674
A- 401	595.7	654.3	384.31	386.32	150.252	139468	1	1	Unidentified														0.3824	0.462	0.425	2.65335	4.20363	0.491	2.40275	0.368	0.445488	0.45	0.26735	0.414402	0.419	3.26952	3.13096	0.26735	0.65	0.44	0.502	0.509	0.26735	3.55652	0.483	3.08198	0.341	0.428	0.596
A- 402	595.9	654.5	647.98	649.987	827.844	44734.9	2	2	Tier 3 only two-reaction											0	0	11	0.0441	1.606	1.702	1.266	1.389	1.054	1.024	1.256	1.356	1.263	1.21619	1.315	1.316	1.589	1.212	0.986	1.332	1.139	1.377	1.05	1.037	1.226	0.937	1.289	1.048	1.056	1.303
A- 403	596.2	654.8	684.962	688.978	217.853	54518.1	1	2	Unidentified														0.0294	3.502	4.284	3.122	3.453	3.113	2.884	2.875	2.225	3.153	3.01845	3.749	3.596	3.615	3.182	2.726	3.053	3.175	3.513	3.006	3.352	2.763	2.334	3.016	2.909	3.359	2.933
A- 406	597.3	655.9	373.123	375.13	139.065	1.34846e+06	1	1	Tier 3 only two-reaction											0	0	2	0	0.771	0.556	0.767	0.639	0.839	0.809	0.775	0.874	1.178	0.861	0.84	0.525	0.698	0.951	0.777	0.684	0.703	0.785	0.851	0.825	0.641	0.932	0.741	0.66	0.592	0.871
A- 407	597.4	656.1	383.103	385.11	149.044	1.56079e+07	1	1	Tier 3 one-reaction											0	2	23	0	0.828	0.692	0.75	0.817	0.65	0.787	0.591	0.616	0.719	0.79	0.775	0.736	0.69	0.839	0.929	0.721	0.655	0.81	0.882	0.734	0.709	0.65	0.756	0.63	0.63	0.713
A- 408	597.8	656.4	393.184	395.191	159.126	55888.8	1	1	Tier 3 zero-reaction											1	13	243	0	0.513	0.323	0.434	0.527	0.538	0.598	0.521	0.736	0.605	0.594	0.463	0.93	0.934	0.624	1.388	1.472	0.488	0.451	0.747	0.848	0.814	1.164	0.911	0.604	1.251	1.434
A- 409	598.5	657.1	435.08	437.087	201.022	68751.2	1	1	Tier 3 only two-reaction											0	0	57	0	0.58	0.647	1.038	0.55	0.861	0.809	0.924	0.631	1.189	0.643	0.974	0.724	0.868	0.786	0.723	0.677	0.902	0.69	0.83	0.883	0.611	0.936	0.795	0.668	0.589	0.834
A- 410	600.1	658.8	641.224	645.238	174.115	686945	1	2	Tier 2					AAA00424000	Isomer 3 of L-Arginine - 2 tags/D-Arginine - 2 tags	4.63	92	Animals	Animals, Fungi, Plants, Prokaryotes				0	0.932	0.644	0.798	0.726	0.785	0.622	0.582	0.643	0.697	0.796	0.682	0.671	0.537	0.802	0.72	0.632	0.614	0.621	0.593	0.682	0.914	1.004	0.939	1.022	0.912	0.806
A- 411	600.2	658.8	383.111	385.118	149.053	9.26111e+06	1	1	Tier 1	HMDB00696	Methionine	5.18	5.4										0	0.743	0.712	0.733	0.666	0.69	0.793	0.59	0.692	0.764	0.767	0.766	0.75	0.658	0.799	0.844	0.774	0.699	0.747	0.784	0.804	0.749	0.651	0.743	0.692	0.682	0.734
A- 412	600.2	658.9	408.162	410.169	174.104	144935	1	1	Tier 3 only two-reaction											0	0	62	0.2353	0.701	0.887	0.707	0.72467	1.00498	1.18745	0.87587	0.614	0.566	1.178	0.733	0.72467	0.509	0.778	0.88497	1.42623	0.438	0.925	0.893552	0.893552	0.682	0.993	0.753	0.855	0.922	0.929
A- 415	601.7	660.4	631.001	635.014	163.892	289133	1	2	Tier 3 only two-reaction											0	0	1	0	3.212	3.782	2.534	3.364	2.894	2.886	2.665	2.631	3.009	2.19	3.055	3.266	3.386	2.896	2.856	2.746	2.833	3.102	2.769	3.077	2.689	1.903	2.648	2.569	2.892	2.67
A- 416	602.8	661.5	321.114	323.121	174.111	474189	2	2	Tier 2					AAA00424000	Isomer 2 of L-Arginine - 2 tags/D-Arginine - 2 tags	0.83	89.3	Animals	Animals, Fungi, Plants, Prokaryotes				0	0.791	0.536	0.771	0.67	0.702	0.584	0.57	0.63	0.711	0.542	0.649	0.472	0.698	0.55	0.664	0.542	0.804	0.752	0.633	0.519	0.872	0.777	0.673	0.738	0.827	0.644
A- 417	602.9	661.6	411.092	413.099	354.068	81560	2	2	Tier 1		Cysteinyl-Glycine dimer	1.91	13.6										0.0882	0.971	0.875	1.136	0.9	0.924	0.695	0.857	1.212	1.17	1.657	0.493	1.092	1.256	1.105	0.566	1.92	0.705	0.607	0.975	1.074	1.387	0.711	1.165	1.264	1.657	0.813
A- 418	603.5	662.1	408.171	410.178	174.113	170353	1	1	Tier 3 zero-reaction											2	6	69	0	1.021	0.682	0.852	0.585	0.779	0.648	0.66	0.614	0.719	0.628	0.659	0.546	0.589	0.856	0.678	0.588	0.597	0.67	0.649	0.667	0.778	0.981	0.711	0.906	0.915	0.935
A- 419	604.8	663.5	322.111	324.118	176.106	54604.8	2	2	Tier 3 one-reaction											0	12	284	0.0441	0.891	0.426	0.952	0.598	0.768	0.912	0.534	0.54	0.352	0.57545	0.607	0.558	0.526	0.573	0.566	0.528	0.586	0.575	0.442	0.452	0.632	0.489	0.609	0.726	0.598	0.448
A- 420	604.9	663.6	565.06	569.073	97.9504	363157	1	2	Tier 3 only two-reaction											0	0	13	0.1324	0.924	1.06157	0.4223	1.25	1.263	1.299	0.982	1.392	1.37378	1.781	1.23	1.623	0.988	1.18872	0.4223	0.976201	1.155	1.144	1.255	1.112	1.4	1.591	0.852	0.985	1.246	1.529
A- 421	605.2	663.9	335.142	337.149	101.084	101202	1	1	Tier 2					APA00767000	5-Aminopentanal	0.64	30.3		Plants				0	0.924	0.664	0.848	0.544	0.829	1.029	0.964	0.828	0.771	0.637	0.978	0.665	0.77	0.896	0.756	0.554	0.741	0.913	0.826	0.898	0.597	0.683	0.758	0.724	0.615	0.75
A- 422	605.8	664.5	411.087	413.091	177.028	63847.2	1	1	Tier 3 zero-reaction											1	9	159	0.2059	1.09923	1.67	0.612551	1.755	0.731	0.791	1.89996	1.42332	0.864609	1.05136	0.346	1.428	0.968	1.515	0.962	1.68889	1.015	0.648	0.63278	1.856	0.915	1.302	0.91	1.426	1.024	0.674
A- 423	606.6	665.2	360.101	362.108	126.043	114232	1	1	Tier 1	HMDB02024	Imidazoleacetic acid	0.21	2										0	0.84	0.722	0.914	0.763	0.873	0.828	0.722	0.805	0.918	0.816	0.526	0.898	0.737	0.607	0.683	0.773	0.723	0.617	0.816	0.643	0.934	0.916	0.837	0.853	0.849	0.89
A- 424	607.2	665.9	629.005	633.019	161.895	1.20102e+06	1	2	Tier 3 zero-reaction											1	0	2	0	3.129	3.79	2.495	3.348	2.794	2.879	2.586	2.581	2.815	3.304	2.962	3.202	3.341	2.846	2.701	2.699	2.875	3.121	2.775	2.99	2.642	1.873	2.577	2.502	2.788	2.64
A- 425	607.6	666.3	346.086	348.092	112.027	72170	1	1	Tier 1	HMDB00300	Uracil	0.23	14.1										0	1.012	1.024	0.837	0.831	0.659	1.404	0.734	0.974	0.917	0.832	0.857	0.956	0.853	0.897	0.859	0.92	0.692	0.848	0.968	0.922	0.795	0.92	0.961	1.121	0.722	1.064
A- 427	611.7	670.4	532.105	536.119	64.9952	44613.2	1	2	Tier 3 only two-reaction											0	0	3	0	0.612	0.511	1.007	0.895	0.809	0.776	0.644	0.772	0.688	0.734	0.62	0.577	0.6	0.458	0.58	0.631	0.65	0.842	1.127	0.72	0.822	0.645	0.753	0.577	0.7	0.549
A- 428	613.5	672.2	766.321	768.329	532.263	99144.8	1	1	Tier 3 one-reaction											0	3	155	0.2794	0.292	0.20209	0.416	0.20209	0.20209	0.201	0.20209	0.20209	0.212	0.25809	0.381	0.20209	0.243	0.273	0.20209	0.20209	0.20209	0.228	0.978	0.20209	0.20209	0.20209	0.445	0.20209	0.335	0.20209
A- 429	616.4	675.1	436.051	438.061	201.993	198660	1	1	Tier 3 one-reaction											0	3	77	0	1.279	1.089	1.495	1.804	1.412	1.292	1.177	1.34	1.49	1.687	0.983	1.536	1.362	1.316	1.195	1.421	1.284	1.087	1.466	1.746	1.189	1.678	1.233	1.026	1.799	1.302
A- 430	616.4	675.2	364.14	366.147	130.082	57081.5	1	1	Tier 3 only two-reaction											0	0	17	0	1.174	0.779	2.556	0.813	1.185	0.862	1.506	1.174	0.781	1.19	0.63	1.085	1.165	1.053	1.59	1.05	0.79	0.922	0.766	0.915	1.064	0.92	1.31	1.023	0.905	0.921
A- 431	616.5	675.3	765.986	767.992	531.928	48091.7	1	1	Unidentified														0.3382	0.26722	0.11	0.363	0.26721	0.26721	0.53	0.26721	0.26721	0.26722	0.26721	0.26721	0.26721	0.26721	0.349	0.26721	0.26721	0.26721	0.26721	0.409	0.473	0.26721	0.26722	0.26721	0.529	0.642	0.26721
A- 432	616.8	675.5	434.059	436.066	200.001	1.18529e+06	1	1	Tier 3 one-reaction											0	8	111	0	1.699	1.427	1.802	2.248	1.698	1.683	1.515	1.8	1.92	2.289	1.422	1.879	1.706	1.852	1.488	1.834	1.576	1.391	1.942	2.015	1.534	2.064	1.576	1.332	1.853	1.768
A- 433	618.1	676.9	371.633	373.639	275.149	52023.2	2	2	Tier 3 zero-reaction											2	10	122	0.0147	0.692	0.578	0.522	0.672	0.82	0.909	0.258	0.758	0.484	0.378	0.21872	0.563	0.407	1.152	0.602	0.57	0.744	0.432	0.532	0.66	1.297	1.536	1.347	0.902	1.164	0.985
A- 434	618.6	677.3	400.086	402.092	166.027	1.31654e+06	1	1	Tier 3 zero-reaction											3	18	283	0	0.781	0.665	0.671	0.676	0.524	0.562	0.428	0.679	0.519	0.632	0.647	0.612	0.603	0.732	0.64	0.558	0.648	0.74	0.716	0.754	0.592	0.845	0.893	0.694	0.605	0.714
A- 435	619.1	677.8	313.997	316.003	79.9391	33431.9	1	1	Tier 3 only two-reaction											0	0	3	0	1.948	1.648	2.184	2.921	1.847	1.524	1.412	1.711	2.272	1.536	1.39	1.762	1.606	1.498	2.108	2.45	1.393	1.761	2.218	2.21	1.61	1.927	1.664	1.461	1.771	1.728
A- 436	627	685.8	522.101	524.108	288.043	47965.3	1	1	Tier 3 one-reaction											0	9	187	0	0.723	0.453	0.895	0.653	1.367	0.66	0.598	0.768	1.054	1.3	0.76	0.881	0.655	0.873	0.877	0.853	0.701	1.019	0.923	0.831	0.757	1.156	0.557	0.623	0.686	0.865
A- 437	628.8	687.6	629.006	633.019	161.896	829793	1	2	Tier 3 zero-reaction											1	0	1	0	3.05	3.712	2.472	3.293	2.754	2.89	2.569	2.529	2.798	3.155	2.958	3.171	3.23	2.803	2.611	2.657	2.884	3.063	2.752	2.964	2.633	1.877	2.616	2.489	2.648	2.596
A- 438	628.8	687.6	378.068	380.075	144.01	96805.4	1	1	Tier 3 one-reaction											0	2	60	0	0.827	0.785	0.702	0.774	0.755	0.806	0.764	0.749	0.834	0.713	0.625	0.783	0.673	0.677	0.63	0.785	0.686	0.9	0.922	0.92	1.28	0.847	0.864	0.879	0.778	0.877
A- 439	629.5	688.3	438.149	440.156	204.091	3.81606e+07	1	1	Tier 1	HMDB00929	Tryptophan	2.57	1.9										0	0.748	0.751	0.852	0.73	0.867	0.722	0.649	0.789	0.723	0.87	0.752	0.768	0.701	0.744	0.872	0.624	0.885	0.702	0.855	0.948	0.644	1.007	0.685	0.726	0.805	0.837
A- 441	629.8	688.6	631.001	635.015	163.892	212600	1	2	Tier 3 only two-reaction											0	0	1	0	3.229	3.76	2.52	3.37	2.839	2.953	2.596	2.589	2.925	2.679	3.164	3.259	3.476	2.866	2.798	2.825	2.836	3.057	2.81	3.019	2.665	1.876	2.705	2.536	2.763	2.575
A- 442	630.1	688.9	442.142	444.151	208.084	2.61769e+06	1	1	Tier 1	HMDB00684	Kynurenine	1.86	2.5										0	0.735	0.687	0.626	0.682	0.803	0.548	0.704	0.872	0.85	0.679	0.503	0.608	0.604	0.66	0.641	1.091	0.709	0.574	0.648	0.752	0.658	0.857	0.745	0.74	0.717	0.828
A- 443	630.1	688.9	349.122	351.128	115.064	107559	1	1	Tier 2					AAA00804000	Isomer 1 of L-Proline/D-Proline	0.85	78.1	Animals	Animals, Fungi, Plants, Prokaryotes				0	0.869	0.81	0.759	0.761	0.885	0.925	1.131	0.99	0.786	0.86	0.422	0.927	0.825	0.755	0.782	0.921	0.859	1.03	0.987	1.089	0.784	0.929	1.002	1.101	0.893	0.835
A- 444	631.9	690.7	349.086	351.092	115.027	68908.4	1	1	Tier 3 one-reaction											0	13	273	0	0.948	0.635	0.986	0.741	0.904	1.069	0.707	0.856	1.172	0.788	0.64	0.911	0.72	0.86	0.8	1.313	0.89	0.746	0.65	0.77	0.709	0.906	1.409	0.813	1.062	1.181
A- 446	632.5	691.3	582.749	584.755	348.69	68547.4	1	1	Unidentified														0	1.18	1.326	2.248	1.424	1.609	0.896	1.372	1.342	1.622	1.538	1.404	1.47	1.211	1.242	1.129	2.19	0.943	0.846	1.658	1.72	0.824	1.498	0.918	1.247	1.021	1.107
A- 448	635.3	694.1	458.074	460.08	224.015	62620	1	1	Tier 3 one-reaction											0	3	67	0	1.33	1.388	1.447	1.65	1.237	1.444	1.353	1.368	1.458	1.665	1.049	1.651	1.129	1.515	1.438	1.639	1.222	1.223	1.472	1.525	1.293	1.301	1.344	1.12	1.647	1.261
A- 449	635.7	694.5	365.117	367.123	131.058	75324.9	1	1	Tier 2					AAA01774000	(S)-4-Amino-5-oxopentanoate	0.41	164.7	Animals	Animals, Fungi, Plants, Prokaryotes				0	0.728	0.902	0.919	0.447	0.711	2.047	1.15	1.209	0.556	0.686	0.743	0.825	2.247	0.676	2.229	1.423	1.107	0.645	2.104	0.671	1.315	1.061	0.789	0.646	1.246	0.595
A- 450	637.5	696.4	582.746	584.751	697.375	43323.8	2	2	Tier 3 one-reaction											0	2	224	0	1.18	1.326	1.731	1.424	1.609	0.896	1.372	1.342	1.622	3.303	1.404	1.47	1.211	1.242	1.129	2.19	0.943	0.846	1.658	1.72	0.824	1.498	0.918	1.247	1.021	1.107
A- 452	638.3	697.2	400.086	402.092	166.027	823282	1	1	Tier 2					AFA00098000	4-Hydroxyphenylglyoxylate	1.78	192.6		Fungi, Plants, Prokaryotes				0	0.769	0.673	0.673	0.676	0.524	0.562	0.415	0.686	0.532	0.632	0.645	0.625	0.61	0.737	0.61	0.532	0.67	0.715	0.707	0.761	0.584	0.844	0.883	0.702	0.624	0.715
A- 453	638.9	697.7	337.085	339.092	103.026	452821	1	1	Tier 3 zero-reaction											2	14	351	0	0.425	0.663	0.4	0.586	0.498	0.959	0.793	0.507	0.408	0.445	0.636	0.71	0.427	0.703	0.606	0.885	0.649	0.519	0.646	0.755	0.446	0.445	0.404	0.264	0.438	0.447
A- 454	639.7	698.6	474.17	476.177	240.112	84725.4	1	1	Tier 3 one-reaction											0	18	352	0.0147	0.18	0.171	0.477	0.37	0.10594	0.347	0.248	0.175	0.378	0.218	0.245	0.519	0.489	0.322	0.254	0.154	0.265	0.295	0.266	0.56	0.778	1.485	0.908	1.032	1.041	1.025
A- 455	640	698.8	364.625	366.632	261.133	165907	2	2	Tier 3 zero-reaction											3	3	165	0	0.764	0.765	0.8	0.669	0.642	0.761	0.765	0.725	0.968	0.722	0.7	0.517	0.669	0.774	0.642	0.689	0.46	0.569	0.711	0.986	0.96	1.067	0.841	0.869	0.982	0.818
A- 456	640.4	699.3	324.09	326.096	90.0314	54679.4	1	1	Tier 3 zero-reaction											5	41	637	0	1.298	0.828	0.491	0.568	0.539	0.516	0.418	1.781	0.555	1.747	0.743	0.632	0.542	0.516	0.522	0.544	0.772	0.288	1.043	0.586	0.401	1.286	0.707	0.896	1.25	0.412
A- 457	641.7	700.5	424.107	426.113	190.048	206614	1	1	Tier 2					AAA00882000	2,4-Dihydroxyhept-2-enedioate	1.76	181.1	Animals	Animals, Fungi, Plants, Prokaryotes				0	0.778	0.57	0.837	0.955	0.671	0.627	0.626	0.696	0.921	0.952	0.377	0.579	0.76	0.697	0.459	0.791	0.938	0.436	0.833	0.867	0.659	0.995	0.755	0.662	0.928	0.677
A- 458	641.8	700.6	363.137	365.143	129.079	155205	1	1	Tier 2					AAA00728000	Isomer 2 of L-Pipecolate	0.53	99.8	Animals	Animals, Fungi, Plants, Prokaryotes				0	1.245	1.038	1.896	1.279	1.167	1.401	1.45	1.174	1.512	0.984	1.308	1.397	1.025	1.855	1.215	1.444	1.26	1.791	0.892	1.522	0.898	1.123	0.864	1.082	1.024	1.048
A- 459	644	702.9	366.157	368.163	132.099	99155.9	1	1	Tier 3 only two-reaction											0	0	3	0	1.1	0.858	1.01	0.956	0.915	0.879	0.972	1.337	1.337	0.967	1.023	0.934	1.005	0.975	1.026	1.028	0.936	0.909	0.92	1.324	0.75	1.076	0.858	0.864	0.786	1.025
A- 461	646.1	705	397.126	399.132	163.067	72078.8	1	1	Tier 2					APA00823000	Homomethionine	1.62	49.2		Plants				0	1.769	1.51	1.535	1.441	1.168	1.469	1.348	1.116	1.066	0.926	0.724	0.949	1.724	1.97	1.738	1.521	1.207	1.301	1.455	1.496	1.154	1.324	0.748	1.283	0.967	1.722
A- 463	651.1	710	565.059	569.073	97.9497	96379.8	1	2	Tier 3 only two-reaction											0	0	7	0.3235	0.923583	0.6282	0.88847	1.017	1.17156	1.123	0.982244	1.028	0.6282	1.455	1.46876	1.587	0.833	0.6282	0.6282	0.832	0.6282	1.131	1.687	1.157	0.91	1.59088	0.884	0.6282	1.219	1.06
A- 465	654	712.9	351.137	353.144	117.079	129230	1	1	Tier 2					AAA01649000	4-Methylaminobutyrate	0.11	51.4	Animals	Animals, Fungi, Plants, Prokaryotes				0	0.798	0.649	0.876	0.601	0.874	0.791	0.728	0.835	1.046	0.839	0.927	0.675	0.76	0.911	0.875	0.677	0.812	0.7	0.86	0.913	0.619	0.784	0.7	0.666	0.652	0.776
A- 468	660.9	719.8	448.191	450.197	214.132	135478	1	1	Tier 1	HMDB0029030	Prolyl-Valine	1.1	7										0	0.511	0.507	0.63	0.394	0.717	0.679	0.738	0.457	0.635	0.484	0.815	0.498	0.537	0.651	0.796	0.483	0.882	0.916	0.509	0.612	0.494	0.676	0.784	0.648	0.472	0.615
A- 469	661	719.9	372.101	374.108	138.043	125006	1	1	Tier 3 zero-reaction											2	16	217	0	0.725	0.901	1.13	0.621	0.875	0.42	0.537	1.236	1.09	1.12	0.826	0.786	0.9	1.254	1.015	0.466	0.737	0.935	0.945	0.998	0.509	1.09	0.806	0.95	0.934	1.336
A- 471	662.3	721.3	378.101	380.108	144.042	132714	1	1	Tier 3 zero-reaction											3	43	497	0	0.913	0.907	0.908	1.045	0.818	0.644	0.706	1.148	0.868	0.982	0.711	0.766	0.744	1.115	0.67	0.802	0.648	0.602	0.852	0.818	0.752	1.205	0.7	0.761	0.952	0.682
A- 472	662.3	721.3	434.059	436.066	200.001	817466	1	1	Tier 3 one-reaction											0	8	122	0	1.597	1.443	1.638	2.231	1.616	1.524	1.409	1.614	1.849	2.037	1.334	1.702	1.606	1.708	1.539	1.772	1.572	1.317	1.873	1.996	1.492	1.975	1.43	1.326	1.8	1.609
A- 473	664.1	723.1	436.051	438.061	201.993	145442	1	1	Tier 3 one-reaction											0	3	77	0	1.327	1.107	1.518	1.815	1.581	1.331	1.087	1.392	1.625	1.676	1.074	1.555	1.42	1.373	1.273	1.396	1.281	1.01	1.437	1.664	1.277	1.619	1.313	1.053	1.695	1.333
A- 474	664.8	723.8	629.004	633.018	161.895	395316	1	2	Tier 3 zero-reaction											1	0	2	0	3.025	3.65	2.469	3.281	2.732	2.925	2.533	2.483	2.769	3.053	2.919	3.145	3.074	2.833	2.529	2.602	2.793	2.934	2.743	2.918	2.628	1.891	2.651	2.499	2.524	2.546
A- 475	668.2	727.2	459.134	461.14	225.075	62118.4	1	1	Tier 3 one-reaction											0	21	414	0	0.787	0.656	0.416	1.248	0.517	0.719	0.759	0.984	0.81	0.63	0.501	0.908	1.008	1.018	0.694	0.566	0.304	0.763	0.828	0.996	0.729	1.038	0.777	1.226	0.877	0.938
A- 477	669.3	728.2	355.601	357.606	243.085	35219.5	2	2	Tier 3 zero-reaction											1	29	491	0.0294	1.184	0.869	0.982	1.026	0.444	0.823	0.671	0.942	0.806	0.912	0.297	1.036	0.951	0.921	0.584	0.383	0.39762	0.39762	0.576	0.754	1.134	1.108	1.088	1.182	0.814	1.064
A- 478	676.3	735.3	631	635.013	163.891	102717	1	2	Tier 3 one-reaction											0	1	3	0	3.266	3.873	2.471	3.496	2.932	2.99	2.589	2.558	2.815	3.22	2.931	3.207	3.208	2.774	2.778	2.757	2.817	3.054	2.758	2.776	2.545	1.943	2.718	2.491	2.612	2.758
A- 479	677.8	736.8	400.072	402.077	166.013	43059.5	1	1	Tier 3 one-reaction											0	1	117	0	1.331	1.141	1.325	1.978	1.435	0.929	1.018	1.031	1.635	1.688	1.168	1.43	1.462	1.056	1.008	1.725	1.287	1.472	1.552	1.499	1.324	1.671	1.365	1.667	1.229	1.466
A- 480	678.7	737.7	335.142	337.149	101.084	382610	1	1	Tier 2					APA00767000	Isomer 1 of 5-Aminopentanal	0.7	104.1		Plants				0	1.029	0.756	0.908	0.624	1.032	1.003	1.016	0.787	0.888	0.79	1.049	0.705	0.875	0.914	0.783	0.724	0.781	0.815	0.924	1.044	0.65	0.826	0.747	0.754	0.762	0.799
A- 488	687.1	746.2	371.632	373.639	275.148	169677	2	2	Tier 3 zero-reaction											2	10	122	0	0.825	0.569	0.934	0.574	0.706	0.966	0.971	0.864	0.924	0.531	0.953	0.557	0.848	0.584	0.783	0.635	0.438	0.74	0.797	0.861	0.65	0.743	0.522	0.777	0.569	0.674
A- 490	688.8	747.9	390.112	392.119	156.054	104817	1	1	Tier 3 zero-reaction											3	18	338	0	0.556	0.701	0.424	0.411	0.531	0.88	0.631	0.686	0.507	0.65	0.64	0.669	0.379	0.479	0.591	0.81	0.553	0.692	0.902	0.768	0.385	0.576	0.445	0.42	0.48	0.548
A- 491	688.9	748	383.579	385.585	299.04	203943	2	2	Tier 3 one-reaction											0	6	215	0	1.197	1.006	0.901	1.594	0.91	0.676	0.782	0.9	1.026	1.144	0.511	1.043	1.217	0.869	0.847	1.432	0.776	0.797	0.935	1.099	1.076	0.766	0.729	0.884	0.996	0.84
A- 492	689	748.1	531.105	533.112	297.046	86104.1	1	1	Tier 3 zero-reaction											1	3	78	0	1.076	0.932	1.055	1.038	1.212	0.815	0.957	1.105	1.085	1.509	0.593	1.038	1.217	1.044	0.825	1.244	0.762	0.844	1.114	1.334	1.025	0.966	0.968	0.953	1.173	1.131
A- 493	689.1	748.2	382.581	384.588	297.046	1.31493e+06	2	2	Tier 3 zero-reaction											1	3	78	0	1.079	0.981	1.067	1.181	1.115	0.765	0.785	0.975	0.898	1.342	0.604	0.981	0.97	0.953	0.742	1.315	0.783	0.7	0.921	1.1	0.858	0.954	0.801	0.881	0.96	0.998
A- 497	699.3	758.5	441.112	443.118	207.054	46245.6	1	1	Tier 2					AAA00986000	4-(2-Aminophenyl)-2,4-dioxobutanoate	0.96	1.3	Animals	Animals, Fungi, Plants, Prokaryotes				0.3088	0.2391	0.2391	0.2391	0.2391	0.2391	0.2391	0.2391	0.298881	0.2391	0.2391	0.2391	0.2391	0.2391	0.2391	0.2391	0.23911	0.2391	0.2391	0.2391	0.2391	0.735	1.323	1.036	1.314	0.965	0.928
A- 498	700.2	759.4	629.005	633.019	161.896	510754	1	2	Tier 3 zero-reaction											1	0	1	0	3.015	3.679	2.386	3.332	2.749	2.882	2.531	2.46	2.715	2.991	2.967	3.17	3.068	2.754	2.515	2.609	2.876	2.936	2.727	2.88	2.542	1.9	2.644	2.403	2.473	2.514
A- 499	701.1	760.2	363.138	365.144	129.079	496164	1	1	Tier 2					AAA00728000	Isomer 1 of L-Pipecolate	0.74	40.2	Animals	Animals, Fungi, Plants, Prokaryotes				0	1.052	0.961	1.079	1.344	0.983	1.196	0.892	0.93	1.279	1.424	0.893	1.126	0.964	0.989	0.993	1.496	1.052	0.869	1	1.17	0.666	0.727	0.842	0.891	0.661	0.655
A- 500	703.2	762.3	483.091	485.096	249.032	49211.2	1	1	Tier 3 zero-reaction											1	21	266	0	0.975	0.701	1.107	1.208	1.011	0.721	0.544	0.699	0.755	0.9	0.606	0.566	0.527	0.954	0.881	0.878	0.678	0.97	0.883	0.761	1.067	1.134	0.796	0.603	1.086	1.26
A- 501	703.3	762.4	753.367	755.374	519.309	61179.1	1	1	Tier 3 one-reaction											0	6	239	0	0.598	0.767	0.721	0.709	0.799	0.811	0.585	0.596	0.775	0.619	0.678	0.46	0.656	0.637	0.761	0.809	0.746	0.691	0.589	0.646	0.939	0.866	0.616	0.652	0.683	0.602
A- 502	704.6	763.8	401.134	403.14	167.075	1.83984e+06	1	1	Tier 3 only two-reaction											0	0	3	0.0588	3.003	6.921	1.549	3.383	3.738	1.24986	5.977	2.963	3.608	1.4697	3.394	1.56888	5.649	2.549	2.69	5.126	1.515	3.128	2.954	3.32	3.586	2.764	1.991	1.279	3.434	3.276
A- 503	706.4	765.6	631.001	635.014	163.892	123560	1	2	Tier 3 only two-reaction											0	0	1	0	3.185	3.96	2.519	3.496	2.964	2.962	2.579	2.588	2.956	3.21	2.993	3.365	3.298	2.893	2.657	2.718	2.807	3.17	2.855	2.945	2.457	1.947	2.624	2.489	2.576	2.734
A- 504	706.4	765.6	399.139	401.145	165.08	6.50023e+07	1	1	Tier 1	HMDB00159	Phenylalanine	3.32	1.2										0	0.779	0.645	0.839	0.729	0.801	0.566	0.506	0.62	0.789	0.739	0.579	0.515	0.597	0.725	0.678	0.684	0.671	0.653	0.688	0.702	0.833	0.874	0.812	0.68	0.83	0.838
A- 506	709.3	768.7	421.109	423.116	187.051	237457	1	1	Tier 3 one-reaction											0	2	72	0.3382	0.734	0.666	0.718	0.47574	0.845	0.734	0.703	0.626	0.729	0.734	0.595	0.734	0.734	0.734	0.689	7.2686	0.673	0.734	0.849	0.47574	0.848	0.854	0.734	0.47574	0.781	0.856
A- 507	709.3	768.7	399.105	401.111	165.047	11032652	1	1	Tier 3 zero-reaction											1	7	234	0	0.593	0.613	0.645	0.618	0.657	0.53	0.454	0.527	0.642	0.61	0.548	0.383	0.525	0.536	0.499	0.613	0.608	0.57	0.516	0.571	0.654	0.691	0.642	0.614	0.686	0.683
A- 508	709.3	768.7	399.161	401.167	165.103	11650383	1	1	Tier 3 one-reaction											0	2	87	0.1471	0.564	0.578	0.706	0.609	0.707	0.934066	0.426	0.496	0.695	0.658	0.503	0.54262	0.559	0.628	0.54262	0.582	0.54262	0.529	0.678281	0.579	0.721	0.715	0.734	0.54262	0.728	0.7
A- 509	711.9	771.4	344.129	346.136	220.142	45615.9	2	2	Tier 3 one-reaction											0	3	133	0.0441	0.291	0.38	0.6143	0.527	1.07	0.326	0.595	0.437	0.303	0.768	0.418	0.47	0.308	0.33	0.834	0.671	0.6143	0.6143	0.744	0.549	0.72	1.326	0.585	0.904	0.59	1.363
A- 514	721.9	781.9	443.128	445.135	209.069	148457	1	1	Tier 2					AAA00861000	p-Hydroxyphenylacetylglycine	1.5	31.4	Animals	Animals, Fungi, Plants, Prokaryotes				0	1.045	0.876	0.814	0.794	0.644	0.532	0.582	1.139	0.799	0.648	0.473	1.043	0.979	0.637	0.533	1.073	0.3	0.616	0.888	0.972	0.648	0.983	0.854	0.828	0.971	0.751
A- 516	724.8	785	519.1	521.108	285.042	158754	1	1	Tier 3 one-reaction											0	4	131	0	1.591	1.495	2.017	2.128	2.039	1.985	1.689	1.839	2.362	2.367	1.541	2.134	1.92	1.933	1.771	2.086	1.567	1.755	2.369	2.25	1.476	2.203	1.861	1.534	2	1.971
A- 517	725.6	785.8	719.38	721.388	485.321	63022.5	1	1	Tier 3 one-reaction											0	21	228	0	0.664	0.595	0.574	0.473	0.678	0.662	0.56	0.738	0.719	0.686	0.876	0.475	0.518	0.693	0.606	0.689	0.697	0.585	0.826	0.8	0.665	0.615	0.556	0.494	0.543	0.844
A- 519	725.8	786	365.154	367.161	131.096	65302571	1	1	Tier 1	HMDB00172	Isoleucine	3.66	2.4										0	0.754	0.541	0.686	0.483	0.744	0.682	0.554	0.73	0.851	0.727	0.743	0.502	0.529	0.771	0.846	0.6	0.676	0.647	0.781	0.669	0.639	0.747	0.794	0.699	0.582	0.766
A- 521	726.8	787	395.121	397.128	161.063	115842	1	1	Tier 3 only two-reaction											0	0	32	0	1.11	0.841	0.565	0.377	0.665	0.62	0.575	0.501	0.362	0.496	1.08	0.398	0.399	0.666	0.43	0.452	0.582	0.785	0.502	0.543	0.436	0.99	0.649	0.943	0.519	0.639
A- 522	727.2	787.4	517.094	519.101	283.036	325950	1	1	Tier 3 one-reaction											0	5	256	0	0.318	0.347	0.328	0.46	0.287	0.311	0.257	0.358	0.395	0.382	0.29	0.393	0.326	0.342	0.314	0.375	0.302	0.28	0.399	0.401	0.271	0.311	0.334	0.295	0.334	0.32
A- 523	728.2	788.5	395.115	397.121	322.114	80263.5	2	2	Tier 3 one-reaction											0	8	260	0.1912	0.937	0.561	0.591	0.617	0.644	0.659	0.28045	0.378	0.351	0.28045	0.566	1.18625	0.405	1.67153	0.749	0.587	0.28045	0.582	0.537	0.695	0.449	1.13374	0.733	1.028	0.503435	1.05
A- 524	729.2	789.6	399.129	401.136	165.071	215606	1	1	Tier 3 only two-reaction											0	0	3	0.0147	0.765	0.573	0.977	0.82	0.771	0.636	0.704	0.804	0.863	0.695	0.641	0.607	0.579	0.882	0.808	0.697	0.674	0.534	0.723	0.66	0.81	0.997	0.908	0.752	0.85	0.855
A- 525	729.7	790.1	458.176	460.182	224.118	72253.4	1	1	Tier 3 one-reaction											0	10	264	0.0882	0.215	0.324	0.689	0.309	0.266	0.10589	0.10589	0.137	0.10589	0.274	0.132	0.439	0.304133	0.216	0.10589	0.541	0.253	0.419	0.10589	0.286	1.277	0.631	1.436	0.357	1.166	1.237
A- 526	730.6	791	755.437	757.443	521.379	60052.7	1	1	Tier 3 one-reaction											0	9	121	0	0.659	0.514	0.542	0.47	0.65	0.635	0.577	0.543	0.719	0.87	0.679	0.548	0.613	0.693	0.723	0.524	0.651	0.578	0.797	0.643	0.555	0.641	0.644	0.615	0.4	0.707
A- 527	730.7	791.1	592.126	596.139	125.017	153097	1	2	Tier 3 only two-reaction											0	0	3	0	0.914	1.185	0.995	0.882	0.838	0.992	0.718	0.858	0.829	1.026	0.823	0.814	0.563	1.04	0.738	0.276	0.646	0.451	0.709	1.123	0.662	1.233	0.797	0.968	1.107	0.832
A- 528	731.9	792.4	363.127	365.133	129.069	357989	1	1	Tier 3 only two-reaction											0	0	1	0.25	0.226	0.174592	0.149	0.439	0.69	0.25583	0.149	0.218046	0.1	0.38176	0.3	0.02344	0.1001	0.108	0.14	0.109606	0.177108	0.127497	0.1	0.337044	0.186	0.101	0.136108	0.212	0.162	0.167889
A- 530	732	792.5	402.102	404.108	168.043	110326	1	1	Tier 1	HMDB00750	3-Hydroxymandelic acid	2.68	16.1										0.0588	0.765	0.501	0.583	0.455	0.574	0.51	0.54	0.777	0.475	0.451	0.516	0.537	0.41783	0.675	0.557	0.41783	0.606	0.603	0.355	0.41783	0.597	0.653	0.862	0.542	0.444	0.69
A- 531	732.5	793.1	421.143	423.15	187.085	143686	1	1	Tier 3 zero-reaction											1	32	495	0	0.78	0.731	0.443	0.33	0.367	0.5	0.422	1.729	0.331	0.799	0.471	0.319	0.514	0.35	0.41	0.36	0.591	0.291	0.615	0.444	0.363	0.712	0.744	0.961	1.108	0.405
A- 532	733	793.6	365.107	367.114	131.049	1.22901e+06	1	1	Tier 3 only two-reaction											0	0	28	0	0.557	0.402	0.557	0.462	0.6	0.615	0.412	0.608	0.703	0.67	0.608	0.325	0.498	0.661	0.712	0.545	0.542	0.526	0.601	0.592	0.537	0.732	0.624	0.495	0.549	0.541
A- 533	733.1	793.6	449.096	451.102	215.037	53405.5	1	1	Tier 3 one-reaction											0	4	84	0.0294	0.686	0.28498	0.841	0.343	0.605	0.84	0.498	0.696	0.812	0.632	0.799	0.866	0.497	0.62	0.799	0.692	0.73	0.779	0.659	0.688	0.676	0.939	0.82	0.634	0.663	0.71
A- 534	733.3	793.9	365.148	367.155	131.09	9.38953e+07	1	1	Unidentified														0.0147	0.399	0.505	0.419	0.388	0.463	0.47	0.485	0.456	0.594	0.408	0.543	0.387	0.292	0.533	0.546	0.524	0.588	0.41	0.441	0.512	0.441	0.682	0.599	0.504	0.365	0.529
A- 535	733.7	794.3	386.118	388.124	304.118	62123.6	2	2	Tier 3 one-reaction											0	7	320	0	1.018	0.791	0.538	0.311	0.415	0.446	0.218	0.553	0.409	0.749	0.943	0.796	0.312	1.038	0.593	0.44	0.72	0.857	0.936	0.334	0.629	0.852	0.646	0.609	0.489	0.872
A- 536	733.8	794.4	365.083	367.089	131.025	8900641	1	1	Tier 3 only two-reaction											0	0	27	0	0.467	0.423	0.439	0.319	0.434	0.435	0.428	0.519	0.728	0.597	0.603	0.388	0.357	0.578	0.528	0.422	0.499	0.448	0.671	0.453	0.492	0.768	0.554	0.506	0.434	0.521
A- 537	733.8	794.4	365.302	367.31	131.244	4.19319e+06	1	1	Unidentified														0.2206	0.743	0.459	0.636991	0.484046	0.834781	0.523823	0.524	0.835	0.929	0.449	0.833	0.293	0.385	0.818	0.41395	0.855	0.826	0.553	1.013	0.775273	0.543	0.774	0.937	0.775	0.555	0.543
A- 538	735.7	796.4	395.123	397.129	322.128	125130	2	2	Tier 3 one-reaction											0	7	418	0	1.14	0.881	0.592	0.43	0.665	0.62	0.575	0.501	0.32	0.576	1.08	0.398	0.399	0.713	0.43	0.452	0.582	0.785	0.502	0.504	0.436	0.982	0.684	0.943	0.474	0.639
A- 541	737.3	798.1	379.132	381.139	145.074	305151	1	1	Tier 3 zero-reaction											6	54	510	0	0.981	0.791	0.659	0.548	0.626	0.781	0.812	1.029	0.542	0.983	0.982	0.549	0.719	0.707	0.803	0.735	0.775	0.708	0.693	0.816	0.622	0.428	0.904	0.843	0.797	0.445
A- 542	737.7	798.5	363.138	365.143	129.079	1.5383e+06	1	1	Tier 1	HMDB00716	Pipecolic acid	0.88	1.9										0	0.406	0.301	0.332	0.45	0.1	0.414	0.294	0.35	0.491	0.275	0.259	0.274	0.519	0.358	0.526	0.552	1.109	0.245	0.51	0.485	0.953	0.355	0.197	0.466	0.1	0.218
A- 543	738.4	799.3	429.112	431.118	195.054	186475	1	1	Tier 2					AAA00887000	2-Carboxy-2,3-dihydro-5,6-dihydroxyindole	1	24.3	Animals	Animals, Fungi, Plants, Prokaryotes				0.0147	1.607	1.731	2.398	1.612	2.525	1.332	2.185	1.665	1.637	1.234	0.92	1.738	1.375	1.736	0.868	1.737	1.429	1.156	1.695	1.819	0.423	0.647	0.438	0.374	0.327	0.371
A- 545	738.6	799.5	391.169	393.176	157.111	93104.4	1	1	Tier 3 one-reaction											0	18	259	0	0.598	0.51	0.715	0.582	0.795	0.632	0.596	0.994	0.938	0.646	0.542	0.814	1.019	0.692	0.763	0.829	0.589	0.512	0.683	1.004	0.676	1.307	0.936	0.805	0.922	1.162
A- 546	739.5	800.3	351.101	353.108	117.043	662809	1	1	Tier 3 zero-reaction											3	35	483	0	0.644	0.616	0.369	0.386	0.434	0.869	0.802	0.603	0.45	0.424	0.815	0.599	0.452	0.591	0.478	0.66	0.637	0.468	0.694	0.68	0.435	0.416	0.527	0.388	0.456	0.515
A- 547	741.1	802.1	365.011	367.018	261.906	6044729	2	2	Tier 3 only two-reaction											0	0	3	0.2794	0.689657	0.41898	0.741	0.425234	0.543	0.38	0.29634	0.724631	0.666545	0.6089	0.522	0.349	0.735	0.4	0.803	0.382	0.29634	0.389	0.432	0.547563	0.479	0.711	0.861	0.977	0.496	0.452
A- 548	743	804	429.104	431.11	195.045	131925	1	1	Tier 3 only two-reaction											0	0	24	0.1029	1.053	0.744312	1.393	1.881	2.367	0.571	1.678	1.35	1.062	0.823	0.78	0.744312	1.104	1.204	0.739	0.883	1.074	0.45791	0.796	1.076	0.607	1.206	0.632	0.725	0.549	0.405
A- 549	743.1	804.1	387.128	389.134	153.07	430654	1	1	Tier 3 only two-reaction											0	0	6	0	0.681	0.597	0.566	0.527	0.647	0.809	0.604	0.62	0.809	0.665	0.822	0.567	0.622	0.71	0.724	0.506	0.653	0.586	0.656	0.63	0.675	0.906	0.722	0.697	0.675	0.742
A- 551	744.5	805.7	391.161	393.168	157.103	99239.1	1	1	Tier 3 only two-reaction											0	0	2	0.0294	0.582	0.523	0.942	0.613	0.825	0.745	0.993	0.995	0.851	0.69	0.618	0.33064	0.887	0.653	1.055	0.84	0.642	0.454	0.635	1.142	0.728	0.835	0.712	0.977	0.907	1.302
A- 552	747.1	808.4	387.139	389.144	153.08	408086	1	1	Tier 2					AXA00432000	p-Octopamine	3.52	17.2						0	0.748	0.666	0.644	0.518	0.767	0.679	0.521	0.694	0.92	0.77	0.782	0.477	0.623	0.673	0.767	0.58	0.698	0.62	0.68	0.672	0.64	0.975	0.788	0.643	0.61	0.816
A- 553	750	811.4	631	635.014	163.891	107053	1	2	Tier 3 one-reaction											0	1	3	0	3.229	3.632	2.491	3.313	2.768	2.806	2.586	2.589	2.747	3.002	2.99	3.345	3.256	2.802	2.441	2.592	2.777	2.932	2.889	3.048	2.524	1.885	2.614	2.353	2.368	2.605
A- 554	751.3	812.8	385.122	387.127	151.063	218014	1	1	Tier 2					APA00817000	Dopamine quinone	0.22	98.2		Plants				0.0147	0.332	0.787	0.284	0.683	0.69	0.576	0.428	0.412	0.648	0.653	0.515	0.676	0.491	0.48	0.413	0.645	0.569	0.404	0.831	0.533	0.571	0.671	1.239	0.524	0.736	0.27
A- 555	751.4	812.9	345.086	347.092	111.028	158214	1	1	Tier 3 only two-reaction											0	0	3	0.5147	0.874	0.858	0.771039	0.771039	3.60113	0.537	0.42948	0.693	0.42948	0.771039	0.499	0.771039	0.42948	0.771039	0.42948	0.42948	0.6	0.42948	4.53967	0.42948	0.8	0.42948	0.659	0.42948	0.771039	0.771039
A- 556	751.5	813	629.005	633.019	161.896	396191	1	2	Tier 3 zero-reaction											1	0	1	0	2.974	3.613	2.398	3.215	2.676	2.83	2.49	2.45	2.609	2.925	2.914	3.256	3.048	2.625	2.513	2.525	2.792	2.842	2.697	2.805	2.482	1.863	2.664	2.374	2.396	2.538
A- 557	752.5	814	499.12	501.128	265.062	42857.7	1	1	Tier 3 one-reaction											0	27	394	0.0147	2.529	8.149	3.024	7.844	3.107	1.867	1.954	1.9	3.243	1.972	5.781	1.52	1.617	2.657	3.291	6.003	5.574	1.146	2.121	2.164	3.694	3.539	2.397	4.925	2.223	1.591
A- 559	752.7	814.2	725.423	727.429	491.365	69823.6	1	1	Tier 3 one-reaction											0	4	198	0	0.88	0.731	0.782	0.554	0.996	0.903	0.986	0.694	0.673	0.591	1.155	0.684	0.855	0.901	0.726	0.576	0.855	1.133	0.693	0.776	0.649	0.756	0.634	0.604	0.682	0.682
A- 561	754.8	816.5	357.118	359.124	123.06	657675	1	1	Tier 3 only two-reaction											0	0	1	0.2794	0.962	0.809348	0.74642	0.809348	0.922	1.664	1.003	0.74642	0.74642	0.561	0.935	0.702	0.668	0.766	0.893	0.545	0.766	0.908	0.809348	0.971	0.607	1.18	0.74642	0.641	0.74642	0.635
A- 563	755.6	817.2	432.041	434.048	197.983	37769.1	1	1	Tier 3 one-reaction											0	4	113	0	1.026	1.023	1.444	1.607	1.371	1.345	1.068	1.739	2.049	1.899	1.168	1.618	0.848	1.41	1.059	1.551	1.415	1.26	1.625	1.519	1.638	1.782	1.554	0.957	1.677	2.015
A- 564	755.6	817.3	335.144	337.15	101.085	4.69231e+07	1	1	Tier 2					APA00767000	Isomer 2 of 5-Aminopentanal	3.4	183.7		Plants				0	0.859	0.673	0.775	0.477	0.86	0.958	0.96	0.713	0.719	0.627	0.951	0.643	0.671	0.739	0.696	0.529	0.734	0.823	0.788	0.834	0.546	0.641	0.637	0.668	0.523	0.604
A- 565	757.4	819.1	689.369	691.376	455.31	69160.6	1	1	Tier 3 one-reaction											0	1	184	0.0147	1.156	0.801	0.659	0.344	1.014	1.843	1.086	0.732	0.891	0.611	1.089	0.785	1.108	0.822	0.716	0.531	0.75	0.929	1.013	0.805	0.658	0.766	0.605	0.814	0.505	0.742
A- 566	758.3	820.1	346.089	348.096	224.061	71983.5	2	2	Tier 3 one-reaction											0	3	75	0	0.459	0.416	0.67	0.8	0.824	0.769	0.424	0.888	0.553	0.67	0.474	0.879	0.762	0.764	0.509	0.585	0.63	0.703	0.843	0.623	0.809	0.994	0.764	0.886	0.426	1.171
A- 567	758.5	820.3	345.092	347.099	222.067	527632	2	2	Tier 1	HMDB00099_2	Cystathionine - Isomer	0.31	1.1										0	0.463	0.764	0.588	0.926	0.688	0.545	0.486	0.983	0.574	0.828	0.366	0.763	0.695	0.937	0.576	0.777	0.59	0.537	0.782	0.764	0.988	0.985	0.734	0.7	0.714	0.94
A- 569	760.5	822.4	399.135	401.142	165.077	69124.9	1	1	Tier 2					AAA00935000	Isomer 1 of L-Phenylalanine/D-Phenylalanine	4.71	58	Animals	Animals, Fungi, Plants, Prokaryotes				0	0.733	0.678	0.764	0.769	0.766	0.693	0.563	0.718	0.831	0.702	0.538	0.616	0.626	0.763	0.666	0.697	0.704	0.584	0.729	0.687	0.953	0.81	0.76	0.663	0.89	0.877
A- 570	761.3	823.2	487.093	489.099	253.035	403057	1	1	Tier 3 one-reaction											0	4	146	0.2353	1.153	0.975	1.243	9.999	1.182	1.037	1.022	1.091	1.285	1.334	9.999	1.146	1.055	1.191	0.997	1.246	9.999	0.846	1.119	1.121	1.055	1.404	1.036	9.999	1.197	1.12
A- 571	765	827.1	315.108	317.115	162.1	117157	2	2	Tier 1	HMDB00450	5-Hydroxylysine	0.85	5.7										0	0.639	0.704	0.593	0.792	0.827	0.458	0.459	0.627	0.551	0.593	0.493	0.736	0.612	0.74	0.702	0.943	0.603	0.362	0.643	0.648	1.518	1.129	0.799	1.112	0.983	0.918
A- 573	766	828.2	395.123	397.13	322.129	47270.1	2	2	Tier 3 one-reaction											0	8	433	0.0441	1.263	0.982	0.82	0.333	0.697	0.669	0.575381	0.508	0.418	0.694	1.08	0.39841	0.399	0.697	0.43	0.501	0.582	0.784762	0.502	0.504	0.436	1.032	0.856	1.313	0.686	0.622
A- 574	766.1	828.3	629.211	633.225	162.102	106382	1	2	Tier 2					AAA00757000	Isomer 1 of L-Hydroxylysine - 2 tags	1.74	40.4	Animals	Animals, Fungi, Plants, Prokaryotes				0.0147	0.544	0.473	0.383	0.548	0.54	0.502	0.422	0.515	0.46	0.33733	0.372	0.393	0.528	0.614	0.398	0.455	0.337	0.46	0.445	0.58	1.421	0.838	0.731	0.97	1.039	0.989
A- 576	767	829.2	485.104	487.111	251.045	2.58617e+06	1	1	Tier 3 one-reaction											0	27	450	0	2.64	5.286	3.152	6.359	3.017	1.437	1.48	1.462	2.875	1.851	3.272	1.564	1.581	2.551	3.061	3.542	3.912	1.335	1.574	1.355	3.934	3.433	2.283	3.926	2.405	1.603
A- 578	771.3	833.8	437.138	439.145	203.08	160975	1	1	Tier 3 one-reaction											0	36	576	0	0.857	0.756	0.894	0.915	0.808	0.803	0.708	1.083	0.994	1.251	0.708	0.793	0.628	1.009	0.621	0.899	0.739	0.625	0.847	0.898	0.604	0.684	0.567	0.536	0.742	0.695
A- 579	775.4	838.1	378.101	380.108	144.042	1.08327e+06	1	1	Tier 3 zero-reaction											3	43	497	0	0.787	0.807	0.824	0.886	0.858	0.697	0.698	0.996	1.046	1.126	0.755	0.815	0.823	1.004	0.629	0.831	0.666	0.651	0.827	0.896	0.963	1.008	0.748	0.815	0.975	0.978
A- 580	775.5	838.1	361.109	363.115	254.101	42177.9	2	2	Tier 3 zero-reaction											1	14	439	0.0147	0.806	0.891	1.067	1.156	0.621	1.555	0.75	0.599	0.753	1.14184	0.291	0.935	1.042	1.111	1.023	0.605	0.794	0.907	0.963	1.221	0.807	0.93	0.587	0.432	0.529	0.889
A- 581	780	842.9	564.076	568.09	96.9669	46716.3	1	2	Tier 3 only two-reaction											0	0	2	0	1.962	2.534	2.542	2.357	2.017	2.655	2.505	2.615	2.304	1.921	2.557	3.018	1.847	2.123	2.074	2.505	2.378	3.154	2.695	2.833	1.911	2.186	2.309	2.306	2.343	2.486
A- 584	784.9	847.9	355.067	357.074	242.018	470847	2	2	Tier 3 zero-reaction											1	34	293	0	1.143	0.791	0.993	1.016	1.191	0.951	0.935	0.959	0.973	1.222	1.013	1.081	0.94	0.928	0.899	1.024	0.947	0.897	1.128	1.113	0.789	0.713	0.725	0.701	0.761	1.093
A- 585	784.9	847.9	373.044	375.051	277.972	43961	2	2	Tier 3 only two-reaction											0	0	39	0	2.004	1.251	0.812	1.14	1.633	0.885	1.134	1.026	1.231	1.436	0.706	1.235	0.778	1	0.753	0.652	1.033	1.019	1.487	1.407	0.783	1.079	1.35	0.719	0.611	0.91
A- 586	785	848	354.07	356.077	240.024	2.80253e+06	2	2	Tier 1	HMDB00192	Cystine	0.21	1.4										0	1.082	0.746	1.049	0.897	1.156	0.811	0.958	0.843	0.835	1.184	0.877	1.026	1.042	0.865	0.893	0.928	1.05	0.893	1.091	1.072	0.747	0.767	0.781	0.642	0.691	1.057
A- 587	785	848.1	629.004	633.018	161.895	249455	1	2	Tier 3 zero-reaction											1	0	2	0	2.761	3.274	2.276	3.032	2.527	2.823	2.421	2.467	2.453	2.955	2.755	3.036	3.011	2.506	2.314	2.473	2.654	2.761	2.671	2.711	2.471	1.812	2.582	2.328	2.341	2.51
A- 588	785.1	848.2	474.083	476.09	240.025	156387	1	1	Tier 3 zero-reaction											1	3	132	0	1.171	0.883	1.324	1.11	1.312	1.083	1.04	0.974	1.061	1.365	1.052	1.191	1.066	0.943	1.227	1.048	1.156	0.978	1.372	1.214	0.876	0.849	0.908	0.747	0.752	1.206
A- 589	786.3	849.3	462.207	464.214	228.148	101383	1	1	Tier 1		Prolyl-Leucine	2.26	3.9										0	0.421	0.394	0.518	0.506	0.477	0.713	0.731	0.478	0.567	0.534	0.788	0.401	0.474	0.49	0.977	0.524	0.648	0.668	0.537	0.506	0.545	0.6	0.724	0.885	0.419	0.651
A- 590	786.4	849.4	466.032	468.039	231.973	203050	1	1	Tier 3 only two-reaction											0	0	21	0	2.037	1.824	2.247	2.888	2.11	2.05	1.912	2.214	2.277	2.67	1.614	2.307	2.063	2.261	1.825	2.229	1.925	1.704	2.432	2.503	1.785	2.35	1.954	1.608	2.156	2.136
A- 591	787.3	850.3	631	635.013	163.891	82280.8	1	2	Tier 3 one-reaction											0	1	3	0	2.994	3.216	2.298	3.161	2.63	2.798	2.486	2.676	2.551	2.905	2.839	3.327	3.142	2.729	2.397	2.665	2.869	2.852	2.818	3.115	2.662	2.028	2.6	2.526	2.438	2.508
A- 594	790.1	853.1	517.092	519.1	283.034	84250.6	1	1	Tier 3 one-reaction											0	5	247	0	0.611	0.685	0.714	0.859	0.732	0.757	0.771	0.855	0.743	0.833	0.557	0.648	0.754	0.738	0.719	0.789	0.707	0.643	0.718	0.817	0.698	0.689	0.678	0.623	0.844	0.562
A- 595	792.6	855.6	549.067	551.074	315.008	40124.1	1	1	Tier 3 one-reaction											0	1	72	0	1.379	1.502	1.142	1.585	1.382	1.148	0.768	1.054	1.418	1.744	0.929	1.372	1.041	1.213	0.798	0.946	1.362	1.562	1.388	1.186	0.912	0.913	0.936	0.63	1.229	1.024
A- 596	793.4	856.4	330.09	332.097	96.0319	249057	1	1	Tier 3 one-reaction											0	4	252	0	1.413	0.929	1.498	0.989	1.013	1.235	1.395	1.194	0.977	1.303	1.066	1.238	1.092	1.101	1.012	1.273	1.034	1.158	1.356	1.157	1.223	0.925	0.899	0.922	0.9	1.295
A- 597	793.4	856.4	708.212	710.219	474.154	96562.6	1	1	Tier 3 one-reaction											0	37	601	0	1.106	0.667	1.02	0.544	0.822	0.543	0.904	0.963	0.695	0.702	0.72	0.718	0.748	0.711	0.719	1.474	0.946	0.501	0.497	1.159	0.914	1.235	0.765	0.966	0.903	0.876
A- 598	794	857	385.099	387.106	151.04	72067.2	1	1	Tier 3 one-reaction											0	2	55	0	1.128	0.654	0.942	0.722	0.886	1.028	0.608	0.66	0.906	0.917	0.809	0.736	0.917	0.969	1.006	0.738	0.765	0.941	0.754	1.004	0.693	0.945	0.665	0.681	0.768	0.659
A- 599	794.4	857.4	515.041	517.048	280.983	477847	1	1	Tier 3 one-reaction											0	1	25	0	0.68	0.655	0.696	0.91	0.708	0.633	0.607	1.068	0.794	1.028	0.621	0.909	0.761	0.905	0.788	0.763	0.822	0.781	0.996	0.876	0.763	0.843	0.974	0.689	0.825	0.79
A- 600	801.7	864.7	305.095	307.102	71.0367	222657	1	1	Tier 3 zero-reaction											1	9	290	0	0.579	0.937	0.868	1.012	0.772	0.457	0.529	0.899	0.653	0.819	0.502	0.87	0.395	0.771	0.454	0.439	0.863	0.557	0.792	0.556	0.627	0.775	0.954	0.802	0.997	0.913
A- 601	803.5	866.4	335.142	337.149	101.084	77901	1	1	Tier 3 one-reaction											0	20	342	0	0.976	0.69	0.815	0.513	0.924	0.998	0.903	0.771	0.734	0.676	0.915	0.624	0.714	0.754	0.744	0.577	0.726	0.925	0.882	0.894	0.629	0.661	0.654	0.632	0.571	0.759
A- 602	803.9	866.8	380.172	382.179	146.114	78726.3	1	1	Tier 3 only two-reaction											0	0	12	0	0.906	0.853	0.892	0.665	0.858	1.103	0.8	1.096	1.509	0.978	1.222	0.825	0.797	0.991	1.096	0.923	1.1	1.015	1.065	1.025	0.921	1.394	1.064	0.984	0.922	1.185
A- 604	807.9	870.7	416.117	418.124	182.059	544674	1	1	Tier 1	HMDB00755	Hydroxyphenyllactici acid	1.96	7.3										0	0.643	0.584	0.589	1.153	0.756	0.637	0.553	0.821	0.964	0.926	0.752	0.845	0.685	0.593	0.756	0.699	0.532	0.887	0.683	0.764	0.713	0.905	0.52	0.752	0.82	0.756
A- 605	808.5	871.4	376.114	378.121	284.112	168453	2	2	Tier 3 one-reaction											0	19	443	0	0.782	0.499	0.647	0.762	0.481	0.735	0.675	0.784	0.95	0.516	0.448	0.656	0.689	0.683	0.69	0.787	0.422	0.683	0.779	0.629	1.042	0.893	0.904	0.781	0.99	0.859
A- 607	811.4	874.3	519.1	521.111	285.042	63790.9	1	1	Tier 3 one-reaction											0	4	130	0	3.725	2.698	3.985	4.141	3.758	3.797	3.299	4.198	4.246	4.68	3.47	4.388	3.335	3.856	3.13	3.957	3.366	3.455	4.004	4.32	3.153	3.28	3.857	2.812	3.679	3.82
A- 609	814.3	877.1	613.18	617.193	146.07	57013.7	1	2	Tier 3 zero-reaction											4	29	343	0	0.563	0.451	0.43	0.618	0.601	0.781	0.785	0.789	0.53	0.345	0.73	0.79	0.429	0.719	0.615	0.733	0.468	0.726	0.781	0.626	0.65	0.578	1.477	0.87	0.498	0.645
A- 610	815	877.8	378.101	380.108	144.043	228413	1	1	Tier 3 zero-reaction											3	43	497	0	0.82	0.819	0.879	1.047	0.83	0.738	0.838	0.968	1.068	0.984	0.802	1.079	0.941	0.916	0.664	0.893	0.767	0.657	0.896	1.09	0.986	0.971	0.875	0.653	0.942	0.902
A- 611	815.2	878	533.07	537.083	65.9603	80562.5	1	2	Tier 3 only two-reaction											0	0	7	0	2.227	1.792	2.383	3.081	2.257	2.141	2.055	1.844	3.415	2.171	1.429	2.67	2.604	2.475	2.401	1.206	2.022	1.388	2.302	2.81	2.396	5.669	2.46	2.583	2.534	3.333
A- 613	815.5	878.4	328.046	330.053	187.975	33980.9	2	2	Tier 3 one-reaction											0	2	40	0	1.861	1.343	1.8	2.123	1.273	1.454	1.264	1.653	1.576	1.981	0.862	1.551	1.918	1.839	1.19	1.945	1.293	0.942	1.94	2.551	1.506	2.481	1.191	1.621	1.848	1.507
A- 614	815.9	878.8	660.977	664.99	193.868	45845.8	1	2	Tier 3 one-reaction											0	1	2	0.3529	1.922	2.264	3.452	2.263	1.969	1.697	3.25	1.9	2.133	0.92274	2.553	1.916	2.247	2.29	2.64	2.377	3.398	2.277	1.704	1.533	1.374	1.134	1.751	0.821	1.455	1.24138
A- 615	817	879.8	519.07	523.083	51.9607	908589	1	2	Tier 3 only two-reaction											0	0	2	0	1.652	1.372	1.778	2.217	1.595	1.624	1.455	1.734	1.837	2.062	1.367	1.813	1.636	1.705	1.48	1.773	1.506	1.382	1.925	2.052	1.385	1.809	1.505	1.29	1.754	1.513
A- 616	817.1	879.9	517.076	521.089	49.9664	5.98886e+06	1	2	Unidentified														0	1.737	1.483	1.836	2.323	1.818	1.746	1.576	1.907	1.934	2.316	1.413	1.971	1.723	1.821	1.62	1.927	1.627	1.422	2.095	2.163	1.486	2	1.562	1.365	1.916	1.761
A- 617	817.7	880.5	258.539	260.546	48.9616	86892.1	2	2	Unidentified														0	1.594	1.372	1.727	2.127	1.598	1.653	1.644	1.647	1.966	2.036	1.301	1.877	1.636	1.813	1.524	1.966	1.715	1.373	1.993	1.915	1.334	1.837	1.444	1.295	1.691	1.655
A- 618	819.1	881.9	721.213	725.225	254.103	61923.1	1	2	Tier 3 one-reaction											0	11	350	0	0.911	1.152	1.14	1.228	0.751	0.869	1.203	1.072	1.067	0.824	0.828	1.032	0.933	0.855	0.801	1.089	1.133	0.808	0.774	1.396	0.679	1.122	0.615	0.641	0.456	0.474
A- 619	819.7	882.5	349.158	351.165	115.1	545430	1	1	Tier 3 one-reaction											0	21	290	0	0.457	0.552	0.835	0.595	0.733	0.678	0.852	0.671	0.929	0.677	0.644	0.724	0.647	0.766	0.551	0.647	1.021	0.618	0.838	0.696	0.581	1.203	0.727	0.516	0.557	0.565
A- 620	820.1	882.9	258.553	260.561	48.9898	38872.3	2	2	Unidentified														0.0147	2.107	1.898	2.314	3.095	1.898	1.889	1.717	2.189	2.239	2.893	1.426	2.135	2.06	1.992	1.891	2.625	1.816	1.823	2.549	3.084	1.812	2.853	1.954	1.485	2.27	2.324
A- 621	820.2	883	536.048	538.055	603.979	37252.4	2	2	Tier 3 only two-reaction											0	0	25	0.1029	0.659	0.929	1.004	1.083	1.019	0.738	0.7	0.401	1.007	1.16	1.385	0.761	0.735	0.706	0.588	0.971	1.285	1.444	0.86	1.194	0.325	0.913	0.382	0.638	0.703	0.806
A- 622	822.5	885.3	259.537	261.544	50.9568	29252.8	2	2	Unidentified														0	1.772	1.382	1.548	2.149	1.768	1.49	1.532	2.017	1.722	1.857	1.171	1.576	1.679	2.155	1.23	2.089	1.556	1.444	1.957	1.784	1.082	1.575	1.315	0.976	1.774	1.385
A- 623	823	885.8	694.325	698.339	227.216	76203.2	1	2	Unidentified														0	0.884	0.949	1.242	1.176	0.885	1.091	1.291	1.356	1.426	1.502	1.02	1.398	1.075	1.134	1.091	1.201	1.005	1.119	1.017	1.095	1.125	1.42	1.061	1.012	1.311	1.055
A- 624	823.1	885.8	402.102	404.109	168.043	3.12922e+06	1	1	Tier 2					AAA00937000	2,6-Dihydroxyphenylacetate	2.73	8.2	Animals	Animals, Fungi, Plants, Prokaryotes				0	0.643	0.399	0.468	0.437	0.41	0.556	0.379	0.526	0.336	0.398	0.454	0.574	0.412	0.644	0.497	0.528	0.542	0.622	0.518	0.605	0.284	0.758	0.497	0.318	0.369	0.522
A- 625	823.3	886.1	763.365	765.371	529.307	58461.5	1	1	Tier 3 one-reaction											0	7	277	0.1471	0.43808	0.508	0.758	0.668	0.78	0.622	0.758	0.872	0.831	0.782	0.548	0.549	0.368	0.836	0.447	0.627	0.873	0.43808	1.031	0.844	0.674624	0.679	0.598	0.616	0.499	0.43808
A- 626	823.4	886.1	785.35	787.355	551.291	88962.9	1	1	Tier 3 one-reaction											0	11	234	0	0.416	0.48	0.805	0.559	0.609	0.598	0.759	0.484	0.777	0.655	0.535	0.679	0.592	0.979	0.519	0.556	0.894	0.53	0.717	0.601	0.699	0.834	0.852	0.553	0.472	0.515
A- 627	823.8	886.6	468.024	470.035	233.965	176424	1	1	Tier 3 one-reaction											0	1	7	0	1.59	1.49	1.807	2.064	1.753	1.606	1.427	1.815	1.834	2.067	1.248	1.788	1.599	1.686	1.454	1.734	1.421	1.244	1.777	1.825	1.339	1.83	1.559	1.178	1.779	1.614
A- 628	824.2	887	322.073	324.08	88.0149	77485.6	1	1	Unidentified														0	1.289	1.275	1.098	1.255	1.047	1.794	1.499	2.122	1.217	1.526	1.159	1.715	1.405	1.657	1.047	0.999	1.054	1.105	1.533	1.408	1.243	1.257	1.196	1.171	1.738	1.228
A- 629	824.4	887.1	317.128	319.135	83.0702	102969	1	1	Tier 3 only two-reaction											0	0	3	0	1.197	0.827	0.857	0.706	0.915	1.06	0.941	0.914	0.792	0.869	1.111	0.817	0.815	0.86	0.819	0.688	0.862	1.008	0.981	0.987	0.814	0.814	0.789	0.84	0.656	0.744
A- 630	824.5	887.3	503.11	507.124	36.0002	57411	1	2	Tier 3 only two-reaction											0	0	224	0	1.062	0.964	1.165	1.164	1.17	0.884	0.825	1.302	1.127	1.197	1.04	1.174	1.055	1.048	1.066	1.029	1.146	0.942	1.542	1.448	1.057	1.028	1.012	0.722	1.164	1.161
A- 631	824.9	887.6	488.013	490.021	253.955	95146	1	1	Tier 3 only two-reaction											0	0	17	0	2.073	1.865	2.427	2.964	2.231	2.371	2.049	2.2	2.396	2.76	1.711	2.527	2.151	2.34	2.026	2.354	1.902	1.733	2.514	2.418	1.906	2.714	2.064	1.758	2.229	2.178
A- 632	825.3	888	501.116	505.13	34.0067	730421	1	2	Tier 3 only two-reaction											0	0	2	0	1.025	0.998	1.102	1.272	1.141	1.071	1.009	1.244	1.069	1.112	0.933	1.207	0.983	1.114	1.01	1.184	1.117	1.028	1.376	1.317	0.959	1.151	1.104	0.881	1.131	1.05
A- 633	825.9	888.6	466.032	468.04	231.974	745311	1	1	Tier 3 only two-reaction											0	0	8	0	2.094	1.814	2.145	2.8	2.106	1.89	1.855	2.122	2.351	2.66	1.639	2.278	2.026	2.201	1.845	2.284	2.008	1.732	2.353	2.475	1.784	2.35	1.944	1.606	2.279	2.102
A- 635	830.1	892.8	631.001	635.014	163.892	74127.9	1	2	Tier 3 only two-reaction											0	0	1	0	2.327	2.818	1.908	2.527	2.319	2.366	2.261	2.329	2.077	2.79	2.464	2.628	2.871	2.191	2.128	2.117	2.581	2.637	2.4	2.487	2.622	1.965	2.253	2.474	2.253	2.365
A- 637	832.1	894.8	669.396	673.409	202.286	66325.7	1	2	Unidentified														0	1.92	1.624	2.248	1.621	1.791	1.733	1.787	1.887	1.639	2.028	1.474	2.006	1.678	1.714	1.322	2.104	1.644	1.495	2.632	2.183	1.529	1.384	1.676	1.575	1.716	2.178
A- 638	833.4	896	377.154	379.16	143.095	73243.1	1	1	Tier 3 zero-reaction											1	19	346	0	0.861	0.655	0.877	0.848	1.106	0.816	0.82	0.603	1.31	0.88	0.86	1.265	0.965	0.789	0.697	0.686	1.228	0.497	1.326	1.337	0.865	1.045	1.255	0.712	0.615	0.886
A- 639	833.8	896.5	517.071	519.081	283.012	285794	1	1	Tier 3 one-reaction											0	3	36	0	4.06	0.758	0.574	0.72	0.579	0.442	0.699	2.378	0.864	3.305	1.787	0.462	0.486	0.747	0.911	0.58	0.7	0.535	0.872	2.006	2.645	0.845	0.717	2.64	1.172	0.579
A- 640	833.8	896.5	633.341	637.354	166.231	49715.5	1	2	Unidentified														0	1.306	2.12	1.844	1.863	2.332	1.782	1.769	1.44	1.651	1.672	1.852	2.065	1.668	1.579	1.855	2.628	2.011	1.684	1.969	1.979	1.667	2.03	1.806	1.514	1.297	1.708
A- 642	834.5	897.2	517.093	519.1	283.035	2.20889e+06	1	1	Tier 3 one-reaction											0	5	284	0	0.819	0.803	0.809	1.077	0.853	0.822	0.719	0.877	0.935	1.077	0.703	0.874	0.829	0.896	0.738	0.914	0.758	0.732	0.957	1.065	0.684	0.884	0.752	0.707	0.9	0.869
A- 643	834.8	897.5	491.06	493.067	257.002	59058	1	1	Tier 3 one-reaction											0	3	97	0.0441	2.127	4.511	3.201	5.189	2.621	1.127	1.403	1.445	2.652	2.033	2.826	1.246	1.351	3.003	2.971	3.578	4.488	1.161	1.362	1.143	4.648	3.215	2.129	2.715	2.704	1.089
A- 645	835.9	898.6	629.005	633.019	161.895	286208	1	2	Tier 3 zero-reaction											1	0	2	0	2.208	2.6	1.886	2.351	2.165	2.331	2.181	2.108	1.99	2.905	2.176	2.528	2.699	2.131	2.004	2.039	2.264	2.569	2.367	2.255	2.385	1.736	2.181	2.259	2.203	2.46
A- 646	836.4	899.1	519.081	521.089	285.023	205067	1	1	Tier 3 one-reaction											0	3	105	0	0.78	1.203	1.341	1.617	1.269	1.535	1.166	1.107	1.326	1.14	0.838	1.498	1.14	1.318	1.058	1.471	1.248	1.328	1.321	1.07	0.713	1.211	1.25	0.726	1.046	1.372
A- 648	836.4	899.1	741.819	743.825	507.76	381029	1	1	Unidentified														0	0.928	0.873	0.79	0.539	0.923	0.728	0.794	0.954	1.017	0.852	0.731	1.094	1.084	0.848	0.772	0.753	0.854	0.635	0.976	1.083	0.489	1.157	0.572	0.861	0.546	0.685
A- 649	837.4	900	562.223	564.231	328.165	95455.3	1	1	Tier 3 one-reaction											0	12	260	0	1.804	1.669	2.206	1.57	1.719	1.578	1.271	1.558	1.861	1.685	1.232	1.44	1.852	1.86	1.443	2.038	1.953	1.574	1.555	2.526	1.068	1.676	1.152	1.739	1.287	1.456
A- 651	837.7	900.3	491.06	495.073	23.9501	150094	1	2	Unidentified														0	0.47	0.351	0.568	0.58	0.498	0.539	0.456	0.562	0.552	0.685	0.32	0.588	0.511	0.626	0.437	0.561	0.505	0.411	0.547	0.54	0.435	0.576	0.457	0.358	0.521	0.444
A- 652	837.9	900.6	630.999	635.012	163.89	90144.9	1	2	Tier 3 one-reaction											0	1	3	0	2.274	2.779	1.879	2.509	2.306	2.385	2.242	2.313	2.038	3.033	2.306	2.534	2.806	2.281	1.967	2.076	2.527	2.621	2.384	2.326	2.672	1.862	2.237	2.443	2.275	2.301
A- 654	838.1	900.8	741.819	743.825	1015.52	262660	2	2	Tier 3 one-reaction											0	7	326	0	0.928	0.873	0.79	0.539	0.923	0.728	0.794	0.954	1.017	0.852	0.731	1.094	1.084	0.848	0.772	0.753	0.854	0.635	0.976	1.083	0.489	1.157	0.572	0.861	0.546	0.685
A- 655	838.3	900.9	824.36	826.366	590.301	1.44733e+06	1	1	Tier 3 one-reaction											0	6	204	0	0.85	0.735	0.926	0.752	0.854	0.696	0.754	0.845	0.887	0.865	0.519	0.762	0.697	0.871	0.903	0.88	0.875	0.598	0.96	0.974	0.453	0.986	0.595	0.737	0.622	0.746
A- 656	839.1	901.7	741.317	743.323	507.259	198351	1	1	Tier 3 one-reaction											0	1	107	0	0.744	0.839	0.846	0.667	0.888	0.647	0.715	1.314	0.885	0.808	0.571	0.856	0.812	1.077	0.763	0.8	0.896	0.633	0.976	0.903	0.391	1.005	0.531	0.651	0.625	0.761
A- 658	839.5	902.2	541.082	543.089	307.023	53414.9	1	1	Tier 3 one-reaction											0	5	123	0	4.123	2.011	3.319	4.225	3.215	4.155	3.826	3.445	2.616	3.816	3.575	3.438	3.998	4.796	3.753	2.262	2.79	3.798	4.592	5.442	3.497	3.644	3.579	2.861	2.979	3.842
A- 660	843.5	906.1	842.829	844.839	608.771	60071.3	1	1	Unidentified														0.0294	0.974	0.649	0.572	0.519	0.589	0.759	0.745	0.482	0.705	0.768	0.375	1.035	0.61	0.853	0.903	0.835	0.418	1.083	1.101	0.704	0.456	0.784	0.326	0.555	0.677	0.431
A- 663	844.3	906.9	425.118	427.124	191.059	88799.3	1	1	Tier 1	HMDB00763	5-Hydroxyindoleacetic acid	2.05	1.6										0	0.748	0.866	0.699	0.875	0.716	0.633	0.628	0.902	0.624	0.849	0.637	0.831	0.813	0.788	0.529	0.947	0.613	0.669	0.844	0.951	0.64	1.037	0.503	0.706	0.584	0.691
A- 664	845.5	908.1	824.361	826.368	1180.61	140042	2	2	Tier 3 only two-reaction											0	0	565	0	0.85	0.735	0.926	0.752	0.854	0.696	0.754	0.845	0.887	0.865	0.519	0.762	0.697	0.871	0.813	0.88	0.875	0.548	0.96	0.974	0.453	0.986	0.595	0.737	0.622	0.746
A- 667	850.2	912.8	361.078	363.085	254.04	71330.2	2	2	Tier 3 one-reaction											0	7	155	0	1.333	0.575	1.213	1.358	1.338	0.95	0.948	0.944	0.971	1.521	0.87	1.777	0.974	0.692	1.138	1.488	1.297	1.048	1.478	1.164	0.906	0.721	1.175	0.681	0.861	1.319
A- 670	853.7	916.2	485.104	487.111	251.045	8.16794e+06	1	1	Tier 3 one-reaction											0	27	450	0	2.816	5.533	3.244	6.452	3.036	1.616	1.63	1.672	2.935	2.173	3.498	1.809	1.754	2.808	3.308	3.892	4.041	1.517	1.905	1.68	4.101	3.546	2.399	3.793	2.644	1.723
A- 671	854	916.5	487.093	489.1	253.035	911814	1	1	Tier 3 one-reaction											0	4	145	0.1176	1.586	1.621	1.696	2.403	1.669	1.441	1.352	1.54	1.796	1.873	1.421	1.603	1.499	1.733	1.642	1.862	1.622	1.279	1.655	1.655	1.454	1.883	1.439	1.361	1.678	1.473
A- 672	854.2	916.8	336.114	338.121	204.111	49608.2	2	2	Tier 3 one-reaction											0	11	309	0.0147	1.279	1.036	2.533	2.232	1.89	1.799	1.25	1.448	2.956	1.72	1.283	1.565	1.736	0.748	0.759	1.42	1.305	0.957	2.521	2.606	0.61	0.722	0.723	0.675	0.716	0.486
A- 673	855	917.5	455.121	457.127	221.063	54889.3	1	1	Tier 3 one-reaction											0	1	73	0	1.651	1.17	1.8	1.585	1.335	1.801	1.236	1.922	1.648	2.174	1.003	1.499	1.903	1.862	1.066	1.436	1.26	0.897	1.676	1.827	0.939	1.939	1.18	1.056	2.041	1.437
A- 674	856.1	918.7	455.122	457.13	442.127	62571.7	2	2	Tier 3 one-reaction											0	13	404	0	1.651	1.17	1.8	1.585	1.335	1.801	1.236	1.922	1.648	2.174	1.003	1.499	1.903	1.862	1.066	1.436	1.26	0.897	1.676	1.827	0.939	1.939	1.18	1.056	2.041	1.437
A- 675	856.6	919.1	360.102	362.108	126.043	203297	1	1	Tier 3 zero-reaction											2	14	387	0	0.411	0.875	0.72	0.375	0.348	1.039	0.622	0.91	0.527	0.3	0.482	0.71	0.575	0.44	1.024	0.597	0.555	0.49	0.246	1.423	0.414	1.184	1.192	1.029	1.047	1.312
A- 676	857.2	919.8	631	635.014	163.891	63367.3	1	2	Tier 3 one-reaction											0	1	3	0	2.376	2.78	1.817	2.547	2.314	2.339	2.091	2.21	1.966	2.847	2.221	2.405	2.628	2.288	2.017	1.995	2.46	2.332	2.364	2.161	2.463	1.69	2.105	2.201	2.121	2.425
A- 678	861.9	924.4	349.158	351.165	115.1	749988	1	1	Tier 3 one-reaction											0	21	290	0	0.478	0.583	0.823	0.587	0.693	0.674	0.876	0.654	0.93	0.695	0.674	0.7	0.676	0.786	0.56	0.627	1.115	0.655	0.844	0.706	0.652	1.261	0.744	0.563	0.574	0.527
A- 679	862.1	924.6	300.551	302.559	132.986	36048	2	2	Tier 3 only two-reaction											0	0	3	0	1.52	1.4	1.781	2.38	1.742	1.973	1.658	1.608	2.096	2.473	1.256	1.765	1.787	2.327	1.146	1.491	1.551	1.65	2.138	2.369	1.324	1.834	1.626	1.107	1.9	1.408
A- 680	864.1	926.5	631	635.013	163.891	68615.9	1	2	Tier 3 one-reaction											0	1	3	0	2.47	2.744	1.868	2.545	2.354	2.325	2.068	2.165	2.019	2.844	2.174	2.363	2.598	2.268	1.958	2.03	2.409	2.328	2.352	2.149	2.472	1.625	2.225	2.241	2.074	2.47
A- 681	865.2	927.6	317.132	319.138	83.0735	50940.6	1	1	Tier 3 one-reaction											0	2	188	0	1.126	0.803	0.912	0.682	0.911	1.089	0.965	0.888	0.919	0.718	1.116	0.819	0.813	0.864	0.839	0.704	0.816	0.966	0.909	0.97	0.837	0.793	0.89	0.783	0.77	0.827
A- 682	866.6	929.1	389.129	391.135	155.07	235316	1	1	Tier 3 zero-reaction											1	14	279	0	0.78	0.673	0.774	0.613	0.652	0.657	0.667	0.564	0.779	0.761	0.479	0.786	0.645	0.656	0.671	0.622	0.555	0.804	0.89	0.67	0.832	0.838	0.654	0.646	0.719	0.722
A- 683	866.9	929.4	622.181	626.194	155.071	178059	1	2	Tier 3 only two-reaction											0	0	7	0	0.568	0.599	0.83	0.597	0.596	0.635	0.751	0.589	0.63	0.823	0.574	0.655	0.648	0.548	0.642	0.609	0.592	0.819	0.857	0.724	0.873	0.618	0.665	0.55	0.673	0.618
A- 684	868.5	930.9	657.242	661.256	190.133	68038.4	1	2	Tier 3 one-reaction											0	8	133	0	0.773	0.568	0.921	0.764	1.134	0.908	0.914	0.572	0.611	0.587	0.76	0.838	0.711	0.614	0.966	0.85	0.631	0.965	0.997	1.334	0.911	1.039	0.831	0.819	0.631	0.664
A- 685	868.5	931	329.124	331.131	190.131	71497.2	2	2	Tier 3 one-reaction											0	8	126	0	0.792	0.849	0.536	0.898	0.994	0.882	0.871	0.692	0.724	0.663	0.628	0.975	0.754	1.181	0.96	1.184	0.983	0.967	0.765	0.875	0.766	1.56	0.989	0.782	0.67	0.717
A- 686	868.9	931.3	360.09	362.097	126.032	83833.1	1	1	Tier 2					ABA00558000	1,2,3-Trihydroxybenzene	0.57	39.5		Prokaryotes				0	0.691	0.71	0.91	0.988	0.688	0.692	0.727	1.003	0.897	1.088	0.781	0.715	0.728	0.905	0.801	1.021	0.787	0.531	0.915	0.974	0.814	0.845	0.681	0.7	0.775	0.851
A- 687	870.3	932.7	622.18	624.191	388.122	52095.4	1	1	Tier 3 one-reaction											0	10	401	0.2647	2.996	9.999	9.999	1.088	3.062	2.25	0.1778	9.999	0.567	7.455	8.36967	0.472	6.834	0.1778	2.458	1.759	1.144	5.37	1.425	9.999	7.631	1.287	5.68236	0.592	1.345	9.10453
A- 688	870.5	932.9	624.768	626.775	781.42	78377.1	2	2	Tier 3 only two-reaction											0	0	165	0	2.255	1.67	1.336	1.982	1.779	1.61	1.689	1.794	2.173	1.768	1.366	2.073	1.79	2.257	1.272	1.543	2.12	1.449	2.113	2.02	1.259	1.855	1.186	1.627	1.066	1.37
A- 689	870.8	933.2	349.158	351.165	115.1	563002	1	1	Tier 3 one-reaction											0	21	290	0	0.486	0.568	0.835	0.608	0.687	0.665	0.875	0.634	0.933	0.709	0.676	0.688	0.675	0.795	0.567	0.634	1.102	0.627	0.85	0.722	0.673	1.27	0.74	0.555	0.59	0.521
A- 690	871.3	933.7	833.023	835.03	598.965	579766	1	1	Tier 3 only two-reaction											0	0	24	0	0.74	0.856	0.878	0.824	0.845	0.561	0.793	0.873	0.83	0.932	0.491	0.867	0.993	0.726	0.629	0.952	0.706	0.564	1.049	0.843	0.503	1.292	0.609	0.645	0.605	0.716
A- 691	871.7	934.1	832.689	834.696	598.63	781935	1	1	Tier 3 only two-reaction											0	0	17	0	0.84	0.616	0.918	0.693	0.836	0.581	0.74	0.861	0.928	0.767	0.443	0.773	0.754	0.784	0.669	0.791	0.806	0.633	0.779	0.706	0.521	0.883	0.569	0.668	0.581	0.707
A- 694	872.5	934.9	474.069	476.076	240.011	587896	1	1	Tier 2					ABA00515000	1,2-Dihydroxynaphthalene-6-sulfonate	2.57	153.9		Prokaryotes				0	1.025	0.925	1.082	1.073	1.052	0.978	0.911	1.132	1.004	1.135	0.886	1.106	0.927	1.002	0.968	1.112	0.97	0.956	1.207	1.265	0.994	1.213	1.058	0.946	1.155	1.083
A- 695	873.2	935.6	437.142	439.148	203.083	82546.6	1	1	Tier 3 only two-reaction											0	0	15	0	0.525	0.611	0.753	0.913	0.841	0.85	0.556	0.617	0.706	0.722	0.716	0.902	0.583	0.833	0.773	0.498	1.013	0.72	0.83	1.061	0.66	0.839	0.763	0.548	0.667	0.843
A- 696	873.8	936.2	629.005	633.019	161.895	260557	1	2	Tier 3 zero-reaction											1	0	1	0	2.355	2.767	1.877	2.477	2.259	2.226	2.037	2.044	2.022	2.888	2.121	2.426	2.448	2.113	1.878	1.993	2.251	2.414	2.089	2.133	2.167	1.566	2.007	2.085	1.931	2.36
A- 697	874.3	936.7	845.337	847.342	611.279	80959.6	1	1	Tier 3 only two-reaction											0	0	159	0.0294	0.916	0.505	0.809	0.71	0.8	0.577	0.838	0.711	0.734	1.137	0.32	1.035	1.022	0.534	0.719	1.208	0.906	0.554	1.478	0.92	0.514	0.771	0.707	0.51	0.602	1.106
A- 698	874.7	937.1	324.09	326.096	180.063	84665	2	2	Tier 2					APA00957000	Isomer 1 of 4-Chloro-L-lysine - 2 tags	5.58	190.6		Plants				0.0147	0.626	0.242	0.273	0.413	0.351	0.733	0.39	0.888	0.396	0.84	0.433	0.519	0.494	0.755	0.822	0.644	0.396	0.221	0.635	0.716	0.335	0.354	0.514	0.285	0.75	0.365
A- 699	875	937.4	466.1	468.108	232.042	61687.3	1	1	Tier 3 only two-reaction											0	0	110	0	1.166	0.922	0.689	1.034	0.843	1.056	0.942	0.983	0.694	0.9	0.881	0.751	0.901	1.869	1.08	1.168	0.682	1.161	0.971	1.864	0.447	1.328	0.9	0.767	0.824	0.918
A- 700	875.1	937.5	485.103	487.111	251.045	1.83831e+06	1	1	Tier 3 one-reaction											0	27	423	0	2.768	5.578	3.266	6.607	2.941	1.589	1.602	1.669	2.925	2.166	3.43	1.739	1.724	2.781	3.289	3.864	3.964	1.484	1.851	1.657	3.965	3.478	2.31	3.758	2.643	1.703
A- 701	875.3	937.7	647.174	651.188	180.065	117690	1	2	Tier 2					APA00957000	Isomer 2 of 4-Chloro-L-lysine - 2 tags	2.37	190		Plants				0	0.786	0.31	0.407	0.922	0.322	0.596	0.386	0.8	0.516	0.643	0.587	0.546	0.354	0.691	0.421	0.581	0.59	0.425	0.717	0.631	0.251	0.432	0.542	0.209	0.479	0.453
A- 702	875.9	938.3	401.103	403.11	167.045	76108	1	1	Tier 3 zero-reaction											2	11	213	0	1.822	1.934	2.573	2.064	2.262	2.871	2.193	2.548	2.598	2.152	2.765	2.295	2.32	2.122	2.137	2.243	1.66	2.459	3.091	2.807	1.694	2.116	2.317	2.262	2.278	2.115
A- 703	876.2	938.5	500.122	504.136	33.0128	128872	1	2	Unidentified														0	0.406	0.347	0.467	0.56	0.492	0.501	0.458	0.481	0.509	0.61	0.279	0.577	0.484	0.489	0.371	0.472	0.342	0.352	0.568	0.637	0.403	0.517	0.408	0.288	0.522	0.47
A- 704	878.1	940.5	537.298	541.31	70.1888	105715	1	2	Unidentified														0	0.937	0.885	0.655	0.866	0.773	0.869	1.084	0.973	0.782	0.575	1	1.124	0.91	0.762	0.678	0.679	0.838	0.639	0.862	0.708	0.696	0.899	0.651	1.039	0.653	0.725
A- 705	879.1	941.4	523.031	527.045	55.9221	135108	1	2	Unidentified														0	0.922	0.671	0.929	1.082	0.901	0.869	0.783	0.898	0.986	1.124	0.707	0.969	0.779	0.956	0.858	0.943	0.854	0.788	1.055	1.1	0.722	1.036	0.904	0.763	0.897	0.789
A- 706	880.9	943.2	525.025	529.038	57.9161	39122.8	1	2	Unidentified														0.0588	1.332	2.027	0.826	1.054	0.865	0.958	0.69	1.039	0.731	1.564	0.756	1.175	0.707	0.671	0.662	1.338	0.897	0.99	1.267	0.95	0.949	0.941	0.867	0.866595	0.92	0.992
A- 707	884.4	946.7	585.184	589.199	118.075	61267.3	1	2	Tier 2					AAA00611000	L-2,4-Diaminobutanoate - 2 tags	1.19	76.9	Animals	Animals, Fungi, Plants, Prokaryotes				0	1.009	0.601	0.765	1.044	0.876	1.316	0.604	0.625	1.056	0.681	0.765	1.07	0.839	0.827	0.856	1.092	0.675	0.578	0.597	0.549	0.494	1.815	1.035	0.669	0.865	0.801
A- 708	887.5	949.8	430.18	432.187	196.122	174096	1	1	Tier 3 one-reaction											0	9	167	0	1.364	0.959	1.258	1.109	1.297	0.852	0.945	0.961	1.164	1.695	0.855	0.886	1.348	1.215	1.038	0.99	0.986	0.711	1.454	1.179	1.085	2.143	1.464	1.281	1.457	1.133
A- 709	889.7	952	334.074	336.081	100.016	255909	1	1	Tier 3 one-reaction											0	16	395	0	0.881	0.773	1.028	0.899	0.923	0.627	0.77	0.819	0.738	1.041	0.522	0.801	0.646	0.793	0.5	0.777	0.58	0.73	0.864	0.69	0.6	0.962	0.667	0.714	0.919	0.751
A- 710	890.2	952.5	480.16	482.166	246.101	88095.8	1	1	Tier 3 one-reaction											0	10	210	0.0147	0.766	1.054	0.599	0.619	0.645	0.574	1.141	0.96	0.242	0.868	0.354	1.149	0.684	1.36	0.442	0.903	0.89	0.892	0.716	0.596	0.512	0.86	0.74	0.694	0.991	0.678
A- 711	890.4	952.7	349.122	351.127	115.063	38799.6	1	1	Tier 3 zero-reaction											2	33	454	0	1.25	0.569	0.964	0.774	0.652	1.27	1.093	1.003	0.998	1.448	0.859	0.829	1.008	1.004	0.742	0.723	1.844	0.627	1.818	1.141	0.775	0.673	0.93	0.77	0.89	0.579
A- 712	891.2	953.4	378.101	380.108	144.042	166838	1	1	Tier 3 zero-reaction											3	43	497	0	0.892	0.664	0.874	1.103	0.958	0.777	0.809	1.011	0.979	0.948	0.609	0.762	0.851	1.007	0.727	0.784	0.606	0.658	0.741	0.998	0.829	1.171	0.713	0.826	0.927	0.974
A- 713	894.8	957	646.174	648.181	412.115	38557.2	1	1	Tier 3 one-reaction											0	14	432	0.2059	0.371	0.27024	0.719	0.78	0.926	0.462	0.27024	0.489302	1.046	1.081	0.71	0.886	0.27024	0.581	0.648	0.54	0.519	1.481	1.072	1.542	0.27024	0.87	0.725	1.53	0.996	0.818
A- 714	895.5	957.8	585.217	587.224	351.159	71228.4	1	1	Tier 1	HMDB0029006	Phenylalanyl-Tryptophan	1.55	6.8										0	0.609	0.594	0.872	1.109	1.11	0.446	0.617	0.731	0.909	0.832	0.716	0.817	0.632	0.819	0.57	0.586	0.576	0.704	1.148	0.669	1.234	1.122	0.976	0.648	0.529	0.633
A- 715	896.7	958.9	393.148	395.155	159.09	302333	1	1	Tier 3 zero-reaction											6	42	444	0	0.725	0.829	0.903	0.57	1.075	0.854	1.151	0.681	0.865	0.651	1.224	0.753	0.987	0.992	1.065	0.952	1.018	1.055	0.994	0.822	0.767	0.521	0.772	0.552	0.556	0.627
A- 716	896.8	959	551.233	553.24	317.174	55163.6	1	1	Tier 1	HMDB28940	Leucyl-Tryptophan	0.46	4.4										0.4265	0.14258	0.14258	0.14258	0.14258	0.14258	0.14258	0.14258	0.232	0.14258	0.14258	0.14258	0.14258	0.115	0.14258	0.14258	0.14258	0.14258	0.14258	0.178	0.14258	0.14258	0.316	0.154	0.289	0.14258	0.14258
A- 717	896.9	959.1	362.987	364.994	128.928	65231.6	1	1	Unidentified														0	1.113	1.961	0.78	2.339	1.045	1.787	1.487	2.194	1.176	1.581	1.183	1.934	1.761	1.437	1.417	2.069	1.879	1.409	1.7	2.786	1.397	1.303	1.119	0.924	1.132	0.638
A- 718	897.5	959.7	288.105	290.112	54.0466	46377.9	1	1	Tier 3 only two-reaction											0	0	201	0	0.453	0.839	1.304	0.9	0.931	0.877	0.684	0.711	0.858	0.868	0.737	0.853	1.254	1.101	0.747	0.55	1.174	1.262	0.695	0.882	0.994	0.438	0.722	0.883	0.633	0.767
A- 719	901.2	963.4	789.675	791.681	555.616	147091	1	1	Unidentified														0	1.004	0.83	1.132	0.859	0.745	0.784	0.903	0.727	1.071	0.922	0.388	1.021	1.115	0.952	0.84	0.859	0.915	0.654	0.955	1.228	0.718	0.975	0.853	0.672	0.592	0.901
A- 720	902.4	964.6	363.138	365.145	129.08	46372.9	1	1	Tier 2					AAA00728000	Isomer 3 of L-Pipecolate	2.48	164.2	Animals	Animals, Fungi, Plants, Prokaryotes				0	0.389	0.51	0.387	0.288	0.365	0.709	0.748	0.754	0.466	0.591	0.317	0.518	0.878	0.461	0.201	0.405	0.467	1.434	0.268	0.55	0.684	0.922	0.657	0.987	0.552	0.249
A- 721	905.2	967.4	466.032	468.039	231.974	88017.1	1	1	Tier 3 only two-reaction											0	0	8	0	1.491	1.582	1.825	2.223	1.705	1.405	1.465	2.024	1.839	2.277	1.467	2.077	1.666	1.961	1.657	2.048	1.777	1.534	1.97	2.045	1.448	1.877	1.528	1.411	1.821	1.561
A- 722	905.4	967.6	620.311	622.318	386.253	94929.9	1	1	Tier 3 one-reaction											0	1	56	0	0.535	0.285	0.148	0.385	0.271	0.797	0.35	0.539	0.556	0.498	0.24	0.396	0.565	0.349	0.319	0.477	0.301	0.351	0.785	0.444	0.636	0.899	0.639	0.692	0.715	0.441
A- 724	906.1	968.2	466.145	468.151	232.086	285902	1	1	Tier 3 one-reaction											0	18	303	0	0.627	0.649	0.376	0.365	0.541	0.636	0.534	0.599	0.474	0.466	0.709	0.751	0.385	0.57	0.693	0.574	0.904	0.605	0.806	0.791	0.323	0.673	0.441	0.412	0.491	0.579
A- 726	907.2	969.3	515.136	517.139	281.078	44003.3	1	1	Tier 3 one-reaction											0	24	363	0	0.194	2.597	1.064	4.009	1.473	3.511	2.118	3.224	2.603	3.056	0.344	2.406	2.829	2.73	3.099	1.628	2.252	2.189	2.733	2.761	0.174	1.329	2.972	1.363	0.154	2.981
A- 727	907.4	969.5	629.006	633.019	161.896	299443	1	2	Tier 3 zero-reaction											1	0	1	0	2.629	3.07	1.983	2.69	2.41	2.369	2.02	2.073	2.179	2.821	2.319	2.564	2.506	2.325	2.012	2.205	2.327	2.431	2.249	2.288	2.036	1.539	2.148	1.844	1.871	2.25
A- 728	908	970.2	789.341	791.345	555.282	95424.3	1	1	Tier 2					AAA01290000	Oxyapramycin	8.84	139.6	Animals	Animals				0	0.741	0.863	1.048	0.936	0.866	0.822	0.819	0.959	0.759	0.876	0.615	0.766	0.855	0.9	0.732	0.863	0.7	0.467	1.207	1.03	0.612	0.803	0.68	0.906	0.814	0.666
A- 729	908.3	970.4	460.271	462.278	226.213	61108.8	1	1	Tier 3 only two-reaction											0	0	1	0	2.671	2.675	2.366	2.865	3.268	2.391	2.039	2.687	2.73	2.553	3.05	2.014	2.336	2.304	2.804	2.795	2.12	1.904	2.401	2.538	2.291	2.356	2.717	2.032	2.356	2.392
A- 731	908.9	971.1	622.316	626.324	155.207	96363.5	1	2	Unidentified														0	0.448	0.834	0.477	0.628	0.744	0.517	0.542	0.412	0.606	0.721	0.546	0.432	0.365	0.491	0.842	0.384	0.687	0.617	0.455	0.456	0.691	0.48	0.295	1.151	0.423	0.666
A- 732	910	972.1	487.094	489.101	253.035	56889	1	1	Tier 3 one-reaction											0	4	151	0.1029	2.185	1.62108	2.572	3.724	2.201	1.674	1.64	1.498	2.077	2.023	1.549	2.047	1.538	2.032	1.749	1.351	1.619	1.471	1.814	1.603	1.437	2.115	1.558	1.257	1.899	1.727
A- 733	911.6	973.7	680.29	682.297	446.232	101148	1	1	Tier 3 one-reaction											0	6	255	0	0.416	0.308	0.196	0.355	0.323	0.61	0.42	0.558	0.497	0.509	0.316	0.35	0.678	0.39	0.318	0.432	0.329	0.408	0.517	0.265	0.604	0.848	0.483	0.581	0.6	0.322
A- 734	913.6	975.7	656.362	658.37	422.304	86956.4	1	1	Tier 3 one-reaction											0	37	461	0	0.435	0.308	0.193	0.299	0.33	0.613	0.412	0.61	0.511	0.549	0.313	0.293	0.655	0.371	0.286	0.54	0.308	0.559	0.54	0.255	0.596	0.79	0.503	0.738	0.498	0.293
A- 735	913.9	976	300.6	302.607	66.5417	1.19925e+06	1	1	Unidentified														0.1324	0.79	0.619	0.83	0.689553	0.402	0.718	0.173	0.511	0.895	0.843	0.916	0.789	0.675	0.762	0.689553	0.511	0.904	0.696	0.57	0.784	0.612	0.681	0.348	0.858	0.41	0.486
A- 736	914.3	976.4	266.085	268.092	32.0267	3.63525e+07	1	1	Unidentified														0	0.38	0.277	0.196	0.359	0.278	0.483	0.352	0.502	0.397	0.443	0.315	0.282	0.601	0.402	0.319	0.353	0.327	0.387	0.471	0.264	0.539	0.681	0.448	0.544	0.522	0.278
A- 737	914.7	976.8	300.099	302.109	132.082	5.13279e+06	2	2	Tier 3 only two-reaction											0	0	9	0.0294	0.729	0.434	0.486	0.404	1.077	0.793584	0.811	0.279	0.956	0.63	0.598	0.646	0.891	0.457	0.341	0.324	1.272	0.591	0.548	0.619	0.484	0.946	0.247	1.42	0.283	0.475
A- 738	915.5	977.5	499.992	502.001	265.933	56023.7	1	1	Tier 3 one-reaction											0	1	12	0	1.32	1.07	1.596	1.974	1.365	1.23	1.055	1.351	1.579	1.731	0.86	1.426	1.304	1.379	1.156	1.306	1.213	1.03	1.346	1.433	1.089	1.392	1.411	0.765	1.591	1.293
A- 740	916.2	978.3	317.129	319.135	83.0703	69468.1	1	1	Unidentified														0	1	0.798	0.925	0.656	0.85	1.005	1.084	0.825	0.801	0.772	0.929	0.8	0.709	0.865	0.935	0.77	0.76	0.906	0.854	0.818	0.794	0.763	0.855	0.776	0.853	0.779
A- 741	917.5	979.6	516.948	518.958	282.89	204641	1	1	Tier 3 only two-reaction											0	0	2	0.2941	4.301	3.787	3.241	3.686	5.67986	2.778	5.2573	3.29307	3.493	3.954	3.898	3.405	3.28	3.114	6.57234	3.126	2.899	3.821	3.918	2.909	6.56354	3.538	3.599	4.311	3.674	3.275
A- 742	917.5	979.6	517.147	521.162	50.0378	511011	1	2	Unidentified														0	3.417	2.668	3.563	3.873	3.323	3.05	2.835	3.331	3.804	4.362	2.611	3.475	3.463	3.641	2.815	3.457	2.914	2.742	3.725	4.02	2.617	3.71	2.993	2.529	3.454	3.28
A- 743	917.5	979.6	599.279	603.294	132.17	239555	1	2	Unidentified														0	0.9	0.639	0.838	0.667	0.837	0.807	0.733	0.601	0.858	0.744	0.94	0.614	0.683	0.62	0.836	0.694	0.68	0.664	0.751	0.931	0.632	0.757	0.82	0.818	0.676	0.631
A- 744	917.8	979.9	300.104	302.111	132.091	8978786	2	2	Tier 1	HMDB00214	Ornithine	2.02	14.9										0	0.81	0.738	0.922	0.596	0.903	0.776	0.725	0.661	0.861	0.83	0.918	0.654	0.799	0.713	0.797	0.614	0.694	0.747	0.773	0.854	0.639	0.641	0.673	0.841	0.723	0.584
A- 745	918.8	980.9	536.049	538.057	603.982	90409.5	2	2	Tier 3 only two-reaction											0	0	24	0	1.866	1.377	1.65	2.117	1.915	1.646	1.536	1.595	1.857	3.12	1.281	1.78	1.803	1.983	1.311	1.887	1.438	1.976	1.829	1.8	1.447	1.858	1.302	1.389	1.978	1.397
A- 747	919.9	981.9	477.217	479.224	486.318	67776.4	2	2	Tier 3 one-reaction											0	3	188	0.0588	0.825	0.853	0.889	0.671	1.107	0.783	1.004	0.538	0.839	0.95	0.868	0.532	0.706	0.821	1.124	0.584	0.811	0.626	0.844	0.737	0.865	1.276	0.787	0.721	0.83	0.723
A- 748	920.4	982.4	366.149	368.156	132.091	214318	1	1	Tier 3 zero-reaction											2	17	245	0	1.036	0.671	0.831	0.563	0.865	0.875	0.784	0.601	0.894	0.738	0.977	0.71	0.61	0.69	0.75	0.77	0.733	0.656	0.784	0.948	0.658	0.723	0.689	0.874	0.778	0.583
A- 749	920.5	982.5	480.161	482.167	246.102	57951.5	1	1	Tier 3 one-reaction											0	10	211	0	1.18	1.054	0.846	0.619	1.106	0.884	1.141	0.794	0.242	1.098	0.835	1.149	0.777	1.36	0.682	0.903	1.275	1.041	0.792	0.596	0.661	0.6	0.732	0.66	0.931	0.923
A- 751	921.4	983.4	319.04	321.047	169.963	55139.3	2	2	Tier 3 one-reaction											0	1	55	0	3.342	3.26	3.354	4.666	4.331	5.434	2.845	4.217	3.814	5.099	2.638	4.751	5.065	4.012	4.004	4.411	3.818	3.237	3.423	4.68	3.201	2.786	2.826	1.997	4.218	2.531
A- 753	921.9	983.9	292.592	294.599	117.067	53593.1	2	2	Unidentified														0	3.861	1.528	2.855	2.588	3.466	3.028	2.251	1.822	3.594	2.155	2.881	1.532	1.857	2.373	2.724	1.857	2.248	2.507	1.808	2.102	2.371	1.614	2.588	3.252	2.437	2.534
A- 756	922.5	984.5	517.077	521.09	49.9672	2.03716e+07	1	2	Unidentified														0	3.406	2.932	3.542	4.411	3.457	3.357	3.039	3.552	3.901	4.589	2.785	3.67	3.405	3.689	3.075	3.649	3.101	2.776	4.014	4.233	2.814	3.688	3.118	2.547	3.658	3.459
A- 757	922.6	984.6	599.352	603.367	132.243	82491.5	1	2	Unidentified														0.1912	0.905	0.49976	0.883	0.625	0.952	0.697	0.811691	0.672	0.784	0.884	0.943	0.592	0.628	0.705	0.776	0.647	0.706	0.629	0.49976	1.021	0.811691	0.701	0.794	0.811691	0.723	0.811691
A- 758	922.6	984.6	519.072	523.086	51.9626	2.82525e+06	1	2	Unidentified														0	3.3	2.926	3.458	4.379	3.39	3.482	2.927	3.612	3.85	4.273	2.748	3.745	3.165	3.836	2.985	3.618	3.26	2.817	3.974	4.147	2.75	3.884	2.961	2.603	3.658	3.384
A- 760	922.8	984.8	675.132	679.146	208.023	72835.3	1	2	Tier 3 one-reaction											0	10	193	0	1.399	1.3	1.176	1.612	1.632	1.24	1.184	1.171	1.575	1.562	1.027	1.536	1.317	1.595	1.149	1.438	1.002	0.929	1.23	1.608	1.433	1.978	1.176	1.083	1.509	1.842
A- 761	922.9	984.9	259.537	261.544	50.9577	49998.3	2	2	Unidentified														0	3.022	2.493	3.077	4.278	3.256	2.911	2.721	3.479	3.432	3.636	2.354	3.321	2.65	3.1	2.563	3.477	2.834	2.385	3.351	3.29	2.606	3.536	2.596	2.424	3.528	3.533
A- 762	923	985	536.552	538.558	302.493	64642.8	1	1	Unidentified														0	1.809	1.43	1.633	2.121	2.072	1.993	1.824	1.487	1.858	2.028	1.502	1.883	1.471	1.813	1.652	1.864	1.961	1.521	1.845	2.462	1.218	1.689	1.571	1.126	1.734	2.487
A- 763	923	985.1	823.355	825.361	589.296	183946	1	1	Tier 3 one-reaction											0	12	398	0	0.76	0.65	1.004	0.797	1.005	0.875	0.897	1.242	0.797	0.882	0.487	0.845	0.926	0.894	0.646	1.007	0.779	0.677	1.002	0.954	0.469	0.847	0.636	0.576	0.582	0.692
A- 764	923.3	985.3	258.539	260.546	48.9611	260111	2	2	Unidentified														0	2.645	2.578	2.923	4.468	3.013	2.927	2.753	3.292	3.229	3.601	2.469	3.171	3.128	3.049	2.83	3.335	2.65	2.464	3.88	3.721	2.623	3.215	2.876	2.274	3.355	3.028
A- 765	923.3	985.4	570.17	572.177	336.112	47571.7	1	1	Tier 3 one-reaction											0	6	148	0.3824	1.86197	0.37734	1.01169	0.471675	0.37734	1.881	0.37734	0.37734	0.945536	1.24871	0.704	0.92	0.37734	0.916954	1.01169	1.01169	1.3567	0.37734	2.08377	2.19698	1.076	0.759	1.42164	1.39	0.534	0.615
A- 766	925.1	987.1	328.046	330.053	187.976	40387.8	2	2	Tier 3 one-reaction											0	2	21	0	3.341	2.888	5.14	7.5	4.44	2.885	5.456	3.597	4.115	3.934	2.206	3.633	2.712	3.701	2.959	2.132	2.566	2.149	3.622	3.439	2.727	3.672	2.952	1.715	6.226	2.582
A- 768	926	988	346.596	348.603	225.076	48725.5	2	2	Tier 3 one-reaction											0	21	413	0.0147	0.791	0.643	0.809	1.129	0.788	0.276679	0.691	0.815	0.874	0.689	0.569	0.912	0.877	1.409	0.829	0.504	0.487	0.553	0.662	1.471	0.874	0.991	0.8	0.837	0.686	0.773
A- 769	926.2	988.2	545.556	547.563	311.497	49078	1	1	Unidentified														0.0735	2.385	2.163	3.19881	6.04955	1.78946	0.983	1.576	1.474	1.644	1.975	1.259	1.955	1.734	2.07646	1.932	1.38	1.181	1.968	2.181	1.233	1.413	2.404	1.962	1.997	1.646	1.906
A- 770	926.3	988.3	411.106	413.113	177.047	110747	1	1	Tier 3 zero-reaction											1	16	226	0	0.69	0.618	0.485	0.357	0.464	0.657	0.427	0.474	0.483	0.302	0.76	0.677	0.315	0.604	0.551	0.637	0.561	0.562	0.809	0.756	0.367	0.475	0.419	0.336	0.369	0.395
A- 771	926.7	988.7	692.184	696.201	225.075	69842.5	1	2	Tier 3 one-reaction											0	21	415	0.1618	0.678	0.611	0.583	1.025	0.39	0.45	0.45	0.994	0.503	0.45	0.487	0.828	0.45	0.854	0.514	0.512	0.316	0.517	0.888	0.879	0.545	0.952	0.607	0.885	0.616	0.748
A- 773	926.9	988.9	688.202	692.216	221.093	167837	1	2	Tier 3 zero-reaction											1	24	379	0	0.749	0.736	0.764	1.152	0.773	0.768	0.634	1.147	0.947	0.882	0.819	0.956	0.676	1.125	0.645	1.043	0.948	0.581	0.934	0.866	0.923	1.112	0.697	0.602	0.679	0.78
A- 774	927.5	989.5	823.354	825.361	1178.59	152323	2	2	Tier 3 one-reaction											0	3	386	0	0.76	0.65	1.004	0.797	1.005	0.875	0.897	1.242	0.797	0.882	0.487	0.845	0.926	0.894	0.646	1.007	0.779	0.677	1.002	0.954	0.469	0.847	0.636	0.576	0.582	0.692
A- 775	928.6	990.6	545.05	547.061	310.991	74082.7	1	1	Tier 3 only two-reaction											0	0	25	0.0735	0.984	0.958	1.167	1.513	1.196	1.203	0.872	1.612	1.407	6.35965	0.786	1.52	1.51057	1.267	1.294	1.097	1.053	0.88	1.256	1.1	1.047	1.06	1.317	0.808	1.497	1.464
A- 777	928.9	990.8	784.589	786.603	550.531	49026.8	1	1	Tier 3 one-reaction											0	4	240	0.1029	0.504	1.205	1.207	1.044	1.182	0.375	0.812	0.499	1.226	1.357	1.267	1.307	2.074	0.59	1.281	2.006	0.735	1.143	1.12	0.574	0.78	0.657	1.043	0.696	2.028	0.905
A- 779	929.5	991.5	599.201	603.214	132.092	460151	1	2	Tier 2					AAA01153000	(2R,4S)-2,4-Diaminopentanoate - 2 tags	3.09	4.1	Animals	Animals				0	0.887	0.699	0.885	0.672	0.902	0.824	0.781	0.644	0.936	0.671	0.989	0.638	0.723	0.712	0.8	0.758	0.727	0.671	0.766	0.944	0.686	0.744	0.779	0.861	0.724	0.688
A- 780	930.4	992.4	266.03	268.037	31.9718	150124	1	1	Tier 3 one-reaction											0	1	53	0	0.446	0.479	0.547	0.648	0.443	0.563	0.578	0.504	0.527	0.738	0.485	0.594	0.703	0.453	0.581	0.507	0.492	0.642	0.596	0.725	0.541	0.635	0.619	0.474	0.627	0.603
A- 781	930.5	992.5	379.169	381.176	145.111	107893	1	1	Tier 3 zero-reaction											1	19	299	0	1.101	0.586	0.941	0.586	1.196	0.753	0.771	0.288	0.981	1.186	1.178	1.134	0.951	0.971	1.18	1.291	1.782	0.578	2.426	1.229	0.713	1.095	0.925	0.697	0.791	0.604
A- 782	930.7	992.6	422.091	424.098	188.033	319301	1	1	Tier 3 zero-reaction											1	15	234	0	0.892	0.62	0.879	1.071	0.88	0.888	0.805	1.07	0.868	1.051	0.797	0.805	0.816	0.931	0.642	0.928	0.681	0.751	0.965	0.931	0.678	0.978	0.744	0.699	1.071	0.779
A- 785	931.5	993.5	758.573	760.587	524.515	42462.8	1	1	Tier 3 only two-reaction											0	0	124	0.1324	2.339	3.171	4.327	3.599	3.066	3.175	3.03	0.738	0.446	2.621	2.501	4.026	2.702	2.895	2.991	2.357	3.084	2.921	6.522	3.803	4.865	4.464	2.872	1.563	3.273	4.292
A- 789	934	995.9	631.001	635.014	163.892	84506	1	2	Tier 3 only two-reaction											0	0	1	0	2.657	3.266	2.181	3.035	2.426	2.607	2.187	2.279	2.737	2.825	2.621	2.955	2.67	2.667	2.06	2.273	2.601	2.552	2.603	2.357	2.137	1.598	2.427	1.792	2.06	2.24
A- 790	934.1	996.1	416.118	418.124	182.059	79332.6	1	1	Tier 1	HMDB00118	Homovanillic acid	3.07	5.5										0	0.967	0.826	0.932	1.153	0.904	0.74	0.847	0.987	0.663	1.109	0.699	0.894	0.819	0.829	0.864	0.801	0.868	0.587	0.995	1.24	0.606	0.94	0.49	0.592	0.64	0.549
A- 792	936.6	998.6	647.174	651.187	180.064	159405	1	2	Tier 2					APA00957000	Isomer 3 of 4-Chloro-L-lysine - 2 tags	3.3	129.1		Plants				0	0.941	0.599	0.626	0.862	0.7	0.735	0.62	0.965	0.893	0.906	0.653	0.718	0.669	0.877	0.586	0.73	0.688	0.58	0.935	0.89	0.731	0.829	0.725	0.75	0.922	0.622
A- 793	937.2	999.2	324.09	326.096	180.063	141319	2	2	Tier 2					APA00957000	Isomer 4 of 4-Chloro-L-lysine - 2 tags	6.08	128.5		Plants				0	1.036	0.735	0.726	0.717	0.766	0.637	0.662	0.884	0.927	0.828	0.719	0.797	0.844	0.881	0.709	0.699	0.733	0.572	0.93	0.855	0.554	0.802	0.557	0.56	0.829	0.718
A- 794	937.3	999.2	425.118	427.124	191.059	852791	1	1	Tier 2					AAA01010000	Isomer 1 of 5-Hydroxyindoleacetate	2.01	93.8	Animals	Animals, Fungi, Plants, Prokaryotes				0	0.959	0.945	0.977	0.781	1.173	1.291	1.064	1.05	0.783	1.047	0.898	1.127	0.827	0.996	0.926	0.924	1.112	0.966	1.059	1.212	0.601	1.09	0.761	0.611	0.797	1.211
A- 795	943.9	1005.8	379.132	381.139	145.074	994105	1	1	Tier 3 zero-reaction											6	54	510	0	0.561	0.519	0.36	0.299	0.55	0.764	0.555	0.682	0.81	0.432	0.778	0.518	0.367	0.584	0.61	0.669	0.735	0.515	0.926	0.706	0.317	0.496	0.438	0.293	0.351	0.493
A- 797	955.2	1017	644.189	648.203	177.08	109193	1	2	Tier 3 zero-reaction											1	18	261	0	0.31	0.27	0.351	0.255	0.45	0.199	0.233	0.416	0.35	0.233	0.182	0.253	0.313	0.236	0.226	0.277	0.462	0.206	0.27	0.408	0.757	1.534	0.922	0.914	0.939	0.896
A- 798	955.7	1017.4	365.153	367.16	131.095	70977.5	1	1	Tier 2					AXA00239000	L-Norleucine	0.29	170.8						0	0.675	0.591	0.665	0.551	0.839	0.72	0.811	0.789	0.918	0.661	0.972	0.682	0.687	0.825	0.812	0.728	0.772	0.724	0.674	0.78	0.543	0.813	0.759	0.683	0.721	0.719
A- 799	957.9	1019.7	336.132	338.139	204.147	128985	2	2	Tier 3 one-reaction											0	2	111	0	0.438	0.253	0.544	0.515	0.479	0.519	0.39	0.874	0.35	0.534	0.452	0.757	0.807	0.504	1.298	1.371	0.309	0.349	0.86	0.922	0.788	0.916	0.909	0.519	1.169	1.416
A- 803	958.1	1019.9	386.106	388.113	152.048	652717	1	1	Tier 1	HMDB00020	p-Hydroxyphenylacetic acid	1.77	5.3										0	1.145	0.852	0.883	0.66	0.603	0.623	0.722	0.867	0.762	0.811	0.652	0.954	0.915	0.541	0.611	1.034	0.547	0.774	0.915	0.953	0.458	0.68	0.594	0.566	0.53	0.551
A- 805	960.3	1022	711.348	713.352	477.289	56174.6	1	1	Tier 3 zero-reaction											2	25	313	0.1618	0.802	0.636	0.777	0.876	1.072	0.535	0.685179	0.689	0.645	0.685179	0.598	0.899	0.731	0.6	0.745	0.832	0.714	0.861	0.859	0.623	0.812	0.415	0.263	0.553	0.684	0.815
A- 806	960.4	1022.2	671.26	675.272	204.151	126227	1	2	Tier 3 one-reaction											0	1	119	0.0147	0.387	0.328	0.389	0.529	0.436	0.471	0.447	0.805	0.52	0.326	0.444	0.906	0.834	0.572	1.476	1.118	0.48	0.415	0.687	0.979	0.901	1.074	0.72	0.775	1.041	1.625
A- 807	960.6	1022.4	539.313	543.326	72.204	274896	1	2	Unidentified														0	0.934	1.064	0.989	1.18	0.629	1.402	0.817	0.812	0.722	1.028	0.916	0.89	1.038	0.896	0.685	0.889	0.802	0.834	0.934	0.803	0.901	0.958	1.055	0.988	0.789	1.002
A- 809	962.2	1023.9	348.63	350.636	229.144	31614.3	2	2	Tier 3 one-reaction											0	3	78	0.0882	0.863	0.444	0.57169	0.57169	0.873	1.08	0.707	1.599	0.766	1.181	0.844	0.593	0.746	0.737	1.148	0.73	1.526	0.601	0.57169	0.975	0.722	0.872	1.187	1.232	0.772	0.478
A- 810	962.8	1024.5	499.995	502.006	265.936	147589	1	1	Tier 3 one-reaction											0	1	3	0	1.495	1.378	1.847	2.136	1.561	1.572	1.428	1.725	1.698	2.051	1.264	1.798	1.636	1.629	1.408	1.664	1.414	1.337	1.869	1.908	1.395	1.633	1.483	1.235	1.863	1.434
A- 811	969	1030.6	422.091	424.098	188.033	821164	1	1	Tier 3 zero-reaction											1	15	235	0	1.026	0.805	0.909	1.107	0.891	0.88	0.823	1.172	0.96	1.128	0.799	0.982	0.768	1.056	0.732	0.822	0.81	0.734	0.956	1.164	0.826	1.205	0.76	0.753	1.016	1.165
A- 813	969.8	1031.5	356.113	358.122	122.054	94389.7	1	1	Tier 3 only two-reaction											0	0	2	0	1.473	1.452	1.5	2.169	1.613	1.414	1.259	1.534	1.614	1.681	1.274	1.437	1.047	1.572	1.439	1.593	1.376	1.143	1.565	1.57	1.425	1.701	1.197	1.507	1.573	1.517
A- 815	969.9	1031.6	354.119	356.126	120.061	810750	1	1	Tier 3 only two-reaction											0	0	36	0	1.553	1.72	1.56	2.128	1.487	1.631	1.33	1.612	1.847	1.797	1.316	1.522	1.422	1.842	1.44	1.699	1.409	1.429	1.499	1.854	1.456	1.751	1.477	1.531	1.546	1.301
A- 817	972.5	1034.2	487.094	489.101	253.035	54267.3	1	1	Tier 3 one-reaction											0	4	149	0.0147	2.973	4.377	3.836	5.813	3.846	2.243	2.258	2.39	3.249	2.921	3.135	2.629	2.31	2.79	3.549	4.052	4.308	1.783	2.626	2.431	3.69	4.069	2.912	2.677	3.121	2.429
A- 819	974	1035.6	498.003	500.011	263.945	559476	1	1	Tier 3 one-reaction											0	3	42	0	1.935	1.647	1.997	2.41	1.956	1.78	1.722	2.124	2.268	2.528	1.584	2.054	1.876	2.056	1.656	1.995	1.756	1.625	2.2	2.272	1.698	2.123	1.758	1.449	2.15	1.811
A- 820	976.2	1037.8	409.914	411.922	175.856	40161.7	1	1	Unidentified														0	2.09	1.775	2.104	2.728	2.073	1.883	1.951	1.973	2.303	2.588	1.706	2.025	2.206	2.521	1.872	2.14	1.934	1.696	2.125	2.118	1.77	2.347	1.879	1.662	2.052	2.211
A- 821	976.8	1038.5	524.223	526.229	290.164	75656.8	1	1	Tier 3 one-reaction											0	5	113	0.0147	0.605	0.679	0.81	0.977	0.942	0.3362	0.6	0.776	0.706	0.479	0.753	0.984	0.756	0.731	0.489	0.388	0.664	0.664	0.814	0.851	0.892	1.214	0.901	1.019	1.089	0.73
A- 822	976.9	1038.5	348.108	350.115	228.1	519667	2	2	Tier 3 one-reaction											0	3	229	0	0.753	0.723	0.986	0.809	0.812	0.561	0.805	1.065	0.797	1.048	0.605	0.901	0.676	0.562	0.716	0.748	0.68	0.566	0.779	0.839	0.683	1.298	0.796	0.946	0.87	1.024
A- 824	977.3	1039	305.132	307.138	71.0732	703081	1	1	Tier 3 one-reaction											0	6	232	0	0.483	0.525	0.553	0.637	0.432	0.442	0.548	0.499	0.324	0.542	0.315	0.523	0.592	0.587	0.429	0.62	0.442	0.579	0.568	0.544	0.635	0.678	0.891	0.825	0.594	0.628
A- 825	978	1039.6	347.112	349.118	226.107	6.55268e+06	2	2	Tier 2					AXA00705000	(6R)-6-(L-Erythro-1,2-Dihydroxypropyl)-5,6,7,8-tetrahydro-4a-hydroxypterin - 2 tags	0.22	106.6						0	0.751	0.725	0.939	0.823	0.849	0.513	0.669	0.804	0.837	1.019	0.611	0.982	0.658	0.618	0.591	0.725	0.591	0.574	0.764	0.769	0.717	1.292	0.808	0.991	0.857	0.84
A- 826	978	1039.6	460.167	462.174	226.109	5.0511e+06	1	1	Tier 1	HMDB28689	Alanyl-Histidine	4.3	25.4										0	0.77	0.741	0.987	0.843	0.873	0.541	0.716	0.793	0.833	1.197	0.644	0.988	0.73	0.645	0.637	0.706	0.676	0.552	0.726	0.862	0.776	1.289	0.846	0.967	0.902	1.013
A- 827	979	1040.6	378.101	380.108	144.043	366195	1	1	Tier 3 zero-reaction											3	43	497	0	0.862	0.659	0.754	1	0.816	0.664	0.745	1.044	0.932	0.933	0.653	0.888	0.678	1.061	0.668	0.818	0.676	0.651	0.917	0.919	0.761	1.02	0.636	0.654	0.775	0.746
A- 828	979.1	1040.7	464.016	466.024	229.958	63644.7	1	1	Tier 3 only two-reaction											0	0	21	0	1.237	1.176	1.375	1.634	1.318	0.948	1.114	1.161	1.521	1.858	0.896	1.429	1.197	1.218	1.124	1.433	1.036	1.217	1.304	1.386	1.192	1.626	1.266	0.92	1.65	1.063
A- 829	979.5	1041.1	614.22	618.235	147.111	251050	1	2	Tier 3 one-reaction											0	1	6	0	1.159	0.787	1.048	0.599	1.145	1.178	1.088	0.856	0.893	0.789	1.042	0.74	0.728	0.914	0.926	0.685	0.814	0.893	0.994	0.985	0.677	0.933	0.818	0.895	0.712	0.85
A- 830	979.8	1041.4	648.178	652.191	181.068	82695.1	1	2	Tier 3 only two-reaction											0	0	21	0	0.755	0.86	0.801	1.281	0.992	0.801	0.954	1.231	0.99	1.194	0.82	0.84	1.01	1.341	0.884	0.948	0.822	0.758	0.941	0.93	0.635	1.295	0.826	0.744	1.078	0.911
A- 831	980.7	1042.3	366.084	368.092	264.051	40273.3	2	2	Tier 3 one-reaction											0	4	179	0.1765	0.946235	2.42251	1.171	0.604	0.475	0.3224	0.724	0.761	0.708	1.279	1.028	1.032	0.44703	0.3224	0.635	0.676	0.751638	0.909	1.148	0.759	0.854	2.753	1.64807	0.905	0.926	1.373
A- 832	980.7	1042.3	782.574	784.588	548.516	75004.4	1	1	Tier 3 one-reaction											0	1	252	0.1176	1.411	0.17	0.117	0.227	0.254	1.763	0.23	1.945	0.885	0.276	0.832	0.605	0.64	0.852	0.494	0.81	1.017	0.206	0.573	0.904	0.55	0.942	0.708	0.877	0.763	0.24
A- 835	981.3	1042.9	423.102	425.109	189.044	347302	1	1	Tier 3 zero-reaction											1	8	114	0	0.848	1.092	1.112	0.988	0.999	0.995	0.792	1.258	0.912	1.105	0.922	1.061	0.934	0.924	0.95	0.812	1.1	0.963	1.386	1.289	0.797	1.009	1.008	0.789	1.067	1.097
A- 837	982.4	1044	629.005	633.019	161.896	311172	1	2	Tier 3 zero-reaction											1	0	1	0	2.857	3.258	2.289	2.945	2.499	2.576	2.169	2.215	2.525	2.638	2.608	2.835	2.807	2.421	2.229	2.341	2.585	2.572	2.373	2.516	1.981	1.599	2.287	1.841	2.026	1.977
A- 838	982.5	1044.1	327.116	329.123	93.0574	65759.7	1	1	Tier 1	HMDB03012	Aniline	1.56	4.9										0.0294	0.697	0.309	0.559	0.603	0.556	0.401	0.311	0.766	0.378	0.5	0.256	0.512	0.511	0.512	0.315	0.384	0.497	0.441	0.711	0.773	0.259	0.757	1.018	0.561	0.729	0.499
A- 839	982.6	1044.2	647.174	651.188	180.065	288550	1	2	Tier 2					APA00957000	Isomer 5 of 4-Chloro-L-lysine - 2 tags	3.11	83.5		Plants				0	0.912	0.653	0.773	1.136	0.815	0.675	0.687	1.024	0.873	1.193	0.713	0.792	0.637	0.965	0.633	0.746	0.671	0.53	0.913	1.007	0.772	1	0.58	0.552	0.91	0.824
A- 840	982.7	1044.3	711.181	715.194	244.072	71851.9	1	2	Tier 3 zero-reaction											3	32	560	0	0.508	0.305	0.391	0.42	0.415	0.641	0.367	0.617	0.438	0.468	0.485	0.666	0.834	0.72	0.707	0.78	0.67	0.489	0.535	0.582	0.682	0.613	0.648	0.517	0.519	1.046
A- 843	983.8	1045.4	324.09	326.096	180.063	160502	2	2	Tier 2					APA00957000	Isomer 6 of 4-Chloro-L-lysine - 2 tags	5.77	82.3		Plants				0	0.721	0.62	0.908	1.153	0.741	0.683	0.653	0.992	0.871	0.931	0.696	0.931	0.745	1.027	0.798	0.928	0.737	0.555	0.693	0.758	0.653	0.971	0.537	0.605	0.807	0.719
A- 844	984	1045.6	365.132	367.139	131.074	101110	1	1	Tier 3 zero-reaction											1	4	106	0	1.57	1.334	1.496	1.598	1.835	1.802	1.435	1.46	1.776	1.647	1.603	1.981	1.304	1.265	1.469	1.55	1.571	1.713	2.216	1.834	1.581	1.648	1.511	1.569	1.884	1.531
A- 845	984.3	1045.8	376.625	378.631	285.134	38911	2	2	Tier 3 zero-reaction											1	10	348	0.1765	0.282	1.052	0.2258	1.31546	0.672	0.2258	0.2258	0.2258	0.448	0.261	0.386	0.2258	0.2258	0.2258	0.285	0.2258	0.2258	0.371	0.529	0.469	1.196	1.293	1.08	0.615	1.273	0.844
A- 846	984.7	1046.3	491.232	493.239	514.347	90529.9	2	2	Tier 3 one-reaction											0	7	255	0	1.253	0.483	0.829	0.467	0.921	0.992	1.067	0.536	0.758	0.74	0.794	0.841	0.623	0.733	0.82	0.439	0.787	0.744	0.79	0.83	0.618	0.642	0.619	0.631	0.632	0.596
A- 847	984.7	1046.3	484.224	486.231	250.166	199728	1	1	Tier 3 one-reaction											0	3	94	0	1.022	0.715	0.801	0.538	1.054	1.011	0.937	0.802	0.663	0.703	0.96	0.651	0.978	0.679	0.691	0.486	0.782	0.808	0.809	0.776	0.547	0.755	0.558	0.749	0.504	0.661
A- 848	984.8	1046.4	613.374	617.389	146.265	108394	1	2	Unidentified														0.1471	0.836	0.629	0.887	0.770603	0.865	1.098	0.936	0.669	0.869	0.587	1.001	0.629	0.783	0.773	0.797	0.527	0.731	0.8	0.778	1.01496	0.770603	0.604	0.683	0.682	1.01496	0.661
A- 850	985.2	1046.8	299.599	301.606	131.082	63918.7	2	2	Tier 3 only two-reaction											0	0	13	0	3.209	2.599	3.006	1.789	2.759	3.86	2.631	3.214	2.839	2.989	4.556	2.465	2.212	3.094	2.828	2.015	2.962	3.886	3.128	2.726	1.816	2.364	2.025	2.754	2.194	2.839
A- 851	985.5	1047.1	376.086	378.092	142.027	85377.6	1	1	Tier 2					ABA00058000	cis,cis-4-Hydroxymuconic semialdehyde	1.64	200.5		Prokaryotes				0	0.869	0.735	1.07	1.052	0.795	0.499	0.874	0.901	0.943	1.09	0.736	1.055	0.858	1.075	0.874	0.672	0.726	0.652	1.072	1.218	0.607	1.016	0.791	0.61	1.177	0.745
A- 852	985.8	1047.4	350.127	352.134	232.137	62818.7	2	2	Tier 3 only two-reaction											0	0	12	0.4853	0.608293	0.282448	0.526	0.599	0.362	0.27905	0.558551	0.426	0.27905	0.721	0.27905	0.529	0.735	0.821684	0.27905	0.27905	0.7	0.27905	0.755	3.57741	0.95	2.79	0.832	3.06085	0.743	0.634424
A- 854	986	1047.5	631.002	635.016	163.892	87547.7	1	2	Tier 3 only two-reaction											0	0	1	0	2.834	3.359	2.541	3.356	2.74	2.717	2.224	2.337	2.617	2.905	2.82	3.156	2.978	2.852	2.382	2.624	2.768	2.683	2.601	2.723	2.181	1.718	2.696	1.939	2.218	2.085
A- 856	986.3	1047.9	671.269	675.282	204.16	66160.6	1	2	Tier 3 one-reaction											0	2	15	0	0.908	0.772	0.781	0.493	0.943	1.104	1.113	0.946	1.099	1.166	1.134	0.571	0.783	0.88	0.777	0.458	0.585	0.705	0.883	1.008	0.579	0.883	0.538	0.73	0.544	0.641
A- 857	986.4	1047.9	437.137	439.143	203.079	75526.5	1	1	Tier 3 one-reaction											0	36	590	0	0.517	0.575	0.8	0.732	0.741	0.381	0.553	0.804	0.854	0.873	0.633	0.644	0.485	0.852	0.704	0.89	0.636	0.684	0.553	0.696	0.71	0.636	0.553	0.462	0.72	0.531
A- 858	987	1048.6	502.752	504.759	268.694	87364	1	1	Unidentified														0	1.02	0.836	0.805	0.576	0.875	1.133	0.819	0.701	0.686	0.563	1.202	0.645	0.971	0.781	1.114	0.76	0.962	0.979	0.916	1.083	0.714	0.817	0.654	0.925	0.544	0.73
A- 859	987.1	1048.7	307.111	309.118	146.106	2.43788e+07	2	2	Tier 1	HMDB00182	Lysine	0.03	0.5										0	0.86	0.62	0.672	0.554	0.805	0.95	0.785	0.693	0.7	0.599	0.878	0.573	0.633	0.636	0.669	0.479	0.634	0.675	0.728	0.786	0.555	0.626	0.646	0.639	0.578	0.597
A- 860	987.2	1048.8	380.165	382.171	146.106	696624	1	1	Tier 3 zero-reaction											4	23	200	0	1.111	0.757	0.93	0.674	0.908	1.125	0.974	0.89	0.75	0.699	1.063	0.68	0.827	0.899	0.962	0.602	0.781	0.917	0.812	0.944	0.628	0.78	0.747	0.733	0.592	0.688
A- 861	987.3	1048.9	484.726	486.733	250.668	117599	1	1	Unidentified														0	1.098	0.81	0.928	0.398	0.871	1.203	0.97	0.697	0.79	0.659	0.969	0.684	0.797	1.001	0.832	0.55	0.817	0.764	0.848	1.107	0.578	0.793	0.682	0.943	0.675	0.765
A- 862	987.3	1048.9	308.108	310.115	148.1	1.62781e+06	2	2	Tier 3 zero-reaction											1	3	134	0	0.833	0.66	0.778	0.449	0.847	0.789	0.786	0.646	0.64	0.622	0.9	0.514	0.847	0.662	0.771	0.588	0.658	0.706	0.706	0.769	0.519	0.717	0.616	0.706	0.531	0.631
A- 865	988.2	1049.8	317.132	319.138	83.0733	88423.6	1	1	Tier 3 one-reaction											0	2	188	0	0.907	0.79	0.896	0.738	0.901	0.951	0.888	0.768	0.824	0.805	1.012	0.807	0.772	0.793	0.861	0.814	0.806	0.832	0.877	0.972	0.875	0.86	0.695	0.848	0.733	0.752
A- 867	988.4	1050	494.176	496.183	260.118	110003	1	1	Tier 3 one-reaction											0	10	143	0	0.603	0.906	1.007	0.756	1.121	1.22	1.243	0.908	0.689	0.831	1.197	0.843	0.768	0.802	1.498	0.863	1.069	1.307	0.953	0.913	0.711	0.692	0.953	0.747	0.548	0.758
A- 869	988.4	1050	502.25	504.258	536.383	110269	2	2	Tier 3 one-reaction											0	4	150	0	1.083	0.838	0.692	0.477	0.711	1.036	1.144	0.858	0.852	0.657	1.021	0.558	0.647	0.769	0.843	0.49	0.798	0.871	0.951	0.861	0.486	0.587	0.554	0.646	0.519	0.618
A- 870	988.5	1050.2	491.232	493.239	257.173	97367.6	1	1	Tier 3 one-reaction											0	1	25	0	1.253	0.483	0.829	0.467	0.921	0.992	1.067	0.536	0.758	0.74	0.794	0.841	0.623	0.733	0.82	0.439	0.787	0.744	0.79	0.83	0.618	0.642	0.619	0.631	0.632	0.596
A- 872	988.6	1050.2	758.574	760.587	524.516	59183.5	1	1	Tier 3 only two-reaction											0	0	122	0.1324	3.242	3.468	5.551	3.117	3.506	3.023	2.918	0.705	0.492	2.818	2.377	3.907	2.645	3.074	2.696	2.35	3.124	2.715	7.354	4.052	4.725	4.996	2.86	1.402	3.187	4.507
A- 873	988.6	1050.2	613.193	617.207	146.084	3.52964e+06	1	2	Tier 3 zero-reaction											1	4	118	0.2353	9.999	0.657	0.75435	0.75435	0.75435	9.999	0.86	0.75435	1.106	0.654	9.999	0.589	0.662	9.999	0.742	0.943	0.675	0.732	0.745	0.786	0.716695	0.613	0.567	0.688	9.999	0.623
A- 875	988.8	1050.4	315.116	317.122	81.0573	75024.6	1	1	Tier 3 one-reaction											0	1	146	0.0147	1.055	0.78	0.964	0.645	1.031	1.271	1.339	0.742	1.151	0.771	0.975	0.891	0.908	1.095	1.069	0.758	0.892	1.128	0.818	1.004	0.819	0.704	0.693	0.848	0.571	0.82
A- 877	989.5	1051.1	585.755	587.761	351.696	145846	1	1	Unidentified														0.0882	1.949	0.697241	1.008	0.376	0.40752	0.975	1.087	1.312	0.613	0.9	1.669	0.514	0.589	0.591	0.91	0.541	0.58	0.744	1.059	0.844	0.442	0.623	0.598	0.809	0.40752	0.844
A- 878	989.7	1051.4	327.112	329.118	93.0532	82146.7	1	1	Tier 3 only two-reaction											0	0	11	0.0735	1.029	0.11039	0.567	0.11039	0.933	0.485	0.415	1.378	0.492	0.11039	0.11039	0.603	1.04	0.502	0.723	0.596	0.676	0.491	0.402	1.758	0.691	0.682	0.68	0.404	0.641	0.62
A- 879	989.7	1051.4	613.274	617.288	146.165	358788	1	2	Unidentified														0	0.995	0.706	0.886	0.511	0.933	1.04	0.945	0.742	0.742	0.702	1.005	0.67	0.746	0.8	0.822	0.527	0.749	0.814	0.817	0.877	0.595	0.689	0.665	0.752	0.566	0.684
A- 880	989.7	1051.4	713.198	717.211	246.088	80405.4	1	2	Tier 3 one-reaction											0	11	197	0	0.853	0.913	1.177	0.89	1.092	0.58	0.46	0.819	0.857	0.819	0.688	0.612	1.173	0.894	0.798	1.046	0.796	0.705	0.788	1.176	0.763	1.098	0.828	0.713	0.88	0.952
A- 881	990.2	1051.8	488.084	490.092	254.026	61050.4	1	1	Tier 3 one-reaction											0	2	92	0.1765	1.945	1.748	2.214	1.143	1.074	3.111	1.942	1.862	1.471	1.128	0.847	3.431	1.142	1.015	1.35	1.787	1.792	2.136	1.648	2.497	0.33144	0.412	0.34	0.38	0.252	0.412
A- 882	991.4	1053.1	502.251	504.258	268.192	137057	1	1	Tier 3 one-reaction											0	2	86	0	1.083	0.838	0.692	0.477	0.711	1.036	1.144	0.858	0.852	0.657	1.021	0.558	0.647	0.769	0.843	0.49	0.798	0.871	0.951	0.861	0.486	0.587	0.554	0.646	0.519	0.618
A- 884	992.1	1053.8	491.734	493.74	515.351	50181.1	2	2	Tier 3 one-reaction											0	4	162	0	0.971	0.585	1.01	0.548	1.251	1.122	0.963	0.531	0.722	0.825	1.183	0.574	0.652	0.757	1.379	0.423	1.039	0.792	0.792	0.94	0.819	0.918	0.652	0.938	0.483	0.856
A- 885	992.2	1054	593.647	595.652	359.589	55644	1	1	Unidentified														0	3.177	2.694	1.657	3.387	2.246	2.29	1.887	3.225	2	2.296	3.2	2.098	2.573	1.527	1.997	2.213	1.681	1.558	1.728	2.109	1.653	1.326	2.046	2.699	1.352	1.261
A- 886	992.5	1054.2	548.302	550.304	314.243	75293.1	1	1	Tier 3 zero-reaction											3	26	250	0	2.095	2.909	2.351	2.573	2.886	2.781	1.916	2.88	2.136	2.568	3.938	2.478	2.656	2.452	3.016	3.02	2.927	2.183	2.973	2.898	2.331	2.224	1.759	2.458	2.214	2.408
A- 887	992.5	1054.2	484.224	486.232	500.332	258739	2	2	Tier 3 one-reaction											0	3	216	0	1.022	0.715	0.801	0.538	1.054	1.011	0.937	0.802	0.663	0.703	0.96	0.651	0.978	0.679	0.691	0.486	0.782	0.808	0.809	0.776	0.547	0.755	0.558	0.749	0.504	0.661
A- 889	992.8	1054.5	711.35	713.356	477.292	119138	1	1	Tier 3 one-reaction											0	5	172	0.1471	0.8	0.563	0.766	0.95	1.081	0.501	0.676621	0.755	0.685	0.676621	0.575	0.88	0.764	0.682	0.712	0.81	0.77	0.851	0.808	0.646	0.819	0.479	0.244	0.549	0.541	0.8
A- 890	993.3	1055.1	548.301	550.305	628.486	100756	2	2	Tier 3 one-reaction											0	1	613	0	2.601	2.909	2.351	2.573	2.886	2.781	2.548	2.88	2.136	2.568	3.938	2.478	2.656	2.452	3.016	3.02	2.927	2.183	2.973	2.898	2.751	2.661	2.217	2.458	2.214	2.408
A- 891	994.9	1056.7	613.156	617.168	146.047	133672	1	2	Tier 3 only two-reaction											0	0	69	0.0147	0.964	0.654	0.852	0.505	0.958	0.965	0.886	0.717	0.71	0.67	1.002	0.624	0.695	0.765	0.78	0.523	0.702	0.776	0.809	0.825	0.57	0.66	0.634	0.75	0.539	0.659
A- 895	996.5	1058.3	407.165	409.172	173.107	752757	1	1	Tier 3 zero-reaction											4	29	352	0	0.684	0.761	0.9	0.509	0.912	1.057	1.019	0.78	0.841	0.616	1.341	0.641	0.813	0.856	1.122	0.783	0.92	1.109	0.867	0.806	0.56	0.488	0.734	0.654	0.382	0.68
A- 896	996.6	1058.5	613.212	617.227	146.103	486831	1	2	Tier 2					AAA00725000	(2R,5S)-2,5-Diaminohexanoate - 2 tags	4.34	17.3	Animals	Animals, Fungi, Plants, Prokaryotes				0	1.025	0.761	0.869	0.624	1.06	1.031	0.908	0.821	0.824	0.768	1.058	0.666	0.718	0.871	0.823	0.547	0.835	0.786	0.826	0.952	0.708	0.794	0.639	0.804	0.641	0.701
A- 898	997.5	1059.3	808.476	810.478	574.418	72929.3	1	1	Tier 3 one-reaction											0	13	268	0	2.473	2.01	2.493	2.045	2.032	1.638	1.869	1.868	1.787	2.677	2.364	1.922	1.673	2.227	2.098	2.471	2.197	1.785	2.023	2.523	2.169	2.193	2.676	2.04	2.694	2.302
A- 901	997.8	1059.7	548.307	550.31	314.249	72125.6	1	1	Tier 3 zero-reaction											3	26	243	0	2.601	2.814	3.533	3.401	3.411	2.781	2.548	2.88	2.746	2.568	3.938	3.339	2.832	3.883	3.016	3.02	3.093	2.183	2.973	2.898	2.751	3.191	2.619	2.458	2.214	2.408
A- 903	999.2	1061.1	571.298	575.314	104.189	91960.2	1	2	Unidentified														0.0294	0.82026	0.733	0.82	0.708	0.723	0.532	0.385	0.666	0.72	0.772	0.743	0.606	0.712	0.781	0.913	0.82	0.712	0.399	0.495	1.025	0.332039	0.758	0.698	0.559	0.44	0.561
A- 905	1000.7	1062.6	593.647	595.652	719.177	36933.3	2	2	Tier 3 only two-reaction											0	0	125	0.0147	4.222	2.959	1.657	3.387	2.218	2.29	1.887	3.225	2	2.296	3.2	2.098	2.573	1.527	1.997	2.213	1.681	1.558	1.728	2.109	1.653	1.522	2.046	2.699	1.352	1.261
A- 906	1002.2	1064.2	372.091	374.097	138.032	2.13552e+06	1	1	Tier 1	HMDB00500	4-Hydroxybenzoic acid	1.41	9.9										0	1.196	1.318	1.652	0.84	2.286	0.857	1.222	1.034	0.985	0.857	0.849	1.257	0.88	0.955	0.894	0.89	1.359	1.076	1.714	1.414	0.553	1.005	0.74	0.65	0.648	0.891
A- 908	1013.9	1076.2	346.104	348.11	224.091	158154	2	2	Tier 3 zero-reaction											1	34	507	0	1.028	0.694	0.724	0.708	0.873	0.338	0.542	0.747	0.682	0.953	0.69	1.003	0.582	0.644	0.558	0.624	0.531	0.493	0.664	0.612	0.635	1.204	0.854	0.896	0.912	0.89
A- 909	1015	1077.3	458.151	460.157	224.092	373387	1	1	Tier 3 zero-reaction											1	23	265	0	0.813	0.702	0.991	0.806	0.767	0.468	0.65	0.695	0.708	1.048	0.561	0.947	0.676	0.635	0.59	0.67	0.625	0.561	0.737	1	0.784	1.235	0.851	0.915	0.996	0.854
A- 910	1015.5	1077.9	354.119	356.126	120.061	77666.5	1	1	Tier 3 only two-reaction											0	0	36	0	1.312	1.117	1.185	1.34	1.427	1.128	1.026	1.622	1.509	1.538	1.282	1.321	1.236	1.474	1.218	1.684	1.354	1.093	1.623	1.348	0.991	1.577	1.214	1.112	1.24	1.232
A- 911	1015.9	1078.3	692.204	696.219	225.095	134862	1	2	Tier 3 only two-reaction											0	0	33	0	0.952	0.838	0.988	1.113	0.898	0.444	0.737	1.004	0.938	1.307	0.829	1.081	0.857	0.61	0.712	0.896	0.738	0.692	0.85	1.051	0.968	1.365	0.966	1.209	1.115	0.959
A- 912	1016.1	1078.5	691.201	695.215	224.092	416870	1	2	Tier 3 zero-reaction											1	34	507	0	0.742	0.684	1.012	0.786	0.803	0.451	0.707	0.728	0.83	0.946	0.627	1.006	0.65	0.71	0.577	0.744	0.652	0.512	0.743	0.892	0.801	1.69	0.81	0.937	0.888	0.922
A- 913	1017.2	1079.6	307.111	309.117	146.105	53225.9	2	2	Tier 2					AAA00739000	Isomer 1 of L-Lysine - 2 tags/D-Lysine - 2 tags	0.3	31.4	Animals	Animals, Fungi, Plants, Prokaryotes				0	0.959	0.75	0.873	0.673	0.935	1.022	1.007	0.781	0.71	0.646	0.987	0.624	0.643	0.736	0.826	0.607	0.691	0.747	0.869	0.797	0.612	0.684	0.713	0.639	0.637	0.677
A- 914	1017.8	1080.2	488.705	490.713	509.294	34723.8	2	2	Tier 3 one-reaction											0	12	327	0.0441	1.287	0.84725	1.043	0.685	0.611	1.22	0.342	0.785	0.505	0.367	0.594	0.8944	0.997	0.953	0.782	0.889	0.815	1.142	0.882	1.079	0.776	0.658	0.804	0.552	0.905	0.89
A- 916	1019.4	1081.9	427.133	429.139	193.075	595921	1	1	Tier 3 zero-reaction											3	24	362	0	0.613	0.642	0.433	0.399	0.529	0.562	0.41	0.564	0.541	0.407	0.636	0.43	0.336	0.634	0.536	0.635	0.585	0.522	0.896	0.54	0.5	0.546	0.542	0.326	0.528	0.694
A- 917	1019.9	1082.4	613.217	617.232	146.108	60974.1	1	2	Tier 2					AAA00743000	(3S,5S)-3,5-Diaminohexanoate - 2 tags	3.48	7.8	Animals	Animals, Fungi, Plants, Prokaryotes				0	0.976	0.793	0.883	0.663	1.099	1.024	0.88	0.764	0.801	0.779	1.02	0.721	0.745	0.847	0.757	0.592	0.764	0.831	0.831	0.9	0.646	0.753	0.637	0.825	0.569	0.678
A- 918	1020.4	1082.9	400.122	402.128	166.064	141377	1	1	Tier 1	HMDB02199	Desaminotyrosine	1.32	0.5										0	1.47	0.909	0.97	0.746	1.002	0.744	1.068	1.38	1.45	1.201	0.591	0.951	0.9	0.677	0.686	0.807	0.868	0.764	0.883	1.275	0.657	0.971	0.675	0.695	0.462	0.641
A- 919	1020.9	1083.4	629.008	633.022	161.899	311296	1	2	Tier 3 zero-reaction											1	1	4	0	2.859	3.305	2.254	3.119	2.609	2.644	2.224	2.325	2.549	2.692	2.73	2.909	2.915	2.585	2.255	2.498	2.654	2.633	2.483	2.542	2.148	1.693	2.476	1.899	2.16	2.126
A- 920	1021.4	1083.9	643.167	645.17	818.216	65951.6	2	2	Tier 3 one-reaction											0	2	127	0.0147	1.066	0.736	1.2	0.78	0.989	1.051	0.83	0.995	0.769	0.96	0.718	1.527	0.903	0.951	1.12	0.901	1.021	1.255	0.992	0.928	0.803	0.986	0.925	0.844	0.887	0.947
A- 921	1022	1084.5	622.155	626.169	155.046	5.19533e+06	1	2	Tier 3 only two-reaction											0	0	63	0.0588	0.673	9.999	0.733	0.58	0.598	0.621	0.59	0.55	0.629	0.6	0.487	0.68	0.574	0.595	9.999	9.999	0.518	0.592	0.691	0.661	0.797	0.634	0.634	0.66	0.594	0.639
A- 922	1022.3	1084.9	373.158	375.165	139.1	50156.3	1	1	Tier 3 one-reaction											0	9	207	0.0441	0.649	0.593	0.581	0.507	0.721	0.544	0.588	0.811	0.65	0.689	0.375	1.097	0.874	1.025	0.468	0.62	0.23475	0.431	0.331786	0.789	0.855	0.76	1.391	0.804	0.839	1.176
A- 923	1022.4	1084.9	311.593	313.6	155.069	2.62643e+06	2	2	Tier 3 zero-reaction											1	14	272	0	0.717	0.569	0.77	0.629	0.643	0.725	0.603	0.564	0.661	0.675	0.5	0.74	0.615	0.589	0.668	0.687	0.697	0.628	0.75	0.603	0.959	0.761	0.666	0.667	0.617	0.648
A- 924	1022.5	1085	389.129	391.135	155.071	3.03487e+07	1	1	Tier 1	HMDB00177	Histidine	2.81	0.4										0	0.81	0.692	0.886	0.713	0.729	0.705	0.703	0.633	0.721	0.758	0.566	0.833	0.648	0.711	0.756	0.717	0.616	0.756	0.814	0.761	0.903	0.768	0.714	0.758	0.737	0.753
A- 925	1022.7	1085.3	311.111	313.118	154.105	516349	2	2	Unidentified														0	0.944	0.759	1.029	0.784	0.802	0.776	0.762	0.705	0.818	0.825	0.596	0.841	0.709	0.786	0.896	0.814	0.71	0.787	0.921	0.833	1.059	0.855	0.765	0.816	0.83	0.844
A- 926	1022.9	1085.4	622.343	626.358	155.233	180387	1	2	Unidentified														0.1618	0.864	3.24105	0.848	0.801	0.755	0.836	0.771069	0.674	0.81	0.703	0.592	1.121	0.701	0.763	0.872	0.816	0.681	0.743	0.95	0.854	0.979	0.897	0.706	0.861	0.771	0.742
A- 927	1023.2	1085.8	622.284	626.298	155.174	227353	1	2	Unidentified														0	0.795	0.618	0.914	0.766	0.734	0.761	0.713	0.673	0.749	0.774	0.58	0.854	0.685	0.726	0.801	0.76	0.651	0.741	0.871	0.836	0.953	0.762	0.753	0.774	0.772	0.794
A- 928	1023.2	1085.8	622.328	626.344	155.219	125845	1	2	Unidentified														0	0.869	0.769	0.872	0.72	0.752	0.746	0.738	0.674	0.746	0.836	0.592	0.851	0.661	0.733	0.772	0.659	0.62	0.732	0.843	0.812	1.007	0.814	0.773	0.78	0.765	0.857
A- 929	1023.9	1086.5	631.003	635.017	163.894	82147.5	1	2	Tier 3 only two-reaction											0	0	1	0	2.973	3.489	2.437	3.332	2.991	2.768	2.32	2.346	2.726	2.893	2.897	3.026	3.031	2.674	2.406	2.675	3.031	2.856	2.695	2.72	2.22	1.808	2.871	2.231	2.294	2.088
A- 930	1025.2	1087.8	368.068	370.075	268.02	43179	2	2	Tier 3 one-reaction											0	1	83	0.0441	0.409	0.5	0.664	0.14603	0.806	0.641	0.901	0.604	0.839	0.678	0.937	1.206	1.053	0.729	0.506	1.094	0.963	0.75	0.973	1.098	0.668	0.754	0.5	0.31	0.336	0.659
A- 931	1025.5	1088.1	622.181	626.194	155.071	3.95531e+06	1	2	Tier 3 only two-reaction											0	0	12	0	0.871	0.709	0.9	0.741	0.72	0.728	0.74	0.69	0.766	0.781	0.561	0.863	0.701	0.747	0.862	0.757	0.627	0.785	0.89	0.837	1.028	0.795	0.76	0.845	0.793	0.809
A- 932	1029.1	1091.8	324.09	326.096	180.063	50912.7	2	2	Tier 2					APA00957000	Isomer 7 of 4-Chloro-L-lysine - 2 tags	5.53	35.9		Plants				0	0.634	0.735	0.748	0.868	0.895	0.614	0.661	0.624	0.783	1.056	0.757	0.929	0.835	1.012	0.669	0.852	0.819	0.428	0.855	0.715	0.629	1.193	0.723	0.649	0.789	0.796
A- 933	1030.5	1093.3	374.07	376.076	140.011	117142	1	1	Tier 3 one-reaction											0	8	228	0	1.109	1.135	1.153	0.608	1.66	0.542	1.107	0.877	0.673	1.12	0.432	1.306	0.453	0.541	0.323	1.42	0.458	0.627	0.872	1.289	1.081	0.836	0.669	0.991	1.237	0.659
A- 934	1031.7	1094.5	302.121	304.127	68.0625	53216.6	1	1	Tier 3 only two-reaction											0	0	203	0	1.052	1.054	1.033	0.916	1.032	1.118	1.169	0.807	1.05	0.53	1.156	1.194	1.268	1.19	1.324	1.624	1.515	1.411	1.071	1.087	0.769	0.514	0.647	0.728	0.635	0.572
A- 936	1032.8	1095.6	647.174	651.187	180.065	66364.2	1	2	Tier 2					APA00957000	4-Chloro-L-lysine - 2 tags	2.94	32.1		Plants				0	1.035	0.617	1.046	1.303	0.888	0.674	0.685	0.957	0.843	0.969	0.699	0.907	0.712	0.93	0.988	0.823	0.875	0.754	0.85	0.941	0.689	0.942	0.838	0.723	0.905	0.917
A- 938	1033.9	1096.8	327.091	329.098	93.0323	249598	1	1	Tier 3 only two-reaction											0	0	117	0	0.357	0.35	0.41	0.405	0.347	0.512	0.437	0.447	0.39	0.427	0.318	0.503	0.439	0.374	0.446	0.53	0.396	0.477	0.587	0.597	0.471	0.452	0.44	0.434	0.395	0.571
A- 940	1035.7	1098.6	711.345	713.351	477.286	120358	1	1	Tier 3 zero-reaction											2	25	353	0.1471	0.862	0.574	0.768	1.028	1.171	0.539	0.667621	0.725	0.749	0.667621	0.593	0.865	0.77	0.722	0.827	0.803	0.755	0.825	0.733	0.615	0.83	0.512	0.241	0.538	0.566	0.824
A- 942	1036.7	1099.6	631	635.014	163.891	59134.6	1	2	Tier 3 one-reaction											0	1	3	0	3.114	3.504	2.497	3.188	3.02	2.822	2.618	2.305	2.788	2.863	3.01	2.901	3.135	2.587	2.395	2.689	2.929	2.863	2.931	2.786	2.261	1.805	2.787	2.194	2.308	2.196
A- 943	1039.2	1102.2	389.117	391.124	310.117	177090	2	2	Tier 3 zero-reaction											1	21	459	0.0294	0.683	0.585	0.497	0.578	0.464	0.435	0.543	0.521	0.667	0.4624	0.623	0.4624	0.579	0.647	0.826	0.653	0.516	0.541	0.504	0.684	0.68	1.013	0.728	0.981	0.87	0.778
A- 944	1040.2	1103.2	282.062	284.068	48.0034	36281.7	1	1	Tier 3 zero-reaction											1	3	74	0	1.366	1.684	1.054	1.663	1.276	1.327	1.594	2.316	1.503	2.496	1.504	1.711	1.441	1.862	1.608	1.195	1.435	1.215	1.655	2.446	1.391	2.141	1.478	2.237	1.759	1.985
A- 946	1041.6	1104.6	517.075	521.089	49.966	130176	1	2	Unidentified														0	4.243	4.285	4.736	5.981	4.836	4.691	3.965	4.815	5.276	5.799	3.394	5.143	4.407	4.874	3.916	4.714	4.169	3.786	5.304	5.46	3.581	4.742	4.183	3.493	5.046	4.67
A- 947	1044.6	1107.7	280.1	282.107	46.0417	89416.2	1	1	Tier 3 zero-reaction											1	20	559	0	2.051	0.915	1.991	1.586	2.354	1.734	1.078	1.624	1.279	2.017	1.446	1.618	1.568	1.569	1.733	2.025	1.164	0.326	0.585	1.777	1.144	6.273	1.113	2.289	4.362	0.989
A- 948	1045.7	1108.9	407.164	409.171	173.106	703437	1	1	Tier 3 zero-reaction											4	29	349	0	0.584	0.717	0.763	0.464	0.806	0.753	0.74	0.654	0.693	0.571	0.935	0.578	0.73	0.935	0.908	0.82	0.987	0.934	0.834	0.719	0.829	0.566	0.81	0.561	0.612	0.616
A- 949	1047.8	1111	276.08	278.087	42.0214	101880	1	1	Tier 3 one-reaction											0	3	196	0	0.508	0.513	0.386	0.44	0.544	0.501	0.405	0.595	0.509	0.474	0.534	0.38	0.291	0.46	0.502	0.687	0.479	0.559	0.576	0.411	0.538	0.555	0.714	0.497	0.431	0.548
A- 950	1049.2	1112.5	420.067	422.074	186.009	53541.9	1	1	Tier 3 one-reaction											0	1	56	0.0147	0.606	1.018	0.931	0.556	0.552	0.597	0.958	0.788	0.826	0.32928	1.059	0.736	0.52	0.524	0.735	0.642	0.709	0.779	0.358	1.202	0.82	1.028	0.726	0.842	0.424	0.587
A- 951	1049.7	1113	346.158	348.165	112.1	80404.9	1	1	Tier 3 only two-reaction											0	0	94	0	0.338	0.453	0.356	0.243	0.394	0.68	0.779	0.56	0.461	0.554	0.581	0.34	0.492	0.435	0.525	0.606	0.811	0.546	0.908	0.7	0.496	0.459	0.586	0.37	0.49	0.555
A- 953	1050.7	1114	595.217	599.23	128.107	173435	1	2	Tier 3 one-reaction											0	4	44	0	0.763	0.457	0.52	0.461	0.587	0.711	0.491	0.684	0.494	0.472	0.754	0.557	0.35	0.632	0.506	0.698	0.589	0.504	0.651	0.531	0.63	0.677	0.682	0.71	0.681	0.793
A- 954	1054.9	1118.3	501.079	503.086	267.021	100519	1	1	Tier 3 one-reaction											0	2	84	0	0.678	0.529	0.752	0.762	0.914	0.623	0.443	0.657	0.666	0.726	0.639	0.673	0.768	0.767	0.776	0.835	0.764	0.68	0.818	0.753	0.974	0.852	0.761	0.741	0.72	0.968
A- 956	1056.7	1120.1	389.127	391.135	155.069	37829.3	1	1	Tier 3 zero-reaction											1	14	272	0	0.93	0.726	0.909	0.686	0.746	0.805	0.638	0.705	0.785	0.702	0.597	0.812	0.652	0.777	0.716	0.776	0.629	0.709	0.814	0.709	1.014	0.742	0.712	0.77	0.835	0.834
A- 957	1057.3	1120.8	335.124	337.131	202.131	107998	2	2	Tier 3 one-reaction											0	14	195	0	0.558	0.577	0.663	0.469	0.611	0.616	0.449	1.111	0.651	0.52	0.61	0.671	0.844	0.718	0.843	0.736	0.719	0.406	0.633	1.055	0.576	1.438	0.784	0.818	0.915	1.425
A- 958	1059.3	1122.8	347.088	349.094	226.06	57102.9	2	2	Tier 3 zero-reaction											1	19	404	0	0.99	0.761	1.226	0.998	0.525	0.654	0.446	0.842	0.578	0.645	0.47	0.773	0.793	1.117	0.927	0.599	0.554	0.965	0.773	0.979	0.666	1.183	0.624	0.901	0.672	0.731
A- 960	1059.8	1123.4	693.17	697.184	226.06	72512.4	1	2	Tier 3 zero-reaction											1	26	539	0	0.879	0.756	0.591	1.325	0.953	0.806	0.565	1.122	0.79	0.759	0.334	0.823	0.736	1.408	0.525	0.463	0.459	0.719	0.657	1.231	0.906	1.164	1.09	1.112	0.653	0.636
A- 961	1060.9	1124.4	393.148	395.155	159.09	1.50342e+06	1	1	Tier 3 zero-reaction											6	42	444	0	0.513	0.482	0.327	0.247	0.405	0.701	0.41	0.511	0.568	0.39	0.752	0.452	0.302	0.604	0.547	0.633	0.589	0.499	0.853	0.545	0.373	0.546	0.577	0.332	0.369	0.535
A- 963	1061.3	1124.9	589.33	593.342	122.22	106383	1	2	Unidentified														0	0.706	0.661	0.422	0.368	0.641	0.534	0.504	0.498	0.759	0.6	0.719	0.596	0.753	0.571	0.395	0.593	0.595	0.553	0.595	0.547	0.534	0.607	0.607	0.551	0.557	0.494
A- 964	1067.7	1131.4	354.119	356.126	240.122	50661.6	2	2	Tier 3 zero-reaction											3	9	231	0	0.974	0.339	1.018	2.026	1.243	0.658	1.278	1.033	1.125	1.119	0.931	2.019	0.633	0.531	0.863	0.807	0.615	0.738	0.964	0.651	1.171	0.92	0.551	1.314	0.525	0.831
A- 965	1069.2	1133	581.644	583.651	695.171	49020.4	2	2	Tier 3 one-reaction											0	1	141	0	2.705	2.34	1.457	2.652	1.962	2.596	2.041	2.196	1.967	2.863	1.326	1.911	2.153	3.129	2.256	1.915	3.739	2.278	2.192	2.229	2.071	1.456	3.083	1.705	2.11	1.802
A- 966	1069.6	1133.4	524.304	526.31	290.246	91725.3	1	1	Tier 3 one-reaction											0	1	65	0.0147	3.496	3.989	4.404	3.952	4.417	3.48	3.097	3.776	3.573	4.483	4.17	3.669	3.863	3.025	4.025	4.418	3.199	9.999	3.489	6.217	3.137	4.306	3.428	3.832	3.486	3.394
A- 967	1070.3	1134.1	333.127	335.133	99.0682	489130	1	1	Tier 3 zero-reaction											1	13	299	0	1.272	0.731	1.129	1.471	1.193	0.929	1.147	1.051	1.025	1.269	0.645	1.187	1.182	0.883	0.766	1.257	1.148	1.002	1.311	1.663	0.47	0.87	0.569	0.769	0.419	0.469
A- 969	1074.7	1138.7	689.238	691.245	455.18	43436.4	1	1	Tier 3 one-reaction											0	2	192	0	2.319	1.224	1.753	2.508	2.226	1.171	2.27	1.396	2.018	2.209	0.855	1.887	1.867	1.548	1.67	3.126	2.461	2.123	2.45	3.077	0.631	1.11	0.696	1.54	0.519	0.91
A- 970	1075.8	1139.8	711.348	713.356	477.29	219529	1	1	Tier 3 zero-reaction											2	22	301	0.1471	0.817	0.581	0.765	1.008	1.147	0.546	0.666672	0.752	0.747	0.666672	0.628	0.895	0.788	0.719	0.819	0.844	0.761	0.826	0.735	0.638	0.837	0.468	0.246	0.554	0.605	0.807
A- 971	1076.1	1140.1	784.593	786.607	550.535	149201	1	1	Tier 3 one-reaction											0	4	226	0.0882	0.522	1.048	1.326	1.157	1.202	0.426	0.842	0.484	1.299	1.178	1.237	1.444	1.98	0.674	1.211	1.903	0.799	1.121	1.047	0.59	0.606	0.697	1.027	0.574	1.709	0.931
A- 973	1076.6	1140.6	524.302	526.305	580.488	82943.7	2	2	Tier 3 only two-reaction											0	0	328	0	3.496	3.339	3.134	3.915	3.5	2.338	3.097	3.776	3.34	4.483	3.896	3.669	3.794	3.103	3.397	4.418	3.016	3.227	3.238	3.015	2.973	4.306	3.428	3.832	3.253	3.394
A- 974	1077.1	1141.1	629.007	633.021	161.897	246832	1	2	Tier 3 zero-reaction											2	1	3	0	2.898	3.394	2.334	3.179	2.665	2.649	2.285	2.382	2.51	2.694	2.826	3.019	2.948	2.576	2.219	2.381	2.739	2.68	2.564	2.59	2.235	1.73	2.542	2.028	2.134	2.215
A- 975	1077.4	1141.5	772.474	774.477	538.416	61338.8	1	1	Tier 3 one-reaction											0	3	260	0	2.592	2.333	1.772	2.693	2.319	2.156	2.41	2.091	2.44	2.322	2.729	2.675	2.218	1.989	2.481	2.45	1.89	1.943	2.079	2.831	2.375	1.872	2.873	2.837	1.634	2.661
A- 976	1078.7	1142.7	771.973	773.975	537.915	83813.3	1	1	Tier 3 only two-reaction											0	0	11	0	2.673	2.503	2.459	2.716	3.222	2.207	2.521	2.43	2.493	3.479	3.611	2.004	2.229	2.92	2.541	2.924	2.816	2.583	2.31	2.124	2.276	1.985	2.31	2.265	2.298	1.873
A- 977	1080	1144.1	631.002	635.015	163.893	77293.2	1	2	Tier 3 only two-reaction											0	0	1	0	3.073	3.455	2.504	3.086	2.812	2.813	2.417	2.489	2.645	2.831	2.822	3.049	3.234	2.531	2.298	2.579	2.796	2.786	2.742	3.248	2.304	1.707	2.595	2.264	2.307	2.526
A- 978	1082.6	1146.7	456.009	458.019	221.95	73949.9	1	1	Tier 3 only two-reaction											0	0	25	0	1.031	0.772	1.067	1.436	1.115	1.022	1.024	1.272	1.256	1.443	0.899	1.237	1.157	1.441	1.008	1.195	1.149	0.915	1.39	1.485	0.885	1.347	1.051	0.863	1.076	1.117
A- 979	1084.1	1148.3	454.014	456.023	219.956	87766.8	1	1	Tier 3 only two-reaction											0	0	22	0	2.081	1.454	1.744	2.274	1.666	1.895	1.598	1.953	1.836	2.24	1.246	1.873	1.716	1.85	1.665	2.324	1.705	1.374	1.931	2.008	1.319	2.264	1.554	1.403	2.069	1.695
A- 980	1086.9	1151.2	393.185	395.192	159.126	73947.8	1	1	Tier 1	HMDB00991	2-Aminooctanoic acid	1.57	0.8										0	1.501	0.593	0.677	0.828	1.014	1.071	0.579	0.247	0.755	2.009	0.954	1.044	0.844	0.762	1.216	0.804	0.941	0.42	2.425	1.212	0.648	0.703	1.372	0.299	0.809	0.589
A- 982	1088.4	1152.7	565.329	569.341	98.2196	355422	1	2	Unidentified														0	1.064	1.319	1.256	0.895	1.169	1.141	1.338	0.969	0.968	1.114	0.865	1.225	0.966	1.081	0.945	1.083	0.864	1.032	1.289	1.089	1.08	1.082	1.169	0.838	1.082	0.926
A- 983	1088.5	1152.8	307.147	309.154	73.0888	56324.3	1	1	Tier 3 one-reaction											0	8	196	0	0.991	1.044	1.109	1.215	1.022	0.992	1.207	1.027	1.038	1.319	1.287	1.241	1.123	1.362	1.179	1.53	1.347	0.982	3.222	1.437	2.461	1.587	1.561	0.988	1.313	1.735
A- 984	1089	1153.4	409.123	411.129	175.064	1.22934e+06	1	1	Tier 2					AAA00976000	N-Acetylindoxyl	2	81	Animals	Animals, Fungi, Plants, Prokaryotes				0	0.576	0.651	0.619	0.519	0.803	0.85	0.651	0.764	0.59	0.622	0.641	0.755	0.572	0.704	0.733	0.628	0.803	0.634	0.88	0.84	0.5	0.756	0.658	0.516	0.597	0.769
A- 987	1094.8	1159.3	455.164	457.171	221.106	101552	1	1	Tier 3 one-reaction											0	16	155	0	0.624	0.633	0.959	0.605	0.878	0.763	0.825	0.564	0.659	0.588	1.088	0.533	0.632	0.822	1.064	0.793	0.963	1.2	0.69	0.765	0.816	0.459	0.981	0.732	0.568	0.856
A- 989	1097.8	1162.4	395.106	397.113	161.048	237222	1	1	Tier 1	HMDB03320	Indole-3-carboxylic acid	1.36	6.2										0	0.91	1.296	1.148	0.818	1.252	1.265	1.197	1.192	0.867	0.869	1.025	1.342	1.006	1.044	1.237	1.003	1.364	1.248	1.522	1.429	0.79	1.332	0.899	0.95	1.093	1.333
A- 990	1099.6	1164.3	712.184	716.197	245.074	76249.9	1	2	Tier 3 one-reaction											0	6	213	0	0.829	0.901	0.932	0.829	1.028	0.838	0.696	0.665	1.022	0.871	0.679	0.839	1.226	0.863	0.97	0.989	0.763	0.723	0.929	1.142	1.069	1.115	1.162	0.912	0.981	1.004
A- 991	1100.3	1164.9	356.093	358.1	244.07	248470	2	2	Tier 3 zero-reaction											2	29	464	0	0.8	0.812	0.881	1.03	0.817	0.676	0.558	0.66	0.674	0.97	0.423	0.699	0.974	0.921	0.693	0.888	1.108	0.671	0.714	0.926	0.86	1.076	0.827	0.697	0.994	0.85
A- 992	1101.7	1166.3	627.231	631.245	160.122	93826.8	1	2	Tier 2					AXA00288000	N(6)-Methyllysine - 2 tags	1.12	79						0	0.606	0.471	0.712	0.648	0.523	0.562	0.499	1.006	0.644	0.954	0.427	0.697	0.62	0.664	0.44	0.888	0.506	0.668	0.547	0.608	0.953	1.103	1.032	1.168	1.077	0.94
A- 993	1102.5	1167.2	314.118	316.125	160.12	56467.1	2	2	Tier 2					AXA00288000	Isomer 1 of N(6)-Methyllysine - 2 tags	2.27	79.9						0	0.689	0.589	0.763	0.811	0.546	0.48	0.606	0.752	0.5	0.914	0.376	0.728	0.47	0.571	0.303	0.647	0.544	0.166	0.524	0.486	0.893	1.029	1.249	1.081	1.273	0.932
A- 994	1103.2	1167.9	711.182	715.195	244.073	132790	1	2	Tier 3 zero-reaction											1	5	241	0	0.695	0.607	0.972	0.76	0.683	0.595	0.639	0.706	0.776	1.042	0.434	0.774	1.164	0.71	0.96	0.942	0.71	0.663	0.776	1.078	0.983	1.195	1.02	0.763	0.981	0.9
A- 995	1103.9	1168.6	758.571	760.583	524.513	81331.1	1	1	Tier 3 only two-reaction											0	0	171	0.1324	2.606	3.248	5.194	2.942	3.287	3.097	2.996	0.55	0.439	2.74	2.442	3.341	2.426	3.029	2.565	2.393	2.774	2.892	6.843	3.654	4.549	4.38	2.632	1.232	3.178	3.917
A- 996	1109.9	1174.8	529.975	531.984	295.917	51780	1	1	Tier 3 only two-reaction											0	0	11	0	1.429	1.217	1.579	2.333	1.584	1.523	1.372	1.39	1.758	2.186	1.121	1.71	1.467	1.647	1.265	1.59	1.343	1.275	1.86	1.751	1.034	1.673	1.349	1.007	1.579	1.383
A- 997	1110.3	1175.2	629.005	633.019	161.895	187303	1	2	Tier 3 zero-reaction											1	0	2	0	2.953	3.55	2.335	3.131	2.652	2.696	2.295	2.379	2.53	2.773	2.813	3.024	3.037	2.595	2.273	2.424	2.621	2.673	2.61	2.659	2.289	1.752	2.607	2.06	2.184	2.262
A- 998	1111.1	1176.1	322.129	324.135	88.0706	40251.3	1	1	Unidentified														0	3.21	3.721	4.933	5.269	3.664	4.586	3.421	6.414	3.967	4.727	3.263	4.516	5.481	4.388	3.627	3.527	3.245	2.754	4.517	5.567	3.068	3.463	6.248	2.613	5.443	3.796
A- 999	1114.1	1179.1	782.571	784.585	548.513	52975.2	1	1	Tier 3 one-reaction											0	1	304	0.1029	1.431	0.129	0.186	0.218	0.273	1.928	0.232	1.784	0.852	0.27	0.834	0.552	0.586	0.834	0.505	0.699	0.946	0.247	0.53	0.94	0.222	0.876	0.715	0.977	0.745	0.278
A- 1002	1119.1	1184.3	266.084	268.091	32.0259	93832.8	1	1	Tier 3 zero-reaction											1	37	593	0	0.316	0.229	0.149	0.269	0.237	0.467	0.32	0.435	0.41	0.419	0.257	0.259	0.515	0.319	0.256	0.343	0.288	0.323	0.413	0.158	0.424	0.681	0.352	0.442	0.46	0.25
A- 1003	1121.9	1187.1	348.095	350.102	228.073	35281.9	2	2	Tier 3 zero-reaction											1	24	383	0.0735	1.436	0.424	1.104	0.971	0.76	0.408	0.61192	0.479	0.556	0.82	0.596	1.217	0.816	0.71	0.796	1.246	0.61192	0.359	0.619	1.728	0.725	1.301	0.61192	0.797	0.82216	1.102
A- 1005	1124.6	1189.9	707.122	711.135	240.013	66203	1	2	Tier 2					ABA00515000	Isomer 1 of 1,2-Dihydroxynaphthalene-6-sulfonate - 2 tags	4.75	155.4		Prokaryotes				0	1.017	1.012	0.998	1.412	1.035	1.073	1.309	0.984	1.212	1.188	0.792	1.004	0.667	0.833	0.937	1.278	1.186	0.836	1.215	1.263	1.137	0.999	1.22	0.782	0.939	0.933
A- 1006	1125.1	1190.4	430.155	432.162	196.097	157821	1	1	Tier 3 one-reaction											0	10	219	0	0.649	0.565	0.976	0.768	0.716	0.44	0.617	0.786	0.733	0.96	0.585	1.064	0.554	0.531	0.584	0.551	0.589	0.468	0.549	0.806	0.663	0.995	0.663	0.768	0.912	0.823
A- 1007	1125.4	1190.7	332.106	334.113	196.095	67531	2	2	Tier 3 one-reaction											0	14	346	0	0.578	0.611	0.79	0.964	0.671	0.7	0.508	0.78	0.709	1.047	0.568	0.825	0.41	0.695	0.409	0.664	0.578	0.584	0.83	0.734	0.554	1.358	0.506	0.832	1.085	0.63
A- 1009	1126.9	1192.3	663.206	667.221	196.097	103133	1	2	Tier 3 one-reaction											0	10	219	0	0.601	0.551	0.909	0.686	0.668	0.554	0.91	0.719	0.668	0.775	0.535	0.8	0.596	0.513	0.524	0.664	0.588	0.499	0.618	0.816	0.53	0.996	0.613	0.81	0.768	0.659
A- 1010	1127.3	1192.7	362.117	364.124	128.059	52615.7	1	1	Tier 3 zero-reaction											1	16	273	0	0.321	0.423	0.461	0.773	0.596	0.617	0.51	0.715	0.318	0.733	0.64	1.049	0.448	0.543	0.911	0.597	0.536	0.89	1.118	0.599	0.356	0.42	0.434	0.548	0.641	0.703
A- 1011	1127.9	1193.3	298.087	300.094	128.058	1.08615e+06	2	2	Tier 3 zero-reaction											1	16	273	0	0.394	0.578	0.445	0.557	0.519	0.711	0.566	0.652	0.496	0.592	0.473	0.691	0.501	0.552	0.517	0.699	0.492	0.642	0.768	0.592	0.496	0.445	0.62	0.453	0.517	0.589
A- 1012	1128.3	1193.7	454.015	456.024	219.957	53048.8	1	1	Tier 3 only two-reaction											0	0	21	0	1.916	1.599	1.827	2.575	1.741	1.743	1.908	1.882	2.043	2.022	1.283	2.037	1.773	1.783	1.917	1.722	1.792	1.374	1.711	1.788	2.025	2.141	1.51	1.779	2.389	1.902
A- 1013	1128.7	1194.1	345.09	347.097	111.031	121356	1	1	Tier 3 zero-reaction											1	8	254	0	0.417	0.6	0.46	0.557	0.528	0.702	0.55	0.797	0.433	0.53	0.576	0.82	0.479	0.554	0.589	0.764	0.615	0.743	0.86	0.803	0.484	0.529	0.752	0.465	0.589	0.624
A- 1014	1129.1	1194.5	689.184	693.197	222.074	84172.8	1	2	Tier 3 zero-reaction											1	53	680	0	1.003	0.841	0.856	0.784	0.831	0.842	0.809	0.862	0.854	1.107	0.546	0.813	0.789	0.991	0.758	0.781	0.854	0.502	1.026	0.923	0.922	0.91	0.7	0.821	0.817	0.703
A- 1016	1134.3	1199.8	595.169	599.183	128.06	498971	1	2	Tier 3 only two-reaction											0	0	3	0	0.403	0.523	0.449	0.565	0.533	0.73	0.608	0.702	0.457	0.626	0.502	0.734	0.458	0.515	0.543	0.673	0.496	0.617	0.829	0.652	0.449	0.483	0.632	0.452	0.601	0.603
A- 1017	1139.8	1205.5	421.18	423.187	187.122	1.25172e+06	1	1	Tier 3 one-reaction											0	22	262	0	0.616	0.68	0.696	0.452	0.77	1.093	0.914	0.681	0.732	0.58	1.08	0.476	0.711	0.77	1.077	0.751	0.79	1.022	0.746	0.65	0.729	0.534	0.84	0.802	0.499	0.712
A- 1018	1140	1205.7	695.222	699.236	228.113	54649.2	1	2	Tier 3 zero-reaction											1	10	337	0.0735	0.416	0.292	0.33318	0.556	0.854	0.456	0.839	0.388	0.33318	0.33318	0.594	0.514	0.337106	0.487	0.383	0.748	0.858	0.67	0.33318	0.335	2.594	0.737	0.762	1.478	1.485	1.352
A- 1019	1141.3	1207	348.113	350.12	228.11	50423	2	2	Tier 3 zero-reaction											1	8	292	0.0735	0.19696	0.479	0.19696	0.653	0.19696	0.19696	0.19696	0.346	0.456	0.385	0.589	0.284	0.507	0.364	0.373	0.415	0.724	0.285	0.521	0.229	1.669	0.555	0.475	0.792	2.316	0.975
A- 1020	1141.5	1207.3	360.09	362.097	126.032	83219.2	1	1	Tier 2					ABA00557000	Phloroglucinol	0.46	204.4		Prokaryotes				0.1324	0.685	0.496	0.548	0.527	0.628	0.35	0.675	0.514	0.525	0.639	0.49	0.656	0.371	0.563	0.43	0.526	0.439	0.35	0.466	0.525	0.485	0.517	0.395	0.544	0.537	0.56
A- 1021	1143.1	1208.9	346.075	348.08	112.017	55673.1	1	1	Tier 3 zero-reaction											2	8	292	0	1.049	0.735	1.045	0.756	1.343	0.604	0.916	0.671	0.563	1.09	0.548	0.89	0.518	0.555	0.425	0.9	0.7	0.879	0.861	0.931	0.852	0.963	0.829	0.652	1.182	0.721
A- 1022	1146.4	1212.3	629.004	633.019	161.895	268968	1	2	Tier 3 zero-reaction											1	0	2	0	2.952	3.495	2.37	3.172	2.653	2.726	2.403	2.374	2.584	2.72	2.814	3.109	2.985	2.544	2.259	2.396	2.666	2.706	2.673	2.663	2.3	1.816	2.607	2.103	2.166	2.275
A- 1023	1146.5	1212.4	808.591	810.601	574.533	71725.8	1	1	Tier 3 only two-reaction											0	0	264	0.1176	1.216	2.081	0.848	1.81	0.556	1.507	0.557	0.714	0.712	1.478	1.184	1.011	0.934	0.951	2.04	1.154	1.029	1.198	1.314	1.722	0.491	1.645	1.16	0.834	0.876	1.237
A- 1024	1147.1	1213	550.318	552.321	632.52	88152.1	2	2	Tier 3 one-reaction											0	4	509	0	4.574	3.047	3.843	3.834	5.099	3.84	4.174	2.912	3.914	4.857	4.606	3.812	4.353	3.068	3.863	3.343	4.636	3.06	3.42	4.08	3.814	3.544	2.948	3.474	2.921	3.906
A- 1025	1148.9	1214.9	679.292	681.297	890.467	120528	2	2	Tier 3 one-reaction											0	4	218	0	0.846	0.787	1.021	1.028	1.407	0.483	0.99	0.842	0.894	0.775	0.683	1.03	1.033	0.871	0.778	0.815	0.983	1.03	1.255	0.813	0.83	1.105	0.57	0.751	0.782	0.903
A- 1026	1149.4	1215.4	596.065	598.074	362.007	47785.4	1	1	Tier 3 one-reaction											0	1	77	0.1912	2.369	1.843	2.31737	0.897	1.151	0.936	0.81	1.314	0.934	1.537	1.15881	2.014	1.857	1.597	2.21881	2.51081	1.9911	1.183	2.288	1.653	2.33643	1.885	1.829	1.406	2.078	1.425
A- 1027	1149.4	1215.4	711.349	713.356	477.29	177487	1	1	Tier 3 zero-reaction											2	22	301	0.1471	0.843	0.64	0.683	1.004	1.257	0.478	0.667983	0.735	0.874	0.667983	0.642	0.866	0.851	0.65	0.793	0.808	0.723	0.833	0.795	0.608	0.802	0.507	0.256	0.576	0.608	0.847
A- 1028	1149.5	1215.4	613.159	617.173	146.05	63085.4	1	2	Tier 3 only two-reaction											0	0	9	0	1.126	1.087	1.104	1.247	1.584	1.411	0.884	1.285	1.069	1.581	0.83	1.677	1.065	0.758	0.868	1.2	0.842	0.943	1.422	1.243	1.199	1.3	1.066	1.37	1.292	1.335
A- 1029	1150.2	1216.2	631	635.014	163.891	67752.5	1	2	Tier 3 one-reaction											0	1	3	0	3.233	4.065	2.507	3.471	2.788	2.913	2.65	2.68	2.962	2.898	2.717	3.022	3.11	2.739	2.335	2.522	3.079	2.852	2.817	3.079	2.441	1.91	2.753	2.317	2.358	2.475
A- 1030	1151.2	1217.2	569.189	573.203	102.08	64119.8	1	2	Tier 3 one-reaction											0	10	214	0.0147	0.899	0.569	0.587	0.648313	0.669	0.609	0.667	1.134	0.451	0.437	0.731	0.944	1.053	0.469	0.469	0.449	0.414	0.489	0.474	0.855	0.361	0.77	0.466	0.525	0.628	0.654
A- 1032	1152.5	1218.6	679.541	681.547	890.965	80253.8	2	2	Tier 3 only two-reaction											0	0	6	0	0.871	0.603	1.156	0.713	1.177	0.522	0.877	0.819	0.802	0.494	0.445	1.221	1.089	0.891	0.779	0.875	0.882	0.613	0.976	0.915	0.932	0.953	0.973	0.772	0.47	0.796
A- 1033	1153.1	1219.2	679.04	681.045	444.982	76532.6	1	1	Tier 3 only two-reaction											0	0	48	0	0.803	0.568	1.377	0.523	1.09	0.859	0.543	0.777	1.018	0.909	0.407	0.751	0.986	1.146	0.798	0.782	1.138	0.467	0.753	1.09	0.489	0.732	0.562	0.426	0.396	0.656
A- 1034	1153.9	1220	529.976	531.985	295.918	393940	1	1	Tier 3 only two-reaction											0	0	14	0	2.037	1.785	2.153	2.812	2.053	2.098	1.975	2.29	2.373	2.772	1.716	2.353	2.167	2.203	1.839	2.374	1.89	1.771	2.61	2.637	1.597	2.229	1.821	1.537	2.259	1.987
A- 1035	1154.1	1220.2	679.289	681.296	445.231	129564	1	1	Tier 3 one-reaction											0	5	122	0	0.846	0.787	1.021	1.028	1.407	0.483	0.99	0.842	0.894	0.775	0.683	1.03	1.033	0.871	0.778	0.815	0.72	1.03	1.255	0.813	0.83	1.105	0.57	0.751	0.782	0.903
A- 1037	1155.3	1221.4	464.117	466.124	230.059	231746	1	1	Tier 3 one-reaction											0	3	174	0.2794	0.1	0.1001	0.1001	0.1001	0.1001	0.1001	0.1001	0.1001	0.1001	0.1001	0.1001	0.1001	0.1001	0.1001	0.1001	0.1001	0.1001	0.1001	0.1001	0.1001	1.231	2.322	1.352	1.15	1.413	1.031
A- 1038	1156.9	1223	784.587	786.6	550.529	98410.8	1	1	Tier 3 one-reaction											0	4	283	0.0735	0.547	1.132	1.188	1.02	1.221	0.42	0.859	0.5	1.353	1.176	1.183	1.34	1.911	0.627	1.25	1.923	0.769	1.094	1.061	0.613	0.614	0.698	1.049	0.598	1.95	0.945
A- 1039	1159.5	1225.8	641.127	645.141	174.017	134550	1	2	Tier 3 zero-reaction											3	16	173	0	0.817	0.796	1.003	0.776	0.905	0.591	0.73	0.73	0.593	1.014	0.539	0.912	0.626	0.673	0.524	0.9	0.556	0.637	0.916	0.762	0.829	1.162	0.83	1.02	1.044	0.812
A- 1040	1160.1	1226.4	631	635.014	163.891	59559.4	1	2	Tier 3 one-reaction											0	1	3	0	3.213	4.127	2.543	3.586	2.84	3.018	2.664	2.603	2.89	2.854	2.903	3.048	3.078	2.855	2.325	2.75	3.157	2.875	2.737	3.036	2.469	1.859	2.765	2.276	2.382	2.483
A- 1041	1161.5	1227.8	321.066	323.073	174.016	129509	2	2	Tier 3 zero-reaction											3	16	164	0	0.823	0.805	1.155	0.626	0.985	0.542	0.611	0.677	0.639	1.168	0.502	0.81	0.461	0.67	0.538	0.956	0.544	0.873	0.66	0.971	0.805	1.071	0.59	0.964	1.083	0.812
A- 1042	1161.9	1228.2	598.1	600.107	364.041	137661	1	1	Tier 3 zero-reaction											1	6	227	0.0588	0.798	0.587	0.93	0.692	0.725	0.901	0.841	1.021	0.835	1.074	0.558	1.053	1.013	0.854	0.685	0.763	0.668	0.817	0.969	1.09	0.835	1.114	1	0.975	0.996	1.234
A- 1043	1163.7	1230.1	756.559	758.572	522.501	201311	1	1	Tier 3 one-reaction											0	1	201	0.1618	0.307	0.1	0.1	0.1001	0.138	0.307	0.132	1.161	2.19	0.1001	0.438	0.148	0.194	0.351	0.1001	0.484	0.384	0.151	0.215	0.174	0.1	0.114	0.384	0.293	0.225	0.1
A- 1044	1163.8	1230.2	629.005	633.019	161.895	207480	1	2	Tier 3 zero-reaction											1	0	2	0	2.924	3.481	2.438	3.112	2.651	2.719	2.402	2.424	2.588	2.777	2.847	3.115	2.983	2.556	2.256	2.465	2.719	2.734	2.634	2.676	2.263	1.83	2.645	2.127	2.133	2.276
A- 1045	1164.7	1231.1	531.966	533.977	297.908	125094	1	1	Tier 3 only two-reaction											0	0	5	0	1.609	1.392	1.786	2.262	1.72	1.583	1.654	1.888	1.845	2.48	1.36	1.839	1.606	1.629	1.494	1.8	1.442	1.43	1.959	1.828	1.242	1.691	1.463	1.262	1.719	1.668
A- 1046	1165.6	1232	314.1	316.107	160.084	118021	2	2	Tier 3 zero-reaction											1	35	324	0	0.844	0.651	0.42	0.316	0.55	0.68	0.562	0.547	0.646	0.45	0.891	0.472	0.46	0.769	0.569	0.7	0.521	0.713	0.729	0.674	0.311	0.427	0.406	0.46	0.41	0.432
A- 1047	1165.8	1232.2	627.195	631.209	160.086	132089	1	2	Tier 3 zero-reaction											1	35	329	0	0.637	0.859	0.399	0.383	0.574	0.935	0.66	0.692	0.581	0.416	0.978	0.533	0.557	0.637	0.525	0.765	0.66	0.615	0.929	0.726	0.42	0.519	0.502	0.414	0.527	0.486
A- 1049	1169.6	1236.1	542.142	546.155	75.033	169040	1	2	Tier 3 only two-reaction											0	0	3	0	0.77	1.078	1.005	1.275	0.856	0.874	1.063	0.863	0.834	1.11	0.712	0.908	0.88	1.031	0.986	1.238	0.791	0.775	0.815	1.052	1.06	0.764	0.656	0.686	0.865	0.725
A- 1050	1169.6	1236.2	333.163	335.169	99.1044	61565.8	1	1	Tier 3 one-reaction											0	1	163	0	1.019	0.42	1.036	0.948	0.511	0.309	0.539	0.882	0.615	0.885	0.527	0.58	0.916	0.464	0.625	0.748	0.874	0.509	0.306	0.586	0.703	0.995	1.091	0.931	0.506	0.861
A- 1051	1170.9	1237.5	271.574	273.581	75.032	53921.5	2	2	Tier 3 zero-reaction											1	21	435	0	0.75	1.144	1.321	1.506	1.002	1.045	2.008	0.873	1.056	1.031	1.19	1.515	0.946	1.409	1.34	1.032	1.216	0.91	0.794	1.152	1.078	0.936	0.723	0.728	0.925	0.801
A- 1052	1171.2	1237.8	266.084	268.091	32.0257	61303.1	1	1	Unidentified														0	0.311	0.263	0.17	0.283	0.268	0.51	0.255	0.49	0.337	0.394	0.246	0.278	0.546	0.296	0.243	0.333	0.307	0.302	0.401	0.225	0.443	0.678	0.381	0.488	0.442	0.248
A- 1053	1174	1240.7	352.104	354.11	118.046	64911.3	1	1	Tier 3 only two-reaction											0	0	51	0	1.6	1.309	1.253	2.209	1.538	1.431	1.329	1.602	1.651	1.47	1.198	1.711	1.374	1.398	1.445	1.693	1.247	1.36	2.107	1.754	1.335	1.437	1.534	1.284	1.465	1.369
A- 1054	1175.4	1242.1	314.118	316.125	160.12	1.25628e+06	2	2	Tier 2					AXA00288000	Isomer 2 of N(6)-Methyllysine - 2 tags	1.55	154.8						0	0.427	0.473	0.837	0.544	0.724	0.511	0.771	0.56	0.82	0.617	0.589	0.724	0.626	1.017	0.578	0.488	0.984	0.55	0.723	0.726	0.565	1.223	0.697	0.52	0.541	0.506
A- 1055	1175.7	1242.4	394.181	396.187	160.122	56246.9	1	1	Tier 3 zero-reaction											2	12	167	0	0.258	0.94	0.874	0.472	0.744	0.646	0.927	0.683	1.018	0.629	0.62	0.628	0.891	0.505	0.607	0.631	1	0.525	0.658	0.774	0.64	1.346	0.635	0.577	0.549	0.55
A- 1056	1175.8	1242.5	315.116	317.122	162.115	104862	2	2	Tier 3 zero-reaction											2	7	108	0	0.471	0.763	0.812	0.543	0.948	0.578	0.799	0.461	0.941	0.841	0.714	0.797	0.704	1.061	0.582	0.562	0.993	0.8	1.042	0.669	0.595	1.194	0.833	0.738	0.627	0.488
A- 1058	1177.7	1244.5	711.345	713.351	477.286	102469	1	1	Tier 3 zero-reaction											2	25	353	0.1618	0.856	0.628	0.71	1.006	1.242	0.438	0.682914	0.766	1.005	0.682914	0.6	0.889	0.845	1.70004	0.756	0.703	0.764	0.819	0.778	0.565	0.743	0.433	0.386	0.614	0.608	0.781
A- 1059	1180.6	1247.5	388.085	390.094	154.026	123341	1	1	Tier 3 zero-reaction											3	13	305	0	1.795	0.92	1.074	1.329	1.463	0.959	1.128	1.145	1.652	1.26	0.845	1.153	0.994	1.033	0.859	2.674	0.946	0.971	1.113	1.386	0.879	1.115	1.188	1.436	1.277	1.136
A- 1061	1181.4	1248.2	386.092	388.099	152.034	882170	1	1	Tier 3 zero-reaction											3	12	426	0	1.307	1.27	1.232	1.889	1.435	1.358	1.271	1.467	1.572	1.696	1.301	1.505	1.267	1.65	1.302	1.421	1.188	1.142	1.516	1.697	1.231	1.616	1.417	1.046	1.538	1.343
A- 1062	1182.1	1249	266.03	268.037	31.9718	83064.6	1	1	Tier 3 one-reaction											0	1	53	0	1.082	1.064	1.246	1.052	1.161	0.938	1.125	1.279	1.041	1.436	0.869	1.126	0.942	1.01	0.76	1.319	1.134	1.033	1.468	1.059	0.933	1.291	1.017	0.935	1.117	1.247
A- 1063	1185.1	1252	428.153	430.16	194.095	88402.4	1	1	Tier 2					AXA03080000	Zingerone	1.66	19.3						0.2647	1.887	1.69	2.924	1.874	2.764	2.502	3.89	1.969	1.463	1.579	1.576	2.275	1.571	2.768	1.58	3.07	3.643	2.204	1.508	2.911	0.65759	1.054	0.926	0.65759	0.65759	0.65759
A- 1064	1186.4	1253.4	598.168	602.182	131.059	185086	1	2	Tier 3 zero-reaction											8	60	571	0	0.27	0.296	0.347	0.574	0.431	0.362	0.36	0.365	0.37	0.387	0.258	0.476	0.399	0.464	0.369	0.504	0.402	0.414	0.376	0.358	1.609	0.893	1.018	0.948	1.201	0.951
A- 1065	1187	1254	299.587	301.594	131.058	115715	2	2	Tier 3 zero-reaction											8	60	570	0	0.244	0.269	0.393	0.492	0.401	0.343	0.483	0.485	0.416	0.321	0.268	0.452	0.276	0.462	0.577	0.315	0.412	0.299	0.53	0.414	1.814	0.842	0.925	1.059	1.011	1.033
A- 1066	1187.7	1254.7	379.111	381.118	145.053	205394	1	1	Tier 3 one-reaction											0	9	130	0	2.061	1.954	1.808	1.55	2.302	1.912	2.5	2.411	1.701	1.713	1.436	1.508	1.5	1.689	1.652	2.856	1.77	2.001	1.627	1.838	1.403	1.474	1.957	1.278	1.848	2.023
A- 1067	1189.5	1256.5	346.596	348.602	225.074	44093.7	2	2	Tier 3 one-reaction											0	20	344	0.1324	0.284	0.304	0.77	0.28683	0.28683	0.736	0.327	0.521	0.646	0.359	0.326	0.28683	0.351	0.28683	0.28683	1.355	0.28683	0.28683	0.536	0.28683	1.002	1.068	0.699	0.945	0.878	0.955
A- 1068	1189.6	1256.6	459.134	461.141	225.076	64565.2	1	1	Tier 3 one-reaction											0	21	413	0.0294	0.407	0.335	0.461	0.395	0.546	0.15597	0.55	0.678	0.374	0.282	0.299	0.247	0.195	0.259	0.491	0.199	0.2	0.15597	0.317	0.279	1.433	1.444	1.003	1.182	1.413	1.705
A- 1069	1189.6	1256.7	624.196	628.209	157.086	115426	1	2	Tier 3 one-reaction											0	12	213	0	0.787	0.814	1.256	1.009	0.997	0.653	0.376	0.918	0.986	0.978	0.885	0.663	0.795	0.672	0.737	0.885	0.642	0.562	0.662	0.651	0.749	1.092	0.606	0.751	0.814	1.031
A- 1070	1190.1	1257.2	312.601	314.608	157.084	88883.3	2	2	Tier 3 one-reaction											0	12	211	0	0.867	0.755	0.98	0.89	0.774	0.581	0.433	0.888	0.807	0.758	0.651	0.962	0.715	0.728	0.678	0.78	0.7	0.65	0.524	0.797	0.741	1.096	0.82	1.02	0.882	1.049
A- 1071	1190.3	1257.4	629.163	633.177	162.054	99572.2	1	2	Tier 3 zero-reaction											5	81	736	0	0.955	0.62	0.979	1.298	1.089	0.78	0.7	1.249	0.996	0.999	0.552	0.815	0.869	1.251	0.649	0.832	0.748	0.567	1.037	1.015	0.896	1.012	0.661	0.709	0.912	0.807
A- 1072	1190.4	1257.5	692.186	696.198	225.076	55735.8	1	2	Tier 3 one-reaction											0	23	468	0.0294	0.33	0.307	0.501	0.721	0.931	0.334	0.20901	0.56	0.393	0.261	0.38	0.38	0.34	0.338	0.332	0.6	0.246	0.20901	0.355	0.314	1.299	1.357	1.019	1.49	1.197	1.198
A- 1073	1195.3	1262.5	347.142	349.149	113.084	70977.2	1	1	Tier 1	HMDB03640_2	Beta-Leucine - H2O	0.81	16.3										0	1.489	1.224	1.851	1.362	1.662	1.164	1.118	1.897	1.24	2.14	1.148	1.336	1.605	1.091	0.993	1.12	1.099	1.24	1.574	1.217	0.519	0.763	0.674	0.463	0.461	0.51
A- 1075	1199.7	1267	629.005	633.019	161.895	190844	1	2	Tier 3 zero-reaction											1	0	1	0	3.029	3.502	2.531	3.05	2.747	2.868	2.416	2.408	2.611	2.891	2.86	3.084	3.032	2.636	2.49	2.492	2.79	2.748	2.62	2.719	2.287	1.886	2.643	2.181	2.226	2.413
A- 1076	1201.8	1269.2	321.108	323.115	174.1	196553	2	2	Tier 3 zero-reaction											1	35	276	0	0.798	0.613	0.523	0.246	0.71	0.995	0.731	0.649	0.476	0.366	1.414	0.497	0.457	0.717	0.441	0.469	0.636	0.632	0.763	0.931	0.333	0.414	0.421	0.317	0.442	0.373
A- 1077	1202.2	1269.6	631.001	635.014	163.892	62985.5	1	2	Tier 3 only two-reaction											0	0	1	0	3.218	3.941	2.479	3.438	2.785	2.945	2.551	2.608	2.847	3.072	3.13	2.983	3.211	3.014	2.462	2.819	2.736	2.806	2.95	2.902	2.422	1.915	2.907	2.171	2.248	2.555
A- 1078	1202.9	1270.3	641.211	645.225	174.102	172724	1	2	Tier 3 zero-reaction											1	35	284	0	0.747	0.651	0.543	0.316	0.671	1.291	0.745	0.649	0.518	0.338	0.955	0.527	0.462	0.591	0.592	0.54	0.662	0.709	1.061	0.791	0.363	0.421	0.457	0.356	0.354	0.485
A- 1079	1203.9	1271.4	319.147	321.154	85.0887	1.3217e+06	1	1	Tier 3 one-reaction											0	5	191	0	0.61	0.797	1.013	0.536	0.531	0.862	0.811	0.678	0.654	0.961	0.555	0.537	0.909	0.704	0.725	0.825	0.882	0.59	0.839	0.86	0.844	0.949	0.628	0.764	0.631	0.827
A- 1080	1204.5	1272	529.33	533.342	62.2202	87815	1	2	Unidentified														0	0.677	0.735	0.805	0.683	0.573	0.329	0.734	0.577	0.558	0.603	0.779	0.566	0.664	0.481	0.709	0.663	0.788	0.573	0.758	0.549	0.573	0.909	0.455	0.705	0.528	0.647
A- 1081	1207.4	1274.9	555.211	559.224	88.1014	81404.3	1	2	Unidentified														0	0.68	0.69	1.497	0.767	0.482	0.794	0.378	2.015	0.177	2.337	0.939	1.088	1.019	0.342	0.336	0.714	0.684	0.353	0.484	0.5	0.459	0.894	0.917	4.601	2.058	1.073
A- 1082	1210.2	1277.8	547.049	551.063	79.9399	99353.4	1	2	Tier 3 only two-reaction											0	0	1	0	2.851	2.812	3.093	4.613	2.787	3.352	2.694	3.267	3.571	4.334	2.617	3.324	2.913	3.108	2.477	3.699	2.696	2.787	3.991	3.647	2.227	3.111	2.375	2.256	3.182	2.588
A- 1083	1211.3	1279	489.975	491.986	255.917	74117.1	1	1	Tier 3 one-reaction											0	1	6	0	1.197	0.915	1.086	1.386	1.228	1.185	1.105	1.166	1.314	1.652	0.867	1.408	1.045	1.368	1.138	1.291	1.113	0.977	1.384	1.574	1.009	1.442	1.084	0.951	1.214	1.234
A- 1084	1212.5	1280.2	596.269	598.274	362.211	48298.2	1	1	Tier 3 zero-reaction											3	38	393	0.1176	0.645	1.148	0.793	1.699	0.619	0.445	0.798	1.17	0.77	0.949	0.17957	0.622	0.359	0.84	0.289	0.464	0.438	0.438	0.873	1.061	0.412	0.17957	0.599	0.652	1.302	0.605
A- 1087	1222.7	1290.6	386.106	388.113	152.048	68726.9	1	1	Tier 2					AAA00956000	4-Hydroxy-3-methoxy-benzaldehyde	1.25	153.2	Animals	Animals, Fungi, Plants, Prokaryotes				0	0.958	0.689	0.975	1.687	0.978	1.056	0.867	0.921	0.766	1.112	0.588	1.119	0.997	1.128	1.193	1.13	0.795	0.643	1.14	1.105	0.778	1.217	0.825	0.675	0.931	1.049
A- 1088	1223.7	1291.7	352.103	354.11	118.045	56932.7	1	1	Tier 3 only two-reaction											0	0	51	0	1.548	1.409	2.116	2.285	1.473	1.602	1.329	1.607	1.351	2.529	1.294	1.371	1.464	1.535	1.26	1.767	1.397	1.327	1.567	1.419	1.272	2.187	1.755	1.367	1.809	1.518
A- 1089	1224.2	1292.2	349.158	351.165	115.1	136130	1	1	Tier 3 one-reaction											0	21	290	0	0.663	0.347	0.316	0.304	0.8	0.73	0.509	0.609	0.546	0.703	0.758	0.627	0.536	0.627	0.552	0.532	0.482	0.826	0.879	0.723	0.411	0.427	0.521	0.449	0.32	0.403
A- 1090	1224.4	1292.4	487.98	489.991	253.922	341831	1	1	Tier 3 one-reaction											0	1	20	0	1.192	0.964	1.166	1.55	1.224	1.215	1.098	1.251	1.364	1.653	0.898	1.394	1.106	1.378	1.093	1.31	1.112	0.949	1.427	1.458	1.003	1.557	1.067	0.943	1.254	1.286
A- 1092	1226.1	1294.2	431.598	433.605	395.08	92430.6	2	2	Tier 3 one-reaction											0	2	160	0	0.753	0.497	0.655	0.919	0.672	0.503	0.412	0.737	0.698	0.792	0.515	0.584	0.668	0.986	0.782	0.876	0.649	0.49	0.862	0.837	0.897	0.894	0.603	0.907	0.9	0.914
A- 1094	1229	1297.1	549.047	553.061	81.9375	78487	1	2	Unidentified														0	2.175	1.649	1.862	2.368	1.981	1.976	1.69	2.137	2.127	2.636	1.591	2.498	2.075	2.439	1.711	2.156	1.659	2.036	3.055	2.828	1.436	1.959	1.852	1.474	2.214	1.55
A- 1095	1229	1297.1	485.986	487.996	251.928	420942	1	1	Tier 3 only two-reaction											0	0	9	0	1.664	1.328	1.587	2.016	1.602	1.651	1.489	1.74	1.834	2.056	1.296	1.779	1.526	1.768	1.461	1.744	1.532	1.294	1.929	2	1.371	2.139	1.46	1.252	1.736	1.827
A- 1098	1231	1299.2	356.071	358.078	122.013	364008	1	1	Tier 3 only two-reaction											0	0	31	0.2941	7.326	0.851401	2.432	3.954	7.054	1.504	1.21383	2.296	1.83441	0.591	0.973	4.249	1.18	3.062	0.737767	9.999	3.714	9.999	9.999	0.734	1.759	2.27817	0.794	4.484	7.624	0.441
A- 1101	1231.5	1299.8	356.095	358.102	122.037	4.37258e+06	1	1	Tier 1	HMDB00750_2	3-Hydroxymandelic acid - COOH	0.29	1.4										0	0.919	0.745	0.726	0.698	0.712	0.765	0.63	0.729	0.671	0.715	0.8	0.744	0.655	0.867	0.792	0.707	0.809	0.849	0.873	0.831	0.751	0.962	0.993	0.815	0.866	1.02
A- 1105	1234.5	1302.8	317.132	319.138	83.0734	50482.8	1	1	Tier 3 one-reaction											0	2	188	0	0.884	0.876	0.858	0.601	0.915	0.86	1.114	0.901	0.799	0.983	0.955	0.871	0.8	0.858	0.833	0.743	0.785	0.788	0.9	0.888	0.861	0.943	0.857	0.776	0.748	0.899
A- 1107	1236.8	1305.2	355.06	357.066	242.004	25586.4	2	2	Tier 3 only two-reaction											0	0	63	0	1.206	1.241	1.135	1.847	1.73	1.509	1.403	2.557	2.324	1.83	1.046	1.708	1.148	1.746	1.172	1.748	1.441	1.869	1.708	1.851	0.722	1.936	1.717	1.294	1.619	1.05
A- 1108	1238.8	1307.2	708.124	712.138	241.015	73764.4	1	2	Tier 3 one-reaction											0	5	52	0	1.578	1.684	1.851	1.893	1.746	2.011	1.762	2.077	1.593	1.815	1.505	1.968	1.526	1.767	1.506	2.159	1.949	1.712	2.078	1.727	1.316	1.714	1.736	1.251	1.838	1.945
A- 1109	1240.3	1308.8	581.189	585.204	114.08	49476.1	1	2	Tier 3 zero-reaction											1	4	192	0	0.995	0.633	1.038	0.432	0.469	0.748	0.789	0.808	0.587	0.435	0.848	0.725	0.686	0.657	1.046	0.55	0.658	1.099	0.564	0.481	0.482	0.684	1.237	1.203	0.642	1.037
A- 1110	1242.9	1311.4	354.063	356.07	240.01	194910	2	2	Tier 2					ABA00515000	1,2-Dihydroxynaphthalene-6-sulfonate - 2 tags	0.35	33.9		Prokaryotes				0	1.323	1.302	1.606	1.694	1.628	1.621	1.563	1.702	1.511	1.733	1.293	1.55	1.394	1.453	1.261	1.74	1.611	1.348	2.173	1.725	1.194	1.432	1.683	1.047	1.879	1.881
A- 1112	1244.5	1313	549.048	551.056	314.99	76656.2	1	1	Tier 3 only two-reaction											0	0	41	0.1176	9.71813	2.729	9.829	9.999	9.474	7.049	5.988	7.62	9.672	9.999	9.386	7.942	9.123	9.999	9.999	9.999	9.999	7.836	8.712	8.451	3.319	6.011	5.025	9.999	8.496	9.004
A- 1113	1244.9	1313.5	627.148	631.162	160.039	60665.3	1	2	Tier 3 only two-reaction											0	0	71	0	0.754	0.652	1.112	0.872	0.772	0.95	0.783	1.273	0.869	1.311	0.751	1.032	0.794	1.319	0.698	0.817	0.674	0.475	0.94	0.868	0.763	1.27	0.728	0.734	0.992	0.946
A- 1114	1245.3	1313.9	709.119	713.134	242.009	61695.7	1	2	Tier 3 one-reaction											0	7	146	0	1.499	1.504	1.564	1.71	1.559	1.913	1.664	2.194	1.488	2.022	1.314	2.293	1.507	1.789	1.33	2.089	1.617	1.655	2.128	2.094	1.687	1.597	1.718	1.233	1.959	1.973
A- 1115	1245.5	1314.1	644.343	646.35	410.284	74959.8	1	1	Tier 3 one-reaction											0	1	111	0	0.951	0.706	0.837	1.102	0.887	0.816	0.615	0.615	0.81	0.989	0.532	0.746	0.611	0.665	0.717	0.938	0.696	0.651	0.763	1.089	0.678	0.995	0.758	0.689	0.889	0.698
A- 1116	1245.9	1314.5	709.121	711.134	475.062	274091	1	1	Tier 3 one-reaction											0	6	140	0	0.227	0.24	0.211	0.246	0.235	0.259	0.225	0.277	0.223	0.271	0.213	0.307	0.218	0.27	0.23	0.272	0.256	0.25	0.306	0.272	0.213	0.272	0.261	0.182	0.261	0.301
A- 1117	1246.1	1314.8	608.289	610.296	374.231	102603	1	1	Tier 3 one-reaction											0	3	105	0	0.773	0.677	0.924	0.947	0.689	0.864	0.689	0.819	0.925	1.049	0.687	0.702	0.721	0.847	0.617	0.903	0.778	0.622	1.104	0.878	0.759	0.798	0.686	0.549	1.023	0.785
A- 1118	1246.5	1315.1	707.121	711.135	240.012	248115	1	2	Tier 2					ABA00515000	Isomer 2 of 1,2-Dihydroxynaphthalene-6-sulfonate - 2 tags	3.22	30.2		Prokaryotes				0	1.484	1.359	1.554	1.543	1.651	1.704	1.45	1.82	1.516	1.727	1.413	1.655	1.354	1.639	1.387	1.72	1.624	1.417	2.097	1.643	1.296	1.526	1.794	1.029	1.627	1.861
A- 1119	1246.8	1315.4	631.001	635.014	163.892	75222.1	1	2	Tier 3 only two-reaction											0	0	1	0	2.999	3.555	2.49	3.185	2.943	3.292	2.599	2.493	2.83	2.667	3.102	3.085	3.473	2.627	2.577	2.558	3.157	2.899	2.453	2.763	2.443	1.836	2.649	2.144	2.212	2.417
A- 1121	1247.8	1316.4	629.005	633.019	161.895	252100	1	2	Tier 3 zero-reaction											1	0	2	0	2.937	3.486	2.364	3.122	2.65	2.638	2.437	2.4	2.609	2.864	2.863	3.02	3.021	2.732	2.349	2.445	2.731	2.787	2.711	2.695	2.394	1.838	2.639	2.19	2.123	2.429
A- 1122	1247.9	1316.6	675.196	679.21	208.087	215785	1	2	Tier 2					AAA00987000	Isomer 1 of L-Kynurenine - 2 tags	2.4	96.1	Animals	Animals, Fungi, Plants, Prokaryotes				0	0.899	0.718	0.729	0.879	0.945	0.675	0.749	0.951	0.849	0.645	0.579	0.789	0.736	0.789	0.699	1.116	0.779	0.66	0.687	0.729	0.87	0.962	0.896	0.82	0.736	1.076
A- 1123	1248	1316.7	622.305	624.311	388.247	58487.9	1	1	Tier 3 zero-reaction											1	9	175	0	0.702	0.768	0.634	0.737	0.766	0.82	0.937	0.731	0.79	1.011	0.589	0.838	0.959	0.612	0.686	0.938	0.678	0.975	0.551	0.756	0.828	0.903	0.534	0.786	0.809	0.857
A- 1124	1248	1316.7	676.199	680.212	209.09	109053	1	2	Tier 3 one-reaction											0	12	459	0	1.045	0.742	0.8	1.036	1.272	0.793	0.882	0.964	1.005	0.853	0.617	0.827	0.876	0.764	0.729	1.301	0.969	0.799	0.836	1.054	0.957	1.214	1.155	0.887	1.002	1.217
A- 1125	1248.6	1317.3	338.1	340.107	208.084	206720	2	2	Tier 2					AAA01012000	Formyl-5-hydroxykynurenamine - 2 tags	0.93	38.8	Animals	Animals, Fungi, Plants, Prokaryotes				0	0.728	0.829	0.649	0.753	0.896	0.59	0.724	0.745	0.812	0.636	0.527	0.714	0.664	0.849	0.567	1.13	0.694	0.632	0.639	0.758	0.687	0.601	0.719	0.556	0.859	0.838
A- 1126	1248.7	1317.4	501.08	503.088	267.022	50306.5	1	1	Tier 3 one-reaction											0	2	97	0.0147	3.533	7.176	4.51	7.715	3.835	2.559	2.778	2.536	3.557	3.031	3.358	2.952	2.91	4.074	4.431	4.508	4.391	2.075	2.373	2.865	4.445	3.953	3.635	4.639	3.881	2.417
A- 1127	1249.1	1317.8	583.206	587.22	116.096	183968	1	2	Unidentified														0	0.861	0.581	0.918	0.441	0.98	1.048	1.008	0.723	0.644	0.569	0.898	0.611	0.727	0.751	0.651	0.593	0.674	0.702	0.848	0.871	0.577	0.568	0.607	0.634	0.558	0.649
A- 1129	1249.5	1318.2	669.243	673.257	202.134	50931.4	1	2	Tier 3 only two-reaction											0	0	69	0.0147	0.73	1.191	0.837	0.723	0.923	1.1	0.708	0.817	0.82	0.931	5.50872	0.448	1.12	1.039	1.26	0.354	1.008	1.026	0.68	0.92	0.334	0.528	0.86	0.75	0.932	0.602
A- 1130	1250	1318.8	752.565	754.577	518.507	54798.8	1	1	Tier 3 only two-reaction											0	0	88	0.3235	2.09	0.790062	0.35	0.313036	1.52434	1.99	2.144	2.888	2.744	0.28032	1.374	1.072	2.026	1.666	0.142258	1.996	2.737	0.28033	1.725	1.222	1.27949	1.505	2.829	2.292	2.006	0.986612
A- 1131	1250	1318.8	711.345	713.352	477.286	117234	1	1	Tier 3 zero-reaction											2	25	353	0.5147	0.57163	0.57164	0.57163	1.2827	1.318	0.57163	0.836078	0.773417	0.57163	0.836078	0.839	1.242	0.57163	0.57163	0.783	0.742718	0.817131	1.044	1.046	0.552217	0.715	0.641072	0.57163	0.881939	0.531696	0.822
A- 1132	1250.7	1319.4	641.258	645.272	174.149	72211.9	1	2	Tier 3 one-reaction											0	2	40	0.0882	0.714	0.84	1.144	0.608	0.884	0.907	1.174	0.551	0.841	0.644	0.799	0.691	0.798	0.983	0.749	0.531	0.533492	1.137	0.612	0.993	0.938	0.638	0.559	0.629	0.27115	0.796
A- 1133	1251.1	1319.9	346.596	348.602	225.076	43520.9	2	2	Tier 3 one-reaction											0	21	413	0.0735	0.39	0.17456	0.71	0.205	0.483	0.17456	0.458	1.249	0.326	0.17456	0.17456	0.507	0.334	0.341	0.419	0.218201	0.591	0.471	0.423	0.422	1.307	1.581	0.943	1.644	1.049	1.125
A- 1134	1251.4	1320.1	292.106	294.112	116.094	281724	2	2	Tier 3 zero-reaction											1	9	187	0	0.916	0.682	0.863	0.484	0.923	1.407	1.022	0.703	0.667	0.555	0.876	0.71	0.858	0.688	0.679	0.531	0.794	0.755	0.884	0.84	0.754	0.743	0.883	0.741	0.741	0.763
A- 1135	1251.8	1320.6	266.084	268.091	32.0261	66338.4	1	1	Tier 3 zero-reaction											1	37	593	0	0.364	0.27	0.188	0.258	0.232	0.395	0.293	0.398	0.337	0.347	0.233	0.266	0.455	0.301	0.208	0.328	0.309	0.34	0.391	0.243	0.422	0.654	0.382	0.438	0.433	0.259
A- 1136	1251.8	1320.6	565.194	569.208	98.0851	225275	1	2	Tier 3 one-reaction											0	1	121	0	0.948	0.646	0.815	0.423	0.902	0.951	0.865	0.732	0.63	0.856	0.81	0.628	0.74	0.785	0.679	0.618	0.651	0.857	0.809	0.989	0.73	0.737	0.592	0.742	0.481	0.618
A- 1138	1252.4	1321.2	339.6	341.607	211.084	50483.5	2	2	Tier 2					AXA00659000	Methyldopa - 2 tags	1.23	51.5						0.0294	0.656	0.525161	0.559	1.525	0.774	0.288	0.506	0.415	0.314	1.217	0.631	0.14189	1.245	0.695	0.415	0.177	0.565	0.415	1.192	0.401	0.968	0.389	1.269	0.464	0.625	1.038
A- 1141	1258.6	1327.6	417.123	419.13	183.065	257240	1	1	Tier 3 one-reaction											0	15	326	0	0.652	0.659	0.473	0.441	0.517	0.69	0.631	0.578	0.521	0.48	0.568	0.715	0.347	0.556	0.585	0.701	0.589	0.649	0.925	0.674	0.541	0.516	0.475	0.525	0.508	0.635
A- 1142	1258.9	1327.9	650.176	654.188	183.066	218866	1	2	Tier 3 only two-reaction											0	0	52	0	0.643	0.643	0.463	0.47	0.535	0.97	0.684	0.64	0.557	0.406	0.586	0.767	0.36	0.601	0.633	0.748	0.642	0.662	1.001	0.56	0.519	0.475	0.555	0.451	0.466	0.535
A- 1143	1260.1	1329.1	575.178	579.19	108.069	79794.3	1	2	Tier 3 one-reaction											0	4	144	0.0147	0.621	0.48	0.414	0.241	0.444	0.726	0.569	0.459	0.354	0.351	0.642	0.4	0.305	0.468	0.543	0.452	0.429	0.503	0.641	0.676	0.226	0.261	0.469	0.242	0.46	0.273
A- 1144	1261.2	1330.3	325.59	327.597	183.064	61157.7	2	2	Tier 3 one-reaction											0	15	292	0.0147	0.646	0.708	0.653	0.56	0.459	0.797	0.477	0.786	0.535	0.574	0.558	0.706	0.536	0.644	0.658	0.569	0.514	0.666	0.768	0.614	0.487	0.672	0.68	0.607	0.581	0.674
A- 1145	1261.7	1330.7	611.247	615.262	144.138	79983.3	1	2	Tier 3 one-reaction											0	5	34	0.0294	0.651	0.344	0.267	0.346	0.601	0.818	0.544	0.531	0.365	0.592	0.628	0.5	0.284	0.44	0.562	0.497	0.394	0.483	0.591	0.559	0.26	0.284	0.449	0.341	0.345	0.436
A- 1146	1262.3	1331.3	553.195	557.208	86.0854	244823	1	2	Unidentified														0	0.646	0.365	0.35	0.298	0.535	0.673	0.615	0.579	0.442	0.407	0.694	0.536	0.298	0.495	0.514	0.595	0.447	0.546	0.652	0.604	0.249	0.405	0.414	0.303	0.344	0.374
A- 1147	1263.1	1332.2	303.116	305.122	69.0574	72917.9	1	1	Tier 3 one-reaction											0	2	182	0	0.775	0.432	0.548	0.376	0.488	0.856	0.548	0.573	0.593	0.698	0.721	0.474	0.611	0.61	0.607	0.341	0.8	0.559	0.744	0.741	0.415	0.379	0.526	0.469	0.672	0.34
A- 1148	1267.4	1336.6	333.127	335.133	99.0682	84930.7	1	1	Tier 3 zero-reaction											1	13	299	0	0.57	0.475	0.686	0.424	0.571	0.696	0.626	0.967	0.884	0.676	0.837	0.618	0.656	0.633	0.653	0.493	0.551	0.761	0.865	0.706	0.477	0.543	0.98	0.493	0.923	0.593
A- 1150	1268.1	1337.3	356.095	358.101	122.037	52514.1	1	1	Tier 3 zero-reaction											2	22	370	0	0.956	0.739	0.858	0.967	0.698	0.912	0.756	0.799	0.805	0.791	0.935	0.785	0.818	1.048	0.881	0.846	0.955	0.998	0.957	0.857	0.812	1.049	1.127	0.864	0.818	1.047
A- 1151	1269.7	1338.9	346.098	348.105	224.079	56394.9	2	2	Tier 2					AAA01004000	3-Hydroxy-L-kynurenine - 2 tags	0.97	167.6	Animals	Animals, Fungi, Plants, Prokaryotes				0	1.322	1.617	1.429	0.964	1.166	0.948	1.356	0.581	0.637	0.612	0.919	1.329	2.036	0.501	0.792	1.599	0.887	0.685	0.749	1.301	0.747	0.976	1.361	1.187	0.396	0.779
A- 1152	1270.4	1339.7	324.072	326.079	90.0135	106972	1	1	Tier 3 one-reaction											0	2	76	0	0.788	0.731	0.755	0.6	0.993	0.702	0.831	0.622	0.832	0.739	0.828	1.041	0.715	0.953	0.536	0.524	0.617	0.454	0.986	0.862	0.637	0.712	0.728	0.534	0.687	0.824
A- 1154	1272.8	1342.1	353.095	355.102	119.037	394502	1	1	Tier 3 one-reaction											0	7	130	0	0.312	0.278	0.184	0.311	0.23	0.351	0.229	0.321	0.299	0.227	0.316	0.305	0.238	0.311	0.29	0.27	0.354	0.399	0.393	0.368	0.289	0.391	0.452	0.482	0.346	0.344
A- 1155	1274.2	1343.6	342.092	344.099	108.034	162251	1	1	Tier 3 only two-reaction											0	0	18	0	0.39	0.19	0.307	0.289	0.275	0.261	0.223	0.337	0.3	0.249	0.178	0.365	0.264	0.289	0.237	0.195	0.222	0.193	0.34	0.324	0.259	0.267	0.271	0.276	0.321	0.296
A- 1158	1279.5	1349	551.04	555.056	83.9311	60468.5	1	2	Unidentified														0	2.891	2.562	2.929	2.982	2.376	2.464	2.427	2.835	2.772	4.347	2.161	3.424	2.467	3.294	2.224	2.796	2.553	2.452	4.149	3.848	1.974	2.287	2.951	1.904	2.926	2.241
A- 1159	1280.3	1349.9	631	635.013	163.891	53490.7	1	2	Tier 3 one-reaction											0	1	3	0	3.342	3.728	2.471	3.1	3.073	3.149	2.587	2.631	2.948	2.9	3.129	3.14	3.471	2.561	2.522	2.657	3.172	3.216	2.683	2.691	2.35	2.029	2.662	2.163	2.372	2.297
A- 1160	1281.1	1350.6	487.98	489.991	253.922	232056	1	1	Tier 3 one-reaction											0	1	24	0	1.322	1	1.248	1.397	1.263	1.352	1.182	1.433	1.334	1.777	0.989	1.531	1.103	1.476	1.16	1.38	1.166	1.008	1.473	1.63	0.982	1.683	1.069	0.885	1.18	1.29
A- 1161	1281.7	1351.3	315.084	317.091	162.052	65009	2	2	Tier 3 zero-reaction											5	76	618	0	0.998	0.714	1.463	1.504	1.039	0.864	1.043	1.266	1.189	1.223	1.044	0.866	1.181	1.447	1.014	0.94	0.957	0.808	0.998	1.207	1.103	1.026	0.796	0.822	1.247	1.06
A- 1163	1285.9	1355.6	414.125	416.133	180.067	55719.5	1	1	Tier 3 one-reaction											0	1	31	0	0.825	0.666	0.652	0.691	0.593	0.665	0.576	0.698	0.602	0.631	0.887	0.63	0.613	0.732	0.758	0.629	0.618	0.786	0.805	0.654	0.747	1.063	0.873	0.862	0.773	0.991
A- 1164	1286	1355.7	485.986	487.996	251.928	272550	1	1	Tier 3 only two-reaction											0	0	9	0	1.912	1.416	1.677	2.124	1.879	2.081	1.675	2.114	1.891	2.497	1.405	2.121	1.577	2.138	1.656	2.051	1.82	1.538	2.259	2.252	1.477	2.079	1.569	1.262	1.699	1.833
A- 1165	1286.6	1356.3	549.047	553.061	81.938	267171	1	2	Tier 3 one-reaction											0	1	1	0	2.817	2.37	3.005	3.456	2.969	3.063	2.555	3.242	3.089	3.901	2.331	3.657	3.012	3.257	2.294	3.149	2.501	2.761	4.334	3.947	2.309	2.759	3.183	1.888	3.121	2.408
A- 1166	1287.5	1357.2	543.346	547.357	76.2365	221171	1	2	Unidentified														0	0.901	0.884	0.904	0.981	0.771	0.726	1.015	1.016	0.856	0.639	0.799	0.867	0.791	0.653	0.626	0.735	0.7	0.856	0.826	0.797	0.718	0.834	0.736	0.793	0.887	0.931
A- 1170	1290	1359.7	369.13	371.136	135.071	52151.6	1	1	Tier 3 only two-reaction											0	0	54	0.0441	0.707	0.545	0.588	0.839	0.501	0.552	0.383	0.564	0.624	0.555	0.836	0.772	0.33	0.591	0.717	0.545	0.579	0.481	0.417	0.549	0.723	0.921	0.934	0.518	0.623	0.698
A- 1171	1290.5	1360.3	629.005	633.019	161.896	206293	1	2	Tier 3 zero-reaction											1	0	1	0	2.939	3.458	2.461	3.172	2.684	2.822	2.355	2.425	2.633	2.773	2.848	3.051	3.026	2.656	2.364	2.471	2.728	2.718	2.676	2.662	2.351	1.847	2.681	2.216	2.158	2.425
A- 1172	1291.1	1360.8	519.737	521.743	571.357	136915	2	2	Tier 3 one-reaction											0	9	206	0	0.839	0.668	0.573	0.615	0.529	0.703	0.499	0.532	0.454	0.575	0.785	0.783	0.497	0.79	0.5	0.55	0.694	0.734	0.574	0.749	0.725	0.923	1.021	0.702	0.726	0.902
A- 1174	1291.8	1361.6	502.21	504.217	268.152	119735	1	1	Tier 3 one-reaction											0	9	161	0	0.89	0.873	0.75	0.669	0.868	0.588	0.366	0.675	0.677	0.516	0.803	0.582	0.699	0.664	0.809	0.54	0.57	0.732	0.703	0.704	0.706	0.772	1.092	1.055	0.82	1.068
A- 1175	1291.9	1361.7	325.592	327.599	183.067	1.85297e+06	2	2	Tier 3 only two-reaction											0	0	73	0	0.746	0.742	0.736	0.578	0.551	0.569	0.446	0.596	0.487	0.613	0.627	0.647	0.573	0.713	0.698	0.561	0.653	0.811	0.712	0.641	0.686	0.766	0.938	0.797	0.748	0.905
A- 1176	1291.9	1361.7	501.709	503.716	267.651	174763	1	1	Unidentified														0	0.726	0.693	0.683	0.595	0.546	0.65	0.462	0.57	0.701	0.77	0.77	0.629	0.575	0.785	0.808	0.631	0.821	0.821	0.752	0.619	0.714	0.838	0.871	0.951	0.589	0.745
A- 1177	1291.9	1361.7	324.596	326.603	181.075	2.90177e+07	2	2	Tier 1	HMDB00158	Tyrosine	0.78	2.7										0	0.712	0.611	0.598	0.575	0.519	0.562	0.433	0.569	0.519	0.574	0.684	0.603	0.523	0.705	0.737	0.507	0.685	0.714	0.651	0.669	0.622	0.935	0.853	0.808	0.604	0.792
A- 1178	1292	1361.8	648.158	652.172	181.048	4.93187e+06	1	2	Tier 3 one-reaction											0	5	182	0.0441	0.716	0.6	0.55	0.536	0.486	0.537	0.457	0.523	0.506	9.999	0.659	0.567	0.498	0.651	0.665	0.505	0.632	0.631	0.611	0.683	0.634	0.834	0.718	0.74	0.609	9.999
A- 1179	1292	1361.8	834.603	836.61	600.544	105587	1	1	Tier 3 only two-reaction											0	0	343	0	0.798	0.689	1.128	0.595	0.741	0.636	0.556	0.438	0.841	1.01	0.596	0.723	0.606	0.518	0.702	0.515	0.619	0.652	1.089	0.551	0.526	0.64	0.626	0.405	0.481	0.559
A- 1180	1292.1	1361.9	509.218	511.225	550.319	55384.6	2	2	Tier 3 one-reaction											0	7	179	0	0.884	0.886	0.578	0.612	0.715	0.705	0.333	0.562	0.557	0.487	0.862	0.799	0.55	0.87	0.876	0.336	0.64	1.105	0.767	0.619	0.767	1.161	0.746	0.757	0.781	0.795
A- 1182	1292.3	1362.1	509.219	511.225	275.161	75375.8	1	1	Tier 3 one-reaction											0	1	67	0	0.884	0.886	0.578	0.612	0.715	0.705	0.333	0.562	0.557	0.487	0.862	0.799	0.55	0.87	0.876	0.336	0.64	1.105	0.767	0.619	0.767	1.161	0.746	0.757	0.781	0.795
A- 1184	1292.6	1362.4	357.589	359.596	247.061	60793.5	2	2	Tier 3 one-reaction											0	16	329	0.5147	0.77	0.975	0.18325	1.451	0.32	0.827752	6.56945	1.2644	1.059	0.91	0.698	1.331	0.94228	0.941	0.446	0.18325	0.18325	0.18325	1.15	1.66636	0.654	0.897	0.96489	0.99028	0.18325	1.375
A- 1185	1292.6	1362.4	519.736	521.743	285.678	99594.9	1	1	Unidentified														0	0.839	0.668	0.573	0.615	0.529	0.703	0.499	0.532	0.454	0.575	0.785	0.783	0.497	0.79	0.5	0.55	0.694	0.734	0.574	0.749	0.725	0.923	1.021	0.702	0.726	0.902
A- 1186	1292.7	1362.5	714.18	718.193	247.07	79892.9	1	2	Tier 3 one-reaction											0	14	417	0	0.888	0.975	0.858	1.25	0.989	0.81	1.082	1.22	1.026	1.14	0.821	0.917	0.876	1.286	0.624	1.027	0.766	0.673	1.137	1.025	0.679	1.092	0.858	0.608	1.085	0.8
A- 1187	1292.8	1362.5	520.237	522.244	572.357	54664.3	2	2	Tier 3 one-reaction											0	1	278	0	0.703	1.144	0.657	0.793	0.869	0.535	0.505	0.608	0.563	0.78	1.206	0.862	0.571	0.836	0.795	0.608	0.919	0.841	0.675	0.891	0.737	0.822	1.145	0.883	0.921	1.341
A- 1188	1293.1	1362.9	508.716	510.723	274.658	98545.4	1	1	Unidentified														0	0.977	0.535	0.544	0.628	0.479	0.745	0.439	0.64	0.479	0.763	0.635	0.781	0.524	0.88	0.625	0.526	0.674	0.795	0.738	0.514	0.842	0.94	0.95	0.893	0.799	0.909
A- 1190	1293.4	1363.1	324.114	326.121	90.056	539834	1	1	Tier 3 only two-reaction											0	0	7	0	0.843	0.703	0.653	0.641	0.581	0.629	0.477	0.552	0.563	0.623	0.716	0.627	0.514	0.739	0.737	0.572	0.661	0.751	0.751	0.733	0.653	1.012	0.955	0.908	0.703	0.873
A- 1191	1293.7	1363.5	501.708	503.716	535.299	195745	2	2	Tier 3 one-reaction											0	5	190	0	0.726	0.693	0.683	0.595	0.546	0.65	0.462	0.57	0.701	0.77	0.77	0.629	0.575	0.785	0.808	0.631	0.821	0.821	0.752	0.619	0.714	0.838	0.871	0.951	0.589	0.745
A- 1192	1293.8	1363.6	357.593	359.599	247.07	74676.8	2	2	Tier 3 one-reaction											0	14	396	0	0.987	0.975	1.117	1.451	0.91	0.828	1.139	1.982	1.171	0.961	0.828	1.105	0.885	1.057	0.446	1.141	0.405	0.599	0.993	1.285	1.432	0.897	0.754	0.618	1.694	1.375
A- 1193	1294.7	1364.5	318.072	320.079	168.028	102084	2	2	Tier 3 zero-reaction											1	8	193	0	0.411	0.146	0.312	0.408	0.26	0.145	0.164	0.406	0.352	0.475	0.338	0.314	0.349	0.427	0.432	0.377	0.603	0.318	0.258	0.833	0.351	0.988	0.441	0.653	0.424	0.186
A- 1194	1294.8	1364.6	635.141	639.155	168.031	170412	1	2	Tier 3 one-reaction											0	1	52	0.0147	0.4	0.299	0.271	0.357	0.273	0.198	0.1001	0.452	0.329	0.325	0.279	0.43	0.276	0.381	0.362	0.317	0.362	0.32	0.242	0.928	0.569	0.956	0.501	0.669	0.523	0.258
A- 1195	1294.9	1364.7	728.562	730.574	494.503	60829.6	1	1	Tier 3 only two-reaction											0	0	59	0.1176	1.878	2.422	1.884	3.988	0.24	2.96	0.402	2.286	1.663	1.629	7.096	1.99	1.606	1.546	4.819	2.483	1.747	1.622	1.549	1.574	0.175	3.406	3.261	3.155	1.92	1.233
A- 1197	1295	1364.8	648.36	652.375	181.25	65970	1	2	Unidentified														0.1618	0.781	0.595	0.73121	0.73121	0.56	0.627	0.479	0.629	0.522	2.32327	0.62	0.547	0.515	0.741	0.751	0.73121	0.635	0.706	0.662	0.657	0.535	0.73121	0.911	0.82	0.728	0.73121
A- 1198	1295.9	1365.6	508.718	510.724	549.32	75641.1	2	2	Tier 3 one-reaction											0	3	284	0	0.977	0.535	0.544	0.628	0.479	0.745	0.439	0.64	0.479	0.763	0.635	0.781	0.524	0.88	0.625	0.526	0.674	0.795	0.738	0.514	0.842	0.94	0.95	0.893	0.799	0.909
A- 1199	1295.9	1365.7	559.158	563.172	92.0488	45343.2	1	2	Unidentified														0	1.359	0.529	1.544	1.432	1.308	1.066	0.527	0.935	2.824	1.179	1.068	1.723	0.791	1.53	0.908	0.73	0.752	0.639	1.845	1.025	0.994	1.197	1.034	0.901	0.932	0.721
A- 1200	1298.6	1368.4	291.097	293.104	114.078	59017.5	2	2	Unidentified														0	0.899	0.955	0.679	0.544	0.834	1.106	0.832	0.812	0.633	0.764	0.756	0.577	0.656	0.693	0.61	0.948	0.827	0.7	0.835	0.85	0.471	0.491	0.706	0.809	0.684	0.351
A- 1201	1299.2	1369	629.164	633.178	162.055	190445	1	2	Tier 3 one-reaction											0	5	141	0	0.869	0.713	0.965	1.133	0.856	0.769	0.766	1.071	0.985	1.157	0.691	0.852	0.717	1.078	0.679	0.771	0.753	0.616	0.924	0.989	0.853	1.092	0.671	0.695	0.975	0.883
A- 1202	1299.6	1369.4	448.022	450.029	213.963	49748.3	1	1	Tier 3 only two-reaction											0	0	13	0	2.858	2.547	3.41	3.962	2.959	2.951	2.614	2.868	3.429	4.143	2.584	3.894	2.833	3.647	2.718	3.077	2.49	2.639	4	3.076	2.549	4.179	2.91	2.594	3.431	2.682
A- 1203	1301	1370.8	598.1	600.107	364.042	74418.6	1	1	Tier 3 zero-reaction											1	6	230	0	1.04	0.905	1.069	1.003	1.041	0.933	0.903	1.014	0.88	0.931	0.939	1.015	0.974	0.917	0.833	0.97	0.95	1.034	1.088	1.205	0.983	0.884	0.856	0.79	1.093	1.115
A- 1204	1301.4	1371.2	581.19	585.204	114.081	361380	1	2	Unidentified														0	0.797	0.5	0.648	0.436	0.653	0.639	0.58	0.55	0.639	0.509	0.745	0.485	0.537	0.575	0.691	0.551	0.523	0.521	0.679	0.731	0.439	0.536	0.593	0.477	0.559	0.482
A- 1205	1301.6	1371.4	629.004	633.018	161.895	222048	1	2	Tier 3 zero-reaction											1	0	2	0	2.935	3.463	2.437	3.16	2.662	2.818	2.364	2.373	2.656	2.767	2.869	3.081	3.032	2.639	2.415	2.434	2.752	2.726	2.687	2.704	2.372	1.829	2.696	2.238	2.178	2.415
A- 1206	1302.2	1372	547.147	551.161	80.0374	78753.1	1	2	Tier 3 zero-reaction											1	0	198	0.0294	1	1.79303	1.083	0.615	1.177	0.899	0.762	0.746	1.094	0.948	1.172	0.812	0.888	0.985	0.508	0.19789	0.889	0.747	0.886	0.888	1.424	0.965	0.667	1.128	1.284	0.74
A- 1207	1302.2	1372	352.111	354.118	118.053	79942.3	1	1	Tier 3 only two-reaction											0	0	73	0.1618	0.243	0.143	0.387	0.334	0.469	0.25	0.184	0.219	0.495	0.467	0.198	0.276	0.209	0.381	0.455	0.209	0.187	0.201	0.461	0.311	0.1	0.336	0.258	0.105	0.26	0.223
A- 1208	1302.8	1372.6	361.158	363.165	127.1	96873	1	1	Tier 3 one-reaction											0	5	220	0	2.018	2.069	1.933	2.017	1.671	1.864	1.981	2.07	1.991	3.231	1.485	2.643	1.681	1.658	1.631	1.641	1.81	1.517	2.34	2.134	0.236	0.402	0.243	0.283	0.215	0.128
A- 1209	1302.9	1372.7	479.165	481.171	245.107	44399.9	1	1	Tier 3 one-reaction											0	6	128	0	0.821	0.713	1.2	0.569	0.948	1.21	1.113	1.005	0.794	0.906	1.33	0.706	0.525	0.804	1.233	0.593	1.4	0.773	1.461	1.324	0.506	1.072	1.333	0.631	0.389	1.141
A- 1210	1306.7	1376.5	360.082	362.089	126.024	80816.9	1	1	Tier 3 only two-reaction											0	0	53	0	0.563	0.289	0.613	0.771	0.611	0.458	0.428	0.467	0.476	0.53	0.751	0.571	0.639	0.469	0.553	0.68	0.406	0.502	0.652	0.754	0.887	0.813	0.819	0.439	0.679	0.659
A- 1211	1307.5	1377.2	648.185	652.199	181.076	177061	1	2	Tier 2					AAA00874000	3-Amino-3-(4-hydroxyphenyl)propanoate - 2 tags	3.23	11.9	Animals	Animals, Fungi, Plants, Prokaryotes				0	0.864	0.694	0.712	0.646	0.598	0.633	0.541	0.601	0.635	0.758	0.753	0.737	0.638	0.782	0.719	0.613	0.731	0.794	0.751	0.79	0.719	1.056	0.902	0.948	0.741	0.898
A- 1212	1308	1377.8	393.127	395.134	159.069	152867	1	1	Tier 3 zero-reaction											1	10	122	0	0.861	0.974	1.066	0.999	1.298	1.284	1.299	1.578	0.82	0.89	0.883	1.262	0.971	1.014	1.122	0.911	1.268	1.063	1.259	1.29	0.75	0.893	0.743	0.731	0.828	1.176
A- 1213	1314.4	1384.1	379.112	381.119	145.054	386401	1	1	Tier 3 one-reaction											0	9	129	0	1.312	1.316	1.625	1.253	1.683	1.719	1.354	1.642	1.342	1.66	1.463	1.461	1.41	1.328	1.404	1.265	1.578	1.408	1.747	1.715	0.763	1.134	0.973	0.777	0.815	1.374
A- 1214	1315.2	1385	546.065	550.079	78.9553	42076.1	1	2	Tier 3 only two-reaction											0	0	5	0	4.554	4.276	4.022	3.184	4.182	3.539	4.122	3.929	3.777	3.892	3.842	1.958	3.311	3.425	3.608	3.166	4.425	4.565	3.814	5.922	2.871	2.904	3.133	3.528	4.959	4.6
A- 1215	1316.5	1386.2	316.082	318.089	164.047	308558	2	2	Tier 3 zero-reaction											5	36	373	0	0.851	0.738	1.034	1.294	0.984	0.797	0.83	1.16	0.878	1.131	0.657	0.922	0.909	1.08	0.764	0.986	0.707	0.564	1.135	0.955	0.895	1.142	0.968	0.68	1.208	1.013
A- 1216	1316.5	1386.3	687.218	691.231	220.108	111688	1	2	Tier 3 one-reaction											0	11	261	0	0.971	0.848	1.088	1.224	0.972	0.803	0.815	1.159	1.041	1.106	0.887	0.891	0.873	1.175	0.67	0.821	0.651	0.796	1.022	1.028	0.926	1.131	0.606	0.928	1.082	0.964
A- 1217	1316.6	1386.4	315.084	317.091	162.052	3.77723e+06	2	2	Tier 3 zero-reaction											5	77	620	0	1.044	0.809	1.027	1.307	1.051	0.781	0.857	1.122	1.164	1.272	0.791	0.91	0.797	1.182	0.725	0.908	0.787	0.76	0.964	0.999	0.95	1.099	0.77	0.814	1.112	1.004
A- 1218	1317	1386.8	346.098	348.105	224.08	59998.9	2	2	Tier 2					AAA00973000	5-Hydroxykynurenine - 2 tags	0.39	198.6	Animals	Animals, Fungi, Plants, Prokaryotes				0	0.513	0.92	1.243	0.995	1.036	1.64	0.612	0.833	1.072	0.436	0.592	0.4	0.878	0.647	0.935	0.479	0.526	0.471	0.516	0.978	0.824	0.643	0.25	0.481	0.248	0.553
A- 1219	1317.8	1387.6	378.101	380.108	144.043	133309	1	1	Tier 3 zero-reaction											3	43	497	0	1.12	0.769	0.866	1.228	0.888	0.817	0.882	0.921	1.302	1.159	0.655	0.901	0.861	1.136	0.786	0.862	0.815	0.841	0.922	1.154	0.926	0.967	0.655	0.963	0.952	0.924
A- 1220	1318.8	1388.6	633.26	635.266	798.402	64904.8	2	2	Tier 3 only two-reaction											0	0	139	0.0441	0.748	2.604	1.296	1.622	1.335	1.184	1.111	0.916	2.52	1.637	1.009	1.771	1.475	0.665	1.682	0.719	0.772	0.837	1.857	1.912	2.189	2.536	0.317593	2.218	1.525	2.523
A- 1222	1321	1390.7	306.116	308.123	72.0575	110261	1	1	Tier 3 zero-reaction											3	22	428	0	0.714	0.443	0.827	0.78	0.694	0.846	0.879	1.025	0.915	0.578	0.878	0.729	0.647	0.666	0.673	0.687	0.76	0.88	0.936	0.758	0.683	0.776	0.647	0.52	0.671	0.917
A- 1223	1323.3	1393	550.833	552.836	316.774	559590	1	1	Unidentified														0	0.393	0.408	0.391	0.425	0.386	0.4	0.415	0.397	0.403	0.383	0.394	0.402	0.389	0.434	0.377	0.44	0.458	0.44	0.39	0.456	0.38	0.379	0.386	0.377	0.356	0.47
A- 1226	1323.9	1393.6	624.294	626.299	390.236	127562	1	1	Tier 3 one-reaction											0	2	70	0	0.337	0.354	0.338	0.417	0.399	0.411	0.438	0.382	0.493	0.425	0.503	0.347	0.427	0.358	0.438	0.319	0.429	0.361	0.388	0.479	0.403	0.444	0.423	0.277	0.441	0.422
A- 1227	1327.5	1397.3	328.1	330.107	94.042	148558	1	1	Tier 1	HMDB00228	Phenol	0.28	7.7										0	0.994	0.892	1.179	0.872	0.977	0.857	0.744	0.843	1.164	1.172	0.879	0.932	0.774	1.065	1.075	0.933	0.875	0.842	1.236	0.915	1.158	1.139	1.185	0.745	1.044	1.153
A- 1228	1328	1397.8	611.117	615.131	144.008	65977.4	1	2	Tier 3 one-reaction											0	2	58	0	0.781	0.82	1.276	0.605	0.81	0.89	1.036	0.899	0.921	1.17	0.356	0.728	0.429	0.623	0.414	0.882	0.621	0.462	0.969	0.788	1.011	1.215	0.706	0.831	0.885	0.621
A- 1229	1329.2	1399	766.578	768.592	532.52	73642.5	1	1	Tier 3 only two-reaction											0	0	185	0.1176	1.428	1.1	1.039	1.732	0.359	2.009	0.591	0.661	0.369	0.905	1.971	1.104	1.163	2.261	1.392	2.822	2.031	0.915	1.248	2.187	0.825	1.945	1.339	0.786	1.107	0.792
A- 1230	1329.6	1399.3	383.092	385.099	149.034	37582.6	1	1	Tier 3 one-reaction											0	4	141	0	1.937	3.454	2.351	2.202	2.849	4.748	2.532	4.861	3.276	2.188	2.692	1.695	2.804	2.287	2.279	2.001	2.287	2.87	2.854	2.182	2.107	3.074	2.286	2.306	2.837	3.316
A- 1232	1335.4	1405.2	439.079	441.086	205.021	161724	1	1	Tier 3 one-reaction											0	4	50	0	0.748	0.609	0.763	1.02	0.839	1.035	0.831	1.017	0.926	1.026	0.692	0.917	0.789	0.894	0.76	0.999	0.882	0.75	0.987	1.109	0.588	0.714	0.729	0.498	0.834	0.856
A- 1233	1336.5	1406.3	372.049	374.056	137.991	198407	1	1	Tier 3 only two-reaction											0	0	15	0	0.784	0.861	0.804	0.681	0.845	0.767	0.741	0.637	0.691	0.731	0.673	0.93	0.639	0.869	0.789	0.66	0.6	0.943	0.882	0.861	0.692	0.64	0.871	0.705	0.76	0.939
A- 1234	1339.7	1409.5	387.101	389.108	153.043	57604.6	1	1	Tier 3 zero-reaction											2	20	376	0	4.475	3.797	5.222	7.219	4.146	3.11	4.664	5.306	4.531	7.118	4.097	6.354	4.923	4.814	3.714	5.185	5.075	6.511	6.005	6.228	4.031	7.236	3.934	3.616	5.871	5.926
A- 1235	1342.2	1412	834.6	836.611	600.542	144413	1	1	Tier 3 only two-reaction											0	0	203	0	0.705	0.796	1.084	0.538	0.576	0.543	0.62	0.359	0.663	0.805	0.535	0.671	0.63	0.439	0.541	0.382	0.506	0.63	1.13	0.529	0.464	0.563	0.614	0.489	0.491	0.519
A- 1237	1342.6	1412.4	629.165	633.178	162.056	767646	1	2	Tier 3 one-reaction											0	4	130	0	0.919	0.724	0.954	1.06	0.844	0.714	0.77	1.012	1.037	1.056	0.727	0.838	0.76	1.097	0.702	0.835	0.716	0.602	0.926	0.893	0.825	1.058	0.678	0.713	0.979	0.874
A- 1239	1344	1413.8	563.942	565.953	329.884	50684.2	1	1	Unidentified														0.3971	1.671	1.361	1.968	2.136	1.646	2.173	1.606	1.572	1.822	2.527	0.53161	2.064	0.664513	1.603	1.622	1.771	0.53161	0.53161	0.53161	2.381	2.13287	0.53161	1.384	1.241	1.377	0.53161
A- 1240	1344.9	1414.7	648.186	652.199	181.077	62819.3	1	2	Tier 2					AAA00285000	Isomer 1 of L-Tyrosine - 2 tags	4.46	91.2	Animals	Animals, Fungi, Plants, Prokaryotes				0	0.842	0.695	0.677	0.676	0.688	0.639	0.498	0.649	0.605	0.844	0.76	0.717	0.611	0.835	0.827	0.663	0.775	0.771	0.691	0.832	0.782	1.111	0.922	0.921	0.746	0.859
A- 1241	1345.4	1415.2	303.984	305.991	69.9254	138500	1	1	Unidentified														0	3.553	3.124	3.571	5.729	4.331	4.309	4.09	4.632	4.088	5.002	2.935	3.844	3.815	4.324	3.259	4.336	3.283	3.228	4.268	4.992	3.005	4.637	3.233	2.831	3.955	3.865
A- 1242	1346.4	1416.2	679.421	683.438	212.311	372519	1	2	Unidentified														0.2059	0.587	0.531	0.45	0.707	0.525	1.113	0.727	0.628	0.387	0.335	0.756	1.138	0.844	0.372	0.583	0.442	0.758	1.176	1.25	0.523	1.28729	0.988	1.245	0.951	0.548	2.73164
A- 1243	1346.6	1416.4	728.564	730.573	494.505	70618	1	1	Tier 3 only two-reaction											0	0	59	0.1176	2.283	2.349	1.605	4.149	0.19	2.951	0.233	2.093	1.647	1.77	6.493	2.136	1.708	1.859	4.878	2.913	1.973	1.901	1.703	1.72	0.138	3.564	3.921	2.942	2.019	1.177
A- 1244	1347.6	1417.4	334.092	336.1	100.034	34994.1	1	1	Tier 3 only two-reaction											0	0	31	0.0147	1.634	1.114	1.706	1.532	1.776	1.077	1.35	0.957	1.717	0.786	1.28	1.395	1.392	2.238	1.384	1.024	1.191	1.617	1.758	1.244	0.826	1.731	1.174	1.051	1.664	1.156
A- 1245	1347.8	1417.6	629.006	633.02	161.896	229694	1	2	Tier 3 zero-reaction											1	0	1	0	2.838	3.433	2.383	3.043	2.605	2.85	2.435	2.427	2.635	2.818	2.822	3.056	3.066	2.605	2.332	2.426	2.668	2.736	2.654	2.717	2.348	1.864	2.57	2.266	2.123	2.374
A- 1246	1348	1417.7	631	635.013	163.891	66966.8	1	2	Tier 3 one-reaction											0	1	3	0	2.998	3.244	2.263	3.167	2.652	2.558	2.578	2.492	2.432	2.699	2.831	3.308	2.941	2.621	2.152	2.639	3.043	2.755	2.625	2.578	2.326	1.824	2.766	2.162	2.106	2.403
A- 1247	1349.1	1418.9	776.577	778.579	542.518	72221.3	1	1	Tier 3 only two-reaction											0	0	70	0.0147	4.539	5.066	9.553	2.092	2.645	2.523	1.933	1.12	3.415	3.427	3.265	3.528	3.738	3.193	3.224	2.845	2.031	3.086	3.469	3.856	1.649	3.206	2.23	1.67	3.711	2.763
A- 1248	1349.5	1419.2	838.636	840.647	604.578	49464.8	1	1	Tier 3 one-reaction											0	1	232	0.0147	2.694	2.886	2.543	2.951	4.54	3.619	3.276	5.589	2.926	2.483	4.029	3.115	3.598	3.104	3.642	4.324	4.16	3.622	1.716	3.703	3.028	2.726	3.307	4.733	4.215	3.123
A- 1249	1351.1	1420.9	814.074	816.079	580.016	77901.5	1	1	Tier 3 one-reaction											0	2	32	0.0588	1.029	1.071	0.842	1.063	0.997	0.992	0.936094	0.881	0.956	0.936094	0.959	1.048	1.004	1.009	0.888	1.051	0.949	1.032	0.975	1.06	0.993	0.909	0.923	0.895	0.892	0.879
A- 1250	1351.3	1421.1	664.111	668.127	197.001	60931.1	1	2	Tier 3 one-reaction											0	1	23	0	1.12	0.489	0.883	0.921	1.242	0.902	1.142	0.855	0.704	1.517	0.911	1.258	0.812	0.885	0.915	0.998	1.152	0.995	1.323	1.471	0.598	0.916	0.784	0.648	0.825	0.923
A- 1252	1354.1	1423.9	662.116	666.129	195.006	262368	1	2	Tier 3 only two-reaction											0	0	25	0	0.858	0.702	1.01	0.764	1.013	0.884	0.85	0.819	0.947	1.071	1.016	1.061	0.887	0.802	0.893	0.948	1.015	0.838	1.163	1.045	0.785	0.769	0.716	0.65	0.676	1.213
A- 1253	1354.1	1423.9	625.265	629.279	158.156	378483	1	2	Tier 3 one-reaction											0	1	8	0	0.706	0.394	0.397	0.245	0.616	1.061	0.659	0.777	0.448	0.378	0.73	0.548	0.397	0.552	0.536	0.411	0.51	0.581	0.725	0.665	0.351	0.404	0.405	0.371	0.303	0.432
A- 1254	1354.2	1423.9	616.284	618.291	382.225	60211.9	1	1	Tier 3 one-reaction											0	10	202	0	2.898	4.42	2.824	4.646	3.457	4.004	3.772	4.1	4.545	3.74	2.984	3.991	3.321	3.119	3.818	3.805	2.885	3.432	3.931	3.148	3.191	2.981	3.286	3.414	3.054	3.5
A- 1255	1354.2	1424	567.212	571.226	100.103	3.5455e+06	1	2	Tier 3 only two-reaction											0	0	2	0	0.711	0.407	0.447	0.271	0.519	0.971	0.675	0.647	0.407	0.4	0.8	0.513	0.38	0.601	0.526	0.494	0.537	0.597	0.789	0.677	0.29	0.438	0.452	0.34	0.321	0.429
A- 1256	1354.3	1424	612.27	616.284	145.161	153643	1	2	Unidentified														0	0.702	0.373	0.327	0.2	0.49	0.901	0.668	0.645	0.337	0.466	0.766	0.512	0.333	0.578	0.468	0.466	0.59	0.546	0.718	0.567	0.355	0.468	0.43	0.346	0.313	0.588
A- 1257	1354.3	1424.1	317.132	319.138	83.0734	1.17724e+06	1	1	Tier 3 one-reaction											0	2	188	0	0.742	0.78	0.627	0.635	0.779	1.027	0.759	0.849	0.71	0.681	0.799	0.679	0.546	0.789	0.695	0.701	0.776	0.844	0.737	0.778	0.629	0.744	0.735	0.684	0.68	0.758
A- 1258	1354.8	1424.6	591.191	595.202	124.082	83324.2	1	2	Unidentified														0.0147	0.443	0.429	0.463	0.36	0.425	0.837	0.558	0.628	0.298	0.272	0.617	0.443	0.296	0.51	0.646	0.409	0.303	0.392	0.568	0.57	0.213295	0.579	0.422	0.311	0.249	0.501
A- 1260	1356	1425.7	332.557	334.564	196.997	53454.1	2	2	Tier 3 zero-reaction											1	1	22	0	1.347	0.404	1.543	0.555	0.726	1.01	0.989	1.054	0.843	0.914	0.955	0.866	1.881	1.074	0.692	1.003	0.787	0.886	0.878	1.532	0.754	1.111	0.852	0.971	0.788	1.224
A- 1261	1356.4	1426.1	331.559	333.566	195.002	281076	2	2	Tier 3 one-reaction											0	2	36	0	1.156	0.675	1.109	0.892	0.983	0.866	0.844	1.066	0.91	1.061	0.939	1.194	0.924	0.997	0.941	1.055	0.921	0.998	1.171	1.142	0.967	0.754	0.631	0.819	0.672	1.253
A- 1262	1358.1	1427.9	483.106	485.113	249.047	110986	1	1	Tier 3 one-reaction											0	14	206	0.3235	2.84635	2.55806	3.25934	4.33314	3.78988	4.036	3.202	3.146	5.01189	3.90754	2.62226	3.223	1.627	5.11381	3.16568	3.37046	2.59536	2.504	6.998	3.565	3.36941	3.042	2.809	4.957	5.578	2.056
A- 1264	1358.8	1428.6	962.487	966.5	495.377	146395	1	2	Tier 3 one-reaction											0	3	134	0.0147	0.799	0.394	0.353	0.308	0.628	0.848	0.696	0.788	0.539	0.367	0.903	0.572	0.428	0.599	0.744	0.49	0.591	0.706	0.721	0.727	0.314	0.641	0.453	0.432	0.256	0.508
A- 1265	1360.4	1430.1	409.123	411.129	175.064	121279	1	1	Tier 3 zero-reaction											2	13	160	0	0.639	0.392	0.537	0.717	1.006	0.714	0.623	0.685	0.382	0.799	0.444	1.308	0.492	1.063	0.515	0.901	0.794	0.757	0.893	0.816	0.37	0.537	0.361	0.642	0.887	0.48
A- 1267	1363.4	1433.1	315.085	317.092	162.054	29486.6	2	2	Tier 3 zero-reaction											5	81	735	0	0.911	0.747	0.937	1.065	1.067	0.78	0.963	1.108	1.25	1.39	0.826	0.965	0.835	1.091	0.963	0.903	0.846	0.632	1.257	1.244	0.879	1.191	0.804	0.811	1.231	1.135
A- 1268	1367.1	1436.9	561.948	563.956	327.89	257414	1	1	Tier 3 only two-reaction											0	0	7	0	2.006	1.746	2.309	2.778	2.194	2.454	2.068	2.534	2.439	3	1.767	2.472	2.301	2.456	1.867	2.249	2.002	1.908	2.897	2.797	1.652	2.235	1.922	1.559	2.224	2.005
A- 1269	1367.4	1437.2	595.207	599.22	128.097	77722.6	1	2	Tier 3 only two-reaction											0	0	2	0	1.563	0.863	1.21	0.581	0.971	2.682	3.484	0.767	1.077	0.903	0.964	0.745	0.731	0.969	1.219	0.701	0.997	0.771	0.993	1.086	0.716	0.82	0.443	0.786	0.603	0.663
A- 1270	1371.2	1441	714.546	716.558	480.488	78003.1	1	1	Tier 3 one-reaction											0	1	86	0.0882	3.432	3.462	2.934	0.219	3.248	3.224	4.326	4.648	4.034	0.284	2.696	2.851	3.234	2.509	0.153	2.472	3.746	0.217	3.156	2.064	4.004	2.303	2.668	5.895	4.788	0.284
A- 1272	1375.4	1445.2	752.564	754.577	518.505	65169	1	1	Tier 3 only two-reaction											0	0	88	0.1029	1.796	0.669	0.147	0.179	1.958	1.625	2.568	5.605	6.495	0.218	0.946	1.73	1.899	1.166	0.1	1.412	1.567	0.336	2.099	1.06	1.356	2.635	2.301	2.381	3.033	0.635
A- 1274	1377.5	1447.3	326.004	328.01	91.9453	151814	1	1	Tier 3 only two-reaction											0	0	4	0	0.547	0.434	0.614	0.743	0.514	0.55	0.526	0.602	0.614	0.759	0.512	0.598	0.571	0.682	0.532	0.661	0.514	0.463	0.812	0.603	0.517	0.803	0.49	0.49	0.598	0.576
A- 1276	1380.5	1450.3	354.102	356.109	120.043	518888	1	1	Tier 3 zero-reaction											8	35	698	0	3.003	3.596	3.202	3.971	3.915	3.976	3.795	3.911	3.616	4.738	2.86	4.287	4.088	4.441	2.861	4.449	3.296	2.832	4.044	3.7	3.221	3.874	3.807	3.126	4.206	4.63
A- 1277	1380.9	1450.6	356.097	358.104	122.039	74316.7	1	1	Unidentified														0	3.22	2.801	4.584	4.506	3.872	3.366	3.694	3.967	4.665	5.709	2.794	3.351	3.829	3.908	3.606	4.047	3.777	3.193	4.359	4.244	3.549	3.965	3.49	2.951	3.773	3.922
A- 1279	1388.5	1458.2	551.038	555.051	83.9282	91987.8	1	2	Tier 3 one-reaction											0	1	3	0	0.983	0.789	1.073	1.42	1.031	0.965	0.923	1.173	1.131	1.45	0.849	1.312	0.976	1.075	0.87	1.086	0.951	0.842	1.238	1.383	0.825	1.04	0.859	0.652	1.049	0.905
A- 1280	1389.9	1459.7	814.635	816.648	580.577	74542.9	1	1	Tier 3 only two-reaction											0	0	170	0	4.47	4.403	4.799	4.05	4.885	4.689	3.976	4.274	4.277	3.121	4.748	5.277	5.568	3.975	4.642	4.932	4.373	3.981	4.471	4.168	4.905	4.749	4.341	4.471	3.794	7.323
A- 1281	1390.9	1460.7	798.228	802.241	331.118	60749.6	1	2	Tier 3 one-reaction											0	7	239	0	1.338	0.541	0.747	0.672	1.316	0.63	0.804	0.875	0.648	0.886	0.569	0.869	0.867	0.753	1.199	1.018	0.783	0.695	0.989	1.213	0.562	1.272	0.941	1.497	1.066	0.956
A- 1282	1391.1	1460.9	553.035	557.048	85.9254	53956.8	1	2	Unidentified														0	1.158	0.835	0.982	1.49	0.979	1.146	0.962	1.048	1.216	1.45	0.892	1.131	0.961	1.059	0.847	1.137	0.972	0.955	1.509	1.427	0.694	1.196	1.024	0.739	1.003	1.072
A- 1283	1391.3	1461	399.114	401.121	330.112	354513	2	2	Tier 3 zero-reaction											1	1	130	0	0.903	0.539	0.648	0.511	0.617	0.521	0.604	1.005	0.569	0.713	0.539	0.6	0.674	0.598	0.62	0.811	0.637	0.611	0.792	0.885	0.498	0.879	0.694	0.857	0.755	0.722
A- 1284	1391.4	1461.1	629.006	633.02	161.897	173085	1	2	Tier 3 zero-reaction											2	1	3	0	2.77	3.396	2.359	2.989	2.53	2.748	2.335	2.438	2.521	2.828	2.908	3.051	2.973	2.583	2.348	2.43	2.751	2.663	2.702	2.627	2.387	1.886	2.505	2.175	2.176	2.37
A- 1285	1394.4	1464.1	597.139	601.152	130.029	305662	1	2	Tier 3 only two-reaction											0	0	50	0	0.912	0.757	1.106	0.838	0.89	0.679	0.848	0.965	0.963	1.081	0.592	0.926	0.947	0.861	0.658	0.816	0.671	0.656	0.853	1.02	0.836	0.958	0.83	0.871	1.109	0.835
A- 1287	1395.4	1465.2	631.001	635.014	163.891	65422	1	2	Tier 3 one-reaction											0	1	3	0	3.067	3.706	2.55	3.27	2.949	3.177	2.715	2.709	2.836	2.967	3.188	3.073	3.363	2.852	2.599	2.434	2.957	2.705	2.521	3.158	2.384	1.907	3.029	2.54	2.23	2.627
A- 1290	1396.3	1466.1	579.174	583.187	112.065	61664.5	1	2	Tier 3 one-reaction											0	6	225	0	1.075	0.791	1.263	0.968	0.911	0.73	0.461	0.803	1.061	1.065	0.758	0.784	1.044	0.63	0.939	0.97	1.078	0.829	0.907	0.997	0.67	1.421	0.848	0.877	0.932	1.237
A- 1291	1396.3	1466.1	768.594	770.608	534.535	62260.7	1	1	Tier 3 one-reaction											0	2	156	0.2647	1.722	1.784	3.136	1.403	2.428	8.44519	2.234	7.18342	2.226	2.549	8.56746	2.409	2.252	7.28838	4.031	6.4729	8.54192	2.576	2.607	6.8264	1.682	6.67391	2.863	1.719	2.681	1.907
A- 1292	1396.9	1466.7	728.562	730.576	494.504	141498	1	1	Tier 3 only two-reaction											0	0	59	0.1324	2.897	2.473	1.569	4.949	0.227	3.744	0.229	1.968	1.985	2.095	6.734	2.909	2.271	2.463	4.979	3.764	2.642	2.412	2.32	2.033	0.145	4.239	4.828	2.655	2.386	1.072
A- 1293	1398.4	1468.2	448.076	450.083	214.018	52053.8	1	1	Tier 3 one-reaction											0	1	40	0	0.934	0.722	0.636	1.228	0.679	1.315	0.994	1.264	1.106	1.2	0.776	0.77	1.73	1.205	1.003	0.797	0.851	1.269	1.252	0.53	1.163	2.759	1.377	1.387	0.891	0.657
A- 1294	1400.3	1470.1	904.645	906.657	1341.17	61302.8	2	2	Tier 3 one-reaction											0	1	2	0	0.891	0.833	1.238	0.926	0.918	0.785	1.125	1.049	1.244	0.942	0.678	0.841	1.101	1.041	1.143	0.97	1.156	0.777	1.054	1.027	0.602	1.263	0.818	1.024	0.73	0.972
A- 1295	1400.4	1470.1	370.07	372.077	136.012	152390	1	1	Tier 3 only two-reaction											0	0	25	0	1.467	1.613	1.612	1.595	1.53	1.332	1.262	1.492	1.685	1.827	1.173	1.815	1.517	1.773	1.139	1.613	1.344	1.39	1.659	1.671	1.043	1.548	1.437	1.172	1.593	1.404
A- 1296	1400.9	1470.7	483.998	486.007	249.94	53775.4	1	1	Tier 3 only two-reaction											0	0	12	0	1.466	1.486	1.337	1.765	1.269	1.009	1.302	1.278	1.491	1.59	1.08	1.277	1.074	1.624	1.098	1.702	1.203	1.014	1.506	1.33	1.187	1.672	0.955	0.998	1.172	1.593
A- 1298	1401.8	1471.5	336.109	338.115	102.05	439513	1	1	Tier 3 only two-reaction											0	0	27	0	1.53	1.498	1.729	2.123	1.665	1.818	1.319	1.584	1.85	1.914	1.41	1.677	1.485	1.753	1.369	1.757	1.401	1.358	1.902	1.924	1.335	1.753	1.567	1.264	1.866	1.506
A- 1299	1402	1471.8	298.009	300.015	63.9502	2.00511e+06	1	1	Unidentified														0	2.057	1.571	1.866	2.209	1.927	1.968	1.521	1.876	2.358	2.458	1.529	1.954	1.882	1.994	1.712	1.886	1.619	1.405	1.945	2.461	1.558	2.155	1.738	1.413	1.922	2.001
A- 1300	1402.4	1472.2	519.951	523.959	52.8412	166766	1	2	Unidentified														0	3.302	2.618	3.224	4.557	3.229	3.329	2.818	3.524	3.6	4.618	2.507	3.673	3.213	3.807	2.902	3.546	2.908	2.516	4.037	3.848	2.698	3.57	2.943	2.41	3.531	3.164
A- 1301	1402.7	1472.5	527.26	529.266	293.201	104911	1	1	Tier 2					AXA03300000	Nordihydrocapsaicin	4.41	137.8						0.0147	0.328	0.481	0.508	0.641	0.463	0.516	0.559	0.461	0.362	0.437	0.4	0.382	0.467	0.618	0.371	0.55	0.366	0.353	0.298	0.481	0.422	0.426	0.309	0.413	0.318	0.333
A- 1302	1403.7	1473.5	521.062	525.075	53.953	45987.1	1	2	Unidentified														0	0.757	0.564	0.846	0.973	0.727	0.805	0.743	0.743	0.927	0.977	0.675	0.803	0.714	0.801	0.809	0.936	0.676	0.62	0.938	1.024	0.687	0.843	0.721	0.645	0.876	0.746
A- 1303	1404.2	1474	519.953	521.965	285.895	516897	1	1	Tier 3 only two-reaction											0	0	7	0	0.994	0.796	0.989	1.332	0.985	1	0.877	1.085	1.1	1.363	0.779	1.139	0.948	1.114	0.869	1.114	0.904	0.781	1.224	1.215	0.834	1.16	0.89	0.718	1.041	1.007
A- 1304	1405	1474.8	517.96	519.97	283.901	584118	1	1	Tier 3 only two-reaction											0	0	9	0	1.405	1.167	1.432	1.784	1.397	1.414	1.231	1.492	1.585	1.879	1.094	1.588	1.391	1.586	1.277	1.525	1.335	1.163	1.696	1.749	1.18	1.641	1.279	1.005	1.468	1.441
A- 1305	1405.2	1475	529.266	531.276	295.208	178520	1	1	Tier 3 only two-reaction											0	0	35	0	0.378	0.528	0.436	0.665	0.662	0.439	0.759	0.577	0.362	0.979	0.849	0.354	0.301	0.416	0.588	0.704	0.841	0.273	0.336	0.348	0.431	0.463	0.297	0.393	0.227	0.455
A- 1306	1405.2	1475	456.059	458.066	222	190077	1	1	Tier 3 only two-reaction											0	0	60	0	0.843	0.462	0.951	1.164	1.067	0.766	0.634	0.861	0.726	1.294	0.6	0.794	0.938	1.116	0.792	0.922	0.861	0.868	1.109	0.92	1.1	1.132	0.933	0.888	1.059	1.106
A- 1308	1405.4	1475.2	519.065	523.079	51.9559	100771	1	2	Unidentified														0	0.696	0.644	0.875	1.12	0.764	0.72	0.669	0.785	0.9	1.061	0.641	0.898	0.725	0.854	0.691	0.842	0.793	0.567	0.87	1.007	0.667	0.839	0.67	0.574	0.856	0.801
A- 1309	1405.6	1475.4	472.036	474.043	237.978	142714	1	1	Tier 3 only two-reaction											0	0	41	0	0.72	0.847	0.886	0.937	0.866	0.871	0.845	1.34	0.857	1.296	0.678	0.993	0.904	1.015	0.768	1.076	1.082	0.83	1.391	1.036	0.906	0.904	1.01	0.667	0.952	0.893
A- 1310	1406.1	1475.9	338.593	340.6	209.069	286445	2	2	Tier 3 zero-reaction											1	43	404	0	0.646	0.651	0.275	0.436	0.392	0.682	0.428	0.455	0.406	0.375	0.733	0.535	0.28	0.568	0.743	0.546	0.608	0.712	0.804	0.636	0.408	0.587	0.726	0.468	0.498	0.601
A- 1311	1406.8	1476.6	401.118	403.124	167.059	47781.4	1	1	Tier 3 zero-reaction											2	31	437	0	3.399	3.955	4.286	6.521	4.626	3.897	3.508	4.246	5.186	4.535	3.275	4.275	4.051	4.052	4.434	4.43	3.415	2.632	5.236	3.402	3.619	4.003	3.439	2.926	2.945	5.768
A- 1312	1406.9	1476.7	676.182	680.196	209.073	480130	1	2	Tier 3 one-reaction											0	6	248	0	0.703	0.632	0.435	0.483	0.409	0.851	0.472	0.591	0.391	0.383	0.849	0.592	0.387	0.705	0.681	0.588	0.675	0.694	1.126	0.739	0.471	0.669	0.709	0.602	0.541	0.71
A- 1313	1407.2	1477	372.05	374.057	137.992	62400.4	1	1	Tier 3 only two-reaction											0	0	13	0.0147	0.791	0.742	0.737	0.744	0.673	0.596	0.814	0.65	1.019	0.817	0.79	0.923	0.681	0.982	0.945	0.915	0.659	0.948	0.973	0.851	0.735	0.774	0.866	0.626	0.814	0.625
A- 1314	1407.3	1477.1	339.589	341.596	211.062	35763.9	2	2	Tier 3 one-reaction											0	8	169	0.1324	1.186	1.214	0.508727	0.227	0.745	0.802	0.79	0.743	0.996	1.03	1.001	0.684	0.89359	0.8	0.625	0.682	0.92	1.155	1.021	0.581	0.447	0.617	1.027	1.407	1.006	0.89359
A- 1316	1409.4	1479.2	268.046	270.053	33.9876	57146.3	1	1	Tier 3 zero-reaction											1	1	81	0	1.648	1.392	1.734	2.265	1.373	1.021	1.414	1.481	1.711	1.938	1.067	1.553	1.702	1.442	1.218	1.902	1.494	1.373	1.742	2.207	1.159	1.729	1.812	1.438	1.689	1.832
A- 1317	1410.2	1480	338.104	340.111	104.045	192172	1	1	Tier 3 only two-reaction											0	0	1	0	1.717	1.215	1.729	3.193	1.854	1.335	1.2	1.523	2.093	2.109	1.13	1.381	1.381	1.93	1.139	1.678	1.324	1.301	1.697	1.541	1.304	1.415	1.4	1.052	2.056	1.303
A- 1318	1410.3	1480.1	320.131	322.138	86.0729	63055.9	1	1	Tier 3 zero-reaction											1	26	379	0	0.795	0.557	0.721	0.498	0.582	0.699	0.739	0.735	0.894	0.649	0.736	0.549	0.627	0.738	0.756	0.674	0.673	0.637	0.813	0.712	0.693	0.818	0.758	0.531	0.568	0.798
A- 1320	1411.4	1481.2	345.601	347.608	223.084	65680.8	2	2	Tier 3 zero-reaction											1	28	332	0	0.737	0.914	1.01	0.468	0.842	0.716	0.691	0.722	0.382	0.414	1.077	0.585	0.819	1.398	0.796	0.985	1.073	1.053	0.572	0.588	0.607	0.631	0.639	0.572	0.84	0.753
A- 1321	1411.9	1481.6	690.197	694.211	223.088	70089.2	1	2	Tier 3 one-reaction											0	2	205	0	0.815	1.035	0.732	0.666	0.674	0.73	0.695	0.613	0.509	0.394	0.831	0.651	0.781	1.358	0.953	1.006	1.036	1.26	1.171	0.535	0.913	0.782	0.904	0.972	0.669	0.832
A- 1323	1413	1482.8	348.54	350.547	228.964	150766	2	2	Tier 3 only two-reaction											0	0	28	0	0.702	0.58	0.638	0.763	0.788	0.485	0.693	0.65	0.54	1.098	0.707	0.904	0.812	0.667	0.718	0.704	0.641	0.68	1.042	0.947	0.587	0.669	0.622	0.437	0.497	0.638
A- 1324	1413.2	1483	519.952	521.964	285.894	555819	1	1	Tier 3 only two-reaction											0	0	7	0	0.985	0.795	0.997	1.321	0.99	1	0.888	1.104	1.121	1.373	0.771	1.138	0.946	1.123	0.896	1.115	0.905	0.792	1.216	1.244	0.843	1.163	0.881	0.726	1.024	1.011
A- 1325	1413.4	1483.2	349.538	351.545	230.96	79842.1	2	2	Tier 3 only two-reaction											0	0	22	0	0.693	0.576	0.688	0.754	0.697	0.523	0.766	0.997	0.686	0.978	0.77	1.26	0.419	0.95	0.617	0.966	0.743	0.445	1.003	0.609	0.428	0.686	0.436	0.431	0.494	0.801
A- 1326	1414.3	1484.1	640.759	642.766	406.701	108818	1	1	Unidentified														0.3676	0.1001	1.873	0.1001	1.751	0.1001	1.217	0.1001	0.1001	0.1001	1.05023	0.1001	0.701	0.1001	1.526	1.05023	0.396	0.1001	0.523	0.1001	0.946	0.623	1.389	0.11	0.1001	0.208	0.1001
A- 1327	1414.4	1484.2	322.106	324.113	176.095	2.76619e+06	2	2	Tier 1	HMDB00259	Serotonin	0.2	5.2										0	0.1	1.862	0.125	1.378	0.135	1.009	0.298	0.159	0.1	0.207	0.113	0.611	0.1	1.248	0.215	0.632	0.101	0.319	0.59	1.093	0.836	1.121	0.132	0.312	0.204	0.141
A- 1328	1414.5	1484.3	409.147	411.152	175.089	58268.7	1	1	Tier 3 only two-reaction											0	0	15	0.2794	0.486082	2.028	0.33353	1.485	0.33353	1.801	0.33353	0.33353	0.33353	0.417	0.33353	0.6	0.33353	1.092	0.33353	0.616	0.33353	0.3	0.784	1.092	0.647	1.673	0.33353	0.417	0.33353	0.33353
A- 1329	1414.6	1484.4	814.074	816.078	580.016	79182.7	1	1	Tier 3 one-reaction											0	2	32	0.0735	1.156	1.125	0.927	1.081	0.871	1.008	0.940107	0.966	1.01	0.940107	0.997	1.012	1.006	0.902	0.792	0.879	0.977	1.027	0.949	0.983	0.928	0.74	1.026	0.912	0.84	0.864
A- 1330	1414.7	1484.5	701.262	705.275	234.152	123199	1	2	Tier 3 one-reaction											0	1	27	0.1176	0.45726	2.025	0.151	1.644	0.128	1.033	0.313	0.138	0.45726	0.234	0.45726	0.577	0.45726	1.758	0.199	0.473	0.128	0.344	0.565	1.234	0.89	1.085	0.45726	0.335	0.217	0.149
A- 1331	1414.7	1484.5	323.103	325.11	178.089	229999	2	2	Tier 3 only two-reaction											0	0	9	0	0.1	1.922	0.1	1.495	0.168	1.166	0.372	0.113	0.1	0.15	0.1	0.521	0.1	1.147	0.195	0.47	0.1	0.235	0.826	1.146	0.902	1.015	0.163	0.329	0.204	0.121
A- 1332	1416.8	1486.6	666.192	670.206	199.082	141688	1	2	Tier 3 only two-reaction											0	0	12	0.0588	0.1	2.042	0.1001	1.619	0.135	1.282	0.309	0.254	0.127918	0.201	0.259	0.652	0.1001	1.502	0.29	0.632	0.125	0.363	0.792	1.249	0.903	1.184	0.109	0.392	0.247	0.179
A- 1333	1417	1486.8	318.079	320.086	168.042	51352.7	2	2	Tier 1	HMDB00130	Homogentisic acid	0.06	3.6										0	0.9	0.361	0.805	0.505	0.973	0.605	0.695	0.76	1.022	1.082	0.418	0.559	1.086	0.992	1.018	0.586	1.289	1.29	0.22	1.219	0.388	0.93	0.309	0.478	0.344	0.538
A- 1334	1417	1486.8	635.156	639.17	168.047	79911.4	1	2	Tier 2					AAA00283000	Isomer 1 of Homogentisate - 2 tags	6.77	7.5	Animals	Animals, Fungi, Plants, Prokaryotes				0.0147	1.168	0.771	0.82	0.804	0.89	0.458	0.862	0.902	1.132	0.341	0.467	0.604	0.627	1.141	0.933	0.738	1.29	1.12	0.977	1.281	0.736	0.92	0.298	0.481	0.568	0.71
A- 1335	1417.3	1487.1	621.256	623.262	387.198	94230.3	1	1	Tier 3 one-reaction											0	3	71	0	0.976	0.672	0.951	0.828	0.685	0.508	0.977	1.003	0.52	0.683	0.506	0.765	0.553	0.608	0.66	0.756	0.872	0.618	0.858	1.025	0.319	0.642	0.806	0.63	0.493	0.714
A- 1336	1417.5	1487.3	643.25	647.263	176.141	860211	1	2	Tier 3 one-reaction											0	3	74	0.3382	0.1003	2.038	0.125371	1.646	0.1003	1.209	0.1003	0.1003	0.1003	0.1003	0.1003	0.623	0.1003	1.566	0.1003	0.534	0.1003	0.275	0.62	1.286	0.902	1.249	0.1003	0.1003	0.1003	0.1003
A- 1337	1418.7	1488.5	354.117	356.123	120.058	1.13124e+07	1	1	Tier 2					APA00409000	4-Hydroxystyrene	2.32	106.5		Plants				0	0.684	0.581	0.773	0.665	0.716	0.602	0.524	0.614	0.688	0.642	0.546	0.518	0.569	0.689	0.59	0.688	0.637	0.643	0.763	0.715	0.788	0.768	0.78	0.589	0.816	0.872
A- 1338	1420.2	1489.9	643.208	647.221	176.099	1.12039e+06	1	2	Tier 2					AAA01008000	Isomer 1 of Serotonin - 2 tags	5.79	46.3	Animals	Animals, Fungi, Plants, Prokaryotes				0	0.1	1.988	0.115	1.657	0.144	1.226	0.324	0.149	0.106	0.19	0.1	0.688	0.1	1.613	0.226	0.535	0.149	0.277	0.696	1.267	0.89	1.237	0.125	0.446	0.29	0.156
A- 1339	1420.3	1490	644.212	648.225	177.102	134653	1	2	Tier 3 one-reaction											0	8	156	0	0.1	1.999	0.114	1.718	0.166	1.109	0.347	0.145	0.1	0.205	0.109	0.614	0.1	1.628	0.233	0.576	0.111	0.312	0.688	1.287	1.183	1.311	0.116	0.392	0.227	0.138
A- 1340	1420.4	1490.2	583.126	587.14	116.017	79215.6	1	2	Tier 3 only two-reaction											0	0	13	0	0.603	0.59	0.704	0.337	0.911	0.579	0.641	0.474	0.454	0.5	0.364	0.552	0.508	0.576	0.526	0.583	0.43	0.723	0.793	0.715	0.712	0.832	0.704	0.595	0.543	0.573
A- 1341	1420.9	1490.7	512.212	514.219	278.154	468859	1	1	Tier 3 zero-reaction											1	1	108	0	0.702	0.536	1.059	1.184	0.818	0.403	0.394	0.52	0.798	0.764	0.251	0.555	0.494	0.775	0.432	0.31	0.612	0.667	0.761	1.021	0.358	0.974	0.577	0.834	0.347	0.415
A- 1342	1421.3	1491.1	568.196	572.21	101.087	101039	1	2	Tier 3 only two-reaction											0	0	3	0	1.044	0.722	0.932	0.613	1.034	1.232	1.057	0.875	0.732	0.717	0.982	0.623	0.795	0.84	0.907	0.589	0.709	0.783	0.815	0.905	0.599	0.637	0.619	0.708	0.618	0.702
A- 1343	1424.6	1494.4	510.212	514.221	43.1031	48835.8	1	2	Unidentified														0.0441	0.542	0.867	1.429	0.722	1.318	1.703	0.298	1.147	0.655	0.948	0.378	1.511	1.73	0.751	0.789	1.838	0.145	1.713	0.813	0.236	0.153	1.216	0.614	1.855	1.325	1.079
A- 1344	1425.7	1495.5	398.107	400.114	328.097	53289.8	2	2	Tier 3 one-reaction											0	9	268	0.0147	0.746	0.665	0.514	0.724	0.504	0.628	0.41	0.441	0.639	0.611	0.521	0.561	0.917	0.349	0.526	0.502	0.674	0.34547	0.938	0.781	0.786	1.139	1.15	1.521	1.142	1.206
A- 1345	1428.4	1498.2	541.276	543.282	307.217	95176.3	1	1	Tier 2					AXA03405000	Dihydrocapsaicin	4.69	150.3						0	0.54	0.542	0.489	0.478	0.398	0.418	0.439	0.391	0.469	0.542	0.331	0.45	0.419	0.552	0.383	0.409	0.552	0.382	0.337	0.815	0.514	0.403	0.409	0.611	0.444	0.451
A- 1347	1428.5	1498.3	459.15	461.157	225.092	215240	1	1	Tier 3 one-reaction											0	4	81	0	0.805	0.699	0.915	0.906	0.811	0.799	0.655	0.815	0.859	0.925	0.571	0.84	0.605	0.718	0.813	0.67	0.706	0.681	0.902	0.821	0.603	0.794	0.551	0.497	0.663	0.695
A- 1349	1430.8	1500.6	579.024	581.031	344.966	55157.4	1	1	Tier 3 one-reaction											0	1	34	0.0441	3.988	9.92371	4.168	9.999	4.282	3.362	3.699	3.568	5.043	3.987	3.727	3.591	3.421	3.978	4.511	6.039	5.016	3.635	4.043	4.087	4.258	3.765	4.047	3.671	4.102	3.872
A- 1353	1433.8	1503.5	395.107	397.114	161.049	441750	1	1	Tier 3 zero-reaction											3	14	161	0	0.771	0.541	0.536	0.796	0.713	0.426	0.456	0.941	0.658	0.83	0.457	0.881	0.851	0.659	0.487	0.545	0.517	0.657	0.824	0.889	0.539	0.858	0.644	0.612	0.532	0.623
A- 1354	1434.1	1503.8	629.006	633.02	161.897	134929	1	2	Tier 3 zero-reaction											2	1	3	0	2.906	3.401	2.351	3.022	2.735	2.718	2.343	2.448	2.634	2.774	2.972	3.001	2.862	2.698	2.284	2.409	2.718	2.723	2.614	2.662	2.353	1.888	2.494	2.127	2.229	2.317
A- 1355	1434.3	1504.1	542.126	546.139	75.0167	96425.2	1	2	Unidentified														0	1.406	1.525	1.43	1.7	1.499	4.389	4.305	4.06	0.841	1.44	1.194	2.692	3.38	1.726	1.538	1.439	1.634	5.119	2.918	1.243	1.807	3.135	3.039	2.794	2.93	1.197
A- 1356	1437.7	1507.5	650.176	654.188	183.066	113732	1	2	Tier 3 only two-reaction											0	0	52	0	1.285	1.127	1.139	1.131	1.023	1.15	0.729	1.309	1.095	1.302	0.835	1.072	1.197	0.948	0.867	1.174	0.712	0.954	0.87	1.491	0.548	0.965	0.629	0.632	0.449	0.713
A- 1357	1439.8	1509.5	649.171	653.185	182.062	221029	1	2	Tier 2					AAA00929000	3-(2,3-Dihydroxyphenyl)propanoate - 2 tags	5.99	27.9	Animals	Animals, Fungi, Plants, Prokaryotes				0	0.955	0.827	1.032	0.749	0.981	1	0.873	0.912	0.86	0.936	0.687	0.925	1.095	0.811	0.747	0.878	0.629	0.779	0.868	1.14	0.411	0.617	0.486	0.696	0.479	0.377
A- 1359	1440.2	1510	325.087	327.094	182.058	176186	2	2	Tier 2					AAA00916000	3,4-Dihydroxyphenylpropanoate - 2 tags	0.32	21.3	Animals	Animals, Fungi, Plants, Prokaryotes				0	1.109	0.986	1.4	0.783	1.186	1.003	0.64	0.958	0.896	1.13	0.689	1.076	0.905	0.852	0.801	0.941	0.65	0.791	0.679	1.091	0.485	0.65	0.639	0.571	0.427	0.424
A- 1360	1441.6	1511.4	704.214	708.227	237.104	95287.3	1	2	Tier 3 one-reaction											0	2	93	0	0.644	0.664	0.608	0.492	0.579	0.999	0.767	0.628	0.328	0.389	0.803	0.73	0.576	0.837	0.937	0.546	0.631	1.048	0.811	0.693	0.748	0.701	0.981	0.99	0.463	0.719
A- 1361	1442.4	1512.2	352.608	354.616	237.1	95415.4	2	2	Tier 3 one-reaction											0	9	251	0	0.418	0.891	0.781	0.472	0.627	0.699	0.686	0.78	0.454	0.71	1.084	0.427	0.611	0.563	0.939	0.766	0.691	1.392	0.626	0.661	0.425	0.627	0.656	0.928	0.51	0.844
A- 1362	1443.3	1513.1	370.07	372.077	136.012	67726	1	1	Tier 3 only two-reaction											0	0	25	0	1.364	1.643	1.758	1.661	1.468	1.509	1.34	1.629	1.843	1.817	1.138	2.021	1.612	1.236	1.177	1.233	1.395	1.555	2.192	1.398	1.039	1.78	1.354	1.225	1.723	1.421
A- 1363	1443.4	1513.1	611.155	615.168	144.045	85146.5	1	2	Tier 3 one-reaction											0	1	42	0.25	1.261	1.0857	1.203	1.269	1.055	0.625	1.01638	0.46948	1.284	1.365	0.73	0.813534	0.73879	1.202	0.836	0.931	0.843	0.881913	1.14147	0.983951	0.88	1.073	0.881913	0.639	0.926	0.928
A- 1364	1446.5	1516.3	499.101	503.114	31.9919	89407.7	1	2	Unidentified														0	1.541	1.282	1.584	1.631	1.956	0.964	0.623	1.071	1.734	2.323	1.458	0.893	0.946	2.064	1.26	1.842	1.661	0.759	1.126	2.111	1.01	1.131	0.807	0.657	1	1.393
A- 1365	1447	1516.8	834.619	836.62	600.561	94098.4	1	1	Tier 3 only two-reaction											0	0	124	0.3676	0.704826	0.538452	1.03	0.400804	0.521	0.537158	0.56	0.337866	0.52	0.714	0.549	0.55	0.571724	0.432	0.517	0.378	0.438543	0.597739	1.01552	0.429	0.408571	0.495	0.557381	0.34	0.469698	0.533
A- 1367	1449.1	1518.9	517.96	519.969	283.901	503308	1	1	Tier 3 only two-reaction											0	0	9	0	1.377	1.143	1.389	1.726	1.353	1.444	1.257	1.511	1.53	1.782	1.05	1.504	1.333	1.573	1.241	1.538	1.31	1.122	1.589	1.672	1.202	1.597	1.248	1.043	1.481	1.434
A- 1368	1449.8	1519.6	933.804	935.811	699.745	127606	1	1	Tier 3 only two-reaction											0	0	4	0	0.682	0.688	1.005	0.705	0.927	0.75	0.938	0.723	0.861	0.835	0.544	0.641	0.933	0.774	0.62	0.877	0.76	0.617	0.813	0.766	0.541	0.632	0.58	0.751	0.599	0.745
A- 1369	1450.2	1520	932.008	936.013	464.899	133118	1	2	Tier 3 only two-reaction											0	0	6	0	0.358	0.466	0.297	0.417	0.538	0.395	0.583	0.442	0.339	0.339	0.421	0.387	0.465	0.453	0.434	0.373	0.309	0.461	0.373	0.605	0.371	0.446	0.532	0.431	0.401	0.463
A- 1371	1450.7	1520.5	653.16	657.173	186.051	96327.4	1	2	Tier 3 only two-reaction											0	0	11	0	0.432	0.666	0.679	0.757	0.916	0.697	0.705	1.214	0.511	0.709	0.397	0.794	0.746	0.981	0.537	0.742	0.734	0.568	1.111	0.801	1.058	1.133	0.824	0.749	0.798	1.093
A- 1376	1451.8	1521.6	930.001	932.009	695.943	105067	1	1	Tier 3 only two-reaction											0	0	6	0	0.894	0.529	0.645	0.743	0.824	0.603	0.774	0.639	0.83	0.788	0.538	0.917	0.771	0.629	0.85	0.686	1.053	0.666	1.116	0.757	0.498	0.682	1.174	0.597	0.435	0.754
A- 1377	1452.8	1522.6	462.139	464.146	228.081	95397.4	1	1	Tier 2					APA00638000	Resveratrol	4.06	2.5		Plants				0.0147	0.961	0.879	0.949	0.974	0.953	0.785	0.576	0.999	1.414	1.079	0.818	0.936	0.913	0.804	0.735	0.956	0.918	0.756	1.039	0.901	0.76	1.367	0.775	0.594	0.974	1.117
A- 1378	1452.9	1522.6	374.082	376.09	140.024	935519	1	1	Tier 3 one-reaction											0	6	31	0	1.715	1.768	2.174	2.278	2.044	2.215	2.167	2.392	2.414	2.039	1.684	2.126	1.817	2.163	1.849	1.967	1.861	1.821	2.531	2.125	1.508	1.792	1.942	1.291	2.051	1.847
A- 1379	1453.1	1522.9	621.141	625.153	154.031	108511	1	2	Tier 2					ABA00157000	2,6-Dihydroxybenzoate - 2 tags	7.45	59.1	Animals	Animals, Fungi, Plants, Prokaryotes				0	0.942	0.831	1.681	0.81	0.921	1.092	0.921	0.835	1.41	0.816	0.739	1.27	0.917	0.599	0.8	0.907	0.979	0.738	1.16	1.249	0.283	0.811	0.547	0.865	0.629	0.672
A- 1380	1453.4	1523.2	930.201	932.209	696.143	134173	1	1	Tier 3 one-reaction											0	1	126	0	1.219	0.594	0.922	0.504	0.87	0.587	0.671	0.525	0.616	1.101	0.377	0.588	0.64	0.877	0.839	0.891	0.875	0.569	0.97	0.779	0.514	0.908	0.532	0.405	0.469	0.578
A- 1381	1453.6	1523.4	311.072	313.078	154.027	67969	2	2	Tier 2					AAA00868000	2,5-Dihydroxybenzoate - 2 tags	0.09	42	Animals	Animals, Fungi, Plants, Prokaryotes				0.0147	1.293	0.75	1.456	0.87	1.005	1.119	0.802	0.597	1.867	0.896	1.152	1.68	1.013	0.569	1.35	0.818	1.498	0.617	1.035	1.378	0.263	1.13	0.473	0.723	0.463	0.685
A- 1382	1453.7	1523.5	519.951	523.96	52.8415	166915	1	2	Unidentified														0	3.073	2.599	3.366	3.903	3.249	3.358	2.995	3.685	3.695	4.424	2.535	3.683	3.026	3.745	2.875	3.586	2.902	2.614	3.736	3.937	2.558	3.789	2.726	2.331	3.34	3.332
A- 1383	1454	1523.7	354.093	356.1	120.035	163098	1	1	Tier 3 one-reaction											0	1	87	0	0.633	0.457	0.746	0.483	0.946	0.586	0.47	0.661	0.66	0.569	0.596	0.498	0.577	0.644	0.638	0.681	0.679	0.543	0.788	0.775	0.763	0.884	0.814	0.865	0.774	1.136
A- 1384	1454.1	1523.9	372.087	374.094	138.028	1.93359e+06	1	1	Tier 3 only two-reaction											0	0	23	0	1.891	1.837	2.429	2.697	1.995	2.456	2.295	2.963	2.363	2.475	1.895	2.432	2.001	2.181	1.834	2.397	2.148	2.097	3.041	2.942	1.798	2.009	2.096	1.528	2.424	2.298
A- 1391	1456	1525.8	933.602	935.61	699.543	95089	1	1	Tier 3 one-reaction											0	31	642	0	0.976	0.683	0.919	0.706	0.586	0.681	0.838	0.714	0.793	0.748	0.523	0.868	0.833	0.749	0.636	0.711	0.701	0.656	0.883	0.875	0.532	0.774	0.64	0.707	0.555	0.578
A- 1392	1456.7	1526.5	790.593	792.596	556.534	161531	1	1	Tier 3 only two-reaction											0	0	107	0	3.357	2.287	1.605	1.967	2.45	3.335	3.478	2.568	4.425	3.472	1.874	2.681	2.296	2.609	1.001	1.753	2.139	2.755	2.341	2.338	2.232	2.025	2.582	3.003	2.4	3.456
A- 1394	1456.8	1526.5	937.394	939.4	703.336	195076	1	1	Tier 3 one-reaction											0	5	268	0.6176	1.702	1.26044	0.876954	1.036	0.876954	0.632	0.66748	0.896	0.812	0.876954	0.847	0.66	9.999	1.895	5.36276	0.385	0.971	0.876954	0.515456	0.81261	1.15965	1.96337	2.15389	0.875317	0.757491	3.38001
A- 1396	1457	1526.8	564.255	566.262	330.197	53233	1	1	Tier 3 one-reaction											0	10	92	0	1.286	1.053	1.838	1.471	1.22	1.417	0.976	0.995	1.433	1.237	0.91	1.69	0.985	1.762	1.267	1.797	0.876	1.053	1.895	1.577	1.78	1.324	0.862	1.194	1.357	1.338
A- 1397	1457.3	1527.1	577.153	581.167	110.044	317878	1	2	Tier 3 only two-reaction											0	0	1	0.6912	0.752	0.816272	0.816272	0.449	0.816272	2.30808	0.816272	1.501	0.816272	0.816272	0.816272	0.485101	0.816272	0.682	0.71918	0.71	0.71918	0.588312	0.71918	0.71918	0.976	0.816272	0.816272	0.71918	0.816272	0.816272
A- 1404	1460.6	1530.4	594.176	598.189	127.067	68566.2	1	2	Tier 3 only two-reaction											0	0	9	0.2794	0.511	0.23221	0.622	0.23221	0.692	0.661	0.479	0.23221	0.832	0.613	0.619	0.368848	0.23221	0.629	0.728	0.67	0.645	0.428849	0.553586	0.29	0.888	0.598	0.485547	1.083	0.603966	0.882
A- 1405	1460.6	1530.4	937.408	939.416	703.349	202318	1	1	Tier 3 one-reaction											0	7	204	0	1.016	0.883	0.949	0.836	0.97	0.809	0.723	0.756	0.928	0.855	0.849	0.725	0.943	0.931	0.739	0.821	0.807	0.708	0.769	0.686	0.708	0.83	0.778	0.733	0.673	0.707
A- 1406	1461.4	1531.2	519.952	521.963	285.893	219960	1	1	Tier 3 only two-reaction											0	0	7	0	0.918	0.805	0.964	1.279	0.956	0.907	0.852	1.018	1.106	1.367	0.734	1.114	0.871	1.059	0.872	1.016	0.905	0.737	1.132	1.176	0.763	1.153	0.844	0.709	0.982	0.98
A- 1407	1462.4	1532.2	527.181	531.195	60.0719	209586	1	2	Unidentified														0.0294	0.706	0.392	0.516	0.637	0.62	0.4446	0.734	1.38	0.532	0.744	0.5	0.777	0.638	0.69	0.533	0.674	0.522	0.759	0.692	0.556	0.303	0.378	0.639	0.231	0.693	0.543
A- 1408	1462.4	1532.2	514.186	518.199	47.0766	136118	1	2	Unidentified														0.1176	0.809	0.475	0.517	0.631	0.658	0.560483	1.223	0.49708	0.575	1.063	0.572	0.653	0.451	0.768	0.537	0.984	0.745	0.724	0.49708	0.560483	0.294	0.444	0.735	0.284	0.676	0.49708
A- 1409	1462.7	1532.5	313.593	315.599	159.069	258147	2	2	Tier 3 zero-reaction											1	10	118	0	1.339	1.251	1.726	1.069	1.828	1.132	1.15	1.303	1.173	1.483	1.635	1.18	1.232	1.246	1.344	1.321	1.705	1.616	1.503	1.645	1.327	1.575	1.216	1.068	1.369	1.797
A- 1410	1462.9	1532.7	626.182	630.196	159.073	362477	1	2	Tier 3 only two-reaction											0	0	72	0	1.491	1.205	1.989	1.264	1.966	1.734	1.347	1.447	1.19	1.33	1.43	1.272	1.217	1.359	1.389	1.088	1.494	1.347	1.635	1.675	1.356	1.38	1.198	1.222	1.569	1.757
A- 1411	1463.3	1533.1	714.548	716.561	480.49	230100	1	1	Tier 3 one-reaction											0	1	86	0.1029	2.962	3.327	1.926	0.141	4.127	2.66	4.15	4.153	3.325	0.149	1.611	2.83	2.502	1.614	0.1	1.857	2.683	0.165	2.542	1.748	3.773	2.424	2.272	4.651	3.826	0.199
A- 1412	1463.8	1533.5	518.198	520.207	284.139	74242.7	1	1	Tier 3 zero-reaction											1	20	324	0.3529	4.71	5.233	3.286	7.945	9.76	5.11027	1.09849	1.25435	6.101	1.23	4.403	5.11027	2.0593	5.079	3.449	7.652	5.813	1.2393	1.07694	5.11027	5.073	4.357	6.112	6.365	5.491	0.94253
A- 1413	1464.8	1534.5	573.155	577.168	106.046	641147	1	2	Tier 3 one-reaction											0	1	42	0	0.759	0.893	0.625	0.754	0.608	0.709	0.457	0.668	0.759	0.649	0.859	0.644	0.711	0.763	0.964	0.748	0.631	0.619	0.845	0.733	0.66	0.749	0.805	0.694	0.651	0.624
A- 1415	1465.2	1535	631.208	635.222	164.099	227033	1	2	Tier 3 only two-reaction											0	0	15	0.1029	0.574	1.92378	0.3	1.114	0.409	0.533	0.35	0.544074	0.375	0.359	0.79	0.582	0.496	0.686	1.86189	3.30374	4.61004	0.702	0.854	0.529	0.498	0.643	0.577	0.732	0.492	0.689
A- 1416	1465.5	1535.3	378.117	380.124	144.059	281421	1	1	Tier 3 zero-reaction											3	0	69	0	0.971	0.983	1.357	0.962	0.891	0.946	0.993	0.753	1.076	1.24	0.813	1.161	0.967	0.913	1.403	1.102	0.924	0.847	1.418	1.045	0.593	0.785	0.787	0.503	0.942	0.852
A- 1417	1466	1535.8	757.428	759.434	523.37	195365	1	1	Tier 3 one-reaction											0	8	124	0.1471	0.826	0.837	0.683	0.839	0.903	0.718	0.728396	0.642	0.713	0.728396	0.601	0.904	0.734	0.9	0.571	0.659	0.789	0.743	0.805	0.708	0.787	0.684	0.647	0.69	0.649	0.911
A- 1418	1466.9	1536.7	631.101	635.115	163.992	274647	1	2	Tier 3 only two-reaction											0	0	15	0	0.806	0.72	1.137	0.714	1.086	0.612	0.789	0.686	0.719	1.122	0.484	0.889	0.516	0.737	0.537	0.857	0.707	0.709	0.829	0.908	0.843	1.116	0.782	1.013	0.932	0.856
A- 1419	1467	1536.8	610.139	614.152	143.03	81005.4	1	2	Tier 3 only two-reaction											0	0	5	0.25	1.05	7.0395	0.96	0.3768	1.258	2.19064	2.141	9.999	1.249	1.018	0.553	2.141	4.61778	1.385	0.876	1.008	0.742	1.986	0.815381	0.3768	1.67	1.70841	0.3768	1.051	1.707	1.205
A- 1420	1467.8	1537.5	441.622	443.628	415.127	213462	2	2	Tier 3 one-reaction											0	9	289	0.0294	0.204	0.215	0.112	0.208	0.181	0.155	0.158	0.212	0.225	0.165	0.171	0.263	0.118	0.215	0.137	0.16	0.139	0.147	0.198	0.191	0.203	0.272	0.219	0.129	0.191	0.191
A- 1421	1467.8	1537.6	737.362	739.371	503.304	75505.7	1	1	Tier 3 zero-reaction											6	26	383	0.3088	1.035	0.569991	0.813849	1.204	0.877	0.673449	0.685721	0.898	0.790955	0.685721	0.578552	0.896	0.504	0.987375	0.657	0.800906	0.725	0.802	0.905	0.705	0.639	0.672	0.788615	0.598	0.556	0.654
A- 1422	1467.8	1537.6	633.098	637.111	165.989	111551	1	2	Tier 3 only two-reaction											0	0	13	0	1	0.805	1.38	0.751	1.047	0.568	0.882	0.653	0.859	1.213	0.504	0.931	0.529	0.714	0.473	0.871	0.805	0.704	0.893	1.068	0.855	0.923	0.858	0.974	1.11	0.805
A- 1423	1468.8	1538.6	930.401	932.409	696.343	98081.8	1	1	Tier 3 one-reaction											0	1	238	0	0.754	0.651	0.901	0.573	0.817	0.682	0.667	1.126	1.02	0.974	0.465	0.728	0.989	1.014	0.714	0.747	0.836	0.663	0.997	0.846	0.504	1.126	0.713	0.61	0.59	0.662
A- 1424	1468.9	1538.7	556.142	560.156	89.0329	95807.8	1	2	Unidentified														0	1.344	1.404	1.204	1.12	0.991	1.209	1.349	1.096	1.011	1.003	1.254	1.051	1.362	1.15	1.006	1.191	1.511	0.925	1.06	1.681	1.183	0.966	1.281	1.225	1.133	1.376
A- 1425	1471.1	1540.9	629.008	633.022	161.899	95654.3	1	2	Tier 3 zero-reaction											1	1	4	0	2.813	3.285	2.382	3.135	2.766	2.772	2.381	2.434	2.712	2.689	2.901	3.009	2.954	2.795	2.181	2.313	2.64	2.797	2.674	2.569	2.39	1.857	2.509	2.161	2.245	2.446
A- 1426	1471.2	1541	542.145	546.159	75.0359	126258	1	2	Unidentified														0.3235	0.813	0.584	0.892	0.802	0.761	0.472843	0.883276	0.566635	0.844	1.038	0.678	1.127	0.469699	1.177	0.675	0.764	0.747	0.546653	0.26369	1.047	0.873	0.26369	0.835	0.26369	0.26369	0.778
A- 1427	1471.9	1541.7	569.144	573.158	102.035	179595	1	2	Tier 3 only two-reaction											0	0	36	0	0.989	0.497	0.743	0.911	0.661	0.489	0.7	0.709	0.546	0.749	0.462	0.546	0.527	0.91	0.71	0.702	0.602	0.433	0.515	1.009	0.934	0.786	0.6	0.693	0.95	0.504
A- 1428	1472.2	1541.9	470.238	472.245	236.18	47775.8	1	1	Tier 3 zero-reaction											1	0	168	0	2.008	1.996	2.038	1.768	2.384	2.094	1.258	2.403	1.755	1.65	1.83	2.183	1.711	2.574	1.851	2.415	2.268	1.417	3.277	1.89	1.642	2.405	2.283	1.272	1.788	1.751
A- 1430	1475.5	1545.2	347.112	349.119	226.108	50238.3	2	2	Tier 3 zero-reaction											1	12	204	0.0441	1.337	0.881	1.369	0.701	0.765	0.25804	1.307	0.571	0.704	1.942	1.189	0.974	0.631	0.768	0.703	0.938	1.399	0.25804	0.845	0.969	1.126	0.739	1.108	1.247	0.846	0.975
A- 1432	1477.2	1547	860.411	862.417	626.352	150975	1	1	Tier 3 one-reaction											0	19	233	0	0.711	0.495	0.796	0.95	0.758	0.553	1.188	0.61	0.847	0.768	0.412	0.717	0.769	0.622	0.681	0.906	1.012	0.528	0.703	0.838	0.802	0.887	0.549	0.729	0.638	0.749
A- 1433	1477.4	1547.1	464.641	466.649	461.166	282966	2	2	Tier 3 one-reaction											0	16	418	0	0.455	0.186	0.298	0.593	0.245	0.174	0.635	0.263	0.197	0.266	1.527	0.204	0.162	0.167	0.28	0.241	0.196	0.152	0.183	0.198	0.242	0.365	0.203	0.267	0.219	0.31
A- 1434	1478	1547.8	571.883	573.889	675.649	91385.6	2	2	Tier 3 zero-reaction											1	7	198	0.2941	0.549	0.514	0.327	0.12281	0.727	0.518	0.817	3.91074	5.37648	0.12281	0.482	0.643	0.813	0.484	0.140356	0.398	0.318	0.12281	0.769	0.404	0.328	0.449	0.698	0.12281	0.597	0.12281
A- 1435	1478.3	1548.1	410.038	412.048	175.98	112144	1	1	Tier 3 one-reaction											0	1	16	0	0.847	0.734	1.286	1.125	0.995	1.414	1	1.203	1.042	1.21	0.822	1.245	0.982	1.068	0.8	1.246	1.093	0.9	1.336	1.228	0.845	1.219	1.022	0.683	1.296	1.134
A- 1436	1478.6	1548.3	519.067	523.081	51.9578	47428.3	1	2	Unidentified														0	2.059	1.963	2.689	3.374	2.139	2.342	1.997	2.451	2.516	3.014	1.692	2.576	2.253	2.526	1.909	2.599	2.103	1.718	3.027	3.483	1.849	2.372	2.178	1.524	2.24	2.318
A- 1437	1479.4	1549.1	469.254	471.261	235.196	1.05213e+06	1	1	Tier 3 only two-reaction											0	0	60	0	0.309	0.236	0.281	0.297	0.371	0.307	0.277	0.306	0.321	0.309	0.292	0.258	0.275	0.318	0.29	0.27	0.294	0.275	0.341	0.348	0.299	0.343	0.274	0.279	0.27	0.335
A- 1440	1481.8	1551.6	686.446	690.464	219.337	60876.9	1	2	Unidentified														0.5	0.682	0.183	0.154	0.36	0.338765	0.345	0.119	0.334	0.166	0.1	0.171	0.169	0.71	0.553	0.242	0.188	0.422	0.658	0.271	0.499	0.28155	0.677032	0.295	0.28155	0.969	0.28155
A- 1441	1482.1	1551.8	367.57	369.576	267.023	89609.2	2	2	Tier 3 one-reaction											0	2	94	0	0.641	0.539	0.767	1.014	0.885	0.594	0.549	0.396	0.691	0.777	0.85	0.69	0.752	0.648	0.722	0.604	0.882	0.501	1.26	0.748	1.034	0.968	0.706	0.884	0.563	1.161
A- 1443	1483.9	1553.7	728.566	730.575	494.507	317625	1	1	Tier 3 only two-reaction											0	0	59	0.0882	4.073	2.749	0.747	7.043	0.189	4.782	0.275	3.598	4.011	3.12	5.952	5.166	4.055	3.74	4.158	4.248	4.033	4.582	4.346	3.037	0.163	6.827	6.096	2.172	4.415	1.092
A- 1444	1484.2	1554	390.072	392.081	156.013	8.98467e+06	1	1	Tier 3 only two-reaction											0	0	6	0	0.489	0.438	0.564	0.493	0.513	0.431	0.357	0.492	0.543	0.452	0.416	0.378	0.404	0.54	0.479	0.512	0.473	0.465	0.587	0.564	0.61	0.593	0.604	0.442	0.642	0.662
A- 1447	1485.2	1555	577.161	581.174	110.052	1.69667e+07	1	2	Tier 3 only two-reaction											0	0	23	0	0.748	0.599	0.836	0.618	0.69	0.784	0.777	0.694	0.671	0.655	0.509	0.82	0.658	0.68	0.677	0.718	0.617	0.765	0.922	0.757	0.96	0.703	0.686	0.681	0.74	0.812
A- 1448	1485.2	1555	288.581	290.588	109.046	231987	2	2	Unidentified														0	0.969	0.831	1.159	0.892	0.785	1.032	0.938	0.744	1.142	0.94	0.679	0.984	0.857	0.848	1.083	0.891	0.727	0.764	1.119	0.844	1.019	0.878	0.893	0.936	1.003	0.969
A- 1449	1485.3	1555.1	344.107	346.114	110.049	2.06582e+06	1	1	Tier 3 zero-reaction											1	8	282	0	0.827	0.647	0.832	0.696	0.748	0.775	0.78	0.669	0.742	0.691	0.567	0.816	0.652	0.69	0.723	0.768	0.581	0.82	0.91	0.767	0.994	0.779	0.778	0.751	0.808	0.856
A- 1450	1486	1555.7	837.391	839.398	1206.67	79364	2	2	Tier 3 one-reaction											0	4	447	0.0735	1.681	1.452	2.189	1.258	1.656	1.172	1.15	1.702	1.651	1.8	0.846	1.866	1.529	1.55	1.47	1.327	1.229	1.364	1.88	1.965	1.202	2.076	1.036	2.355	1.31	1.191
A- 1451	1486	1555.7	480.048	482.057	245.99	40347.4	1	1	Tier 3 only two-reaction											0	0	11	0	0.954	0.73	0.502	1.619	1.614	1.962	1.417	1.623	1.073	1.731	0.925	0.862	1.996	1.268	0.719	1.189	1.035	1.06	1.437	0.848	1.871	2.795	1.914	1.702	1.674	0.711
A- 1452	1486.2	1556	440.228	442.234	206.17	33859.9	1	1	Tier 3 only two-reaction											0	0	6	0	1.398	1.426	1.816	2.023	0.972	1.563	0.934	1.812	2.171	2.723	1.315	1.36	1.872	1.503	1.282	2.217	1.536	1.546	1.463	2.065	1.201	1.588	1.249	0.975	1.383	1.253
A- 1454	1486.9	1556.7	933.806	935.813	699.747	417693	1	1	Tier 3 only two-reaction											0	0	4	0	0.7	0.674	0.983	0.61	0.954	0.602	0.887	0.671	0.948	0.872	0.565	0.707	0.677	0.741	0.697	0.814	0.75	0.703	0.942	0.755	0.607	0.808	0.629	0.65	0.586	0.627
A- 1455	1487.1	1556.9	934.006	936.014	699.948	347193	1	1	Tier 3 only two-reaction											0	0	10	0	0.926	0.716	0.875	0.77	0.845	0.625	0.8	0.77	0.805	0.86	0.6	0.753	0.706	0.868	0.674	0.926	0.785	0.541	1.004	0.796	0.607	0.819	0.623	0.751	0.66	0.683
A- 1457	1487.7	1557.4	288.6	290.606	109.083	97497.6	2	2	Unidentified														0	0.613	0.464	0.727	0.503	0.544	0.746	0.605	0.579	0.517	0.479	0.345	0.714	0.488	0.608	0.523	0.597	0.448	0.755	0.9	0.689	1.165	0.532	0.568	0.54	0.57	0.763
A- 1458	1488.1	1557.9	934.206	936.213	700.147	288397	1	1	Tier 3 one-reaction											0	4	154	0	0.849	0.627	0.89	0.705	0.933	0.778	0.577	0.738	1.02	0.904	0.511	0.803	0.752	0.843	0.57	0.738	0.739	0.627	0.82	0.772	0.617	0.86	0.569	0.599	0.519	0.631
A- 1459	1489.3	1559.1	388.078	390.085	154.02	1.77076e+07	1	1	Tier 3 only two-reaction											0	0	42	0	0.674	0.55	0.704	0.658	0.709	0.558	0.476	0.598	0.702	0.608	0.538	0.486	0.555	0.684	0.577	0.641	0.64	0.599	0.718	0.699	0.75	0.774	0.788	0.588	0.823	0.819
A- 1460	1489.4	1559.2	528.282	530.289	294.223	58387.1	1	1	Tier 3 only two-reaction											0	0	6	0.0147	1.679	1.094	1.205	1.863	1.26	1.386	1.07	1.291	1.424	1.731	1.222	1.284	1.362	1.497	1.58	1.241	0.992	1.014	1.681	2.126	1.016	1.541	1.189	0.848	1.222	1.359
A- 1462	1491.6	1561.4	937.81	939.818	703.751	150556	1	1	Tier 3 only two-reaction											0	0	15	0	1.067	0.935	0.977	0.762	0.857	0.745	0.83	0.857	1.032	0.869	0.738	0.903	0.74	0.931	0.856	0.933	1.039	0.894	0.893	0.864	0.779	0.941	0.726	0.793	0.866	0.867
A- 1463	1492.5	1562.3	493.081	497.093	25.9713	56945.6	1	2	Unidentified														0	4.285	3.037	3.757	3.736	5.247	4.07	4.32	6.517	4.304	3.927	2.589	3.629	2.526	3.345	3.009	3.478	3.87	3.161	4.047	4.514	2.706	3.477	3.385	3.333	3.669	3.26
A- 1464	1492.6	1562.4	391.32	393.327	314.524	33036.8	2	2	Unidentified														0.2059	2.473	0.657	0.408369	1.282	0.765	2.606	0.911	2.311	2.713	2.069	1.714	3.574	3.834	1.866	0.995	3.026	2.673	2.796	2.911	2.703	0.782	1.605	3.083	2.354	3.488	0.656
A- 1466	1493.4	1563.2	273.965	275.972	39.907	110136	1	1	Unidentified														0	0.747	0.5	0.916	1.015	0.871	0.822	0.96	0.828	0.892	0.961	0.549	0.912	0.856	0.889	0.783	0.868	0.82	0.539	0.959	1.156	0.638	0.784	0.838	0.604	0.996	0.855
A- 1467	1494.7	1564.4	711.2	715.214	244.091	168282	1	2	Tier 3 only two-reaction											0	0	23	0	0.895	0.609	1.002	0.512	0.86	0.666	0.634	0.599	0.726	0.552	0.528	0.575	0.579	0.747	0.694	0.785	0.713	0.839	0.759	0.698	1.13	0.763	0.772	0.615	0.715	0.959
A- 1468	1494.8	1564.6	478.146	480.152	244.087	116402	1	1	Tier 3 zero-reaction											1	5	163	0	0.78	0.571	1.133	0.556	0.713	0.729	0.588	0.85	0.648	0.525	0.506	0.587	0.57	0.683	0.731	0.753	0.664	0.935	0.781	0.573	1.126	0.663	0.789	0.622	0.657	0.806
A- 1469	1495.2	1565	356.102	358.108	244.087	82276.6	2	2	Tier 3 zero-reaction											2	13	302	0	0.991	0.589	0.814	0.455	0.899	0.507	0.488	0.566	0.617	0.579	0.536	0.554	0.65	0.81	0.763	0.713	0.785	0.856	0.584	0.703	0.933	0.664	0.833	0.57	0.775	0.878
A- 1470	1495.3	1565.1	663.188	667.204	196.079	107498	1	2	Tier 2					ABA00385000	2,3-Dihydroxy-p-cumate - 2 tags	7.83	87.8		Prokaryotes				0	0.516	0.53	0.433	0.393	0.592	0.556	0.415	0.512	0.36	0.421	0.379	0.509	0.482	0.408	0.628	0.628	0.502	0.645	0.431	0.85	1.043	0.908	0.676	1.147	0.427	0.596
A- 1471	1495.6	1565.3	519.328	521.335	285.27	137047	1	1	Tier 3 one-reaction											0	6	107	0	0.707	0.723	1.054	0.687	0.752	0.99	0.946	1.196	0.951	0.998	0.844	0.757	0.714	0.633	0.773	0.715	0.681	0.544	0.764	1.019	0.594	1.12	0.814	0.855	1.154	0.801
A- 1472	1496.1	1565.9	862.016	866.022	394.907	354536	1	2	Tier 3 only two-reaction											0	0	4	0	0.1	0.176	0.1	2.098	0.184	0.271	0.1	0.47	0.312	0.453	0.421	0.646	0.559	0.167	0.388	0.308	0.247	0.324	0.172	0.145	0.155	0.869	0.146	0.476	0.126	0.595
A- 1473	1496.1	1565.9	544.145	546.152	310.086	61997.7	1	1	Tier 3 one-reaction											0	9	308	0.0588	1.508	1.675	1.801	2.207	1.914	1.579	0.3032	1.199	2.152	1.487	1.392	1.901	1.378	1.564	1.148	2.047	1.204	1.221	1.316	2.061	1.11	0.3032	0.992	0.991	1.557	1.384
A- 1474	1496.5	1566.2	712.2	716.215	245.091	122081	1	2	Tier 3 one-reaction											0	10	356	0	0.995	0.761	1.17	0.685	0.788	0.727	0.732	0.529	0.795	0.716	0.504	0.607	0.723	0.842	1.025	0.714	0.814	0.951	0.932	0.595	1.054	0.787	0.88	0.726	0.865	0.965
A- 1475	1496.5	1566.3	574.1	578.114	106.99	86727.4	1	2	Tier 3 only two-reaction											0	0	5	0	2.365	2.979	4.561	3.887	3.097	3.123	3.474	2.115	2.278	3.574	2.913	3.531	2.606	3.548	2.896	3.063	3.005	2.931	2.861	3.326	4.247	2.492	2.106	2.628	3.015	2.711
A- 1476	1496.6	1566.3	332.096	334.102	196.075	134396	2	2	Tier 2					APA00414000	5-Hydroxyconiferyl alcohol - 2 tags	1.44	121.5		Prokaryotes				0	0.59	0.526	0.862	0.268	0.541	0.55	0.432	0.707	0.433	0.497	0.271	0.437	0.404	0.372	0.561	0.716	0.449	0.593	0.58	0.694	1.185	0.885	0.84	1.004	0.601	0.616
A- 1478	1499.1	1568.9	332.095	334.102	98.037	65664.2	1	1	Tier 3 one-reaction											0	14	383	0	0.59	0.526	0.862	0.268	0.541	0.55	0.432	0.707	0.433	0.497	0.271	0.437	0.404	0.372	0.561	0.716	0.449	0.593	0.58	0.694	1.185	0.885	0.84	1.004	0.601	0.616
A- 1479	1499.4	1569.2	332.028	334.035	97.9694	253267	1	1	Tier 3 one-reaction											0	2	10	0	0.121	0.162	0.239	0.26	0.253	0.201	0.193	0.207	0.182	0.26	0.128	0.237	0.2	0.239	0.181	0.241	0.212	0.179	0.242	0.289	0.175	0.208	0.214	0.179	0.248	0.243
A- 1482	1500.4	1570.1	753.397	755.404	519.338	365609	1	1	Tier 3 one-reaction											0	22	249	0	0.632	0.891	0.905	0.663	0.679	0.522	0.593	0.572	0.746	0.678	0.566	0.581	0.569	0.578	0.518	0.429	0.608	0.419	0.8	0.536	0.739	1.178	0.681	0.704	0.346	0.725
A- 1484	1500.6	1570.3	595.124	599.138	128.015	86438.4	1	2	Tier 3 one-reaction											0	2	84	0.0588	0.533	0.1001	0.948	0.542	0.811	0.633	0.476	0.1001	0.399	0.791	0.534	0.682	0.644	0.616	0.457	0.823	0.647	0.506	0.863	0.1001	0.412	0.246	0.619	0.739	0.644	0.827
A- 1485	1500.7	1570.5	498.112	500.12	528.107	42530.8	2	2	Tier 3 one-reaction											0	3	188	0.0588	1.859	1.167	1.085	1.775	1.492	1.117	1.074	1.072	1.855	0.979	0.442	0.775742	0.91	0.734	0.915	0.559	1.107	0.593203	1.143	0.587	0.537	1.29548	0.58	1.634	0.763	1.211
A- 1487	1500.8	1570.6	364.1	366.107	260.083	90462.3	2	2	Tier 3 one-reaction											0	8	205	0.2353	4.13904	0.689	0.723	0.44755	0.44755	0.44755	0.559433	0.921	0.609	0.44755	0.44755	0.527	0.586	0.718	0.479	0.834	0.44755	0.349	0.718	0.44755	0.629	1.398	0.931	0.777	0.427	0.7
A- 1490	1501.9	1571.7	540.208	542.216	306.15	64240.5	1	1	Tier 3 one-reaction											0	6	67	0.2794	1.619	1.048	1.807	1.799	0.841	1.19	0.483	1.221	1.354	0.872	0.66	0.497	0.643	0.453	0.853	0.407	1.215	0.733	1.565	1.147	0.263	0.412	0.17974	0.473	0.17974	0.324
A- 1491	1503	1572.8	363.104	365.111	258.091	919454	2	2	Tier 3 zero-reaction											1	8	126	0	0.826	0.573	0.646	0.502	1.05	0.369	0.466	0.881	0.639	0.612	0.449	0.671	0.751	0.766	0.771	0.775	0.695	0.521	0.743	0.983	0.574	1.24	0.772	0.543	0.422	0.624
A- 1492	1503.4	1573.2	726.207	730.221	259.098	285812	1	2	Tier 3 one-reaction											0	18	293	0	1.219	0.695	0.638	0.495	1.169	0.367	0.494	1.033	0.588	0.652	0.52	0.736	0.681	0.754	0.626	0.799	0.57	0.367	0.846	1.163	0.641	1.139	0.742	0.704	0.551	0.742
A- 1493	1503.5	1573.2	344.103	346.11	110.045	589406	1	1	Tier 3 only two-reaction											0	0	1	0.2206	1.94621	0.53	0.810298	0.68376	0.262	0.828	0.758	0.634	0.747	0.841104	0.570506	0.773368	0.84	0.745616	0.708	0.909	0.359	1.175	1.117	1.039	1.173	0.874	0.765	0.711	0.813	1.15161
A- 1494	1503.5	1573.2	577.197	581.211	110.088	1.04762e+06	1	2	Tier 3 only two-reaction											0	0	2	0	0.711	0.546	0.786	0.644	0.663	0.762	0.718	0.692	0.611	0.606	0.459	0.832	0.582	0.679	0.653	0.73	0.549	0.781	0.91	0.748	0.929	0.655	0.666	0.658	0.693	0.809
A- 1495	1503.5	1573.3	376.112	378.119	284.107	162425	2	2	Tier 3 one-reaction											0	4	105	0	0.699	0.42	0.272	0.335	0.94	0.201	0.204	0.463	0.266	0.579	0.463	0.446	0.422	0.752	0.543	0.338	0.225	0.28	0.741	0.815	0.71	1.065	1.262	0.874	0.895	0.668
A- 1500	1504.9	1574.7	531.057	533.065	296.999	93518.3	1	1	Tier 3 one-reaction											0	1	57	0	1.022	0.954	1.064	1.294	1.392	1.282	0.942	1.026	1.307	1.439	0.99	1.39	1.301	1.136	1.099	1.22	0.924	0.721	1.091	1.189	1.01	1.264	1.028	0.759	1.158	1.247
A- 1502	1505.1	1574.9	388.099	390.106	154.04	393576	1	1	Tier 3 zero-reaction											1	5	130	0.2647	0.69	0.49229	0.849	0.49229	0.994	9.999	9.999	0.49229	0.775	5.2	0.17664	9.999	6.739	9.43126	7.502	0.49229	5.375	0.1923	32.0618	3.798	8.68	0.49229	1.043	6.009	0.803	8.408
A- 1505	1505.8	1575.6	289.082	291.089	110.048	1.52333e+06	2	2	Tier 3 zero-reaction											1	8	272	0	0.584	0.626	0.648	0.674	0.697	0.639	0.662	0.697	0.498	0.587	0.464	0.68	0.644	0.603	0.629	0.544	0.651	0.652	0.668	0.582	0.946	0.507	0.565	0.621	0.635	0.934
A- 1507	1506	1575.8	289.101	291.108	110.085	222944	2	2	Tier 3 one-reaction											0	3	110	0.0147	0.593	0.638	0.861	0.739	0.705	0.671	0.672	0.68	0.533	0.432	0.399	0.87	0.679	0.658	0.777	0.75	0.52	0.794	0.624	0.611	0.946	0.751	0.583	0.461	0.705	0.639
A- 1508	1506.1	1575.9	937.41	939.419	703.351	163031	1	1	Tier 3 one-reaction											0	7	171	0	0.837	0.831	0.886	0.764	0.88	0.795	0.803	0.736	0.944	0.802	0.734	0.759	0.808	0.921	0.689	0.839	0.748	0.713	0.813	0.856	0.725	0.778	0.67	0.679	0.833	0.741
A- 1509	1506.2	1576	454.244	456.251	220.186	9.78434e+06	1	1	Tier 3 only two-reaction											0	0	3	0	0.26	0.198	0.257	0.271	0.266	0.283	0.263	0.288	0.25	0.307	0.197	0.326	0.258	0.278	0.255	0.265	0.255	0.241	0.339	0.295	0.209	0.266	0.239	0.191	0.286	0.246
A- 1510	1506.3	1576.1	963.165	965.176	729.107	119661	1	1	Tier 3 only two-reaction											0	0	52	0.0294	0.853	0.655	1.211	0.826	1.044	0.872	0.944	1.178	1.273	0.967	0.559	0.644	0.813	1.097	0.675	1.03	0.741	0.647	1.599	0.75	0.883	1.36	0.487	0.854	0.415	1.158
A- 1511	1506.4	1576.2	577.186	581.2	110.077	1372556	1	2	Tier 3 only two-reaction											0	0	11	0	0.708	0.563	0.793	0.607	0.648	0.794	0.764	0.674	0.624	0.602	0.47	0.78	0.581	0.691	0.644	0.724	0.579	0.778	0.835	0.738	0.912	0.657	0.675	0.641	0.707	0.847
A- 1512	1506.5	1576.3	512.297	514.304	278.239	237097	1	1	Tier 3 only two-reaction											0	0	15	0.0441	0.292	0.171	0.261	0.265	0.255	0.305	0.249	0.271	0.27	0.347	0.188	0.327	0.26	0.391	0.317	0.301	0.179	0.223	0.402	0.149	0.285	0.271	0.261	0.23	0.315	0.317
A- 1513	1506.5	1576.3	289.065	291.073	110.014	132786	2	2	Tier 3 one-reaction											0	2	73	0.4559	0.511	0.978	0.656275	0.37993	0.656275	0.37993	0.777	0.668	0.55775	1.187	0.37993	1.2929	0.37993	0.709834	0.656275	0.614	1.03985	0.651	0.510855	0.584	0.788	0.37993	0.37993	1.166	0.37993	0.946
A- 1515	1507	1576.8	344.107	346.114	110.049	1.26093e+06	1	1	Tier 3 zero-reaction											1	8	282	0	0.78	0.648	0.89	0.687	0.824	0.785	0.748	0.815	0.66	0.705	0.576	0.82	0.626	0.71	0.712	0.726	0.563	0.878	0.89	0.83	0.98	0.718	0.827	0.733	0.759	0.932
A- 1516	1507.1	1576.8	579.158	583.172	112.049	175679	1	2	Tier 3 only two-reaction											0	0	2	0	0.923	0.609	1.04	0.746	0.702	0.796	1.018	0.788	0.753	0.897	0.755	0.88	0.668	0.743	0.761	1.093	0.665	1.019	1.18	0.8	0.961	0.701	0.776	0.696	0.852	0.908
A- 1518	1507.3	1577.1	289.079	291.085	110.041	538187	2	2	Tier 1	HMDB00957	Pyrocatechol	7.12	24.9										0.5441	0.761	7.71093	8.1991	1.15787	1.46932	1.14791	9.55714	0.721	0.573	8.55249	5.54052	9.58775	8.2708	0.751	8.24675	41.8599	1.14791	1.14791	0.674	0.619606	9.999	1.14791	0.569	1.14791	0.662	9.999
A- 1525	1507.9	1577.7	963.419	965.426	729.361	140698	1	1	Tier 3 one-reaction											0	7	206	0.0441	0.825	0.519	1.055	0.732	0.786	0.619	1.408	0.497	1.197	1.183	0.571	0.907	0.678	0.941	1.027	1.077	0.728	0.815	1.251	5.16016	0.66	1.274	0.653	0.753	0.617	0.723
A- 1526	1508.1	1577.8	289.096	291.104	110.076	271810	2	2	Tier 3 only two-reaction											0	0	11	0.6029	1.90297	0.660986	1.44573	0.24326	0.24326	0.24326	0.24327	0.769681	0.24326	0.24326	0.24327	0.24327	0.24326	0.660986	0.852091	0.649	0.304	0.660986	0.654	0.660986	0.86	0.24326	0.579	0.575	0.669	0.24326
A- 1529	1508.2	1577.9	473.629	475.633	479.141	66721.7	2	2	Tier 3 one-reaction											0	5	276	0.1029	0.686	0.563	0.78	1.216	0.238	0.603	0.24925	0.48	0.953	0.583	0.446	0.368	0.266	0.429	0.495	0.705	0.772	0.356	0.776	0.418	0.616	0.991	0.617	0.279	0.24925	0.259
A- 1530	1508.2	1578	290.08	292.087	112.044	116078	2	2	Tier 3 only two-reaction											0	0	1	0	0.57	0.526	0.715	0.706	0.639	0.701	0.906	0.644	0.874	0.621	0.546	0.535	0.664	0.584	0.371	0.759	0.484	0.72	0.978	0.904	1.051	0.672	0.615	0.765	0.442	0.851
A- 1532	1508.3	1578.1	579.149	583.162	112.04	317493	1	2	Tier 3 only two-reaction											0	0	77	0.5882	0.810705	0.92949	0.92949	0.92948	0.92948	0.92948	0.92948	0.92948	0.92948	1.19494	0.92948	0.92948	1.134	0.847	0.92948	0.661136	0.83244	0.92948	0.714	1.344	0.878764	1.151	0.92948	1.173	2.003	0.92949
A- 1533	1508.9	1578.6	613.12	617.133	146.01	118861	1	2	Tier 3 only two-reaction											0	0	44	0.1765	0.788	0.593272	1.025	0.451	0.6	0.521	0.702866	0.66953	0.781	0.65	0.327	0.561	0.662437	0.682587	0.492	0.66	0.453	0.783694	0.756	0.802778	1.153	1.081	0.592	0.916	0.567	0.897
A- 1534	1508.9	1578.7	677.089	681.102	209.979	116043	1	2	Tier 3 only two-reaction											0	0	27	0.0147	1.067	0.796	1.071	0.824	1.027	1.004	0.955	0.706	0.697	0.854	0.828	1.067	0.807	0.748	0.785	1.118	0.759	1.003	1.411	1.265	1.166	0.918	0.763	1.017	0.968	1.226
A- 1536	1509	1578.8	577.162	581.175	110.052	2.09544e+06	1	2	Tier 3 only two-reaction											0	0	23	0	0.711	0.587	0.836	0.63	0.678	0.785	0.784	0.727	0.707	0.621	0.54	0.842	0.655	0.695	0.716	0.728	0.609	0.792	0.96	0.824	0.971	0.656	0.676	0.694	0.769	0.81
A- 1537	1509.1	1578.9	963.415	965.421	1458.71	98179	2	2	Tier 3 only two-reaction											0	0	58	0.0147	0.825	0.519	1.055	0.732	0.786	0.619	1.408	0.497	1.197	1.126	0.571	0.907	0.678	0.941	0.864	1.077	0.728	0.815	1.251	1.526	0.66	1.274	0.653	0.753	0.617	0.723
A- 1538	1509.4	1579.2	378.069	380.075	144.01	111855	1	1	Tier 3 one-reaction											0	2	59	0.0294	0.957	0.581	0.837	0.584	0.676	0.839	0.555	0.702395	0.995	0.839	0.415	1.041	0.607	0.606	0.556	0.66	0.555	0.816	0.908	0.554	1.106	0.793	0.735	0.732	0.725	0.762
A- 1539	1509.7	1579.5	962.915	964.922	728.857	131125	1	1	Tier 3 only two-reaction											0	0	2	0.0441	1.197	0.661	0.834	0.619466	1.088	0.565	1.031	0.98	0.967	0.822	0.564	0.872	0.794	1.022	0.911	0.702	0.768	0.473	0.897	1.019	0.741	1.315	0.847	0.846	0.18776	0.594
A- 1540	1509.7	1579.5	611.123	615.136	144.013	254800	1	2	Tier 3 only two-reaction											0	0	1	0.1618	0.749	0.497142	1.023	0.385	0.593	0.589	0.705621	0.619843	0.71	0.607	0.505	0.531	0.667717	0.691	0.606	0.608	0.497	0.659259	0.668	0.681109	0.936	0.684	0.493	1.073	0.503	0.728
A- 1541	1510.5	1580.2	963.165	965.171	1458.21	113457	2	2	Tier 3 only two-reaction											0	0	3	0	0.853	0.655	1.211	0.826	1.044	0.929	0.919	1.178	1.273	0.967	0.559	0.644	0.813	1.097	0.675	1.03	0.741	0.647	1.599	0.75	0.883	1.36	0.487	0.854	0.415	1.158
A- 1542	1510.6	1580.4	455.617	457.626	443.117	1.03208e+06	2	2	Tier 3 one-reaction											0	2	230	0.0147	0.138	0.1	0.155	0.145	0.185	0.122	0.1	0.151	0.133	0.181	0.1	0.1	0.1	0.149	0.113	0.134	0.1	0.1	0.134	0.608	0.131	0.135	0.1	0.103	0.159	0.129
A- 1543	1512.6	1582.4	629.008	633.022	161.899	75429.5	1	2	Tier 3 zero-reaction											1	1	4	0	3.214	3.645	2.365	3.343	2.723	3.015	2.541	2.181	2.54	2.824	3.164	3.298	3.103	2.75	2.36	2.544	2.744	2.702	2.75	2.742	2.443	1.909	2.5	2.221	2.247	2.602
A- 1545	1514.8	1584.5	567.13	571.143	100.02	235108	1	2	Tier 3 only two-reaction											0	0	39	0	0.706	0.745	0.963	0.778	0.983	0.638	0.691	0.821	0.684	0.861	0.451	0.778	0.457	0.66	0.517	0.797	0.494	0.552	0.773	0.85	0.724	0.969	0.603	0.696	0.801	0.686
A- 1546	1515	1584.8	681.362	683.368	447.303	103409	1	1	Tier 3 one-reaction											0	3	101	0.1029	0.275	0.836	1.369	0.718	0.169	0.352	1.69	0.507	0.464	0.708	0.554	0.293	1.678	1.217	0.444	1.67	0.184	0.353	1.361	0.715	0.647	0.967	0.992	0.18	0.329	0.29951
A- 1548	1516.8	1586.6	479.994	482.002	245.936	74377.3	1	1	Tier 3 one-reaction											0	1	11	0	2.442	2.001	2.357	3.532	2.548	2.154	1.956	2.382	2.915	2.467	2.001	2.855	2.029	2.46	2.256	2.353	2.067	2.08	2.77	2.832	2.021	2.69	2.034	2.123	2.579	2.21
A- 1549	1518.1	1587.9	368.082	370.088	134.023	130885	1	1	Tier 3 one-reaction											0	4	90	0	1.365	1.233	1.613	1.837	1.423	1.545	1.293	1.966	2.092	1.805	1.345	1.37	1.497	1.425	1.314	1.739	1.297	1.318	1.772	1.761	0.997	1.564	1.321	1.102	1.735	1.834
A- 1550	1518.4	1588.2	315.59	317.597	163.063	64249.1	2	2	Tier 3 zero-reaction											2	31	306	0.0147	0.383	0.444	0.398	0.311	0.258	0.561	0.267	0.25	0.332	0.514278	0.29	0.539	0.378	0.406	0.239	0.959	0.403	0.448	0.916	0.558	0.484	0.259	0.757	0.308	0.511	0.345
A- 1551	1520	1589.8	630.177	634.191	163.068	123888	1	2	Tier 3 zero-reaction											1	5	141	0	0.405	0.372	0.324	0.363	0.22	0.578	0.362	0.516	0.258	0.199	0.366	0.458	0.47	0.505	0.429	0.311	0.462	0.436	0.677	0.614	0.501	0.462	0.671	0.284	0.43	0.598
A- 1552	1520	1589.8	581.024	585.038	113.914	188176	1	2	Unidentified														0	2.538	2.294	2.794	3.611	2.638	2.893	2.543	3.042	2.987	3.656	2.207	3.001	2.725	2.984	2.356	2.909	2.299	2.337	3.68	3.71	1.919	2.609	2.356	1.814	2.739	2.536
A- 1553	1520.8	1590.6	588.116	592.129	121.006	73384.4	1	2	Tier 3 one-reaction											0	1	7	0	3.428	2.197	2.923	1.926	2.485	2.916	3.145	2.517	2.527	3.419	2.802	2.815	2.399	2.691	2.88	2.402	3.369	2.551	2.33	3.172	3.402	2.291	3.136	3.112	3.243	2.718
A- 1554	1521.4	1591.1	858.601	860.614	624.542	88583.4	1	1	Tier 3 one-reaction											0	2	414	0	0.798	1.029	0.991	0.962	1.096	1.097	0.883	1.388	1.147	0.845	0.833	1.042	0.984	0.872	0.928	0.864	1.082	0.738	0.963	1.067	1.305	1.406	1.094	1.171	1.207	0.953
A- 1555	1522.4	1592.2	331.97	333.977	97.9119	406762	1	1	Unidentified														0	0.608	0.414	0.718	0.744	0.668	0.738	0.626	0.689	0.67	0.779	0.385	0.687	0.561	0.635	0.495	0.599	0.544	0.46	0.64	0.72	0.482	0.681	0.565	0.48	0.518	0.6
A- 1559	1523.4	1593.1	386.106	388.113	152.047	174608	1	1	Tier 3 zero-reaction											9	31	455	0.4412	9.999	0.72363	9.999	0.72363	6.808	9.999	9.999	9.713	7.252	9.999	9.999	2.381	1.758	1.268	9.999	9.999	6.593	1.675	0.72363	9.999	3.11938	5.966	2.573	1.759	1.021	0.905
A- 1560	1523.5	1593.2	460.218	462.224	226.159	509245	1	1	Tier 3 only two-reaction											0	0	2	0	0.56	0.413	0.429	0.504	0.526	0.682	0.556	0.806	0.509	0.671	0.473	0.656	0.451	0.607	0.506	0.703	0.605	0.468	0.797	0.755	0.724	1.139	0.484	0.582	0.419	1.014
A- 1562	1523.6	1593.4	388.07	390.077	154.012	184475	1	1	Tier 3 only two-reaction											0	0	83	0	3.128	3.337	2.796	4.396	2.375	3.606	2.815	2.095	4.084	4.055	2.265	3.494	3.358	3.71	3.09	3.78	3.318	2.624	3.588	3.757	3.483	4.251	2.966	2.723	2.734	3.253
A- 1563	1523.9	1593.7	386.075	388.082	152.017	1.02471e+06	1	1	Tier 3 only two-reaction											0	0	10	0	3.404	2.703	3.893	4.781	4.519	3.729	3.714	3.69	3.656	5.846	2.935	5.615	5.291	3.827	3.19	3.967	2.993	3.435	4.138	5.104	3.085	6.396	2.895	3.159	4.026	3.875
A- 1564	1524.1	1593.9	714.551	716.564	480.492	174183	1	1	Tier 3 one-reaction											0	1	86	0.1029	2.419	3.86	1.627	0.133	4.825	1.876	5.644	3.512	2.891	0.145	0.844	2.191	1.898	1.088	0.1	1.089	1.559	0.181	1.797	1.241	3.971	2.093	1.603	5.045	2.926	0.262
A- 1565	1525.1	1594.9	333.966	335.974	99.9072	164635	1	1	Unidentified														0.0147	0.45	0.312	0.466	0.661	0.485	0.429	0.456	0.579	0.694	0.764	0.471	0.523	0.453	0.542	0.497	0.516	0.451	0.437	0.698	0.572	0.417	0.584	0.38	0.319	0.523	0.619
A- 1566	1525.6	1595.4	363.211	365.218	129.153	764097	1	1	Tier 3 one-reaction											0	1	32	0	1.158	1.087	1.577	1.606	1.469	1.101	1.092	1.343	1.471	1.399	0.945	1.292	1.529	1.246	1.172	1.36	1.34	1.037	1.413	1.373	1.025	1.403	1.172	1.045	1.411	1.341
A- 1567	1526.2	1596	445.1	447.108	211.042	68089.4	1	1	Tier 3 one-reaction											0	2	57	0.3088	1.491	0.98296	2.97683	2.925	1.951	2.384	3.12922	3.37967	1.229	1.67517	0.98296	1.94256	2.41734	2.86219	1.94813	2.764	3.06667	1.885	1.94813	1.9181	1.827	1.212	2.5119	1.782	2.732	1.936
A- 1568	1527.1	1596.9	845.988	847.991	611.929	146817	1	1	Tier 3 only two-reaction											0	0	7	0	0.912	0.89	0.94	0.698	0.877	0.612	0.854	0.754	0.802	0.94	0.565	1.013	1	0.695	0.669	0.829	0.825	0.714	0.963	0.913	0.446	1.24	0.641	0.721	0.582	0.625
A- 1569	1527.8	1597.6	509.254	511.261	275.195	53491.1	1	1	Tier 3 only two-reaction											0	0	13	0.1029	0.579	0.576	0.37	3.315	0.602	0.46055	0.372	0.821	1.966	1.744	0.458	0.466	1.262	0.782	0.811	1.228	0.503	0.388	1.37	0.646	2.344	0.46055	0.363	0.232	0.477	0.303
A- 1570	1528.6	1598.4	472.218	474.224	238.159	124509	1	1	Tier 3 only two-reaction											0	0	10	0	0.609	0.411	0.66	0.577	0.431	0.722	0.604	0.64	0.527	0.806	0.494	0.71	0.372	0.768	0.641	0.771	0.567	0.484	0.91	0.835	0.522	1.173	0.413	0.458	0.512	0.966
A- 1571	1528.7	1598.5	834.604	836.616	600.546	1.04918e+06	1	1	Tier 3 only two-reaction											0	0	364	0	0.684	0.508	0.734	0.42	0.35	0.602	0.53	0.467	0.485	0.466	0.478	0.547	0.594	0.408	0.4	0.366	0.47	0.605	0.807	0.411	0.409	0.506	0.571	0.279	0.493	0.454
A- 1573	1530.5	1600.3	370.112	372.119	272.108	61411.7	2	2	Tier 3 one-reaction											0	2	94	0.0294	0.985	0.6	0.385	0.673	0.792	0.44211	0.417	1.038	0.854	0.636	0.658	0.827	0.551	0.655	0.735	0.402	0.796	0.426	0.541	1.515	0.318	0.903	0.984	0.767	0.305	1.049
A- 1574	1531.6	1601.3	409.588	411.596	351.06	46594.1	2	2	Tier 3 one-reaction											0	6	192	0.0147	1.792	1.316	2.34	1.457	5.747	2.957	2.462	2.921	1.069	1.213	1.637	2.383	2.068	1.477	2.358	1.207	3.205	1.18	2.622	1.563	0.892	2.113	1.574	1.11	1.166	2.193
A- 1575	1532.1	1601.9	845.779	847.791	611.721	147134	1	1	Tier 3 only two-reaction											0	0	1	0.0294	0.427	0.48	0.744	0.839	0.527	0.463	0.397	0.49	0.537	0.510762	0.451	0.523	0.498	0.377	0.389	0.443	0.48	0.399	0.678	0.605	0.362	0.694	0.399	0.514	0.348	0.331
A- 1576	1533.8	1603.5	686.445	690.464	219.336	109762	1	2	Unidentified														0.3971	4.131	1.917	1.526	1.248	0.339	1.623	0.119454	4.469	3.154	1.209	1.024	1.892	5.252	1.412	1.537	0.669	1.015	2.764	2.509	3.286	0.23109	0.677	2.577	0.23109	3.19	0.23109
A- 1577	1536.1	1605.9	412.079	414.086	178.02	76183.6	1	1	Tier 3 only two-reaction											0	0	13	0	1.551	1.51	1.438	1.473	1.786	1.658	1.102	1.183	1.686	2.135	1.514	1.818	1.633	1.285	1.599	1.458	1.31	1.226	2.152	2.047	1.406	1.727	1.431	1.065	1.413	1.625
A- 1578	1538.3	1608.1	590.262	592.269	356.204	122254	1	1	Tier 3 one-reaction											0	2	193	0	1.338	1.243	1.126	1.438	1.124	1.158	0.775	1.287	1.198	1.3	1.159	1.134	1.225	1.265	1.196	1.181	1.109	1.277	1.271	1.526	1.098	1.659	1.26	1.288	1.247	1.29
A- 1579	1538.7	1608.5	877.81	879.817	643.752	171954	1	1	Tier 3 only two-reaction											0	0	2	0	0.812	0.789	1.117	0.47	0.796	0.666	1.018	1.079	0.93	0.718	0.349	0.797	0.647	0.639	0.856	0.927	0.64	0.672	0.899	0.809	0.347	0.914	0.532	0.759	0.797	0.901
A- 1580	1538.8	1608.5	363.104	365.111	258.092	104460	2	2	Tier 3 only two-reaction											0	0	65	0	0.656	0.686	0.42	0.394	0.679	0.226	0.485	0.933	0.797	0.385	0.349	0.677	0.498	0.549	0.562	0.639	0.469	0.274	0.666	0.757	0.974	0.91	0.907	0.652	0.859	0.87
A- 1581	1539.3	1609.1	442.172	444.179	208.113	46537.1	1	1	Tier 3 only two-reaction											0	0	16	0	1.055	2.391	2.095	1.538	1.204	2.082	1.045	1.305	1.433	1.358	0.739	0.865	1.735	1.053	1.431	1.482	1.05	0.959	1.1	1.111	1.264	1.674	0.982	0.837	0.881	1.501
A- 1582	1539.7	1609.5	446.202	448.209	212.144	114623	1	1	Tier 3 only two-reaction											0	0	5	0	0.566	0.435	0.413	0.566	0.597	0.758	0.6	0.512	0.555	0.519	0.517	0.788	0.475	0.441	0.473	0.64	0.444	0.551	0.912	0.702	0.593	0.837	0.45	0.642	0.493	1.084
A- 1583	1539.9	1609.7	369.105	371.111	270.092	90620.8	2	2	Tier 3 one-reaction											0	3	180	0	0.987	0.711	0.534	0.363	0.488	0.481	0.48	0.813	0.466	0.433	0.589	0.433	0.407	0.824	0.777	0.602	0.707	0.929	0.686	0.615	0.962	0.846	0.928	0.808	0.966	0.969
A- 1584	1540.2	1610	516.094	520.107	48.9843	333145	1	2	Tier 3 one-reaction											0	1	1	0	4.104	3.801	3.407	4.345	5.499	3.08	3.228	3.156	4.788	3.588	5.929	3.356	2.761	5.505	2.857	4.252	3.837	3.257	2.849	4.887	3.168	2.913	2.964	2.741	3.09	3.372
A- 1585	1540.2	1610	568.241	570.248	334.183	106814	1	1	Tier 3 one-reaction											0	8	89	0	1.33	1.052	1.56	1.601	1.009	0.706	0.898	1.487	1.651	1.201	0.957	1.17	0.91	0.659	0.636	1.044	1.124	1.1	1.413	0.971	0.396	0.634	0.606	0.634	0.358	0.43
A- 1586	1540.5	1610.3	877.61	879.616	643.552	156914	1	1	Tier 3 only two-reaction											0	0	735	0	0.886	0.752	0.86	0.861	0.962	0.795	0.861	0.947	0.832	0.644	0.768	0.566	0.423	0.692	0.625	0.874	0.843	0.295	0.861	0.847	0.461	0.879	0.628	1.012	0.673	0.918
A- 1587	1540.6	1610.4	582.159	586.173	115.05	118718	1	2	Tier 3 only two-reaction											0	0	9	0	0.847	0.807	0.951	0.789	0.808	0.937	0.905	1.132	0.816	0.816	0.824	0.975	0.882	1.136	0.983	0.86	1.043	1.165	0.65	0.852	1.053	0.964	1.214	1.019	1.01	1.033
A- 1588	1541.1	1610.9	432.165	434.172	198.107	267007	1	1	Tier 3 only two-reaction											0	0	20	0	1.133	0.902	0.801	1.193	0.811	1.023	0.651	1.182	1.183	1.493	0.968	0.474	0.54	1.021	0.415	1.187	0.382	0.533	1.535	0.934	0.685	1.393	1.023	1.182	0.86	0.593
A- 1589	1541.2	1611	584.176	588.189	117.066	121050	1	2	Unidentified														0	1.304	0.854	1.241	1.023	1.385	1.388	1.154	1.52	1.739	1.548	1.407	1.261	0.867	1.288	1.449	0.935	0.988	1.136	1.567	1.393	0.922	1.207	0.826	0.946	0.946	1.501
A- 1590	1541.3	1611.1	904.214	906.213	670.156	85864.5	1	1	Tier 3 only two-reaction											0	0	121	0	1.874	2.046	2.082	2.232	1.997	1.746	2.016	1.837	1.966	1.946	1.996	2.015	2.137	2.709	1.977	2.273	2.022	1.921	1.677	2.038	1.875	1.84	1.977	2.702	2.19	2.136
A- 1592	1541.6	1611.4	377.119	379.127	286.122	272806	2	2	Tier 3 one-reaction											0	3	93	0	0.879	0.326	0.253	0.561	0.32	0.254	0.552	0.691	0.505	0.564	0.407	0.432	1.03	0.387	0.318	0.504	0.421	0.468	0.504	0.653	0.795	1.295	0.997	1.007	1.069	0.844
A- 1593	1541.8	1611.5	518.088	522.102	50.9784	62517.5	1	2	Unidentified														0	2.8	2.411	3.363	2.841	3.626	3.89	2.763	2.865	2.87	4.335	2.901	2.853	2.658	3.943	2.272	2.641	2.34	2.856	3.821	2.662	3.404	3.663	3.133	3.642	2.668	4.452
A- 1594	1541.9	1611.7	364.141	366.148	130.083	132849	1	1	Tier 3 only two-reaction											0	0	28	0	7.258	2.348	7.326	3.114	7.059	4.333	6.412	1.97	8.846	7.616	1.952	6.356	4.559	7.266	8.89	2.18	2.22	6.331	5.924	6.18	2.133	2.091	8.798	8.373	5.304	5.666
A- 1595	1542.5	1612.3	450.601	452.612	433.084	393891	2	2	Tier 3 one-reaction											0	4	133	0	0.484	0.38	0.409	0.908	0.497	0.423	0.489	0.569	0.574	0.508	0.431	0.567	0.47	0.512	0.416	0.458	0.467	0.4	0.608	0.561	0.5	0.384	0.343	0.482	0.827	0.542
A- 1596	1542.7	1612.5	377.12	379.126	143.061	247814	1	1	Tier 3 only two-reaction											0	0	12	0	0.879	0.326	0.253	0.561	0.32	0.254	0.552	0.691	0.505	0.564	0.407	0.432	1.03	0.387	0.318	0.504	0.421	0.468	0.504	0.653	0.795	1.295	0.997	1.007	1.069	0.844
A- 1597	1542.8	1612.6	468.259	470.266	234.201	94601.6	1	1	Tier 3 only two-reaction											0	0	8	0.0147	2.006	1.402	1.911	1.417	2.58	1.373	1.53	1.629	2.108	1.75	1.26	1.995	1.5	1.77	1.458	1.682	1.202	1.289	1.418	1.834	1.75	2.375	1.445	1.227	1.854	1.413
A- 1599	1543.2	1612.9	300.403	302.409	66.3447	68665.9	1	1	Unidentified														0	0.682	0.959	1.197	1.27	1.382	0.822	1.354	1.345	1.136	1.484	0.827	1.802	1.633	2.313	0.342	1.114	1.522	2.157	0.948	0.952	0.973	1.38	0.892	0.806	1.448	1.598
A- 1600	1543.7	1613.5	534.246	536.253	300.188	81556.9	1	1	Tier 3 only two-reaction											0	0	32	0.2647	1.909	1.416	2.472	1.618	1.545	0.35269	0.35269	0.35269	1.758	1.7	1.144	2.687	0.35269	1.407	1.392	1.958	1.301	1.672	0.35269	1.742	1.977	0.35269	0.441	0.35269	1.605	1.835
A- 1602	1544.5	1614.3	388.611	390.617	309.106	68633.4	2	2	Tier 3 zero-reaction											2	34	556	0	0.647	0.569	0.57	0.405	0.503	0.278	0.321	0.736	0.353	0.418	0.426	0.519	0.313	0.429	0.674	0.336	0.535	0.72	0.346	0.572	0.675	0.927	0.418	0.378	0.453	0.765
A- 1603	1545.1	1614.8	583.323	585.331	349.265	94752.3	1	1	Tier 3 one-reaction											0	1	17	0	0.472	0.473	0.417	0.34	0.418	0.409	0.252	0.531	0.387	0.385	0.425	0.301	0.446	0.475	0.761	0.323	0.331	0.325	0.453	0.358	0.358	0.62	0.401	0.46	0.429	0.795
A- 1605	1546.2	1616	305.068	307.075	142.019	217601	2	2	Tier 3 one-reaction											0	2	47	0	0.843	0.794	0.861	0.96	0.732	0.945	0.497	0.675	0.335	0.481	0.787	0.558	0.49	0.502	0.684	0.476	0.698	1.058	0.722	0.659	0.514	0.904	1.069	0.726	0.608	0.633
A- 1606	1547	1616.8	609.133	613.146	142.023	506691	1	2	Tier 3 only two-reaction											0	0	10	0.0294	0.653	0.556	0.474	7.04987	0.511	0.478	0.406	0.5	0.457	0.54	0.54	0.513	0.463	0.648	0.513	0.502	0.65	0.677	0.764	0.602	0.569	0.769	0.818	0.66	0.647	0.617
A- 1607	1547.2	1617	708.519	712.535	241.409	91096.9	1	2	Unidentified														0.4118	0.547	0.831	0.843	0.751	0.244	5.80474	0.236	0.996	1.267	2.68053	0.792	4.9918	1.125	0.805	0.763	3.37545	0.654	0.562	1.044	0.837	0.2326	0.427	0.822	0.2326	4.73871	0.2326
A- 1610	1548.5	1618.3	404.059	406.067	170.001	103128	1	1	Tier 3 only two-reaction											0	0	82	0	1.246	1.392	1.39	1.698	1.687	1.641	1.032	1.331	1.843	1.642	1.004	1.777	1.013	1.316	1.255	1.704	1.118	1.059	2.203	2.444	0.974	1.205	1.323	1.019	1.682	1.957
A- 1611	1548.6	1618.4	266.031	268.037	31.9723	159718	1	1	Tier 3 one-reaction											0	1	53	0	1.465	1.519	2.002	2.432	1.79	1.742	1.229	1.923	2.23	1.879	1.393	1.784	1.853	2.01	1.726	1.381	1.59	1.599	2.033	2.289	1.528	1.842	1.89	1.338	1.667	1.59
A- 1612	1548.6	1618.4	456.194	458.202	444.271	190368	2	2	Tier 3 one-reaction											0	10	231	0	0.932	0.618	0.977	0.818	0.6	0.992	0.721	0.528	0.634	1.35	0.86	0.639	1.486	0.604	0.712	0.789	0.838	0.394	2.065	1.21	1.534	0.817	1.165	1.319	1.153	0.925
A- 1613	1549.8	1619.6	306.064	308.071	144.012	133773	2	2	Tier 3 only two-reaction											0	0	5	0	0.857	0.615	1.504	0.737	1.088	0.643	0.926	0.768	0.838	0.734	0.632	0.77	0.737	0.99	0.934	0.906	0.65	0.86	0.827	0.952	1.108	0.744	1.095	0.864	0.752	0.842
A- 1614	1550.1	1619.8	728.567	730.578	494.509	478112	1	1	Tier 3 only two-reaction											0	0	59	0.1176	4.168	1.597	0.315	7.411	0.367	4.851	0.456	6.341	4.816	3.217	4.813	5.059	3.997	3.964	3.172	4.144	4.097	5.035	4.658	3.664	0.223	7.048	5.65	2.183	5.076	1.686
A- 1615	1550.2	1619.9	900.194	904.215	433.085	118181	1	2	Tier 3 one-reaction											0	7	204	0	0.713	0.447	0.602	0.734	0.649	0.51	0.515	0.688	0.703	0.69	0.466	0.597	0.548	0.62	0.414	0.526	0.473	0.482	0.762	0.674	0.605	0.491	0.414	0.489	0.815	0.625
A- 1616	1550.3	1620.1	384.164	386.171	150.106	81308.4	1	1	Tier 2					AXA02817000	4-tert-Butylphenol	4.47	62.3						0	1.34	1.295	1.574	1.606	1.315	1.331	0.997	1.399	1.415	1.907	1.258	1.335	0.951	1.487	1.202	1.572	1.058	0.947	1.062	1.558	1.088	1.719	1.137	0.869	1.22	1.367
A- 1617	1550.4	1620.2	456.195	458.204	222.137	111792	1	1	Tier 3 one-reaction											0	7	138	0	0.932	0.618	0.977	0.818	0.6	0.992	0.721	0.528	0.634	1.35	0.86	0.639	1.486	0.604	0.712	0.789	0.838	0.394	1.319	1.21	1.534	0.817	1.165	1.319	1.153	0.925
A- 1618	1551.2	1621	380.064	382.073	146.006	584710	1	1	Tier 3 only two-reaction											0	0	8	0	0.587	0.531	0.633	0.516	0.559	0.647	0.548	0.615	0.524	0.553	0.409	0.738	0.486	0.554	0.57	0.624	0.485	0.695	0.691	0.646	0.786	0.569	0.608	0.557	0.568	0.654
A- 1619	1551.3	1621.1	378.069	380.076	144.011	1.66761e+06	1	1	Tier 3 only two-reaction											0	0	11	0	0.822	0.658	0.774	0.765	0.755	0.941	0.849	0.731	0.716	0.724	0.528	0.823	0.707	0.703	0.729	0.807	0.692	0.716	0.927	0.882	1.103	0.808	0.646	0.686	0.777	0.827
A- 1620	1551.7	1621.5	533.345	535.351	299.286	125123	1	1	Unidentified														0	0.779	1.046	1.203	0.526	0.752	0.777	0.785	0.858	0.731	0.936	0.959	0.732	0.682	0.794	0.773	0.656	0.741	0.563	0.504	0.882	0.53	1.207	0.916	0.808	0.907	1.055
A- 1621	1551.9	1621.7	611.123	615.136	144.014	6.53754e+06	1	2	Tier 3 only two-reaction											0	0	1	0	0.701	0.497	0.769	0.508	0.649	0.706	0.605	0.62	0.696	0.631	0.515	0.741	0.557	0.732	0.695	0.696	0.621	0.728	0.737	0.681	0.935	0.614	0.611	0.717	0.626	0.744
A- 1622	1552.1	1621.9	613.12	617.133	146.011	2.31008e+06	1	2	Tier 3 only two-reaction											0	0	45	0	0.697	0.593	0.849	0.578	0.725	0.799	0.697	0.67	0.634	0.666	0.542	0.83	0.635	0.645	0.722	0.775	0.581	0.784	0.908	0.803	1.025	0.719	0.683	0.693	0.694	0.927
A- 1623	1552.2	1622	372.167	374.174	138.108	85640.3	1	1	Tier 3 only two-reaction											0	0	10	0.0588	0.538	0.969	0.606	1.11	0.562	0.77	0.379	0.923	0.71	0.402298	0.663	0.785	0.661	0.636	0.324	0.701	0.986	0.484308	1.479	1.193	0.605	0.703	0.68139	0.638	0.97	0.761
A- 1624	1552.6	1622.3	368.097	370.103	268.077	100374	2	2	Tier 3 zero-reaction											1	6	206	0	1.118	1.627	1.03	0.743	0.611	0.679	0.616	0.791	0.702	0.656	0.809	0.674	0.489	1.151	1.26	0.464	1.815	1.069	1.013	0.779	0.897	1.243	1.684	1.13	0.515	1.506
A- 1625	1552.8	1622.6	585.078	587.085	351.019	204517	1	1	Tier 3 only two-reaction											0	0	75	0	2.831	2.002	2.763	3.912	2.897	2.357	2.598	3.249	3.136	3.079	2.266	2.586	2.833	3.075	2.947	3.257	2.139	2.171	3.645	3.197	2.519	3.061	2.521	2.38	3.147	2.761
A- 1626	1553.5	1623.3	437.137	439.143	203.078	2.2499e+07	1	1	Tier 3 one-reaction											0	34	423	0	0.718	0.613	0.755	0.891	0.726	0.717	0.648	0.773	0.896	0.966	0.605	0.814	0.663	0.709	0.638	0.788	0.652	0.604	0.831	0.867	0.608	0.792	0.681	0.528	0.781	0.712
A- 1627	1553.5	1623.3	517.048	521.062	49.9385	127572	1	2	Unidentified														0	0.979	0.776	1.102	1.312	0.812	1.072	0.802	0.931	1.233	1.126	0.623	1.035	0.839	1.251	1	1.04	0.933	0.905	1.14	1.563	1.1	1.318	0.918	0.724	1.305	0.962
A- 1628	1553.6	1623.4	583.07	585.078	349.012	348215	1	1	Tier 3 one-reaction											0	2	56	0	0.697	0.616	0.701	0.888	0.75	0.707	0.768	0.808	0.879	0.868	0.602	0.778	0.677	0.745	0.657	0.741	0.607	0.583	0.802	0.944	0.599	0.864	0.656	0.603	0.654	0.741
A- 1629	1553.8	1623.5	542.225	544.231	308.166	1.30232e+06	1	1	Tier 3 one-reaction											0	4	57	0	0.846	0.661	0.98	1.038	0.641	0.74	0.431	0.45	0.775	0.839	0.652	0.42	0.268	0.321	0.509	0.33	0.815	0.258	0.989	0.725	0.32	0.557	0.278	0.43	0.145	0.423
A- 1630	1553.9	1623.7	467.094	469.102	233.036	1.5793e+06	1	1	Tier 3 zero-reaction											2	13	272	0.0588	2.689	1.02014	1.94	1.02014	3.31	1.444	1.289	1.234	3.244	2.969	1.02014	2.09	0.602	5.173	3.057	6.007	3.948	1.275	1.841	1.451	2.862	1.332	0.711	0.566	1.575	0.786
A- 1631	1554.2	1624	441.134	443.145	207.076	526851	1	1	Tier 3 zero-reaction											1	49	627	0	2.538	2.24	2.887	3.064	2.648	2.615	2.336	2.685	3.268	3.967	2.136	3.744	2.962	3.051	2.505	2.886	2.684	2.412	3.425	3.223	2.54	2.594	2.827	2.549	3.442	2.897
A- 1632	1554.9	1624.6	441.142	443.147	207.084	543920	1	1	Tier 3 one-reaction											0	1	96	0.9559	2.64037	2.8503	3.1563	2.97921	3.85904	3.5355	2.53453	4.32771	4.99601	4.70117	3.12611	2.253	3.48013	3.17564	2.64034	3.04302	2.91537	4.9	3.92207	4.56418	3.12577	4.14552	3.37576	2.59144	4.45956	2.92087
A- 1634	1558.3	1628.1	426.175	428.182	192.117	147761	1	1	Tier 3 only two-reaction											0	0	14	0	1.645	1.529	1.599	2.226	1.729	1.533	1.383	1.706	1.798	1.721	1.353	1.787	1.39	1.771	1.82	1.737	1.738	1.393	1.783	1.796	1.481	1.598	1.545	1.201	1.736	1.729
A- 1635	1558.6	1628.4	266.013	268.02	31.9546	388642	1	1	Unidentified														0	1.35	1.177	1.544	1.618	1.262	1.527	1.248	1.604	1.538	1.684	1.181	1.41	1.382	1.648	1.103	1.343	1.149	1.548	1.875	2.083	1.182	2.477	1.293	1.124	1.496	1.594
A- 1636	1558.7	1628.5	352.087	354.094	118.028	90559.6	1	1	Tier 3 one-reaction											0	3	52	0	3.428	3	5.155	4.662	3.78	2.645	3.711	3.14	3.772	3.322	1.709	2.797	3.544	2.981	3.065	3.254	2.753	2.884	3.316	3.35	3.024	3.665	2.96	2.426	2.854	3.819
A- 1638	1559.1	1628.8	383.12	385.127	298.124	75277.1	2	2	Tier 3 one-reaction											0	5	242	0	0.899	0.567	0.585	0.709	0.913	0.188	0.47	0.796	0.74	0.692	0.309	0.727	0.712	0.638	0.819	0.714	0.753	0.444	0.992	1.004	0.833	1.553	0.876	0.51	0.674	0.628
A- 1639	1559.4	1629.2	642.178	646.191	175.068	339318	1	2	Tier 3 one-reaction											0	6	123	0	0.768	0.767	0.784	0.649	0.945	1.012	0.804	0.823	0.684	0.819	0.772	0.877	0.636	0.791	0.988	0.736	0.983	0.779	1.142	1.128	0.599	0.976	0.686	0.595	0.754	1.082
A- 1640	1559.4	1629.2	485.628	487.637	503.14	181115	2	2	Tier 3 one-reaction											0	6	290	0.1765	0.359	6.689	0.1001	4.747	0.504	3.679	0.488	0.119	0.131	0.144	0.107	1.452	0.1001	5.417	1.228	1.545	0.174	1.183	1.067	4.43	1.884	0.131	0.114	1.016	0.1	0.286
A- 1641	1559.9	1629.6	321.591	323.597	175.064	196921	2	2	Tier 3 zero-reaction											2	13	161	0	0.552	0.684	0.734	0.473	0.691	0.628	0.705	0.614	0.44	0.981	0.901	0.649	0.519	0.708	0.7	0.642	1.043	0.571	0.888	0.857	0.491	0.682	0.505	0.414	0.799	0.735
A- 1642	1560	1629.8	648.268	650.274	414.209	53551	1	1	Tier 3 one-reaction											0	6	227	0	2.517	0.992	1.48	1.351	0.829	0.885	0.746	0.776	0.882	1.73	0.608	1.663	1.001	1.327	1.081	2.098	1.001	1.198	0.77	1.155	0.862	1.048	0.83	0.742	0.672	1.088
A- 1643	1560.1	1629.9	864.219	868.24	397.11	372097	1	2	Tier 3 one-reaction											0	3	139	0	0.251	0.167	0.243	0.298	0.214	0.225	0.195	0.302	0.276	0.296	0.229	0.215	0.209	0.302	0.202	0.26	0.204	0.218	0.269	0.217	0.237	0.285	0.18	0.192	0.259	0.256
A- 1644	1560.2	1629.9	394.097	396.104	160.039	75543.7	1	1	Tier 3 zero-reaction											2	39	478	0	0.864	0.545	1.142	1.13	0.952	0.807	0.774	1.134	0.95	1.156	0.825	0.853	0.702	1.233	0.858	0.885	0.843	1.101	0.774	1.043	0.696	1.089	0.632	0.663	1.231	0.663
A- 1645	1560.8	1630.5	467.239	469.246	233.181	152325	1	1	Tier 3 only two-reaction											0	0	5	0	2.145	1.73	2.381	2.05	1.862	2.201	2.369	2.097	2.501	2.001	2.184	1.833	1.771	2.079	2.441	1.922	1.959	2.064	2.326	2.436	1.84	2.388	1.797	1.974	1.951	2.033
A- 1646	1560.8	1630.6	486.128	488.138	504.139	62965.8	2	2	Tier 3 one-reaction											0	2	244	0.3382	0.34593	4.402	0.34593	2.942	0.443	3.032	0.32	0.34593	0.52	0.34593	0.34593	1.083	0.34593	4.453	1.054	0.972	0.286	0.906	0.509	4.249	1.609	0.18	0.213	0.438	0.34593	0.168
A- 1647	1561.1	1630.8	868.241	870.242	634.182	146796	1	1	Tier 3 one-reaction											0	8	137	0	4.684	4.731	5.315	3.89	4.799	4.727	4.736	4.336	5.123	3.957	4.311	5.263	4.655	5.612	4.396	4.69	5.495	4.133	4.896	4.847	4.029	4.696	4.67	5.437	4.019	4.16
A- 1648	1561.1	1630.9	438.021	440.03	203.963	169104	1	1	Tier 3 only two-reaction											0	0	21	0	1.639	1.641	1.735	2.09	1.413	1.522	1.662	1.9	1.922	1.854	1.492	1.78	1.406	1.835	1.494	1.839	1.472	1.388	1.974	2.042	1.282	1.79	1.621	1.237	1.995	1.817
A- 1650	1561.3	1631.1	629.165	633.178	162.056	171782	1	2	Tier 3 one-reaction											0	4	130	0	0.577	0.598	0.747	0.69	0.676	0.418	0.406	0.36	0.997	0.884	0.447	0.456	0.523	0.67	0.603	0.523	0.612	0.5	0.738	0.655	0.633	0.786	0.667	0.59	0.799	0.494
A- 1653	1563	1632.8	314.582	316.589	161.048	173673	2	2	Tier 3 zero-reaction											3	14	162	0	0.716	0.688	0.665	0.768	0.572	0.67	0.34	0.544	0.576	0.493	0.471	0.364	0.529	0.66	0.689	0.556	0.574	0.495	0.766	0.586	0.802	0.652	0.725	0.555	0.553	0.735
A- 1654	1563.4	1633.2	440.015	442.025	205.957	156657	1	1	Tier 3 one-reaction											0	1	11	0	1.112	1.105	1.48	1.648	1.171	1.343	1.221	1.364	1.454	1.387	1.064	1.407	1.315	1.169	0.96	1.328	1.285	1.049	1.515	1.595	1.22	1.331	1.297	1.046	1.631	1.374
A- 1655	1563.4	1633.2	628.162	632.175	161.053	500319	1	2	Tier 3 one-reaction											0	4	140	0	0.687	0.641	0.812	0.691	0.748	0.687	0.394	0.416	0.597	0.579	0.581	0.455	0.441	0.672	0.762	0.491	0.585	0.547	0.636	0.655	0.626	0.646	0.686	0.534	0.576	0.622
A- 1657	1565.6	1635.4	594.23	596.232	360.172	97476.5	1	1	Tier 3 one-reaction											0	3	130	0.0882	2.984	3.037	3.042	2.733	3.545	9.999	3.26196	3.11	3.713	3.05	3.176	3.164	3.293	3.165	3.271	3.259	2.97	3.124	2.839	3.386	3.272	3.01	2.442	2.922	3.162	3.323
A- 1658	1566.5	1636.2	390.095	392.101	156.036	134033	1	1	Tier 3 one-reaction											0	3	49	0.0147	0.45	0.749	0.679	0.444	0.368	0.487	0.57	0.358	0.538	0.988	0.49	0.689	0.655	0.358	0.463	0.444	0.543	0.467	0.59	0.625	0.429	0.709	0.245	0.437	0.347	0.14306
A- 1660	1568.4	1638.2	581.022	585.036	113.913	705726	1	2	Unidentified														0	2.525	2.354	2.777	3.626	2.522	2.737	2.507	3.116	3.077	3.695	2.233	3.054	2.777	3.025	2.318	2.908	2.371	2.343	3.771	3.71	1.931	2.618	2.435	1.817	2.726	2.549
A- 1661	1568.6	1638.4	324.1	326.107	90.0414	93123	1	1	Unidentified														0.1176	0.388	0.31747	0.725	0.821	0.54	0.742	0.31747	1.016	0.791	0.84	0.348	0.688	0.708	0.661	0.531	0.512	0.497	0.31747	1.006	0.509	0.727	0.841	0.595	0.413	0.672	0.509
A- 1662	1568.6	1638.4	699.552	701.566	465.494	511411	1	1	Tier 3 only two-reaction											0	0	43	0.1765	0.337	0.209	0.244	0.295	0.365	0.239	0.96218	5.525	0.3	0.96218	0.193	0.275	0.203	0.32	0.27	0.253	3.22753	0.231	4.639	0.178	0.166	0.247	0.17	0.227	0.205	0.152
A- 1663	1570	1639.8	583.016	587.03	115.907	209057	1	2	Unidentified														0	2.267	2.246	2.649	3.223	2.267	2.435	2.38	2.734	2.815	3.293	2.059	2.734	2.49	2.85	2.168	2.552	2.063	2.138	3.336	3.111	1.832	2.3	2.287	1.615	2.501	2.221
A- 1664	1570.1	1639.9	322.103	324.11	88.0448	305089	1	1	Tier 3 only two-reaction											0	0	12	0	0.6	0.575	0.815	0.795	0.686	0.668	0.625	0.683	0.697	0.713	0.467	0.757	0.639	0.668	0.568	0.758	0.728	0.483	0.794	0.72	0.719	0.918	0.609	0.589	0.625	0.742
A- 1665	1570.6	1640.3	317.09	319.097	166.064	66763.2	2	2	Tier 2					APA00426000	Caffeyl alcohol - 2 tags	1.82	11.8		Plants				0	1.247	0.482	0.932	0.845	0.708	0.527	1.677	0.714	0.429	1.071	0.479	1.204	1.444	0.448	1.004	1.308	0.706	1.043	2.629	0.453	0.775	0.76	1.623	0.613	1.45	1.66
A- 1666	1571.1	1640.9	577.149	581.162	110.039	90592.6	1	2	Tier 2					AAA00866000	Hydroquinone - 2 tags	4.11	3.3	Animals	Animals, Fungi, Plants, Prokaryotes				0	0.933	0.802	0.96	0.668	0.61	0.922	0.743	1.076	1.036	0.876	0.913	0.758	0.768	1.056	1.001	0.749	0.977	1.083	1.165	1.02	0.902	1.565	1.046	0.971	1.013	1.372
A- 1669	1571.6	1641.4	737.208	741.222	270.099	444525	1	2	Tier 3 one-reaction											0	9	322	0	0.65	0.546	0.624	0.399	0.605	0.562	0.318	0.464	0.342	0.344	0.527	0.334	0.339	0.602	0.541	0.437	0.618	0.715	0.476	0.547	0.569	0.799	0.733	0.647	0.547	0.747
A- 1670	1572	1641.8	633.177	637.191	166.068	88675.8	1	2	Tier 2					APA00426000	Isomer 1 of Caffeyl alcohol - 2 tags	7.91	13.3		Plants				0	1.328	0.879	0.996	1.906	0.801	0.97	0.833	1.367	0.618	1.966	0.871	0.981	2.144	1.025	1.093	1.155	1.472	1.186	2.286	0.723	1.358	0.918	1.666	0.973	1.615	1.402
A- 1671	1572.2	1642	675.208	679.221	208.099	398261	1	2	Tier 3 only two-reaction											0	0	24	0	0.682	0.591	0.909	0.832	0.879	0.611	0.679	0.813	0.792	1.004	0.641	0.935	0.734	0.591	0.533	0.7	0.695	0.552	0.83	0.867	0.841	1.196	0.83	0.902	0.862	1.019
A- 1674	1572.5	1642.3	337.603	339.61	207.09	462100	2	2	Tier 3 zero-reaction											3	25	245	0	0.628	0.6	0.773	0.628	0.623	0.444	0.647	0.655	0.628	1.044	0.439	0.723	0.524	0.479	0.448	0.544	0.633	0.48	0.759	0.668	0.635	1.202	0.713	0.667	0.826	0.928
A- 1675	1573	1642.8	369.104	371.111	270.091	792567	2	2	Tier 3 one-reaction											0	7	125	0	0.782	0.651	0.566	0.482	0.535	0.638	0.455	0.592	0.479	0.474	0.593	0.549	0.518	0.733	0.646	0.52	0.672	0.798	0.817	0.654	0.667	0.94	0.881	0.73	0.764	0.999
A- 1676	1573.2	1642.9	738.209	742.223	271.1	174767	1	2	Tier 3 one-reaction											0	7	104	0.0294	0.867	0.475	0.761	0.377	0.588	0.612	0.30164	0.583	0.361	0.438	0.555	0.44	0.30164	0.674	0.817	0.556	0.674	0.855	0.565	0.654	0.519	0.886	0.678	0.701	0.517	0.932
A- 1677	1573.7	1643.5	551.037	555.051	83.9277	87688.7	1	2	Unidentified														0	3.923	3.12	4.192	4.186	4.704	3.69	3.539	5.373	3.691	3.272	3.009	3.922	4.13	5.161	3.09	2.768	3.962	4.262	4.03	4.006	3.733	3.702	4.599	3.148	3.781	3.584
A- 1678	1574	1643.8	549.04	553.055	81.9311	163250	1	2	Unidentified														0	3.463	3.781	4.913	4.08	3.919	4.334	3.754	4.536	3.776	3.389	3.719	3.862	3.679	3.925	3.412	4.361	4.383	4.156	4.655	4.111	3.727	3.843	4.342	3.278	4.092	3.601
A- 1679	1574.3	1644.1	576.336	578.343	342.278	436065	1	1	Tier 3 one-reaction											0	22	266	0	4.804	4.709	4.737	4.363	4.98	4.812	4.861	4.056	4.96	5.152	4.682	4.514	4.468	5.414	5.023	4.852	4.679	4.608	4.588	4.482	3.987	4.487	4.579	4.297	4.612	4.229
A- 1680	1574.5	1644.3	441.149	443.156	207.091	201658	1	1	Tier 3 zero-reaction											3	33	349	0	1.046	1.2	1.397	1.538	5.594	0.572	0.724	0.796	1.528	0.846	0.813	0.974	0.678	1.214	0.784	5.014	1.262	7.374	0.987	1.153	4.637	8.434	3.346	1.387	1.165	1.034
A- 1681	1575.2	1645	515.527	517.533	281.468	100270	1	1	Unidentified														0.0294	0.689	0.505	1.435	0.941	0.931	0.78038	0.56	0.796	0.624	0.997	0.722	0.721	0.549	0.548	0.862	0.466	0.399	0.398	0.86	0.748	0.513	0.741	0.796	1.583	1.117	0.918
A- 1682	1575.2	1645	289.077	291.083	110.038	53659.4	2	2	Tier 2					ABA00156000	Resorcinol - 2 tags	2.23	1.4	Animals	Animals, Fungi, Plants, Prokaryotes				0.0147	0.631	0.904	1.052	0.513	1.158	0.407	1	0.264	1.282	1.054	0.663	0.382	0.542804	1.169	0.783	0.335	1.109	0.617	0.419	0.831	1.109	0.477	0.82	0.783	0.509	0.817
A- 1683	1576.4	1646.2	556.314	558.32	322.255	137779	1	1	Tier 3 only two-reaction											0	0	12	0	1.358	1.481	1.571	1.786	1.831	1.407	1.382	1.299	1.798	1.607	1.259	1.636	1.324	1.466	1.465	1.574	1.228	1.297	1.647	1.49	1.032	1.825	1.274	1.183	1.416	1.298
A- 1684	1576.7	1646.4	456.224	458.231	222.165	465974	1	1	Tier 3 only two-reaction											0	0	6	0	1.269	0.991	1.233	1.29	1.238	1.148	1.107	1.335	1.129	1.491	1.023	1.273	1.007	1.316	1.123	1.159	1.177	1.31	1.344	1.328	1.317	1.508	1.253	1.034	1.098	1.686
A- 1685	1577.4	1647.2	788.578	790.586	554.52	83577	1	1	Tier 3 only two-reaction											0	0	168	0.25	2.563	4.019	6.08844	3.467	0.59485	5.52	2.372	1.501	0.59485	4.233	3.233	1.622	1.748	4.301	6.389	2.921	1.054	4.005	1.267	2.374	2.052	4.793	4.222	4.281	0.818	2.771
A- 1687	1578.1	1647.8	479.702	481.707	491.288	66983.1	2	2	Tier 3 one-reaction											0	4	284	0	0.802	0.518	0.535	0.692	0.604	0.781	0.636	0.618	0.507	0.601	0.703	0.61	0.557	0.682	0.781	0.521	0.716	0.796	0.693	0.635	0.596	0.701	0.739	0.515	0.787	0.749
A- 1688	1578.3	1648.1	682.37	684.376	448.311	161041	1	1	Tier 3 only two-reaction											0	0	58	0	4.776	4.031	4.724	3.858	4.363	3.801	4.438	4.156	4.211	5.111	5.067	5.165	3.637	4.69	5.676	4.966	4.58	3.955	4.711	4.61	3.77	3.986	4.193	3.442	4.742	3.857
A- 1689	1578.4	1648.2	885.879	887.887	651.82	115240	1	1	Tier 3 only two-reaction											0	0	2	0.0882	0.665	0.459	0.711	0.645	0.548	0.63	0.59	0.682	0.567	0.601	0.634	0.682	0.726774	0.895	0.748	0.947	0.605	0.747	0.59	0.505759	0.7	0.915	0.896	0.949	0.829	0.881
A- 1691	1578.4	1648.2	712.613	714.619	478.554	270623	1	1	Unidentified														0.0882	1.074	1.07178	1.3	1.179	1.038	0.861	0.967	1.327	1.206	1.136	2.03833	1.006	0.701	1.219	0.751	0.935	0.721	5.93957	1.484	1.075	1.082	7.66905	0.758	0.939	1.201	1.002
A- 1692	1578.4	1648.2	500.18	502.186	266.121	170049	1	1	Tier 3 one-reaction											0	2	74	0	0.846	0.578	1.102	1.409	1.109	0.745	0.976	0.982	1.072	0.965	0.687	0.905	0.872	0.94	0.639	1.065	0.768	0.719	1.269	0.945	1.105	1.059	0.835	0.748	1.05	0.936
A- 1693	1578.7	1648.5	500.513	502.521	266.454	137196	1	1	Unidentified														0	0.988	0.749	0.804	1.232	0.849	0.943	0.897	1.177	1.111	0.885	0.653	1.169	0.9	1.124	0.863	0.754	0.904	0.58	0.956	1.056	1.15	1.091	0.935	1.035	1.379	1.191
A- 1694	1579.3	1649.1	620.74	622.747	386.682	7.51751e+06	1	1	Unidentified														0	0.732	0.633	0.567	0.575	0.562	0.631	0.513	0.651	0.509	0.526	0.643	0.562	0.499	0.631	0.633	0.587	0.66	0.75	0.72	0.691	0.618	0.852	0.876	0.765	0.713	0.881
A- 1695	1579.3	1649.1	603.168	607.181	136.058	9.877e+06	1	2	Tier 2					APA00413000	Isomer 1 of 3,4-Dihydroxystyrene - 2 tags	9.6	190.9		Plants				0	0.72	0.578	0.616	0.609	0.587	0.638	0.493	0.626	0.514	0.554	0.646	0.588	0.546	0.712	0.661	0.58	0.686	0.747	0.774	0.704	0.646	0.82	0.871	0.765	0.674	0.882
A- 1696	1579.4	1649.2	620.238	622.244	386.18	1.13705e+07	1	1	Tier 3 one-reaction											0	16	293	0	0.654	0.586	0.56	0.517	0.523	0.603	0.492	0.603	0.448	0.505	0.587	0.582	0.485	0.661	0.576	0.553	0.608	0.714	0.723	0.613	0.591	0.808	0.789	0.732	0.648	0.795
A- 1697	1580	1649.8	467.077	469.082	233.018	62511.3	1	1	Tier 3 one-reaction											0	2	116	0.1765	1.941	3.27	1.717	1.852	2.323	1.877	1.2695	1.208	1.836	1.2695	2.277	1.939	1.567	1.639	2.05	2.201	1.366	1.302	1.53	1.526	1.6	1.906	1.943	1.924	1.358	1.603
A- 1698	1580	1649.8	535.27	537.278	301.212	95817.6	1	1	Tier 3 one-reaction											0	1	20	0.0147	0.65	0.402	0.832	2.907	0.41	0.13397	0.188	1.682	1.286	2.005	0.262	0.671	1.084	0.63	0.989	0.759	0.33	0.278	1.867	1.004	2.699	0.369	0.266	0.272	0.37	0.48
A- 1700	1580.3	1650.1	938.895	940.903	704.837	2.35088e+06	1	1	Unidentified														0	0.754	0.561	0.649	0.617	0.531	0.653	0.54	0.639	0.451	0.589	0.637	0.646	0.528	0.762	0.666	0.61	0.693	0.775	0.749	0.761	0.621	0.877	0.894	0.754	0.704	0.891
A- 1701	1580.6	1650.3	402.043	404.05	167.985	85638	1	1	Tier 3 only two-reaction											0	0	58	0	2.223	2.45	1.48	2.279	1.653	1.191	1.955	1.097	2.683	2.151	1.231	2.071	1.088	1.128	1.367	1.555	1.155	0.963	1.674	2.6	1.046	2.564	1.787	0.921	0.875	1.575
A- 1703	1581.3	1651.1	302.108	304.115	68.0492	151942	1	1	Unidentified														0	0.628	0.674	0.589	0.567	0.521	0.699	0.528	0.693	0.462	0.475	0.551	0.668	0.428	0.698	0.597	0.584	0.592	0.68	0.757	0.746	0.695	0.914	0.793	0.778	0.622	0.868
A- 1704	1581.3	1651.1	890.984	892.997	656.926	125873	1	1	Tier 3 only two-reaction											0	0	1	0.5294	0.890845	0.56	1.60394	0.689	0.701	0.667	0.603	0.681	0.59	0.93812	0.738238	0.722	0.738238	0.712643	0.637	0.459	0.59735	0.908	1.496	0.485	0.738238	0.867	0.738238	0.738238	0.643	0.738238
A- 1706	1581.9	1651.7	603.274	607.289	136.165	180321	1	2	Unidentified														0	0.693	0.505	0.56	0.534	0.571	0.576	0.48	0.58	0.488	0.53	0.663	0.55	0.517	0.659	0.571	0.523	0.644	0.723	0.714	0.631	0.614	0.749	0.817	0.688	0.691	0.911
A- 1707	1582	1651.8	661.219	665.232	194.109	141357	1	2	Tier 3 only two-reaction											0	0	45	0.0441	0.775	0.37124	0.634	0.697	0.83	0.677	0.346	0.532	0.58	0.549	1.135	0.697	0.649	0.807	0.825	0.443	0.625	0.956	0.937	0.632839	0.649	1.132	0.727	1.002	0.37124	0.833
A- 1708	1582.2	1652	497.227	499.234	526.338	90006.9	2	2	Tier 3 one-reaction											0	2	224	0	0.689	0.579	0.64	0.48	0.609	0.72	0.462	0.641	0.481	0.623	0.731	0.483	0.589	0.692	0.705	0.512	0.497	0.79	0.816	0.72	0.805	0.863	0.889	0.56	0.751	0.674
A- 1711	1582.6	1652.4	486.208	488.214	504.299	65562.9	2	2	Tier 3 one-reaction											0	1	184	0	0.865	0.745	0.497	0.535	0.416	0.637	0.436	0.498	0.455	0.419	0.6	0.781	0.529	0.59	0.775	0.45	0.695	1.016	0.775	0.665	0.622	0.674	0.656	0.937	0.626	0.863
A- 1712	1582.6	1652.4	479.199	481.206	245.141	112020	1	1	Tier 3 one-reaction											0	1	74	0	0.949	0.716	0.616	0.603	0.483	0.582	0.371	0.851	0.449	0.57	0.537	0.641	0.489	0.612	0.841	0.59	0.698	0.728	0.794	0.703	0.518	0.88	0.801	0.958	0.699	0.756
A- 1714	1582.8	1652.5	437.138	439.145	203.08	102162	1	1	Tier 3 one-reaction											0	36	575	0	0.78	0.689	0.778	0.861	0.699	0.752	0.633	0.766	0.814	0.863	0.708	0.881	0.669	0.718	0.663	0.779	0.748	0.608	0.821	0.919	0.628	0.748	0.762	0.568	0.82	0.668
A- 1720	1583.9	1653.7	303.082	305.088	138.047	1.13764e+06	2	2	Tier 3 one-reaction											0	3	85	0	0.627	0.436	0.433	0.439	0.409	0.642	0.408	0.381	0.367	0.465	0.573	0.581	0.588	0.574	0.49	0.464	0.493	0.708	0.445	0.444	0.532	0.714	0.816	0.63	0.484	0.887
A- 1721	1584	1653.8	486.207	488.213	252.149	66702	1	1	Tier 3 one-reaction											0	6	133	0	0.865	0.745	0.497	0.535	0.416	0.637	0.436	0.498	0.455	0.419	0.6	0.781	0.529	0.59	0.775	0.45	0.695	1.016	0.775	0.665	0.622	0.674	0.656	0.937	0.626	0.863
A- 1722	1584.1	1653.9	302.084	304.091	136.052	1.33526e+07	2	2	Tier 2					APA00413000	3,4-Dihydroxystyrene - 2 tags	0.04	186.1		Plants				0	0.753	0.704	0.639	0.669	0.443	0.607	0.539	0.701	0.391	0.456	0.587	0.638	0.49	0.648	0.629	0.618	0.56	0.795	0.758	0.784	0.531	0.91	0.772	0.711	0.605	0.787
A- 1723	1584.3	1654.1	633.812	635.817	399.754	171830	1	1	Unidentified														0.3382	0.663	0.584	0.781	0.744	0.34194	0.789	0.55	0.521	0.512	0.65	0.72	0.564	0.632	0.908	0.689	0.741	0.561	0.712	0.787	0.649	0.34194	0.849	0.994	0.34194	0.627	0.725556
A- 1724	1584.4	1654.2	369.104	371.111	135.046	902069	1	1	Tier 3 only two-reaction											0	0	43	0	0.736	0.7	0.566	0.528	0.554	0.646	0.458	0.635	0.462	0.476	0.621	0.549	0.518	0.721	0.596	0.533	0.678	0.798	0.817	0.665	0.667	0.94	0.986	0.73	0.8	0.98
A- 1725	1584.4	1654.2	479.199	481.205	490.28	142095	2	2	Tier 3 one-reaction											0	9	181	0	0.949	0.716	0.616	0.603	0.483	0.582	0.371	0.851	0.449	0.57	0.537	0.641	0.489	0.612	0.841	0.59	0.698	0.728	0.794	0.703	0.518	0.88	0.801	0.958	0.699	0.756
A- 1726	1584.5	1654.3	497.227	499.233	263.169	104542	1	1	Tier 2					AXA00959000	Nortriptyline	2.81	33.6						0	0.689	0.579	0.64	0.48	0.609	0.72	0.462	0.641	0.481	0.623	0.731	0.483	0.589	0.692	0.705	0.512	0.497	0.79	0.816	0.72	0.805	0.863	0.889	0.56	0.751	0.674
A- 1728	1584.7	1654.5	633.812	635.818	799.507	202163	2	2	Tier 3 zero-reaction											2	100	1092	0.3382	0.663	0.584	0.781	0.744	0.34194	0.789	0.55	0.521	0.512	0.65	0.72	0.564	0.632	0.908	0.689	0.741	0.561	0.712	0.787	0.649	0.34194	0.849	0.994	0.34194	0.627	0.725556
A- 1729	1584.8	1654.6	633.31	635.316	399.251	170891	1	1	Tier 3 one-reaction											0	4	173	0.3382	0.783	0.447	0.631	0.623	0.72912	0.442	0.72912	0.696	0.468	0.494	0.638	0.584	0.427	0.63	0.609	0.501	0.54	0.669	0.774	0.655	2.08894	0.879	0.874	0.911	0.616	2.32278
A- 1730	1584.8	1654.6	511.242	513.25	554.367	53366.7	2	2	Tier 3 one-reaction											0	3	128	0.0588	0.693	0.465	0.756	0.58	0.386	0.36935	0.36935	0.499623	0.339	0.512	0.571	0.384	0.573	0.901	0.627	0.611	0.761	0.81	1.089	0.598	0.651	0.616	1.337	0.735	0.537	0.715
A- 1733	1585.1	1654.9	603.316	607.331	136.207	140075	1	2	Unidentified														0.1765	0.669	0.571	0.49	0.518	0.553	0.646625	0.646625	0.526	0.457	0.526	0.592	0.509	0.421	0.688	0.614	0.47163	0.581	0.62	0.675	0.568	0.56	0.646625	0.847	0.628	0.586	0.883
A- 1734	1585.3	1655.1	497.728	499.734	263.67	50239.4	1	1	Unidentified														0	1.189	0.726	0.472	1.053	0.688	0.58	0.404	0.887	0.848	0.549	1.012	0.694	0.852	0.721	0.647	0.593	0.95	0.577	0.879	0.65	0.531	1.039	1.259	0.508	0.838	0.853
A- 1735	1585.3	1655.1	603.289	607.304	136.179	182010	1	2	Unidentified														0.0147	0.759	0.589	0.476	0.494	0.52	0.651	0.50772	0.584	0.413	0.495	0.549	0.478	0.544	0.685	0.643	0.502	0.646	0.712	0.683	0.636	0.583	0.797	0.865	0.781	0.607	0.9
A- 1736	1585.6	1655.3	603.141	607.154	136.031	4.98112e+06	1	2	Tier 3 one-reaction											0	4	101	0.1912	0.615	0.615327	0.553	0.488	0.555	9.999	0.487	0.492	0.492	0.524	0.614	0.551	0.53	0.658	9.999	0.541	0.624	0.669	0.624	0.638	9.999	0.735	9.999	0.659	0.637	9.999
A- 1737	1585.8	1655.6	456.185	458.193	222.127	256595	1	1	Tier 3 one-reaction											0	2	106	0.0147	1.046	0.815	1.207	0.997	0.838	0.771	0.828	0.914	0.923	1.182	0.613	0.861	1.047	0.739	0.933	0.86	0.848	0.708	1.094	1.105	0.971	1.084	0.798	0.532	0.773	0.872
A- 1738	1586	1655.8	929.364	933.374	462.255	51384	1	2	Tier 3 one-reaction											0	1	111	0.0588	0.649	0.585	0.647983	0.441	0.504	0.646	0.44425	0.448	0.366	0.405	0.583	0.562	0.478	0.772	0.631	0.613	0.536	0.613	0.755	0.639	0.586	0.645	1.448	0.78	0.752	0.707
A- 1740	1587.2	1657	483.177	485.185	498.238	53815.3	2	2	Tier 3 one-reaction											0	5	237	0	0.979	0.562	0.891	0.648	0.729	0.924	0.891	0.945	0.764	0.529	0.656	0.764	0.61	0.764	0.666	0.785	0.771	0.784	0.821	0.754	0.986	0.695	0.975	0.751	0.611	0.992
A- 1741	1587.9	1657.7	497.729	499.736	527.341	50486.3	2	2	Tier 3 one-reaction											0	12	433	0	1.189	0.726	0.472	1.053	0.688	0.58	0.404	0.887	0.848	0.549	1.012	0.694	0.852	0.721	0.647	0.593	0.95	0.577	0.879	0.65	0.531	1.039	1.259	0.508	0.838	0.853
A- 1742	1588	1657.8	540.231	542.238	306.173	70913.5	1	1	Tier 3 one-reaction											0	3	41	0.2353	0.773	0.744	0.551	0.567	0.513	0.312813	0.593	0.687	0.524	0.680902	0.38	0.499	0.468	0.636	0.822	0.565	0.844	0.688	0.558	0.499	0.709	0.686	1.065	0.572	0.667	0.680902
A- 1743	1588	1657.8	622.905	624.913	777.694	172612	2	2	Tier 3 only two-reaction											0	0	52	0.0147	0.886	0.755	0.782	1.301	0.78	0.759	0.51	0.677	1.022	0.826	0.498	0.894	0.784	0.636	1.006	0.91	0.795	0.801	0.715	1.45	0.803	0.865	0.375	0.597	0.628	0.552
A- 1744	1588.1	1657.9	622.404	624.411	776.691	289227	2	2	Tier 1	HMDB01918	Thyroxine	3.67	6.5										0	0.743	0.903	0.856	1.07	0.852	0.562	0.599	0.592	1.018	0.794	0.352	0.79	0.701	0.646	0.735	0.829	0.636	0.591	0.635	1.105	0.793	0.794	0.373	0.473	0.544	0.613
A- 1745	1588.5	1658.3	454.164	456.171	220.105	161119	1	1	Tier 3 zero-reaction											1	13	367	0	1.998	1.921	2.025	2.642	2.069	1.853	1.845	2.418	2.124	2.288	1.609	2.066	1.885	2.111	1.525	2.394	1.878	1.797	2.449	2.58	1.78	2.148	1.977	1.634	2.355	1.884
A- 1746	1588.7	1658.5	306.063	308.069	144.01	7.1427e+06	2	2	Tier 3 one-reaction											0	2	60	0	0.748	0.693	0.881	0.78	0.719	0.888	0.856	0.829	0.755	0.636	0.638	0.973	0.7	0.745	0.755	0.799	0.794	0.884	1.102	0.919	1.057	0.771	0.822	0.799	0.861	0.889
A- 1747	1588.8	1658.6	479.7	481.707	245.642	69464.7	1	1	Unidentified														0	0.802	0.518	0.535	0.692	0.604	0.781	0.636	0.618	0.507	0.601	0.703	0.61	0.557	0.682	0.781	0.521	0.716	0.796	0.693	0.635	0.596	0.701	0.739	0.515	0.787	0.749
A- 1748	1588.9	1658.7	501.202	503.21	534.287	42965.3	2	2	Tier 3 one-reaction											0	3	184	0.1176	0.462	0.775	0.555	0.746	0.634	1.034	0.887	0.977064	0.891	0.67	0.496	0.867	0.690719	0.806	0.64	0.688	0.678	0.642	1.1124	0.505	0.829	1.453	1.625	0.865	0.87	1.042
A- 1749	1588.9	1658.7	307.061	309.068	146.006	2.55218e+06	2	2	Tier 3 only two-reaction											0	0	8	0	0.677	0.59	0.766	0.73	0.841	0.963	0.633	0.689	0.682	0.602	0.533	0.878	0.598	0.74	0.629	0.88	0.79	0.824	0.981	0.734	0.954	0.761	0.821	0.767	0.826	0.879
A- 1750	1589.2	1659	713.045	717.06	245.936	230272	1	2	Tier 3 one-reaction											0	1	11	0	1.115	0.805	1.195	0.869	1.139	1.213	1.153	0.998	0.824	0.896	0.721	1.312	0.808	1.012	1	0.899	1.026	0.924	1.472	1.174	1.572	0.871	0.924	0.959	0.968	1.1
A- 1753	1590.6	1660.4	624.716	626.722	390.657	92406.3	1	1	Unidentified														0	0.976	0.77	0.869	0.634	0.804	0.774	0.936	0.782	0.718	0.658	0.708	0.812	0.669	0.72	0.73	0.807	0.799	1.1	1.076	0.767	1.117	0.637	0.747	0.78	0.673	0.773
A- 1755	1590.8	1660.6	570.256	572.263	336.197	360404	1	1	Tier 3 one-reaction											0	2	52	0	1.529	1.225	1.796	1.648	1.484	0.82	1.049	1.541	1.293	1.588	1.263	1.253	1.244	0.915	1.056	1.234	1.321	1.343	1.72	1.529	0.379	1.015	0.782	0.86	0.388	0.675
A- 1757	1591.4	1661.2	711.287	713.294	477.229	385107	1	1	Tier 3 one-reaction											0	4	133	0	0.18	0.136	0.149	0.14	0.174	0.289	0.227	0.275	0.156	0.194	0.187	0.252	0.219	0.189	0.192	0.224	0.206	0.204	0.287	0.248	0.161	0.23	0.191	0.184	0.208	0.255
A- 1758	1591.4	1661.2	709.281	713.295	242.172	467532	1	2	Tier 3 only two-reaction											0	0	29	0.0147	0.519	0.257	0.301	0.332	0.374	0.704	0.459	0.526	0.293	0.462	0.356	0.592	0.266	0.572	0.451	0.624	0.53	0.352	0.684	0.568	0.326	0.593	0.405	0.224	0.428	0.598
A- 1759	1591.8	1661.6	695.364	697.377	461.306	146825	1	1	Tier 3 only two-reaction											0	0	38	0.0294	0.611	0.1	0.597	0.339	0.224	0.1	0.158	0.166	0.202	1.312	0.108	0.121	1.865	0.991	0.1001	0.103	0.219	0.1	0.988	0.1	0.257	0.206	0.398	0.336	0.819	0.91
A- 1763	1592.3	1662.1	344.151	346.157	220.185	96890.1	2	2	Tier 3 one-reaction											0	3	294	0.0441	0.385	0.335	0.273	0.42	0.479	0.601	0.465	0.605	0.309	0.508	0.456	0.671	0.312	0.482	0.376	0.624	0.379	0.10375	1.212	0.745	0.356	0.746	0.343	0.152	0.394	0.625
A- 1764	1592.6	1662.4	536.15	540.166	69.0411	81959.4	1	2	Tier 3 only two-reaction											0	0	1	0.0147	1.263	0.853	1.282	0.764	0.887	2.464	2.242	2.218	1.073	0.765	0.853	1.09	2.224	1.051	0.86	0.859	0.871	2.325	2.504	0.702	2.223	2.118	2.208	2.332	1.128	2.266
A- 1766	1593.1	1662.9	613.119	617.133	146.01	644393	1	2	Tier 3 only two-reaction											0	0	15	0	0.791	0.599	0.92	0.604	0.872	0.78	0.844	0.691	0.755	0.776	0.565	0.766	0.57	0.832	0.767	0.865	0.733	0.835	0.948	0.768	1.045	0.683	0.784	0.767	0.669	0.906
A- 1767	1593.2	1663	581.022	585.036	113.913	355412	1	2	Unidentified														0	2.522	2.441	2.806	3.648	2.524	2.549	2.628	3.056	3.031	3.704	2.197	3.018	2.784	3.155	2.291	2.967	2.42	2.378	3.841	3.766	1.865	2.641	2.441	1.832	2.676	2.501
A- 1768	1593.3	1663	711.05	715.066	243.941	91304.9	1	2	Tier 3 only two-reaction											0	0	3	0	0.806	0.658	0.937	0.717	0.751	0.905	0.741	0.903	0.671	0.689	0.542	0.86	0.715	0.735	0.752	0.801	0.756	0.945	1.128	0.882	1.11	0.797	0.731	0.808	0.792	0.952
A- 1769	1593.3	1663	378.069	380.077	144.011	73548.8	1	1	Tier 3 only two-reaction											0	0	11	0	0.854	0.779	0.919	0.684	0.762	1.024	0.75	0.91	0.698	0.754	0.599	0.845	0.638	0.813	0.812	0.784	0.705	0.822	0.95	0.903	1.01	0.872	0.945	0.848	0.822	0.881
A- 1770	1593.6	1663.3	611.123	615.136	144.013	1.70546e+06	1	2	Tier 3 only two-reaction											0	0	1	0	0.762	0.422	0.901	0.491	0.683	0.668	0.654	0.629	0.779	0.831	0.606	0.658	0.486	0.809	0.75	0.829	0.703	0.684	0.845	0.617	0.964	0.566	0.616	0.681	0.576	0.779
A- 1771	1595.2	1665	474.206	476.216	240.148	109785	1	1	Tier 3 one-reaction											0	1	55	0.1176	0.1	1.262	0.106	0.697	0.37	0.1001	0.211	0.456	0.299	0.129	0.969	1.147	0.1001	0.121	2.479	1.438	1.69	0.573	0.159	0.622	1.92	0.143	0.187	0.1001	0.1	1.383
A- 1773	1596.9	1666.7	583.017	587.031	115.907	113511	1	2	Unidentified														0	2.392	2.253	2.631	3.057	2.167	2.541	2.465	2.797	2.865	3.648	2.044	2.96	2.489	2.67	2.14	2.518	2.144	2.075	3.416	3.12	1.742	2.261	2.189	1.596	2.462	2.109
A- 1774	1597.4	1667.2	472.2	474.207	238.142	63502.2	1	1	Tier 3 one-reaction											0	5	126	0.0294	1.118	0.976	1.274	1.358	1.536	1.555	0.801	1.437	1.341	2.062	0.972	1.326	1.217	1.741	0.907	1.498	1.389	1.526	1.742	2.099	0.97	1.91	1.315	1.161	1.311	1.506
A- 1775	1597.6	1667.4	297.985	299.992	63.9267	867642	1	1	Unidentified														0	1.179	1.273	0.993	1.155	0.934	1.143	1.098	1.403	1.601	1.254	1.134	1.456	1.266	1.214	1.167	1.216	1.074	1.053	1.64	1.368	1.114	1.314	1.199	1.297	1.346	1.347
A- 1776	1597.7	1667.5	503.942	505.953	269.884	68764	1	1	Tier 3 only two-reaction											0	0	1	0.1912	2.16	3.868	1.61	2.018	2.124	1.892	1.75091	1.273	1.678	1.75091	1.989	2.224	1.923	2.024	1.477	1.963	1.594	1.769	1.977	1.593	1.787	1.419	2.014	1.785	1.359	1.254
A- 1777	1598.7	1668.5	714.551	716.563	480.492	299835	1	1	Tier 3 one-reaction											0	1	86	0.1324	0.716	1.809	0.827	0.1	1.879	0.624	2.854	1.743	1.33	0.1001	0.316	0.644	0.591	0.381	0.1001	0.401	0.489	0.101	0.555	0.418	3.006	0.753	0.465	2.444	0.898	0.123
A- 1778	1599	1668.8	881.41	883.42	647.352	88772.9	1	1	Tier 3 one-reaction											0	1	185	0.2941	1.01	0.657	0.738	1.288	0.921	0.547	0.746	0.979	0.913	1.217	1.186	0.867	0.893	0.751	0.694804	0.814	1.188	0.912	1.113	0.937	0.27657	1.098	0.539	0.705	0.27657	0.894
A- 1780	1599.2	1668.9	549.933	551.942	315.874	108388	1	1	Tier 3 only two-reaction											0	0	1	0	1.057	0.921	1.068	1.315	0.984	0.829	0.838	1.041	1.125	1.409	0.794	1.183	1.031	1.176	0.906	1.044	0.939	0.864	1.185	1.248	0.744	1.061	0.901	0.661	0.903	0.922
A- 1781	1599.4	1669.2	446.202	448.209	212.144	92433.5	1	1	Tier 3 only two-reaction											0	0	5	0	0.874	0.832	0.902	1.044	0.772	1.036	0.891	1.063	1.042	1.137	0.845	1.047	0.675	0.981	0.769	1.084	0.809	0.695	1.298	1.162	0.983	1.396	0.778	0.685	0.789	1.218
A- 1783	1601.6	1671.4	396.114	398.12	162.055	90481.6	1	1	Tier 3 one-reaction											0	5	141	0	1.784	1.497	1.52	2.247	1.455	1.389	1.597	1.547	1.537	1.897	1.617	1.368	1.633	1.163	1.282	2.276	1.255	1.37	1.581	1.512	1.488	1.748	1.675	1.247	1.479	1.31
A- 1784	1602.1	1671.9	470.094	472.104	236.036	55816.5	1	1	Tier 3 one-reaction											0	3	143	0.0588	3.129	3.277	4.164	1.771	2.248	0.27992	3.497	3.872	0.926	2.338	3.395	4.461	0.27992	2.084	2.475	3.576	3.785	2.995	4.436	0.35	1.109	4.103	2.654	3.691	2.858	3.813
A- 1785	1602.1	1671.9	608.182	610.189	374.123	57823.1	1	1	Tier 3 one-reaction											0	10	314	0.3235	0.62	0.1001	0.68	0.966	0.343	0.396	0.136179	1.844	0.545	0.734	0.475	0.18154	0.643	0.456	0.752	0.675	1.095	0.133871	0.201435	0.160249	0.1	0.699	0.941	0.118	0.691	0.118
A- 1786	1604.1	1673.9	531.057	533.065	296.998	188818	1	1	Tier 3 one-reaction											0	1	42	0	1.735	2.385	2.459	1.951	2.278	2.016	1.889	1.756	1.676	1.943	2.245	1.996	2.156	2.297	1.622	1.582	2.024	1.984	1.977	2.163	1.699	1.588	1.908	1.703	1.395	1.965
A- 1789	1605.6	1675.4	701.187	705.202	234.078	116615	1	2	Tier 3 one-reaction											0	12	220	0.1029	0.836	0.557	1.03	0.544	0.761	0.724	0.908	0.547	0.576	0.434	0.582	1	0.597	1.013	0.943	0.854	0.492	0.862	1.025	0.38825	0.691	0.764	0.641	0.501	0.536	0.38825
A- 1790	1605.8	1675.6	643.023	647.037	175.913	174252	1	2	Tier 3 one-reaction											0	2	13	0	1.429	1.111	0.789	1.511	1.241	2.165	1.639	2.579	1.937	1.794	1.377	1.521	2.668	1.592	1.314	1.789	1.524	1.722	2.195	1.174	1.859	3.325	2.066	2.055	2.285	1.058
A- 1792	1607.6	1677.4	729.397	731.404	495.339	254302	1	1	Tier 3 one-reaction											0	2	160	0	0.806	0.771	0.84	0.8	0.768	0.615	0.68	0.751	0.822	0.901	0.487	0.652	0.678	0.636	0.656	0.583	0.6	0.509	1.041	0.758	0.836	1.037	0.622	0.695	0.633	0.668
A- 1793	1608.9	1678.7	635.141	639.155	168.032	143957	1	2	Tier 3 only two-reaction											0	0	18	0	0.325	0.271	0.28	0.374	0.318	0.332	0.159	0.588	0.353	0.273	0.269	0.377	0.423	0.516	0.379	0.338	0.509	0.299	0.271	0.876	0.479	1.126	0.443	0.572	0.599	0.302
A- 1794	1609.3	1679.1	603.166	607.179	136.056	129328	1	2	Tier 2					APA00413000	Isomer 2 of 3,4-Dihydroxystyrene - 2 tags	6.77	160.9		Plants				0	0.721	0.604	0.639	0.679	0.603	0.605	0.531	0.653	0.531	0.599	0.651	0.585	0.551	0.734	0.658	0.569	0.714	0.767	0.832	0.7	0.659	0.784	0.886	0.79	0.712	0.872
A- 1795	1610.3	1680	868.242	870.243	634.183	160374	1	1	Tier 3 one-reaction											0	8	165	0	4.854	4.105	4.227	4.678	4.202	4.887	4.587	5.513	5.045	5.051	5.253	4.993	5.217	5.298	3.789	5.133	4.709	4.74	4.633	5.158	4.112	5.819	4.875	3.685	4.491	3.908
A- 1797	1610.9	1680.6	864.219	868.239	397.11	725800	1	2	Tier 3 one-reaction											0	4	168	0.0147	0.411	0.168263	0.267	0.29	0.263	0.158	0.212	0.284	0.237	0.267	0.178	0.234	0.231	0.374	0.173	0.253	0.265	0.161	0.256	0.24	0.26	0.3	0.187	0.252	0.247	0.264
A- 1799	1611.5	1681.2	471.099	473.106	237.041	134239	1	1	Tier 3 one-reaction											0	3	195	0	0.631	0.391	0.641	0.565	0.531	0.646	0.517	0.523	0.536	0.714	0.305	0.718	0.633	0.608	0.418	0.735	0.572	0.49	0.692	0.659	0.488	0.58	0.58	0.318	0.73	0.688
A- 1800	1611.9	1681.7	378.102	380.108	144.043	85035	1	1	Tier 3 zero-reaction											3	43	497	0	1.499	0.723	1.002	1.189	1.003	0.576	0.722	0.971	1.105	1.024	1.087	0.568	0.997	1.317	0.611	0.756	0.913	0.628	1.423	1.106	1.134	1.28	0.902	0.826	1.161	0.749
A- 1801	1612.5	1682.3	473.106	475.115	239.048	75008.5	1	1	Tier 3 one-reaction											0	28	369	0	2.95	2.132	2.787	2.635	2.562	3.193	3.431	3.176	3.959	2.833	2.208	3.302	2.458	2.833	2.828	2.296	2.699	2.877	4.131	3.651	2.345	2.769	2.283	2.665	3.176	2.897
A- 1802	1613.3	1683.1	442.207	444.214	208.149	162916	1	1	Tier 3 only two-reaction											0	0	8	0	0.773	0.53	0.577	0.803	0.608	0.748	0.623	0.762	0.666	0.787	0.606	0.734	0.659	0.761	0.587	0.868	0.675	0.612	1.031	0.862	0.693	0.993	0.564	0.527	0.667	0.876
A- 1803	1613.8	1683.6	874.212	876.212	640.154	51442.3	1	1	Tier 3 only two-reaction											0	0	140	0.1324	9.999	4.244	4.6	2.85381	4.648	9.999	4.951	4.902	3.936	5.003	4.368	4.613	9.999	9.13314	4.529	4.831	4.065	4.107	5.141	2.85381	4.052	3.078	4.323	5.076	5.308	4.646
A- 1804	1614.3	1684	374.18	376.187	140.121	55723.3	1	1	Unidentified														0	1.054	1.416	1.23	0.99	1.05	1.046	1.228	1.076	0.792	1.187	0.625	1.319	1.118	1.28	0.825	0.897	1.317	0.673	1.676	1.565	1.22	1.429	0.857	0.719	0.648	0.902
A- 1805	1615.2	1685	392.172	394.178	158.114	46982.6	1	1	Tier 3 only two-reaction											0	0	10	0	1.241	1.085	1.371	1.318	1.407	1.571	1.342	1.306	1.113	1.353	1.099	1.632	1.186	1.043	0.894	1.36	1.152	1.492	1.804	2.198	1.576	1.65	1.304	1.162	1.306	1.953
A- 1806	1615.7	1685.5	475.098	477.109	241.04	113733	1	1	Tier 3 one-reaction											0	8	187	0.0588	2.242	1.166	1.673	1.97355	2.712	1.621	1.886	2.251	2.578	1.9902	1.213	2.104	2.929	1.678	0.955	1.376	1.061	1.261	3.682	2.307	2.043	1.813	2.6	1.108	1.802	2.173
A- 1807	1618.9	1688.7	630.162	634.176	163.053	102395	1	2	Tier 3 only two-reaction											0	0	11	0	2.918	1.924	2.871	1.741	2.996	3.329	2.149	2.503	4.055	3.548	2.83	2.122	2.339	3.455	3.303	2.101	2.776	2.44	3.073	2.406	2.568	3.296	2.965	3.412	3.073	3.053
A- 1808	1619.2	1688.9	380.612	382.619	293.108	53537.2	2	2	Tier 3 one-reaction											0	1	57	0	0.948	0.898	0.633	0.502	1.301	0.85	0.761	0.732	0.547	0.58	0.889	0.613	1.048	1.004	1.128	0.77	1.178	0.756	0.847	0.9	0.599	1.051	0.875	0.469	0.783	1.209
A- 1809	1620.2	1689.9	630.452	634.46	163.343	167207	1	2	Unidentified														0	0.33	0.376	0.434	0.166	0.269	0.345	0.453	0.217	0.569	0.368	0.865	0.503	0.553	0.472	0.13	0.586	0.328	0.221	0.397	0.277	0.448	0.24	0.451	0.348	0.218	0.475
A- 1810	1621	1690.8	334.071	336.077	200.025	65156	2	2	Tier 3 one-reaction											0	3	79	0	0.531	0.326	0.875	0.928	0.306	1.393	0.533	0.523	0.518	0.803	0.321	1.419	1.219	0.345	1.054	0.498	0.545	1.172	1.248	0.434	0.949	0.98	1.742	0.487	0.996	0.852
A- 1812	1621.6	1691.4	532.278	534.285	298.22	98655.9	1	1	Tier 3 only two-reaction											0	0	2	0.0588	7.723	4.193	5.681	3.707	4.389	2.78	5.052	4.067	7.172	7.9874	9.999	7.921	4.275	3.956	4.524	4.148	3.776	3.913	5.053	4.145	3.653	4.465	4.204	4.466	7.16322	3.658
A- 1813	1622.3	1692.1	667.137	671.151	200.027	105094	1	2	Tier 3 only two-reaction											0	0	77	0.1912	0.292	0.29629	0.578	1.421	0.37	0.29629	0.29629	0.29629	0.291	1.073	0.29629	0.29629	1.888	0.287	0.29629	0.723	0.475	0.308	1.241	0.545	0.581	0.29629	1.681	0.418	1	0.446
A- 1814	1622.4	1692.2	422.036	424.046	187.978	62961.4	1	1	Tier 3 one-reaction											0	3	42	0.0147	3.478	2.417	4.55	7.647	2.908	2.478	2.613	2.544	4.598	5.341	5.63	1.88	4.272	2.587	3.379	3.674	3.178	2.172	3.542	3.359	2.758	4.407	4.648	2.376	2.664	3.321
A- 1815	1622.8	1692.6	628.159	630.161	394.101	129699	1	1	Tier 3 one-reaction											0	11	306	0.0588	0.394	0.1001	0.1001	0.1001	1.633	0.709	1.419	1.735	1.948	0.6	0.399	3.005	2.706	5.188	0.175	4.128	1.661	0.306	2.076	1.785	3.297	5.534	0.799	0.953	0.497	0.307
A- 1816	1623.2	1693	628.161	632.174	161.052	157544	1	2	Tier 3 one-reaction											0	4	141	0.0147	0.469	1.00642	0.583	0.409	0.421	0.543	0.435	0.388	0.303	0.545	0.352	0.431	0.509	0.583	0.344	0.859	0.417	0.369	0.416	0.825	0.711	1.1	0.808	0.754	0.508	0.923
A- 1817	1623.3	1693.1	530.271	532.278	296.213	157462	1	1	Tier 3 one-reaction											0	2	73	0	0.688	0.823	0.887	0.87	0.691	0.83	0.62	0.795	0.727	0.74	0.407	0.831	0.836	0.849	0.615	0.898	1.179	0.667	0.894	0.766	0.882	0.874	0.591	0.69	0.569	0.811
A- 1818	1623.5	1693.3	629.449	633.457	162.34	825326	1	2	Unidentified														0	0.441	0.672	0.585	0.369	0.322	0.523	0.612	0.215	0.601	0.655	0.923	0.635	0.788	0.536	0.239	0.794	0.464	0.244	0.292	0.579	0.638	0.456	0.646	0.499	0.281	0.707
A- 1819	1623.6	1693.3	593.921	595.931	359.863	106860	1	1	Tier 3 only two-reaction											0	0	4	0	1.997	1.802	1.779	2.543	1.72	1.95	1.623	2.231	2.165	2.97	1.632	2.32	2.222	2.183	1.626	2.153	1.926	1.792	2.542	2.442	1.146	1.838	1.384	1.344	2.073	1.804
A- 1821	1623.8	1693.5	418.048	420.055	183.989	1.98469e+06	1	1	Tier 3 one-reaction											0	1	35	0	5.973	7.799	7.793	8.067	4.676	3.545	3.278	4.118	7.312	6.62	5.679	3.974	4.313	4.955	5.595	5.271	6.049	4.566	6.051	6.13	4.44	5.983	4.695	6.68	6.38	6.051
A- 1823	1623.9	1693.6	420.042	422.05	185.983	412660	1	1	Tier 3 one-reaction											0	3	80	0	4.622	3.603	5.981	6.502	4.108	2.692	2.843	3.55	6.066	6.229	3.384	3.021	5.665	3.12	4.802	5.674	4.674	4.315	5.918	5.725	4.668	5.883	5.494	5.656	6.076	2.641
A- 1824	1624	1693.8	485.213	487.22	251.154	7.25079e+06	1	1	Tier 3 one-reaction											0	5	75	0	2.377	1.852	2.576	2.562	2.333	2.202	2	2.116	2.425	2.778	1.623	2.426	2.122	2.165	2.001	2.359	2.135	1.834	2.763	2.423	1.837	2.573	1.901	1.716	2.248	2.342
A- 1825	1624.1	1693.9	543.266	545.274	309.208	121759	1	1	Tier 3 one-reaction											0	3	84	0	2.45	2.431	2.276	2.52	2.376	2.016	2.152	2.208	2.497	2.835	1.727	2.047	2.203	2.392	2.047	2.409	2.073	2.049	3.007	3.008	1.807	2.618	2.031	1.63	2.384	2.385
A- 1826	1624.3	1694	539.258	543.266	72.1486	289567	1	2	Unidentified														0.0147	0.239	0.217	0.546	0.28	0.256	0.1001	0.353	0.242	0.315	0.329	0.593	0.255	0.258	0.342	0.277	0.337	0.217	0.341	0.142	0.432	0.228	0.166	0.367	0.376	0.473	0.236
A- 1828	1624.6	1694.4	593.158	597.171	126.048	95965.3	1	2	Tier 3 only two-reaction											0	0	2	0.0147	0.552	9.999	0.788	9.269	0.583	8.719	9.999	5.833	0.531	0.525	0.407	6.902	7.503	0.58	0.669	0.768	0.58	6.577	5.918	8.587	1.27	9.999	5.397	2.39	6.109	1.884
A- 1829	1625.1	1694.9	487.204	489.213	253.146	200776	1	1	Tier 3 one-reaction											0	1	58	0	3.321	2.972	3.552	3.794	3.348	3.531	3.303	3.512	3.184	3.468	3.127	3.349	3.347	3.528	2.91	3.289	2.899	2.837	3.897	3.27	2.88	2.941	3.168	3.08	3.144	3.478
A- 1831	1626.2	1696	314.582	316.589	161.048	51527.2	2	2	Tier 3 zero-reaction											3	14	167	0.0147	0.568	0.189	0.353259	0.541	0.231	0.57	0.491	0.281	0.361	0.373	0.193	0.624	0.517	0.311	0.405	0.942	0.57	0.325	0.446	0.923	0.562	1.606	0.794	0.918	0.514	1.5
A- 1833	1628.5	1698.3	432.01	434.017	197.952	67533.6	1	1	Tier 3 only two-reaction											0	0	11	0.1324	3.055	4.594	2.709	2.837	2.84	2.532	2.72481	2.079	2.568	2.72481	3.307	2.583	2.508	2.812	2.355	2.685	2.115	2.489	2.515	2.099	2.703	2.443	2.845	3.618	2.277	2.381
A- 1835	1630.7	1700.5	633.115	637.126	166.005	192796	1	2	Tier 3 only two-reaction											0	0	75	0.4706	0.1001	0.718	0.1001	0.284	0.1001	0.222	0.292	0.247	0.1001	0.1001	0.1001	0.376	0.486	0.1001	0.1001	0.1001	0.1001	0.435	0.409	0.271	0.1	0.584	0.283	0.1	0.325	0.1
A- 1836	1631.1	1700.9	319.042	321.048	169.967	421307	2	2	Tier 3 one-reaction											0	2	33	0.0882	0.488	0.486	0.769	0.538	0.46508	0.43	0.393	0.55	0.421	0.495	0.569	0.528	0.493	0.519	0.454	0.516744	9.999	0.598	0.567	0.65	0.519	0.755	0.711	0.586	0.648	0.764
A- 1837	1631.1	1700.9	560.249	562.256	326.191	68719.1	1	1	Tier 3 zero-reaction											1	5	169	0	1.645	1.49	1.115	1.443	0.916	1.231	1.016	1.555	1.137	1.282	1.455	1.611	1.035	1.473	1.528	1.384	1.582	1.263	1.679	1.342	1.123	1.71	1.755	1.178	1.643	1.8
A- 1839	1631.3	1701.1	892.205	894.21	658.147	80159.2	1	1	Tier 3 one-reaction											0	2	118	0.0588	0.895	0.836	0.972	0.756	0.946	0.83	0.50883	0.935	0.96	0.823	0.648	0.679	0.716	0.899	0.735	0.646	0.772	0.605	0.774	0.954	0.782	0.838	0.641	0.932	0.688	0.739
A- 1841	1634.2	1704	456.223	458.23	222.165	69465.8	1	1	Tier 3 only two-reaction											0	0	6	0	5.577	2.932	3.982	5.483	3.456	3.964	4.578	4.542	4.898	4.907	3.318	4.859	3.903	4.385	3.98	4.403	4.374	3.991	5.416	3.781	3.793	4.645	3.535	3.004	5.011	4.643
A- 1842	1634.9	1704.6	444.223	446.23	210.165	68699.8	1	1	Tier 3 only two-reaction											0	0	3	0	0.915	0.834	0.733	0.71	0.634	0.793	0.833	0.86	0.676	0.813	0.349	0.817	0.567	0.882	0.43	0.89	0.716	0.634	1.041	0.795	0.621	0.948	0.624	0.559	0.589	0.98
A- 1843	1635.1	1704.9	503.187	505.193	538.257	76177.7	2	2	Tier 3 one-reaction											0	9	171	0.0147	0.752	0.527	0.617	0.795	0.616	0.60237	0.467	0.72	0.661	0.497	0.643	0.757	0.437	0.574	0.715	0.703	0.892	0.927	1.142	0.966	0.821	0.616	0.875	1.035	0.747	1.077
A- 1845	1635.7	1705.5	496.681	498.688	262.623	60803	1	1	Unidentified														0.0147	0.815	0.519	0.582	0.509	0.48	0.2857	0.758	0.667	0.67	0.401	0.839	0.966	0.509	0.896	0.813	0.634	0.878	0.929	1.008	0.864	1.079	0.793	1.118	0.842	0.679	0.721
A- 1847	1635.8	1705.6	334.072	336.079	100.014	52681.8	1	1	Tier 3 only two-reaction											0	0	1	0	0.585	0.572	0.875	1.133	2.385	1.37	1.783	0.523	0.518	1.284	0.49	1.472	1.254	0.345	1.054	0.498	0.545	1.172	1.248	0.434	1.177	0.98	1.742	0.902	0.996	0.852
A- 1848	1636.1	1705.8	320.063	322.07	172.01	7.86362e+06	2	2	Tier 3 only two-reaction											0	0	7	0	0.655	0.519	0.543	0.501	0.509	0.808	0.568	0.644	0.504	0.486	0.603	0.557	0.465	0.624	0.608	0.545	0.741	0.726	0.787	0.654	0.613	0.767	0.92	0.751	0.694	0.988
A- 1849	1636.2	1705.9	319.065	321.072	170.013	2.16685e+07	2	2	Tier 3 one-reaction											0	2	49	0	0.701	0.492	0.605	0.538	0.507	0.625	0.543	0.713	0.462	0.51	0.64	0.577	0.57	0.641	0.635	0.587	0.607	0.8	0.807	0.772	0.781	1.003	0.839	0.666	0.576	1
A- 1850	1636.3	1706.1	814.645	816.657	580.587	64041.5	1	1	Tier 3 only two-reaction											0	0	33	0.5294	3.76239	4.389	5.13652	3.488	0.73104	4.65	9.999	4.93407	4.287	2.90099	1.69085	3.49206	4.81	4.362	4.867	5.79722	3.115	0.73104	3.897	4.014	4.159	4.566	9.999	4.963	4.28	5.668
A- 1851	1637.5	1707.3	637.295	641.31	170.186	159056	1	2	Unidentified														0.0588	0.735	0.575	0.519	0.637	0.595	0.637	0.496	0.681	0.538	0.604	0.657	0.618	0.441	0.587	0.564	0.591	0.668	0.722	0.752	0.6	0.655	0.934	0.866	0.782	0.694	0.827
A- 1852	1637.5	1707.3	637.099	641.112	169.99	4.63434e+06	1	2	Tier 3 one-reaction											0	9	108	0	0.631	0.588	0.492	0.497	0.45	0.569	0.416	0.527	0.431	0.447	0.575	0.504	0.424	0.603	0.535	0.484	0.587	0.617	0.615	0.592	0.543	0.677	0.71	0.626	0.548	0.705
A- 1853	1637.6	1707.3	790.586	794.607	323.477	187979	1	2	Unidentified														0.3529	0.661	0.16726	0.16726	0.16726	1.02582	0.145	0.139	6.91707	0.698	0.523	0.16726	0.702	0.752462	0.16726	0.609448	1.131	0.609	0.560095	0.258	0.628	0.761	0.315	0.552	0.806	0.635	0.646
A- 1854	1637.6	1707.3	551.924	555.933	84.815	93732.9	1	2	Unidentified														0.1765	3.42	4.126	3.615	4.726	3.399	4.277	3.719	3.7	4.149	4.711	2.71	4.009	3.49	4.456	3.436	3.576	2.943	3.16	4.31	4.53	4.664	4.029	3.586	2.416	3.438	3.86
A- 1855	1637.6	1707.4	890.203	892.206	656.144	61518.4	1	1	Tier 3 one-reaction											0	2	141	0.2794	0.868	0.798	0.711	0.89862	0.51	0.559	0.866147	0.89862	0.646	0.554	0.877	0.608578	0.89862	0.873	0.896	0.754	0.688	0.866147	2.70291	0.506	1.089	1.206	1.52565	0.736	0.866147	1.081
A- 1856	1638.1	1707.9	785.059	789.073	317.95	219387	1	2	Tier 3 only two-reaction											0	0	21	0	0.556	0.532	0.518	0.558	0.493	0.542	0.415	0.514	0.434	0.473	0.671	0.472	0.513	0.608	0.556	0.532	0.652	0.726	0.78	0.532	0.619	0.728	0.898	0.705	0.612	0.707
A- 1858	1638.5	1708.2	794.607	798.614	327.497	120112	1	2	Unidentified														0.25	0.845	1.817	0.69001	1.657	0.587	1.515	3.199	0.642587	0.697	1.662	2.062	3.208	1.59	1.423	1.804	2.506	1.23884	2.277	1.532	3.769	2.814	2.5	2.406	2.741	1.56961	2.021
A- 1859	1638.7	1708.5	549.934	551.943	315.875	142928	1	1	Tier 3 only two-reaction											0	0	1	0	1.347	1.142	1.369	1.457	1.251	1.239	1.168	1.349	1.348	1.773	1.059	1.383	1.111	1.458	1.172	1.356	1.273	1.156	1.39	1.561	0.958	1.357	1.121	0.914	1.428	1.013
A- 1860	1638.7	1708.5	431.387	433.393	197.328	92094.9	1	1	Unidentified														0	3.408	6.152	5.235	4.466	4.309	3.724	3.727	4.02	4.356	4.797	4.812	4.55	3.864	3.93	3.638	4.717	4.122	4.374	3.783	4.047	3.456	3.829	3.491	4.228	3.263	3.474
A- 1862	1639.6	1709.4	496.18	498.187	524.242	75868	2	2	Tier 3 one-reaction											0	3	160	0	0.833	0.556	0.639	0.509	0.527	0.64	0.55	0.624	0.568	0.589	0.607	0.694	0.658	0.719	0.803	0.622	0.613	0.794	0.723	0.71	0.666	0.862	0.81	0.992	0.624	0.814
A- 1863	1639.7	1709.5	789.621	793.632	322.512	186312	1	2	Unidentified														0.0588	0.898	0.561	0.921	0.331	0.236	9.999	1.228	0.331	1.865	0.333	0.408	0.114	0.788	0.408	0.327	0.728	0.194	0.138	0.591	0.758	2.044	0.129	0.777	0.558	0.165	0.795
A- 1864	1639.9	1709.7	403.066	405.073	169.007	1.97696e+06	1	1	Tier 3 only two-reaction											0	0	16	0	0.757	0.575	0.539	0.591	0.548	0.652	0.52	0.633	0.486	0.555	0.692	0.612	0.535	0.694	0.652	0.578	0.669	0.748	0.775	0.707	0.688	0.868	0.875	0.771	0.761	0.848
A- 1866	1640.9	1710.6	405.059	407.069	171.001	695285	1	1	Tier 3 zero-reaction											1	1	26	0	0.583	0.432	0.47	0.476	0.425	0.512	0.372	0.515	0.379	0.36	0.477	0.437	0.392	0.508	0.498	0.461	0.52	0.58	0.606	0.489	0.53	0.706	0.696	0.579	0.54	0.687
A- 1867	1641.2	1710.9	581.021	585.035	113.912	102330	1	2	Tier 3 only two-reaction											0	0	1	0	2.358	2.391	2.823	3.101	2.692	1.714	2.948	3.132	3.557	3.68	1.969	2.727	2.825	3.51	2.415	3.172	2.438	2.564	4.063	3.777	1.868	2.685	2.391	1.872	2.784	2.371
A- 1868	1643.5	1713.2	637.28	641.295	170.171	200478	1	2	Unidentified														0.0588	0.872	0.575	0.541	0.577	0.49	0.662	0.502	0.647	0.41104	0.487	0.74	0.572	0.486	0.642	0.638	0.555	0.62	0.8	0.748	0.655	0.647	0.923	0.824	0.814	0.669	0.848
A- 1869	1644.9	1714.6	416.031	418.037	181.973	73714.4	1	1	Tier 3 zero-reaction											1	1	25	0.0147	4.461	3.086	3.988	5.164	4.397	3.756	3.607	4.097	3.679	9.999	2.867	5.456	5.818	5.547	4.004	4.072	4.092	4.473	4.696	5.484	3.46	4.638	4.201	2.298	5.439	4.175
A- 1870	1645.9	1715.7	446.04	448.05	211.982	85257.9	1	1	Tier 3 one-reaction											0	1	45	0	3.68	3.778	4.173	5.028	4.03	4.144	3.968	3.903	4.244	5.755	3.389	4.275	3.981	4.245	3.184	3.971	3.715	2.747	3.878	5.702	3.61	5.305	3.168	3.615	4.199	4.149
A- 1871	1646.1	1715.9	364.099	366.106	260.082	146560	2	2	Tier 3 one-reaction											0	25	364	0	0.666	0.486	0.696	0.437	0.553	0.627	0.466	0.438	0.439	0.256	0.395	0.564	0.558	0.657	0.576	0.393	0.574	0.772	0.651	0.539	0.839	0.545	0.635	0.759	0.431	0.731
A- 1872	1646.3	1716.1	725.183	727.192	491.125	58412.2	1	1	Tier 3 one-reaction											0	5	252	0.1324	1.461	1.827	1.863	3.082	2.604	1.37176	1.837	2.048	2.61973	2.04965	1.276	1.463	0.87296	1.28513	0.91557	1.047	1.44107	0.664	1.829	1.608	1.801	1.703	1.276	1.291	2.032	1.822
A- 1873	1646.5	1716.3	405.673	407.68	343.229	52005.2	2	2	Tier 3 only two-reaction											0	0	117	0	1.694	1.555	1.44	1.151	1.298	0.819	0.963	1.462	1.367	1.04	0.48	1.011	1.218	1.391	0.841	0.688	1.052	0.75	1.107	0.9	0.866	0.993	1.077	1.265	1.132	1.37
A- 1874	1646.9	1716.6	448.036	450.045	213.977	65245.4	1	1	Tier 3 one-reaction											0	2	61	0	2.69	3.286	3.488	3.754	2.8	2.951	3.632	3.79	3.348	3.678	2.277	4.036	2.877	2.621	2.559	3.379	2.609	2.888	3.677	3.418	2.872	3.691	2.613	2.812	3.217	4.262
A- 1875	1648.4	1718.2	639.123	643.137	172.014	389886	1	2	Tier 3 zero-reaction											2	7	194	0	0.919	0.607	0.63	0.598	0.646	0.632	0.517	0.73	0.485	0.573	0.639	0.587	0.575	0.662	0.755	0.675	0.668	0.754	0.815	0.725	0.808	0.889	0.964	0.827	0.712	0.9
A- 1877	1650.2	1720	710.525	712.533	476.466	83679.7	1	1	Tier 3 only two-reaction											0	0	11	0.2794	1.727	1.445	1.712	1.942	0.964	6.97005	0.784	2.041	2.253	0.88555	1.889	4.648	1.936	2.788	1.371	2.935	2.623	0.553	1.957	1.413	0.704	3.329	1.99	2.3	6.206	1.047
A- 1878	1650.6	1720.3	637.126	641.14	170.017	825510	1	2	Tier 3 zero-reaction											1	1	17	0	0.71	0.622	0.592	0.637	0.591	0.655	0.534	0.645	0.512	0.526	0.649	0.672	0.632	0.708	0.679	0.606	0.759	0.774	0.864	0.707	0.713	0.87	0.919	0.825	0.757	0.88
A- 1879	1651.2	1721	551.927	553.938	317.869	167188	1	1	Tier 3 only two-reaction											0	0	4	0.1324	1.11	1.033	1.163	1.519	1.19	1.242	1.039	1.159	1.294	1.52	0.871	1.256	1.189	1.275	1.023	1.28	1.004	0.933	1.405	1.382	1.176	1.259	1.075	0.883	1.155	1.17
A- 1880	1651.7	1721.4	485.957	487.964	251.898	64187.8	1	1	Tier 3 only two-reaction											0	0	7	0.0147	1.084	0.763	1.212	1.115	1.248	1.119	1.25	1.17	1.251	0.802	0.678	1.127	0.938	1.367	0.549	1.163	1.054	0.669	1.243	1.074	0.867	1.299	0.931	0.876	1.686	1.006
A- 1881	1653.5	1723.3	563.029	565.037	328.971	153696	1	1	Tier 3 one-reaction											0	2	37	0	2.475	2.652	2.117	2.607	2.426	2.589	2.41	2.452	2.581	2.687	2.581	2.411	2.388	2.53	2.092	2.415	2.341	2.484	2.082	2.712	2.151	2.055	2.157	1.971	2.034	2.327
A- 1882	1654.9	1724.6	454.243	456.25	220.185	203756	1	1	Tier 3 only two-reaction											0	0	4	0	1.643	1.161	1.572	1.779	1.714	1.657	1.221	1.653	1.536	2.001	1.22	1.884	1.439	1.604	1.367	1.359	1.54	1.193	1.783	1.521	1.268	1.899	1.349	1.159	1.494	1.686
A- 1883	1658.8	1728.5	536.229	538.236	302.171	148141	1	1	Tier 3 one-reaction											0	7	107	0.0735	1.603	1.269	1.719	1.757	1.493	3.103	1.313	1.549	1.524	1.729	0.921	1.407	1.192	1.506	1.135	1.421	1.379	1.119	1.762	1.364	1.73851	1.678	1.253	1.072	1.631	2.55
A- 1884	1659.2	1729	618.152	622.165	151.042	67592.5	1	2	Tier 3 one-reaction											0	2	42	0.4412	0.982	5.23108	1.095	1.10926	0.662	0.33708	1.44311	0.33708	0.705	0.658	0.382	2.88784	1.84966	0.581	0.714	0.355	0.447	0.33708	0.33708	0.971738	1.204	1.37646	0.934607	0.995948	0.969587	0.659
A- 1891	1664.1	1733.9	447.695	449.702	213.636	226627	1	1	Unidentified														0	0.454	0.26	0.403	0.42	0.415	0.225	0.26	0.302	0.381	0.471	0.227	0.443	0.257	0.522	0.319	0.32	0.278	0.18	0.31	0.277	0.413	0.639	0.273	0.48	0.428	0.504
A- 1892	1664.3	1734	755.411	757.418	521.353	205360	1	1	Tier 3 zero-reaction											2	40	384	0	0.981	0.576	0.838	0.839	0.965	0.82	0.735	0.768	1.182	0.929	0.8	0.952	0.836	0.891	0.87	0.985	0.843	0.7	1.092	1.091	0.687	0.796	0.619	0.627	0.64	0.679
A- 1893	1664.8	1734.6	550.169	554.181	83.0596	61336.6	1	2	Tier 3 only two-reaction											0	0	1	0.0588	1.596	0.854	1.304	0.707	1.44	1.207	1.419	1.281	0.842	0.91	1.224	0.983	1.001	0.937	1.017	0.65	0.997	1.106	1.04	1.141	0.623933	0.869	0.852	0.85	0.662	0.93915
A- 1894	1664.8	1734.6	452.009	454.018	217.951	48810.5	1	1	Tier 3 one-reaction											0	1	40	0	3.67	2.594	2.068	3.705	4.459	2.197	2.201	2.38	3.241	2.596	1.63	2.733	2.627	3.398	2.266	2.854	2.746	2.468	2.723	3.034	3.704	3.116	2.183	1.159	4.106	2.292
A- 1896	1665.5	1735.2	447.192	449.199	213.134	580489	1	1	Tier 3 only two-reaction											0	0	21	0	0.383	0.301	0.48	0.338	0.362	0.196	0.272	0.314	0.31	0.476	0.224	0.389	0.328	0.266	0.189	0.265	0.261	0.212	0.306	0.314	0.363	0.604	0.298	0.473	0.341	0.328
A- 1897	1667.1	1736.9	880.478	882.491	646.42	54659.3	1	1	Tier 3 one-reaction											0	4	175	0.1324	3.422	3.406	3.434	3.599	0.921	4.522	2.012	0.659	0.569	2.829	3.491	3.872	3.984	3.113	3.71	3.242	3.511	3.632	4.439	3.883	1.972	3.055	3.931	0.408	3.788	1.981
A- 1898	1667.2	1737	633.115	637.126	166.005	186136	1	2	Tier 3 only two-reaction											0	0	75	0.4412	0.13863	1.633	0.13863	0.871	0.13863	0.392	0.65	0.675	0.13863	0.13863	0.13863	0.76	0.429	0.13863	0.13863	0.13863	0.13863	0.432	0.492	0.533	0.45	0.551	0.446	0.704	0.506	0.221
A- 1899	1667.6	1737.4	406.189	408.195	172.13	152507	1	1	Tier 3 only two-reaction											0	0	14	0	1.857	1.533	2.17	2.265	1.897	1.978	1.612	1.807	1.998	1.553	1.621	1.966	1.465	1.922	1.407	1.923	1.642	1.409	1.916	1.904	1.6	2.283	1.684	1.307	2.181	1.9
A- 1906	1671.2	1741	447.192	449.199	426.267	581483	2	2	Tier 3 only two-reaction											0	0	30	0	0.383	0.301	0.48	0.338	0.362	0.196	0.272	0.314	0.31	0.476	0.224	0.389	0.328	0.266	0.189	0.265	0.261	0.212	0.306	0.314	0.363	0.604	0.298	0.473	0.341	0.328
A- 1907	1671.2	1741	496.217	498.224	262.159	360175	1	1	Tier 3 one-reaction											0	2	124	0	0.785	0.748	0.923	0.72	0.623	0.719	0.708	0.557	0.642	0.801	0.471	0.722	0.634	0.592	0.578	0.627	0.69	0.515	0.836	0.812	0.618	0.749	0.469	0.466	0.66	0.785
A- 1908	1671.5	1741.3	484.217	486.224	250.159	514607	1	1	Tier 3 one-reaction											0	1	108	0	0.841	0.871	1.287	0.804	0.831	0.729	0.91	0.744	0.719	0.977	0.469	0.901	0.828	0.673	0.811	0.715	0.866	0.644	1.025	0.95	0.712	1.045	0.523	0.537	0.585	0.702
A- 1909	1671.6	1741.4	372.091	374.098	138.032	145278	1	1	Tier 3 zero-reaction											4	19	379	0	0.848	0.6	1.031	0.648	0.711	0.718	0.547	0.518	0.554	0.755	0.427	0.72	0.638	0.668	0.655	0.54	0.627	0.42	0.887	0.824	0.516	0.716	0.397	0.399	0.544	0.616
A- 1910	1672.7	1742.5	584.344	586.351	350.286	189408	1	1	Tier 3 one-reaction											0	9	384	0	1.216	1.171	1.262	1.479	1.206	1.176	1.09	1.387	1.63	1.485	1.183	1.384	1.262	1.384	1.122	1.156	1.1	1.098	1.406	1.569	1.29	1.392	1.195	1.076	1.231	1.229
A- 1912	1673.2	1743	441.12	443.124	207.061	66400.7	1	1	Tier 3 only two-reaction											0	0	3	0.1471	2.852	3.441	2.665	5.335	2.098	4.072	3.14732	3.316	3.933	1.39387	3.771	5.989	5.398	3.377	2.8301	2.832	4.194	4.177	3.831	3.524	3.696	2.87	3.622	3.243	0.18	3.516
A- 1913	1673.4	1743.1	499.12	503.134	32.011	511313	1	2	Unidentified														0	0.746	0.46	0.416	0.703	0.625	1.162	0.727	1.183	0.966	1.051	0.564	0.659	1.304	0.749	0.529	0.838	0.646	0.827	1.099	0.472	1.111	1.519	0.846	1.05	1.153	0.639
A- 1915	1673.9	1743.7	557.144	561.157	90.0347	339128	1	2	Tier 3 only two-reaction											0	0	5	0	1.009	0.872	0.963	1.212	0.988	0.711	0.914	1.159	1.039	1.054	0.767	1.006	0.818	1.061	0.668	0.873	0.761	0.685	1.122	1.02	1.007	1.422	0.703	0.888	1.02	1.036
A- 1916	1674.4	1744.1	557.645	561.659	90.5359	215134	1	2	Unidentified														0	1.016	0.92	1.02	1.212	0.976	0.847	1.101	1.238	1.029	1.066	0.756	0.955	0.923	1.198	0.907	0.815	0.84	0.769	1.22	1.137	1.02	1.402	0.847	0.969	1.219	1.046
A- 1918	1675.3	1745.1	319.066	321.072	170.015	60565.8	2	2	Tier 3 one-reaction											0	1	45	0	0.714	0.693	0.549	0.691	0.498	0.732	0.532	0.66	0.474	0.521	0.668	0.612	0.548	0.723	0.635	0.709	0.686	0.756	0.861	0.717	0.719	0.925	1.033	0.877	0.76	0.844
A- 1919	1675.4	1745.2	637.126	639.128	403.068	63082.7	1	1	Tier 3 one-reaction											0	4	214	0	2.343	2.349	2.478	2.462	2.186	2.45	2.615	2.568	2.789	2.499	2.643	2.449	2.466	2.576	2.478	2.546	2.629	2.575	2.593	2.451	2.23	2.571	2.598	2.364	2.371	2.588
A- 1920	1676.5	1746.3	501.113	505.129	34.0039	73707.9	1	2	Unidentified														0.0147	0.648	0.563	0.392	0.581	0.612	4.03809	0.553	0.675	0.775	1.015	0.6	0.446	1.034	0.628	0.61	0.789	0.476	0.653	0.802	0.431	1.087	1.344	0.672	0.97	0.736	0.626
A- 1923	1677.8	1747.6	372.05	374.057	137.991	159772	1	1	Tier 3 only two-reaction											0	0	14	0	2.591	2.734	3.143	3.593	2.879	2.193	2.154	2.436	3.143	3.309	2.336	2.51	2.647	2.837	2.364	2.784	2.375	1.75	2.616	2.826	3.163	2.555	3.103	2.292	2.824	2.271
A- 1924	1678	1747.7	370.053	372.06	135.995	323575	1	1	Tier 3 only two-reaction											0	0	69	0	3.183	3.633	3.669	5.925	3.568	3.117	2.767	3.261	3.754	4.023	2.883	3.244	2.985	3.207	2.945	3.457	3.837	2.636	3.757	3.628	3.506	4.119	3.415	2.922	3.6	3.072
A- 1925	1678.8	1748.6	533.038	535.047	298.98	139333	1	1	Tier 3 one-reaction											0	1	30	0.1765	5.089	3.068	5.7	2.879	5.127	3.067	2.869	4.59422	6.231	3.465	7.303	3.313	3.379	5.059	6.339	2.393	1.02011	2.843	4.59422	2.601	3.455	5.388	3.996	3.483	4.693	4.373
A- 1926	1679	1748.8	266.085	268.091	32.0266	85322.6	1	1	Unidentified														0	0.422	0.551	0.272	0.519	0.374	0.266	0.489	0.676	0.573	0.531	0.378	0.608	0.766	0.404	0.424	0.544	0.533	0.636	0.571	0.374	0.408	0.958	0.577	0.7	0.644	0.144
A- 1927	1679.3	1749.1	533.037	537.052	65.9276	75220	1	2	Unidentified														0.1176	4.641	7.175	4.67	6.041	4.528	3.52	4.503	4.36718	5.631	5.739	4.595	5.743	8.062	5.98	6.033	5.21	1.02011	5.853	4.36718	6.771	4.42	2.555	3.315	5.548	5.399	1.943
A- 1931	1680.8	1750.6	580.037	584.052	112.927	58108.2	1	2	Unidentified														0.0735	5.173	3.00795	6.214	4.503	5.214	4.368	3.437	5.067	6.542	4.384	3.028	2.455	2.971	5.896	6.164	3.271	3.383	5.149	4.56411	6.015	3.132	4.453	5.924	4.029	2.975	2.81077
A- 1932	1682.1	1751.8	388.273	390.277	308.429	39641.3	2	2	Unidentified														0.1029	1.951	5.794	3.865	1.255	9.999	4.244	9.999	9.483	0.53567	2.811	3.257	3.365	3.761	3.571	2.414	2.706	2.604	2.757	4.516	1.805	5.04	4.764	4.909	6.602	3.563	5.174
A- 1933	1682.3	1752.1	533.384	537.398	66.2748	262377	1	2	Unidentified														0.0147	1.061	1.132	1.143	0.724	0.916	1.068	0.745	1.515	1.28	0.778	1.278	1.45	0.558	1.404	1.091	1.785	0.799	0.798	1.347	0.9	0.176	1.063	1.184	0.3	0.966	0.495
A- 1934	1683.2	1753	499.23	501.236	265.171	441694	1	1	Tier 3 one-reaction											0	1	14	0	1.619	1.439	1.872	1.85	1.754	1.643	1.38	1.447	1.597	2.019	1.255	1.567	1.425	1.565	1.393	1.66	1.714	1.393	1.859	1.92	1.352	1.572	1.378	1.189	1.792	1.498
A- 1935	1684.2	1754	637.126	641.14	170.017	78103.5	1	2	Tier 3 zero-reaction											1	1	17	0	0.971	0.85	0.769	0.731	0.76	0.825	0.73	0.873	0.659	0.753	0.865	0.825	0.728	0.971	0.875	0.745	0.902	0.993	1.205	0.915	0.971	1.11	1.331	1.054	0.96	0.966
A- 1937	1684.4	1754.1	758.576	760.588	524.517	2.09499e+06	1	1	Tier 3 only two-reaction											0	0	122	0.0147	3.924	4.015	4.241	4.24	0.897	4.978	1.764	0.66	0.649	3.526	4.275	4.46	4.453	3.917	4.619	4.172	4.003	5.034	6.144	4.665	1.88	3.456	4.864	0.44	4.677	1.937
A- 1938	1684.6	1754.4	549.932	551.941	315.874	243691	1	1	Tier 3 only two-reaction											0	0	1	0	1.41	1.131	1.377	1.848	1.308	1.19	1.289	1.452	1.409	1.756	1.105	1.522	1.364	1.572	1.283	1.476	1.285	1.132	2.325	1.673	1.063	1.465	1.177	0.979	1.357	1.245
A- 1939	1684.9	1754.7	551.927	553.938	317.869	208841	1	1	Tier 3 only two-reaction											0	0	4	0.0882	1.078	1.003	1.105	1.421	1.171	1.196	1.075	1.163	1.205	1.499	0.886	1.237	1.035	1.271	0.986	1.175	1.005	0.876	1.336	1.345	1.011	1.231	0.932	1.035	1.176	1.125
A- 1941	1685.3	1755.1	326.575	328.582	185.033	68251	2	2	Tier 3 zero-reaction											1	6	179	0.0294	1.794	1.109	1.067	1.372	1.163	1.415	1.525	2.13	1.046	1.134	2.312	1.19	1.051	1.159	1.335	0.86425	1.294	1.28	1.549	1.246	1.327	2.042	1.304	2.177	1.566	2.691
A- 1942	1685.3	1755.1	612.995	615.003	378.936	64515.2	1	1	Tier 3 only two-reaction											0	0	20	0.2059	3.079	2.7293	3.62	8.39524	3.522	2.251	1.695	1.898	3.863	3.309	3.67	2.112	1.989	2.651	4.313	3.253	8.28978	1.899	2.189	1.91	2.172	3.461	2.16	3.66721	2.379	2.036
A- 1943	1685.4	1755.2	496.255	498.262	262.196	178105	1	1	Tier 3 only two-reaction											0	0	8	0	0.938	0.763	1.426	1.272	0.905	0.928	0.843	0.937	1.114	1.474	0.832	1.298	1.124	1.139	0.824	1.092	1.102	0.992	1.328	1.264	1.044	1.16	1.077	0.847	1.02	0.963
A- 1944	1685.8	1755.6	612.995	617.009	145.886	83031.1	1	2	Unidentified														0.0147	2.238	2.60084	2.048	2.564	2.179	2.388	1.661	2.415	2.655	3.244	1.835	2.097	2.158	2.378	1.752	2.602	2.267	1.754	2.95	2.475	1.8	1.877	1.947	1.612	2.237	2.042
A- 1945	1686.4	1756.2	729.397	731.404	495.338	346913	1	1	Tier 3 one-reaction											0	2	160	0.0294	0.801	0.745	0.753	0.838	0.739	0.656	0.674	0.752	0.796	0.887	0.519	0.637	0.718	0.671	0.661	0.65	0.615	0.517	0.979	0.788	0.877	1.002	0.587	0.667	0.618	0.725
A- 1946	1688.6	1758.4	317.132	319.139	83.0739	49550.9	1	1	Tier 3 one-reaction											0	2	188	0	0.82	0.698	0.701	0.828	0.834	0.838	0.711	0.796	0.77	0.657	0.719	0.724	0.655	0.795	0.663	0.646	0.738	0.692	0.682	0.9	0.676	0.78	0.7	0.779	0.633	0.738
A- 1947	1689.5	1759.2	432.615	434.622	397.112	254799	2	2	Tier 3 one-reaction											0	7	303	0.1471	0.111	0.31	0.123	0.134	0.119	0.483	0.1	0.133	0.147	0.21	0.137	0.149	0.116	0.131	0.111	0.147	0.1	0.1001	0.153919	0.195	0.151	0.272152	0.122	0.138	0.571	0.158
A- 1948	1689.6	1759.4	546.245	548.252	312.186	164651	1	1	Tier 3 one-reaction											0	4	63	0	1.049	1.104	1.183	1.174	0.901	1.093	1.085	1.103	1.053	1.068	0.724	1.07	1.105	1.023	0.84	0.928	0.772	1.039	1.251	1.151	1.14	1.069	0.92	0.96	1.042	1.228
A- 1949	1691	1760.8	571.916	573.921	337.857	86411.2	1	1	Tier 3 only two-reaction											0	0	1	0	1.222	1.049	1.326	1.431	1.323	1.255	1.176	1.449	1.44	1.644	1.11	1.313	1.015	1.258	1.28	1.27	1.207	1.126	1.127	1.654	1.041	1.34	1.118	0.863	1.338	1.274
A- 1951	1691.9	1761.7	633.114	637.126	166.005	79443.4	1	2	Tier 3 one-reaction											0	4	156	0.4412	0.13863	2.778	0.13863	2.671	0.883413	2.097	1.927	1.704	0.13863	0.13863	0.13863	1.093	1.067	0.13863	0.13863	0.13863	0.13863	0.751	0.75	1.386	0.656	0.941	0.666	1.088	0.73	0.491
A- 1953	1693.3	1763.1	418.189	420.196	184.13	144237	1	1	Tier 3 only two-reaction											0	0	29	0	1.352	1.04	1.559	1.406	1.189	1.107	1.122	1.452	1.539	1.748	1.026	1.351	1.4	1.504	1.362	1.419	1.238	0.927	1.318	1.205	1.136	1.589	0.944	1.1	1.24	1.547
A- 1954	1693.4	1763.2	416.185	418.189	182.127	126258	1	1	Tier 3 only two-reaction											0	0	21	0	0.823	1.231	1.069	0.762	1.071	1.309	1.735	0.926	0.929	0.888	1.986	0.941	1.111	0.973	1.25	1.21	0.982	1.675	1.036	1.108	0.883	0.99	1.141	0.751	1.106	0.98
A- 1956	1694.6	1764.4	557.144	561.158	90.035	1.82331e+06	1	2	Tier 3 only two-reaction											0	0	5	0	1.042	0.914	0.909	1.27	0.973	0.711	0.934	1.153	0.939	1.086	0.833	1.006	0.764	1.038	0.693	0.823	0.722	0.685	1.108	1.02	1.007	1.481	0.791	0.865	0.984	1.036
A- 1957	1694.6	1764.4	557.646	561.659	90.5365	1.04067e+06	1	2	Unidentified														0	1.038	0.92	1.006	1.22	0.976	0.847	1.102	1.238	1.049	0.973	0.827	0.946	0.923	1.198	0.913	0.821	0.856	0.769	1.22	1.193	1.02	1.402	0.847	0.969	1.078	1.046
A- 1958	1694.8	1764.5	708.516	710.523	474.458	107528	1	1	Tier 3 only two-reaction											0	0	17	0.1176	2.746	2.332	2.607	2.51	1.973	2.246	1.9	2.639	2.749	1.90394	2.809	2.529	2.423	2.94	2.764	2.577	2.534	2.55	2.595	2.59	2.154	2.38	2.385	2.188	2.319	2.177
A- 1960	1695.6	1765.4	501.948	503.959	267.889	117503	1	1	Tier 3 only two-reaction											0	0	3	0.1029	2.483	3.524	2.07	2.511	2.484	2.67	1.24	1.858	1.955	1.33987	2.236	2.406	2.387	2.177	1.826	2.229	2.008	1.924	1.971	1.944	2.123	1.694	2.118	2.1	1.638	2.928
A- 1962	1697.2	1766.9	493.629	497.641	26.5195	139310	1	2	Unidentified														0	3.391	2.07	1.984	1.496	1.653	2.582	1.55	1.818	1.078	1.317	2.367	1.724	1.401	2.781	2.641	1.295	3.088	3.833	2.57	2.354	1.932	4.971	2.88	3.307	1.701	3.216
A- 1965	1698.6	1768.4	499.902	503.91	32.7923	255025	1	2	Unidentified														0.3529	0.20874	0.20874	0.20874	0.20874	0.20874	0.20874	0.20874	0.20874	0.20874	0.20874	0.20874	0.20874	0.20874	0.20874	0.20874	0.20874	0.20874	0.463	0.20874	0.20874	0.257	0.349	1.485	0.193	1.213	0.853
A- 1966	1699	1768.7	465.971	467.98	231.913	63688.7	1	1	Tier 3 one-reaction											0	1	4	0.1471	2.281	3.783	1.732	2.538	2.441	2.107	1.9559	1.9	2.457	1.9559	3.034	2.41	1.947	2.06	1.701	2.081	1.946	1.949	1.731	2.073	1.789	1.549	2.368	2.039	1.348	2.195
A- 1967	1699.8	1769.6	335.914	337.921	101.856	137686	1	1	Unidentified														0	0.341	0.347	0.485	0.44	0.401	0.296	0.369	0.47	0.47	0.535	0.318	0.365	0.297	0.424	0.392	0.345	0.344	0.283	0.428	0.474	0.375	0.403	0.349	0.294	0.405	0.495
A- 1971	1701.8	1771.5	511.121	515.134	44.0116	39735.9	1	2	Unidentified														0	4.209	4.924	4.626	7.307	4.724	3.019	4.333	3.501	6.72	5.63	7.752	4.331	4.765	2.617	4.726	4.602	2.935	1.993	5.587	4.763	9.999	2.526	8.607	9.042	9.999	9.346
A- 1972	1701.9	1771.7	601.426	603.428	367.368	97340.5	1	1	Tier 3 only two-reaction											0	0	1	0.0147	1.122	2.32538	2.293	1.706	3.503	1.767	3.359	1.233	1.162	3.157	2.623	1.895	1.52	2.144	2.312	2.283	2.444	1.777	1.34	1.112	1.551	2.348	1.663	2.111	2.51	1.887
A- 1973	1702	1771.8	389.277	391.285	310.438	74798.9	2	2	Unidentified														0	0.35	0.911	1.076	0.283	0.396	0.446	0.282	0.186	0.487	0.53	0.323	0.607	0.503	0.758	0.658	0.862	0.654	0.401	0.625	0.853	1.123	0.574	0.779	0.317	0.705	0.633
A- 1974	1702	1771.8	499.902	501.914	265.844	410874	1	1	Unidentified														0.3382	0.12152	0.12152	0.12152	0.12152	0.12152	0.12152	0.12152	0.12152	0.12152	0.12152	0.12152	0.12152	0.12152	0.12152	0.12152	0.12152	0.12152	0.307	0.12152	0.12152	0.152	0.22	1.173	0.123	0.837	0.46
A- 1975	1702.3	1772	501.896	505.905	34.7867	129707	1	2	Unidentified														0.4412	0.44214	0.44214	0.44214	0.44214	0.44214	0.44214	0.44214	0.44214	0.44214	0.44214	0.44214	0.44214	0.44214	0.44214	0.44214	0.44214	0.44214	1.019	0.44214	0.44214	0.44214	0.553	2.155	0.44214	1.996	1.592
A- 1976	1702.5	1772.3	551.926	553.937	317.868	191388	1	1	Tier 3 only two-reaction											0	0	4	0.0882	1.08	0.989	1.121	1.366	1.166	1.25	1.023	1.165	1.16	1.509	0.861	1.163	1.08	1.277	1.011	1.201	0.993	0.876	1.338	1.322	0.956	1.212	1.006	1.035	1.15	1.11
A- 1978	1702.8	1772.6	483.071	485.08	249.013	54905	1	1	Tier 3 one-reaction											0	2	89	0.0588	1.852	1.549	0.821	0.806	1.696	1.277	1.405	0.753	0.871	1.243	1.087	2.392	1.468	1.042	1.011	2.079	2	1.435	1.111	0.685	1.13	0.878	1.181	1.448	1.272	1.273
A- 1979	1702.8	1772.6	704.15	706.156	470.092	83882.6	1	1	Tier 3 one-reaction											0	5	276	0.1912	2.795	2.446	2.659	3	3.076	2.844	2.63102	2.887	2.864	2.63102	3.136	2.961	2.616	2.864	3.366	2.776	2.81	2.914	2.566	2.211	2.521	2.284	2.737	2.895	3.02	2.264
A- 1980	1702.9	1772.7	501.055	505.069	33.946	188864	1	2	Unidentified														0.0147	0.867	0.808	2.909	1.081	0.64647	0.884	0.799	1.045	0.979	1.146	0.62	0.757	3.769	2.689	3.13	0.843	0.745	0.561	1.084	0.973	0.747	1.089	2.434	0.776	0.971	1.208
A- 1981	1703.1	1772.9	503.052	507.066	35.9429	83907.5	1	2	Unidentified														0	1.368	1.213	1.293	1.527	0.925	1.375	1.052	0.672	1.208	1.387	1.388	1.473	1.549	1.651	1.209	1.05	0.771	1.153	0.826	1.769	2.256	1.445	1.566	1.88	1.405	2.716
A- 1982	1703.2	1773	409.087	411.094	175.029	140512	1	1	Tier 3 one-reaction											0	4	63	0	0.703	0.624	0.611	0.404	0.624	0.465	0.323	0.603	0.522	0.558	0.582	0.462	0.49	0.692	0.498	0.446	0.665	0.748	0.741	0.604	0.527	0.941	0.87	0.619	0.471	0.763
A- 1983	1703.8	1773.6	497.908	499.918	263.85	243298	1	1	Tier 2					ABA00102000	Pentachlorophenol	6.17	186.4		Prokaryotes				0.2353	0.121	0.1001	0.1001	0.1001	0.1001	0.1001	0.1	0.1001	0.114	0.1001	0.1001	0.1001	0.1001	0.1001	0.1001	0.1001	0.1001	0.395	0.1001	0.1	0.209	0.3	1.167	0.165	1.204	0.609
A- 1985	1704.5	1774.3	533.086	537.101	65.977	81747.5	1	2	Tier 3 only two-reaction											0	0	72	0.1471	0.739	0.583	0.559	0.726	0.87	1.064	0.742	1.455	0.96	0.942	0.623	0.726	1.192	0.924	0.613	0.955	0.922	1.231	1.092	0.614	3.08371	1.97	1.008	1.514	1.283	1.66846
A- 1986	1704.5	1774.3	702.145	704.151	468.086	103527	1	1	Tier 3 one-reaction											0	4	250	0.1471	1.115	1.253	1.007	1.286	1.115	1.201	1.03507	0.948	1.064	1.03507	1.101	1.102	1.146	1.049	0.849	1.091	1.042	1.163	1.052	1.069	1.054	0.857	1.042	1.067	0.87	1.271
A- 1988	1705.2	1775	531.093	535.107	63.9841	398803	1	2	Unidentified														0	1.172	0.748	0.757	1.095	0.899	1.378	1.067	1.482	1.094	1.141	0.74	0.98	1.893	0.974	0.706	1.171	1	0.998	1.27	0.655	1.431	2.334	1.175	1.287	1.252	0.706
A- 1989	1705.4	1775.2	471.099	473.107	237.04	349943	1	1	Tier 3 one-reaction											0	3	194	0	0.789	0.872	1.035	1.073	0.914	1.044	0.914	1.043	1.303	1.049	0.856	1.248	0.994	1.102	0.687	0.926	0.914	0.892	1.358	1.361	0.769	1.096	0.869	0.69	1.08	1.131
A- 1990	1705.4	1775.2	440.228	442.235	206.17	1.00314e+06	1	1	Tier 3 only two-reaction											0	0	6	0	1.685	1.323	1.848	2.324	1.653	1.505	1.342	1.611	2.052	1.927	1.124	1.499	1.663	1.879	1.588	1.638	1.48	1.454	1.98	2.207	1.464	2.182	1.321	1.498	1.398	1.87
A- 1991	1705.5	1775.3	501.898	503.909	267.84	280829	1	1	Unidentified														0.4412	0.16911	0.16911	0.16911	0.16911	0.16911	0.16911	0.16911	0.16911	0.16911	0.16911	0.16911	0.16911	0.16911	0.16911	0.16911	0.16911	0.16911	0.329	0.16911	0.16911	0.16911	0.211	0.829	0.16911	0.664	0.596
A- 1992	1705.8	1775.5	503.942	505.953	269.884	107004	1	1	Tier 3 only two-reaction											0	0	1	0.1471	1.698	2.64	1.426	1.761	1.838	1.48	1.55347	1.294	1.652	1.55347	1.809	1.634	1.79	1.499	1.272	1.541	1.304	1.278	1.561	1.399	1.496	1.134	1.798	1.573	1.056	1.895
A- 1993	1705.8	1775.6	533.035	537.05	65.9261	79384.2	1	2	Unidentified														0.1176	4.589	6.589	4.907	6.326	4.368	5.032	4.668	0.84144	5.269	5.524	4.796	6.207	8.51	6.039	6.444	5.22	4.74063	5.65	0.54315	6.684	6.838	2.572	3.326	5.869	6.453	1.055
A- 1994	1705.9	1775.7	473.09	475.1	239.032	180667	1	1	Tier 3 one-reaction											0	2	101	0	0.683	0.706	0.986	1.079	0.85	0.962	0.885	0.884	0.966	1.041	0.902	1.279	0.979	0.895	0.812	0.985	0.568	0.959	0.974	1.067	0.807	1.001	1.102	0.803	1.113	1.061
A- 1995	1706.2	1776	626.958	628.964	392.899	92034.6	1	1	Unidentified														0.3235	2.154	1.314	2.42	1.047	3.766	1.23	1.977	1.487	2.515	1.09417	2.544	1.704	1.37	2.164	1.881	2.529	1.985	1.963	1.232	1.478	2.50615	1.747	1.788	3.549	1.68	0.88121
A- 1996	1706.6	1776.4	440.108	442.118	412.099	780170	2	2	Tier 3 one-reaction											0	2	222	0	0.107	0.1	0.1	0.111	0.106	0.1	0.1	0.105	0.1	0.1	0.1	0.1	0.1	0.129	0.1	0.1	0.1	0.136	0.117	0.126	0.113	0.115	0.118	0.122	0.109	1.485
A- 1998	1707.1	1776.9	533.037	535.045	298.978	54277	1	1	Tier 3 one-reaction											0	1	35	0.1765	5.089	3.258	5.98	2.843	4.569	3.059	3.128	0.84144	5.873	3.274	6.014	3.791	3.294	4.73	5.856	2.401	4.61143	2.988	4.61143	2.877	3.38	4.158	3.851	3.652	4.523	3.238
A- 2001	1709.3	1779	658.226	660.226	424.167	105679	1	1	Tier 3 one-reaction											0	15	408	0.2647	2.89428	5.48124	2.31375	5.48124	1.65415	5.48124	5.48124	5.48124	2.39155	2.951	1.00219	4.994	5.225	1.31823	1.04182	5.48124	5.48124	4.709	5.516	5.48124	5.316	5.327	5.515	5.2	5.998	6.163
A- 2002	1709.7	1779.4	408.178	410.185	174.119	71279.2	1	1	Tier 3 only two-reaction											0	0	11	0	2.69	2.319	3.062	3.154	2.91	2.371	2.046	2.682	2.878	3.115	1.808	2.712	2.585	2.767	2.395	2.334	1.901	1.856	2.755	3.491	2.389	3.472	2.565	2.258	2.993	2.631
A- 2003	1709.8	1779.6	475.1	477.109	241.042	51358	1	1	Tier 3 one-reaction											0	8	168	0.0147	4.135	4.06	4.272	3.628	4.773	3.632	4.094	4.828	3.723	4.621	3.588	3.472	4.604	4.916	2.62	3.763	4.631	3.208	3.767	3.548	2.788	3.205	3.806	2.512	3.60181	5.036
A- 2004	1714.2	1784	454.244	456.25	220.186	91101.6	1	1	Tier 3 only two-reaction											0	0	3	0	1.435	1.846	2.036	1.941	1.646	1.433	1.691	1.509	1.791	1.836	1.412	1.399	1.277	1.698	1.125	1.658	1.373	1.39	1.851	2.022	2.274	2.151	1.35	1.129	1.403	1.343
A- 2005	1716.1	1785.9	338.087	340.094	104.028	38038.2	1	1	Tier 3 only two-reaction											0	0	2	0	4.655	4.712	6.949	6.591	4.547	3.967	5.01	6.279	8.03	6.677	6.071	5.811	4.919	5.947	4.046	4.539	3.694	4.148	4.568	4.101	4.875	7.161	7.292	7.1	4.434	5.572
A- 2007	1720	1789.8	708.268	710.268	474.209	90402.3	1	1	Tier 3 zero-reaction											1	5	167	0.0882	2.653	2.449	2.704	2.37	2.557	2.586	2.275	2.466	2.525	2.673	2.461	2.339	2.364	2.46	2.598	1.33329	2.41057	2.597	1.37174	2.47	2.458	2.291	2.295	2.077	2.537	2.217
A- 2008	1720.8	1790.6	875.572	879.585	408.463	90398.3	1	2	Unidentified														0.0735	6.784	9.999	2.296	8.62	0.806	9.999	0.974	6.387	4.26	0.234	4.358	5.134	6.588	5.189	4.145	1.413	5.007	4.689	8.645	4.484	4.591	9.999	5.41	9.999	8.449	5.093
A- 2011	1721.8	1791.6	406.03	408.039	171.972	177928	1	1	Tier 3 only two-reaction											0	0	26	0	5.798	4.315	5.643	7.384	6.216	4.683	3.997	6.011	6.797	6.831	4.007	5.669	6.087	7.487	4.396	7.557	4.872	3.651	7.464	8.367	4.841	5.999	4.411	5.489	4.689	8.151
A- 2012	1723.5	1793.3	689.493	691.499	455.435	1.30943e+06	1	1	Tier 3 one-reaction											0	1	33	0.0882	3.865	0.27531	2.342	0.546	0.561	0.721	1.073	0.999	0.92	1.166	1.3	0.717	0.398	4.793	0.203	2.631	0.716	1.22	0.706	1.347	0.662	0.265	0.262	0.27	0.229	2.494
A- 2014	1724.7	1794.5	329.957	331.964	95.8989	110765	1	1	Unidentified														0	2.38	3.417	2.09	2.584	2.572	2.007	2.091	1.886	2.643	2.535	2.298	2.388	1.966	2.245	1.951	2.203	1.96	1.711	2.037	2.285	1.89	2.185	2.372	1.843	1.769	2.22
A- 2015	1724.9	1794.7	422.253	424.26	188.195	169658	1	1	Unidentified														0	0.559	0.285	0.373	0.51	0.473	0.449	0.371	0.444	0.343	0.431	0.33	0.395	0.473	0.494	0.307	0.449	0.529	0.25	0.497	0.417	0.341	0.454	0.265	0.429	0.432	0.508
A- 2017	1725.9	1795.7	501.055	503.064	266.997	161059	1	1	Tier 3 only two-reaction											0	0	25	0.3088	1.80171	1.80171	1.80171	9.999	8.31393	4.214	2.671	6.025	9.999	4.448	2.04679	7.131	9.999	9.999	9.999	1.80171	5.807	2.25214	4.052	6.672	1.80171	9.999	7.17	1.80171	7.372	2.814
A- 2019	1726.1	1795.9	501.058	505.074	33.9481	144677	1	2	Unidentified														0	6.294	6.138	4.322	4.708	8.685	3.834	2.366	4.23	3.617	3.855	3.75	5.721	8.338	4.069	4.773	6.85	8.426	3.031	4.23	3.988	3.013	3.368	3.193	2.882	6.423	2.378
[truncated: 2,701 more rows]
[truncated: 39 more columns]
