# Supplementary material for: Analyses of plasma metabolites using a high performance four-channel CIL LC-MS method and identification of metabolites associated with enteric methane emissions in beef cattle
Source: PLoS One. 2024 Mar 1;19(3):e0299268. doi: 10.1371/journal.pone.0299268 (PMC10906882; doi:10.1371/journal.pone.0299268)
Supplement: S4 Table — (XLSX) [file pone.0299268.s004.xlsx]

## Sheet: Angus
ID	Regression_coefficient_b_value	R_square_ie_variance_explained	pvalue_regression	Permutation_threshold_of_regression	Mean±se_Low_Ch4_group	Mean±se_High_Ch4_group	pvalue_ttest	Permutation_threshold_of_t-test	Identified_by_t-test	Identified by regression	direction_of _regulation_t-test	direction_of _regulation_regression	Consistency_of_direction_of_regulation_between_ttest_and_regression	Type
A..1002	-78.052	0.249	0.03	0.057	0.063±0.043	-0.07±0.036	0.03	0.049	TRUE	TRUE	-	-	TRUE	identified
A..1007	-89.465	0.472	0.001	0.047	0.091±0.041	-0.101±0.048	0.007	0.048	TRUE	TRUE	-	-	TRUE	identified
A..1022	-40.596	0.249	0.029	0.051	0.119±0.066	-0.132±0.089	0.039	0.048	TRUE	TRUE	-	-	TRUE	identified
A..1029	-36.863	0.283	0.019	0.051	0.141±0.075	-0.156±0.106	0.038	0.042	TRUE	TRUE	-	-	TRUE	identified
A..103	-173.003	0.411	0.003	0.047	0.036±0.024	-0.04±0.022	0.032	0.042	TRUE	TRUE	-	-	TRUE	identified
A..1030	-52.845	0.225	0.04	0.061	0.092±0.061	-0.103±0.046	0.022	0.046	TRUE	TRUE	-	-	TRUE	identified
A..1044	-43.33	0.301	0.015	0.047	0.13±0.07	-0.144±0.087	0.026	0.05	TRUE	TRUE	-	-	TRUE	identified
A..1047	-78.043	0.259	0.026	0.053	0.068±0.036	-0.076±0.044	0.023	0.045	TRUE	TRUE	-	-	TRUE	identified
A..1052	-78.722	0.271	0.022	0.052	0.06±0.045	-0.067±0.039	0.048	0.052	TRUE	TRUE	-	-	TRUE	identified
A..1075	-42.127	0.295	0.016	0.048	0.123±0.08	-0.137±0.083	0.038	0.05	TRUE	TRUE	-	-	TRUE	identified
A..1119	-43.372	0.262	0.025	0.055	0.127±0.059	-0.141±0.084	0.02	0.044	TRUE	TRUE	-	-	TRUE	identified
A..1121	-37.861	0.254	0.028	0.047	0.128±0.078	-0.142±0.09	0.038	0.045	TRUE	TRUE	-	-	TRUE	identified
A..1125	-62.447	0.253	0.028	0.061	0.072±0.056	-0.08±0.045	0.049	0.052	TRUE	TRUE	-	-	TRUE	identified
A..1126	-16.848	0.774	0	0.046	0.812±0.224	-0.903±0.246	0	0.034	TRUE	TRUE	-	-	TRUE	identified
A..1130	-31.009	0.297	0.019	0.062	0.182±0.115	-0.182±0.105	0.038	0.047	TRUE	TRUE	-	-	TRUE	identified
A..1141	-173.968	0.283	0.019	0.064	0.038±0.016	-0.043±0.018	0.004	0.058	TRUE	TRUE	-	-	TRUE	identified
A..1154	-282.131	0.554	0	0.047	0.032±0.017	-0.035±0.012	0.006	0.052	TRUE	TRUE	-	-	TRUE	identified
A..1171	-40.38	0.293	0.017	0.053	0.138±0.074	-0.153±0.092	0.026	0.045	TRUE	TRUE	-	-	TRUE	identified
A..1205	-40.947	0.304	0.014	0.055	0.141±0.075	-0.156±0.09	0.022	0.044	TRUE	TRUE	-	-	TRUE	identified
A..1245	-44.941	0.35	0.008	0.049	0.143±0.076	-0.159±0.083	0.016	0.043	TRUE	TRUE	-	-	TRUE	identified
A..1246	-49.228	0.371	0.006	0.052	0.132±0.074	-0.146±0.076	0.018	0.046	TRUE	TRUE	-	-	TRUE	identified
A..1248	5.361	0.376	0.005	0.057	-1.754±0.262	1.949±0.73	0.001	0.053	TRUE	TRUE	+	+	TRUE	identified
A..1257	-148.861	0.271	0.022	0.048	0.036±0.022	-0.04±0.021	0.023	0.057	TRUE	TRUE	-	-	TRUE	identified
A..1270	-3.916	0.203	0.053	0.056	1.076±0.897	-1.196±0.437	0.04	0.051	TRUE	TRUE	-	-	TRUE	identified
A..1284	-43.699	0.379	0.005	0.051	0.154±0.079	-0.171±0.091	0.016	0.046	TRUE	TRUE	-	-	TRUE	identified
A..1318	-123.36	0.341	0.009	0.045	0.046±0.032	-0.051±0.027	0.033	0.05	TRUE	TRUE	-	-	TRUE	identified
A..1329	-138.323	0.387	0.004	0.054	0.054±0.023	-0.06±0.029	0.008	0.048	TRUE	TRUE	-	-	TRUE	identified
A..1340	-111.203	0.292	0.017	0.034	0.051±0.034	-0.057±0.023	0.018	0.048	TRUE	TRUE	-	-	TRUE	identified
A..1354	-47.477	0.371	0.006	0.05	0.135±0.076	-0.15±0.081	0.02	0.05	TRUE	TRUE	-	-	TRUE	identified
A..1392	-5.985	0.666	0	0.051	1.878±0.789	-2.087±0.589	0.001	0.041	TRUE	TRUE	-	-	TRUE	identified
A..150	-142.78	0.479	0.001	0.045	0.07±0.028	-0.077±0.018	0.001	0.044	TRUE	TRUE	-	-	TRUE	identified
A..1553	30.146	0.374	0.005	0.058	-0.182±0.12	0.203±0.141	0.054	0.058	TRUE	TRUE	+	+	TRUE	identified
A..1554	56.517	0.512	0.001	0.046	-0.179±0.05	0.199±0.078	0.001	0.04	TRUE	TRUE	+	+	TRUE	identified
A..1613	-75.683	0.307	0.014	0.053	0.093±0.044	-0.103±0.036	0.003	0.05	TRUE	TRUE	-	-	TRUE	identified
A..1630	-14.34	0.409	0.004	0.041	0.496±0.352	-0.496±0.169	0.033	0.05	TRUE	TRUE	-	-	TRUE	identified
A..1688	64.845	0.629	0	0.044	-0.171±0.068	0.19±0.055	0.001	0.057	TRUE	TRUE	+	+	TRUE	identified
A..1697	-14.12	0.452	0.002	0.052	0.476±0.372	-0.529±0.153	0.028	0.057	TRUE	TRUE	-	-	TRUE	identified
A..1748	-44.693	0.262	0.025	0.062	0.147±0.077	-0.163±0.038	0.003	0.057	TRUE	TRUE	-	-	TRUE	identified
A..1784	-18.725	0.34	0.009	0.055	0.298±0.18	-0.331±0.214	0.039	0.047	TRUE	TRUE	-	-	TRUE	identified
A..1785	2.124	0.21	0.048	0.058	-2.411±1.31	2.679±1.25	0.012	0.044	TRUE	TRUE	+	+	TRUE	identified
A..1793	-40.432	0.214	0.046	0.05	0.119±0.089	-0.132±0.034	0.023	0.062	TRUE	TRUE	-	-	TRUE	identified
A..1821	-7.917	0.24	0.033	0.057	0.554±0.475	-0.616±0.269	0.05	0.053	TRUE	TRUE	-	-	TRUE	identified
A..1828	-32.95	0.266	0.024	0.046	0.155±0.121	-0.172±0.057	0.029	0.055	TRUE	TRUE	-	-	TRUE	identified
A..1833	-17.365	0.392	0.004	0.053	0.481±0.21	-0.534±0.168	0.002	0.057	TRUE	TRUE	-	-	TRUE	identified
A..1856	-147.578	0.316	0.012	0.05	0.036±0.019	-0.04±0.029	0.045	0.05	TRUE	TRUE	-	-	TRUE	identified
A..1877	-22.63	0.479	0.001	0.06	0.37±0.215	-0.37±0.103	0.013	0.064	TRUE	TRUE	-	-	TRUE	identified
A..1879	69.847	0.25	0.029	0.047	-0.088±0.033	0.098±0.048	0.006	0.063	TRUE	TRUE	+	+	TRUE	identified
A..1881	92.855	0.364	0.006	0.049	-0.066±0.041	0.074±0.039	0.024	0.052	TRUE	TRUE	+	+	TRUE	identified
A..1925	-7.276	0.351	0.007	0.051	0.785±0.509	-0.872±0.515	0.035	0.042	TRUE	TRUE	-	-	TRUE	identified
A..1926	-79.314	0.453	0.002	0.053	0.099±0.051	-0.11±0.047	0.008	0.046	TRUE	TRUE	-	-	TRUE	identified
A..1932	-5.295	0.499	0.001	0.044	1.404±0.824	-1.56±0.802	0.02	0.052	TRUE	TRUE	-	-	TRUE	identified
A..195	-63.964	0.506	0.001	0.04	0.12±0.071	-0.134±0.061	0.015	0.052	TRUE	TRUE	-	-	TRUE	identified
A..1986	-60.192	0.245	0.031	0.048	0.082±0.053	-0.091±0.049	0.029	0.056	TRUE	TRUE	-	-	TRUE	identified
A..1988	-22.736	0.216	0.045	0.054	0.198±0.137	-0.22±0.116	0.032	0.039	TRUE	TRUE	-	-	TRUE	identified
A..1992	-24.814	0.228	0.039	0.05	0.198±0.125	-0.22±0.109	0.022	0.05	TRUE	TRUE	-	-	TRUE	identified
A..2014	-33.545	0.302	0.015	0.043	0.158±0.076	-0.176±0.129	0.044	0.056	TRUE	TRUE	-	-	TRUE	identified
A..2017	-3.728	0.378	0.005	0.056	1.905±0.964	-2.117±0.966	0.009	0.049	TRUE	TRUE	-	-	TRUE	identified
A..2024	3.525	0.413	0.003	0.055	-2.069±0.97	2.299±1.196	0.012	0.054	TRUE	TRUE	+	+	TRUE	identified
A..2030	5.823	0.385	0.005	0.049	-1.513±0.311	1.682±0.726	0.002	0.046	TRUE	TRUE	+	+	TRUE	identified
A..2031	-21.305	0.396	0.004	0.051	0.298±0.199	-0.331±0.161	0.025	0.055	TRUE	TRUE	-	-	TRUE	identified
A..2039	-8.35	0.205	0.051	0.054	0.488±0.426	-0.542±0.213	0.049	0.068	TRUE	TRUE	-	-	TRUE	identified
A..2042	-51.124	0.381	0.005	0.043	0.115±0.088	-0.128±0.058	0.035	0.063	TRUE	TRUE	-	-	TRUE	identified
A..2043	-58.469	0.348	0.008	0.044	0.104±0.07	-0.115±0.05	0.022	0.064	TRUE	TRUE	-	-	TRUE	identified
A..2057	-9.9	0.232	0.037	0.062	0.481±0.225	-0.535±0.379	0.038	0.052	TRUE	TRUE	-	-	TRUE	identified
A..2081	23.245	0.466	0.001	0.06	-0.283±0.202	0.315±0.16	0.033	0.049	TRUE	TRUE	+	+	TRUE	identified
A..2083	-28.011	0.614	0	0.046	0.396±0.127	-0.441±0.157	0.001	0.05	TRUE	TRUE	-	-	TRUE	identified
A..2107	-7.993	0.343	0.008	0.05	0.78±0.52	-0.866±0.328	0.017	0.049	TRUE	TRUE	-	-	TRUE	identified
A..215	-33.64	0.233	0.037	0.041	0.138±0.087	-0.154±0.093	0.036	0.046	TRUE	TRUE	-	-	TRUE	identified
A..219	3.194	0.194	0.059	0.065	-1.431±0.299	1.589±1.224	0.04	0.075	TRUE	TRUE	+	+	TRUE	identified
A..2205	-4.094	0.475	0.001	0.057	2.325±0.95	-2.583±0.761	0.001	0.043	TRUE	TRUE	-	-	TRUE	identified
A..2221	-7.611	0.291	0.017	0.052	0.691±0.527	-0.768±0.309	0.031	0.048	TRUE	TRUE	-	-	TRUE	identified
A..2228	-6.132	0.402	0.004	0.045	1.145±0.21	-1.272±0.896	0.028	0.058	TRUE	TRUE	-	-	TRUE	identified
A..223	-73.328	0.386	0.005	0.051	0.089±0.048	-0.099±0.056	0.021	0.036	TRUE	TRUE	-	-	TRUE	identified
A..240	-83.054	0.275	0.021	0.042	0.058±0.044	-0.065±0.035	0.043	0.06	TRUE	TRUE	-	-	TRUE	identified
A..244	-18.149	0.847	0	0.049	0.799±0.229	-0.888±0.215	0	0.05	TRUE	TRUE	-	-	TRUE	identified
A..249	-18.866	0.843	0	0.053	0.767±0.204	-0.852±0.225	0	0.048	TRUE	TRUE	-	-	TRUE	identified
A..258	-19.111	0.853	0	0.052	0.774±0.199	-0.86±0.214	0	0.053	TRUE	TRUE	-	-	TRUE	identified
A..267	-162.199	0.427	0.002	0.052	0.049±0.02	-0.055±0.025	0.006	0.057	TRUE	TRUE	-	-	TRUE	identified
A..268	-200.411	0.332	0.01	0.047	0.028±0.018	-0.032±0.018	0.03	0.045	TRUE	TRUE	-	-	TRUE	identified
A..279	-17.178	0.827	0	0.047	0.833±0.237	-0.925±0.228	0	0.047	TRUE	TRUE	-	-	TRUE	identified
A..303	36.128	0.483	0.001	0.052	-0.223±0.079	0.279±0.15	0.017	0.048	TRUE	TRUE	+	+	TRUE	identified
A..309	-9.868	0.504	0.001	0.055	0.824±0.462	-0.915±0.368	0.009	0.051	TRUE	TRUE	-	-	TRUE	identified
A..338	-112.667	0.245	0.031	0.054	0.045±0.022	-0.051±0.032	0.027	0.056	TRUE	TRUE	-	-	TRUE	identified
A..342	-16.336	0.549	0	0.059	0.629±0.272	-0.629±0.169	0.002	0.05	TRUE	TRUE	-	-	TRUE	identified
A..357	-110.568	0.378	0.005	0.047	0.063±0.035	-0.07±0.03	0.011	0.04	TRUE	TRUE	-	-	TRUE	identified
A..365	-96.002	0.206	0.051	0.055	0.049±0.025	-0.054±0.034	0.025	0.059	TRUE	TRUE	-	-	TRUE	identified
A..388	-70.082	0.349	0.008	0.055	0.09±0.043	-0.1±0.06	0.021	0.067	TRUE	TRUE	-	-	TRUE	identified
A..393	-43.175	0.275	0.021	0.053	0.137±0.082	-0.152±0.057	0.011	0.058	TRUE	TRUE	-	-	TRUE	identified
A..408	40.382	0.369	0.006	0.06	-0.158±0.059	0.176±0.121	0.029	0.04	TRUE	TRUE	+	+	TRUE	identified
A..455	-63.935	0.21	0.048	0.05	0.07±0.037	-0.078±0.053	0.038	0.045	TRUE	TRUE	-	-	TRUE	identified
A..557	-11.299	0.629	0	0.048	0.97±0.424	-1.078±0.265	0.001	0.049	TRUE	TRUE	-	-	TRUE	identified
A..576	-7.824	0.64	0	0.05	1.307±0.697	-1.452±0.326	0.003	0.07	TRUE	TRUE	-	-	TRUE	identified
A..594	-149.467	0.485	0.001	0.051	0.056±0.027	-0.062±0.026	0.006	0.049	TRUE	TRUE	-	-	TRUE	identified
A..635	-46.774	0.362	0.006	0.049	0.13±0.077	-0.145±0.083	0.027	0.042	TRUE	TRUE	-	-	TRUE	identified
A..643	-10.631	0.626	0	0.048	0.992±0.453	-1.102±0.314	0.002	0.049	TRUE	TRUE	-	-	TRUE	identified
A..652	-42.603	0.357	0.007	0.052	0.129±0.095	-0.144±0.081	0.044	0.047	TRUE	TRUE	-	-	TRUE	identified
A..670	-8.039	0.611	0	0.051	1.239±0.671	-1.376±0.291	0.004	0.074	TRUE	TRUE	-	-	TRUE	identified
A..671	-4.101	0.463	0.001	0.052	1.647±1.253	-1.83±0.663	0.028	0.05	TRUE	TRUE	-	-	TRUE	identified
A..676	-45.906	0.426	0.002	0.052	0.153±0.082	-0.17±0.09	0.017	0.047	TRUE	TRUE	-	-	TRUE	identified
A..68	-343.889	0.319	0.012	0.042	0.015±0.011	-0.017±0.01	0.046	0.051	TRUE	TRUE	-	-	TRUE	identified
A..680	-44.106	0.426	0.002	0.055	0.155±0.088	-0.172±0.093	0.021	0.051	TRUE	TRUE	-	-	TRUE	identified
A..696	-47.154	0.39	0.004	0.056	0.143±0.072	-0.159±0.089	0.017	0.043	TRUE	TRUE	-	-	TRUE	identified
A..700	-8.101	0.597	0	0.053	1.212±0.662	-1.346±0.28	0.004	0.077	TRUE	TRUE	-	-	TRUE	identified
A..727	-48.505	0.469	0.001	0.057	0.161±0.09	-0.179±0.074	0.01	0.048	TRUE	TRUE	-	-	TRUE	identified
A..732	-4.181	0.443	0.002	0.052	1.414±1.319	-1.571±0.424	0.055	0.066	TRUE	TRUE	-	-	TRUE	identified
A..74	-72.359	0.451	0.002	0.045	0.099±0.065	-0.11±0.043	0.017	0.053	TRUE	TRUE	-	-	TRUE	identified
A..744	-106.077	0.227	0.039	0.06	0.043±0.029	-0.047±0.027	0.037	0.046	TRUE	TRUE	-	-	TRUE	identified
A..766	-24.184	0.466	0.001	0.054	0.317±0.177	-0.352±0.155	0.011	0.053	TRUE	TRUE	-	-	TRUE	identified
A..789	-59.092	0.37	0.007	0.05	0.143±0.035	-0.143±0.066	0.003	0.039	TRUE	TRUE	-	-	TRUE	identified
A..799	31.702	0.369	0.006	0.048	-0.204±0.077	0.227±0.151	0.026	0.042	TRUE	TRUE	+	+	TRUE	identified
A..80	-154.937	0.295	0.016	0.051	0.034±0.024	-0.038±0.019	0.034	0.054	TRUE	TRUE	-	-	TRUE	identified
A..817	-15.37	0.461	0.001	0.052	0.532±0.312	-0.591±0.146	0.006	0.064	TRUE	TRUE	-	-	TRUE	identified
A..832	-11.05	0.217	0.052	0.061	0.42±0.376	-0.42±0.057	0.067	0.105	TRUE	TRUE	-	-	TRUE	identified
A..837	-45.496	0.276	0.021	0.05	0.115±0.072	-0.128±0.072	0.029	0.044	TRUE	TRUE	-	-	TRUE	identified
A..878	65.092	0.506	0.001	0.058	-0.107±0.046	0.119±0.089	0.042	0.047	TRUE	TRUE	+	+	TRUE	identified
A..890	-24.541	0.314	0.013	0.041	0.272±0.143	-0.303±0.115	0.006	0.054	TRUE	TRUE	-	-	TRUE	identified
A..901	-20.909	0.27	0.023	0.054	0.249±0.129	-0.277±0.181	0.032	0.043	TRUE	TRUE	-	-	TRUE	identified
A..944	-44.314	0.341	0.009	0.051	0.131±0.089	-0.145±0.073	0.028	0.043	TRUE	TRUE	-	-	TRUE	identified
A..963	-128.892	0.422	0.003	0.047	0.053±0.034	-0.058±0.027	0.02	0.059	TRUE	TRUE	-	-	TRUE	identified
A..965	-32.887	0.476	0.001	0.048	0.253±0.093	-0.281±0.147	0.009	0.047	TRUE	TRUE	-	-	TRUE	identified
A..999	-11.593	0.245	0.037	0.058	0.444±0.375	-0.444±0.065	0.055	0.094	TRUE	TRUE	-	-	TRUE	identified
C..1195	62.217	0.711	0	0.052	-0.189±0.046	0.21±0.091	0.002	0.055	TRUE	TRUE	+	+	TRUE	identified
C..1254	5.523	0.341	0.009	0.05	-1.053±0.314	1.17±0.922	0.046	0.058	TRUE	TRUE	+	+	TRUE	identified
C..1373	86.098	0.305	0.014	0.049	-0.066±0.041	0.073±0.037	0.023	0.054	TRUE	TRUE	+	+	TRUE	identified
C..1473	105.784	0.511	0.001	0.041	-0.096±0.037	0.106±0.03	0.001	0.045	TRUE	TRUE	+	+	TRUE	identified
C..1497	7.395	0.239	0.034	0.055	-0.701±0.214	0.778±0.554	0.031	0.054	TRUE	TRUE	+	+	TRUE	identified
C..1546	45.36	0.226	0.039	0.05	-0.114±0.055	0.126±0.073	0.018	0.067	TRUE	TRUE	+	+	TRUE	identified
C..1572	104.3	0.537	0	0.043	-0.101±0.038	0.112±0.032	0	0.049	TRUE	TRUE	+	+	TRUE	identified
C..1580	112.203	0.716	0	0.047	-0.111±0.035	0.123±0.038	0	0.052	TRUE	TRUE	+	+	TRUE	identified
C..1634	32.779	0.449	0.002	0.05	-0.242±0.096	0.269±0.141	0.009	0.051	TRUE	TRUE	+	+	TRUE	identified
C..1641	46.041	0.317	0.012	0.056	-0.127±0.083	0.141±0.064	0.021	0.049	TRUE	TRUE	+	+	TRUE	identified
C..1693	68.371	0.255	0.027	0.046	-0.078±0.046	0.086±0.044	0.02	0.049	TRUE	TRUE	+	+	TRUE	identified
C..1702	53.896	0.343	0.008	0.049	-0.107±0.058	0.119±0.078	0.035	0.064	TRUE	TRUE	+	+	TRUE	identified
C..1707	72.326	0.321	0.011	0.049	-0.084±0.05	0.094±0.044	0.016	0.059	TRUE	TRUE	+	+	TRUE	identified
C..1721	101.973	0.398	0.004	0.057	-0.071±0.04	0.078±0.031	0.009	0.071	TRUE	TRUE	+	+	TRUE	identified
C..1774	78.648	0.291	0.017	0.047	-0.076±0.046	0.085±0.034	0.012	0.046	TRUE	TRUE	+	+	TRUE	identified
C..1820	77.148	0.222	0.042	0.051	-0.062±0.042	0.069±0.032	0.024	0.044	TRUE	TRUE	+	+	TRUE	identified
C..1831	110.305	0.348	0.008	0.048	-0.066±0.032	0.073±0.028	0.004	0.048	TRUE	TRUE	+	+	TRUE	identified
C..1840	49.947	0.425	0.002	0.046	-0.176±0.056	0.196±0.082	0.002	0.048	TRUE	TRUE	+	+	TRUE	identified
C..1854	51.289	0.491	0.001	0.039	-0.179±0.051	0.199±0.095	0.004	0.055	TRUE	TRUE	+	+	TRUE	identified
C..1893	121.102	0.316	0.012	0.051	-0.052±0.032	0.057±0.021	0.012	0.059	TRUE	TRUE	+	+	TRUE	identified
C..1898	84.645	0.54	0	0.05	-0.112±0.041	0.124±0.055	0.003	0.047	TRUE	TRUE	+	+	TRUE	identified
C..1919	32.31	0.717	0	0.051	-0.373±0.113	0.414±0.152	0.001	0.046	TRUE	TRUE	+	+	TRUE	identified
C..1935	90.903	0.535	0	0.054	-0.108±0.038	0.12±0.048	0.002	0.055	TRUE	TRUE	+	+	TRUE	identified
C..1978	104.016	0.378	0.005	0.051	-0.064±0.037	0.071±0.034	0.015	0.06	TRUE	TRUE	+	+	TRUE	identified
C..2137	106.545	0.271	0.022	0.052	-0.051±0.03	0.057±0.03	0.02	0.054	TRUE	TRUE	+	+	TRUE	identified
C..2163	77.358	0.227	0.039	0.055	-0.066±0.043	0.073±0.029	0.016	0.051	TRUE	TRUE	+	+	TRUE	identified
C..2217	94.422	0.62	0	0.056	-0.116±0.024	0.129±0.058	0.003	0.049	TRUE	TRUE	+	+	TRUE	identified
C..2431	72.196	0.212	0.047	0.051	-0.059±0.045	0.065±0.034	0.044	0.055	TRUE	TRUE	+	+	TRUE	identified
C..2636	87.465	0.445	0.002	0.057	-0.082±0.041	0.092±0.051	0.018	0.064	TRUE	TRUE	+	+	TRUE	identified
C..2800	103.825	0.72	0	0.052	-0.124±0.029	0.138±0.047	0	0.049	TRUE	TRUE	+	+	TRUE	identified
C..2936	9.263	0.299	0.015	0.05	-0.673±0.274	0.748±0.421	0.013	0.051	TRUE	TRUE	+	+	TRUE	identified
C..2963	119.953	0.415	0.003	0.049	-0.066±0.032	0.073±0.029	0.005	0.052	TRUE	TRUE	+	+	TRUE	identified
C..3055	21.919	0.449	0.002	0.052	-0.329±0.087	0.366±0.259	0.03	0.049	TRUE	TRUE	+	+	TRUE	identified
C..3059	93.201	0.302	0.015	0.044	-0.068±0.034	0.076±0.035	0.009	0.055	TRUE	TRUE	+	+	TRUE	identified
C..3118	78.772	0.374	0.005	0.058	-0.084±0.054	0.093±0.036	0.015	0.06	TRUE	TRUE	+	+	TRUE	identified
C..3207	70.244	0.37	0.006	0.049	-0.102±0.053	0.113±0.046	0.007	0.051	TRUE	TRUE	+	+	TRUE	identified
C..3359	110.588	0.394	0.004	0.042	-0.069±0.034	0.077±0.03	0.005	0.054	TRUE	TRUE	+	+	TRUE	identified
C..3387	81.431	0.396	0.004	0.05	-0.093±0.043	0.103±0.045	0.006	0.044	TRUE	TRUE	+	+	TRUE	identified
C..3420	106.456	0.281	0.02	0.049	-0.052±0.034	0.058±0.025	0.02	0.062	TRUE	TRUE	+	+	TRUE	identified
C..3424	41.432	0.281	0.02	0.04	-0.138±0.077	0.153±0.078	0.017	0.058	TRUE	TRUE	+	+	TRUE	identified
C..3513	-111.637	0.265	0.024	0.044	0.046±0.032	-0.051±0.024	0.026	0.044	TRUE	TRUE	-	-	TRUE	identified
C..3530	86.593	0.407	0.003	0.059	-0.086±0.046	0.095±0.038	0.008	0.051	TRUE	TRUE	+	+	TRUE	identified
C..3546	93.351	0.295	0.016	0.05	-0.064±0.04	0.071±0.028	0.014	0.055	TRUE	TRUE	+	+	TRUE	identified
C..3560	108.688	0.283	0.019	0.046	-0.052±0.033	0.057±0.025	0.018	0.064	TRUE	TRUE	+	+	TRUE	identified
C..3577	75.865	0.341	0.009	0.053	-0.082±0.048	0.091±0.046	0.018	0.047	TRUE	TRUE	+	+	TRUE	identified
C..3580	90.867	0.633	0	0.055	-0.125±0.044	0.139±0.043	0.001	0.048	TRUE	TRUE	+	+	TRUE	identified
C..3597	73.958	0.291	0.017	0.046	-0.079±0.036	0.088±0.052	0.019	0.055	TRUE	TRUE	+	+	TRUE	identified
C..3645	93.667	0.301	0.018	0.055	-0.048±0.039	0.06±0.03	0.051	0.06	TRUE	TRUE	+	+	TRUE	identified
C..3753	28.473	0.258	0.026	0.053	-0.174±0.081	0.193±0.141	0.042	0.049	TRUE	TRUE	+	+	TRUE	identified
C..3773	81.74	0.227	0.039	0.047	-0.062±0.035	0.069±0.035	0.017	0.052	TRUE	TRUE	+	+	TRUE	identified
C..3775	-39.899	0.221	0.042	0.056	0.119±0.073	-0.132±0.073	0.027	0.041	TRUE	TRUE	-	-	TRUE	identified
C..3784	36.878	0.357	0.007	0.04	-0.163±0.087	0.181±0.115	0.03	0.052	TRUE	TRUE	+	+	TRUE	identified
C..3787	35.239	0.555	0	0.056	-0.254±0.105	0.282±0.139	0.008	0.061	TRUE	TRUE	+	+	TRUE	identified
C..3811	95.646	0.303	0.015	0.054	-0.067±0.039	0.074±0.025	0.008	0.064	TRUE	TRUE	+	+	TRUE	identified
C..3830	72.375	0.224	0.041	0.049	-0.069±0.037	0.076±0.043	0.022	0.048	TRUE	TRUE	+	+	TRUE	identified
C..3858	90.909	0.332	0.01	0.053	-0.059±0.042	0.066±0.038	0.041	0.046	TRUE	TRUE	+	+	TRUE	identified
C..3899	97.414	0.287	0.018	0.053	-0.062±0.037	0.068±0.026	0.011	0.061	TRUE	TRUE	+	+	TRUE	identified
C..3900	48.409	0.665	0	0.053	-0.241±0.071	0.267±0.098	0.001	0.049	TRUE	TRUE	+	+	TRUE	identified
C..4034	61.736	0.388	0.004	0.043	-0.107±0.05	0.119±0.073	0.023	0.049	TRUE	TRUE	+	+	TRUE	identified
C..4109	103.29	0.355	0.007	0.052	-0.068±0.033	0.076±0.034	0.007	0.052	TRUE	TRUE	+	+	TRUE	identified
C..4165	69.582	0.249	0.03	0.051	-0.066±0.046	0.074±0.045	0.044	0.054	TRUE	TRUE	+	+	TRUE	identified
C..4275	64.566	0.408	0.003	0.058	-0.114±0.063	0.126±0.051	0.009	0.054	TRUE	TRUE	+	+	TRUE	identified
C..4284	64.765	0.221	0.042	0.055	-0.068±0.043	0.075±0.05	0.045	0.055	TRUE	TRUE	+	+	TRUE	identified
C..4321	84.658	0.608	0	0.047	-0.125±0.036	0.139±0.06	0.002	0.048	TRUE	TRUE	+	+	TRUE	identified
C..4335	-207.937	0.613	0	0.047	0.05±0.02	-0.05±0.019	0.004	0.042	TRUE	TRUE	-	-	TRUE	identified
C..4363	53.336	0.369	0.006	0.045	-0.111±0.062	0.123±0.081	0.037	0.045	TRUE	TRUE	+	+	TRUE	identified
C..4401	73.973	0.25	0.029	0.048	-0.07±0.044	0.078±0.038	0.02	0.052	TRUE	TRUE	+	+	TRUE	identified
C..4406	90.91	0.255	0.027	0.053	-0.056±0.039	0.063±0.028	0.024	0.062	TRUE	TRUE	+	+	TRUE	identified
C..4493	73.71	0.21	0.049	0.05	-0.061±0.043	0.067±0.034	0.031	0.054	TRUE	TRUE	+	+	TRUE	identified
C..4556	77.261	0.269	0.023	0.045	-0.077±0.036	0.086±0.043	0.01	0.05	TRUE	TRUE	+	+	TRUE	identified
C..4606	50.602	0.536	0	0.06	-0.134±0.084	0.149±0.101	0.047	0.052	TRUE	TRUE	+	+	TRUE	identified
C..4647	89.489	0.301	0.015	0.049	-0.066±0.036	0.074±0.038	0.016	0.046	TRUE	TRUE	+	+	TRUE	identified
C..4656	45.183	0.32	0.014	0.055	-0.115±0.047	0.115±0.111	0.084	0.104	TRUE	TRUE	+	+	TRUE	identified
C..4693	89.534	0.236	0.035	0.058	-0.053±0.034	0.059±0.034	0.031	0.06	TRUE	TRUE	+	+	TRUE	identified
C..4739	76.943	0.199	0.055	0.062	-0.058±0.037	0.064±0.034	0.028	0.049	TRUE	TRUE	+	+	TRUE	identified
C..4758	79.944	0.221	0.042	0.049	-0.059±0.042	0.066±0.027	0.025	0.045	TRUE	TRUE	+	+	TRUE	identified
C..4986	9.555	0.418	0.003	0.05	-0.778±0.315	0.865±0.48	0.013	0.056	TRUE	TRUE	+	+	TRUE	identified
C..5001	93.552	0.239	0.033	0.047	-0.05±0.036	0.056±0.029	0.035	0.058	TRUE	TRUE	+	+	TRUE	identified
C..5002	56.17	0.401	0.004	0.052	-0.13±0.046	0.144±0.085	0.014	0.053	TRUE	TRUE	+	+	TRUE	identified
C..5065	88.45	0.379	0.005	0.045	-0.079±0.042	0.088±0.039	0.01	0.056	TRUE	TRUE	+	+	TRUE	identified
C..5074	15.463	0.584	0	0.055	-0.695±0.169	0.772±0.326	0.002	0.053	TRUE	TRUE	+	+	TRUE	identified
C..5112	129.911	0.352	0.007	0.051	-0.051±0.031	0.057±0.022	0.012	0.052	TRUE	TRUE	+	+	TRUE	identified
C..5124	14.337	0.553	0	0.053	-0.713±0.18	0.793±0.35	0.002	0.055	TRUE	TRUE	+	+	TRUE	identified
C..5182	112.543	0.286	0.018	0.06	-0.049±0.034	0.055±0.022	0.02	0.058	TRUE	TRUE	+	+	TRUE	identified
C..5231	15.55	0.531	0	0.052	-0.644±0.186	0.716±0.3	0.002	0.044	TRUE	TRUE	+	+	TRUE	identified
C..5255	93.205	0.26	0.031	0.049	-0.058±0.031	0.058±0.034	0.025	0.048	TRUE	TRUE	+	+	TRUE	identified
C..5285	120.424	0.271	0.022	0.054	-0.05±0.027	0.055±0.024	0.009	0.057	TRUE	TRUE	+	+	TRUE	identified
C..5350	137.847	0.366	0.006	0.051	-0.05±0.026	0.056±0.026	0.01	0.051	TRUE	TRUE	+	+	TRUE	identified
C..5371	15.77	0.417	0.003	0.052	-0.494±0.173	0.549±0.292	0.009	0.051	TRUE	TRUE	+	+	TRUE	identified
C..5398	111.828	0.346	0.008	0.043	-0.067±0.03	0.074±0.027	0.003	0.054	TRUE	TRUE	+	+	TRUE	identified
C..5414	104.288	0.318	0.012	0.047	-0.061±0.035	0.068±0.027	0.01	0.063	TRUE	TRUE	+	+	TRUE	identified
C..5479	16.294	0.354	0.007	0.048	-0.42±0.172	0.467±0.256	0.012	0.051	TRUE	TRUE	+	+	TRUE	identified
C..5483	136.993	0.464	0.001	0.047	-0.062±0.03	0.069±0.025	0.003	0.05	TRUE	TRUE	+	+	TRUE	identified
C..5566	151.54	0.521	0	0.053	-0.059±0.031	0.065±0.02	0.005	0.051	TRUE	TRUE	+	+	TRUE	identified
C..5720	120.754	0.38	0.005	0.046	-0.06±0.034	0.067±0.023	0.007	0.059	TRUE	TRUE	+	+	TRUE	identified
C..5878	99.414	0.478	0.001	0.044	-0.077±0.02	0.086±0.058	0.025	0.058	TRUE	TRUE	+	+	TRUE	identified
C..5879	132.963	0.394	0.004	0.047	-0.055±0.034	0.062±0.016	0.008	0.046	TRUE	TRUE	+	+	TRUE	identified
C..5915	119.795	0.636	0	0.044	-0.103±0.034	0.114±0.025	0	0.05	TRUE	TRUE	+	+	TRUE	identified
C..5976	126.377	0.378	0.005	0.043	-0.056±0.032	0.062±0.024	0.009	0.042	TRUE	TRUE	+	+	TRUE	identified
C..6069	65.533	0.501	0.001	0.061	-0.144±0.036	0.16±0.077	0.004	0.071	TRUE	TRUE	+	+	TRUE	identified
C..6191	111.496	0.662	0	0.047	-0.108±0.033	0.12±0.038	0	0.051	TRUE	TRUE	+	+	TRUE	identified
C..6227	119.206	0.457	0.001	0.05	-0.07±0.035	0.078±0.027	0.004	0.047	TRUE	TRUE	+	+	TRUE	identified
C..6229	17.859	0.462	0.001	0.044	-0.427±0.104	0.474±0.318	0.023	0.051	TRUE	TRUE	+	+	TRUE	identified
C..6245	99.685	0.611	0	0.046	-0.112±0.037	0.125±0.042	0.001	0.052	TRUE	TRUE	+	+	TRUE	identified
C..6339	121.311	0.499	0.001	0.052	-0.077±0.034	0.086±0.027	0.002	0.043	TRUE	TRUE	+	+	TRUE	identified
C..6367	98.686	0.595	0	0.044	-0.111±0.044	0.124±0.032	0.001	0.045	TRUE	TRUE	+	+	TRUE	identified
C..6388	127.355	0.484	0.001	0.051	-0.075±0.032	0.084±0.023	0.001	0.046	TRUE	TRUE	+	+	TRUE	identified
C..6480	122.311	0.51	0.001	0.048	-0.076±0.034	0.085±0.028	0.002	0.049	TRUE	TRUE	+	+	TRUE	identified
C..6548	137.287	0.57	0	0.056	-0.071±0.026	0.079±0.034	0.003	0.047	TRUE	TRUE	+	+	TRUE	identified
C..6598	100.225	0.303	0.015	0.049	-0.065±0.034	0.072±0.028	0.007	0.055	TRUE	TRUE	+	+	TRUE	identified
C..6634	130.037	0.381	0.005	0.046	-0.056±0.03	0.062±0.024	0.007	0.047	TRUE	TRUE	+	+	TRUE	identified
C..6724	115.094	0.437	0.002	0.036	-0.065±0.029	0.072±0.039	0.013	0.054	TRUE	TRUE	+	+	TRUE	identified
C..6734	57.756	0.239	0.039	0.047	-0.089±0.047	0.089±0.061	0.04	0.058	TRUE	TRUE	+	+	TRUE	identified
C..6809	117.147	0.349	0.008	0.044	-0.067±0.028	0.074±0.026	0.002	0.044	TRUE	TRUE	+	+	TRUE	identified
C..6821	16.646	0.491	0.001	0.038	-0.502±0.188	0.558±0.296	0.009	0.042	TRUE	TRUE	+	+	TRUE	identified
C..6906	136.188	0.621	0	0.055	-0.08±0.03	0.089±0.03	0.001	0.045	TRUE	TRUE	+	+	TRUE	identified
C..6960	105.994	0.4	0.004	0.046	-0.066±0.04	0.073±0.029	0.013	0.05	TRUE	TRUE	+	+	TRUE	identified
C..6969	108.556	0.565	0	0.043	-0.083±0.047	0.092±0.029	0.006	0.061	TRUE	TRUE	+	+	TRUE	identified
C..6973	71.642	0.318	0.012	0.048	-0.089±0.059	0.099±0.023	0.012	0.057	TRUE	TRUE	+	+	TRUE	identified
C..6977	118.981	0.497	0.001	0.055	-0.075±0.027	0.083±0.038	0.004	0.051	TRUE	TRUE	+	+	TRUE	identified
C..6979	13.699	0.472	0.001	0.051	-0.544±0.293	0.604±0.313	0.016	0.049	TRUE	TRUE	+	+	TRUE	identified
C..7010	106.261	0.375	0.005	0.041	-0.054±0.042	0.06±0.029	0.04	0.053	TRUE	TRUE	+	+	TRUE	identified
C..7171	15.169	0.574	0	0.051	-0.521±0.144	0.651±0.384	0.024	0.061	TRUE	TRUE	+	+	TRUE	identified
H..1285	-49.814	0.359	0.007	0.054	0.114±0.074	-0.126±0.078	0.04	0.054	TRUE	TRUE	-	-	TRUE	identified
H..1394	-38.221	0.395	0.004	0.057	0.197±0.075	-0.218±0.114	0.009	0.046	TRUE	TRUE	-	-	TRUE	identified
H..2046	-66.709	0.296	0.016	0.048	0.082±0.04	-0.091±0.061	0.034	0.053	TRUE	TRUE	-	-	TRUE	identified
H..2182	-62.611	0.417	0.003	0.043	0.104±0.065	-0.116±0.063	0.026	0.055	TRUE	TRUE	-	-	TRUE	identified
H..322	-43.239	0.299	0.015	0.061	0.135±0.086	-0.151±0.063	0.016	0.055	TRUE	TRUE	-	-	TRUE	identified
H..526	-25.308	0.521	0	0.05	0.325±0.182	-0.362±0.148	0.01	0.052	TRUE	TRUE	-	-	TRUE	identified
H..759	-38.403	0.506	0.001	0.05	0.233±0.113	-0.259±0.09	0.003	0.043	TRUE	TRUE	-	-	TRUE	identified
H..831	64.424	0.207	0.05	0.054	-0.066±0.044	0.073±0.045	0.043	0.045	TRUE	TRUE	+	+	TRUE	identified
H..908	-25.212	0.296	0.016	0.052	0.238±0.129	-0.265±0.129	0.013	0.046	TRUE	TRUE	-	-	TRUE	identified
K..101	-188.81	0.298	0.016	0.048	0.033±0.015	-0.037±0.019	0.011	0.042	TRUE	TRUE	-	-	TRUE	identified
K..103	-169.203	0.303	0.015	0.053	0.04±0.019	-0.045±0.018	0.004	0.043	TRUE	TRUE	-	-	TRUE	identified
K..1057	97.837	0.363	0.006	0.049	-0.073±0.029	0.081±0.042	0.009	0.063	TRUE	TRUE	+	+	TRUE	identified
K..1058	-25.5	0.458	0.001	0.05	0.25±0.201	-0.277±0.114	0.039	0.057	TRUE	TRUE	-	-	TRUE	identified
K..1060	-123.264	0.79	0	0.045	0.101±0.034	-0.113±0.04	0.001	0.044	TRUE	TRUE	-	-	TRUE	identified
K..111	-89.025	0.396	0.004	0.05	0.081±0.032	-0.09±0.051	0.013	0.049	TRUE	TRUE	-	-	TRUE	identified
K..112	16.249	0.268	0.023	0.051	-0.346±0.148	0.385±0.235	0.02	0.046	TRUE	TRUE	+	+	TRUE	identified
K..1157	10.66	0.315	0.012	0.054	-0.518±0.225	0.576±0.424	0.041	0.049	TRUE	TRUE	+	+	TRUE	identified
K..1187	-6.613	0.604	0	0.061	1.633±0.307	-1.814±0.839	0.003	0.058	TRUE	TRUE	-	-	TRUE	identified
K..119	-81.281	0.319	0.012	0.058	0.068±0.049	-0.076±0.035	0.03	0.056	TRUE	TRUE	-	-	TRUE	identified
K..1192	-105.785	0.376	0.005	0.059	0.063±0.039	-0.07±0.029	0.014	0.05	TRUE	TRUE	-	-	TRUE	identified
K..121	-140.347	0.452	0.002	0.043	0.058±0.025	-0.064±0.03	0.006	0.042	TRUE	TRUE	-	-	TRUE	identified
K..1227	-193.91	0.309	0.014	0.045	0.032±0.018	-0.036±0.015	0.011	0.048	TRUE	TRUE	-	-	TRUE	identified
K..1228	-213.016	0.355	0.007	0.048	0.033±0.018	-0.037±0.013	0.007	0.044	TRUE	TRUE	-	-	TRUE	identified
K..1267	-98.125	0.332	0.01	0.052	0.058±0.04	-0.064±0.031	0.029	0.055	TRUE	TRUE	-	-	TRUE	identified
K..13	-74.016	0.537	0	0.048	0.139±0.047	-0.154±0.055	0.001	0.043	TRUE	TRUE	-	-	TRUE	identified
K..1352	-57.572	0.455	0.002	0.048	0.126±0.083	-0.14±0.053	0.016	0.061	TRUE	TRUE	-	-	TRUE	identified
K..138	-119.016	0.253	0.028	0.048	0.043±0.027	-0.048±0.025	0.023	0.042	TRUE	TRUE	-	-	TRUE	identified
K..1385	-21.266	0.219	0.044	0.046	0.211±0.131	-0.235±0.147	0.037	0.048	TRUE	TRUE	-	-	TRUE	identified
K..1392	-77.186	0.709	0	0.055	0.138±0.045	-0.153±0.076	0.006	0.051	TRUE	TRUE	-	-	TRUE	identified
K..143	-181.968	0.284	0.019	0.05	0.03±0.017	-0.033±0.02	0.028	0.042	TRUE	TRUE	-	-	TRUE	identified
K..1552	-156.656	0.48	0.001	0.04	0.055±0.024	-0.061±0.026	0.004	0.045	TRUE	TRUE	-	-	TRUE	identified
K..1588	-63.933	0.435	0.002	0.056	0.118±0.046	-0.131±0.075	0.014	0.053	TRUE	TRUE	-	-	TRUE	identified
K..1589	-30.553	0.22	0.043	0.049	0.144±0.127	-0.16±0.033	0.043	0.091	TRUE	TRUE	-	-	TRUE	identified
K..1595	51.071	0.233	0.036	0.061	-0.093±0.057	0.103±0.061	0.032	0.051	TRUE	TRUE	+	+	TRUE	identified
K..1612	-11.391	0.457	0.001	0.047	0.694±0.336	-0.771±0.356	0.008	0.053	TRUE	TRUE	-	-	TRUE	identified
K..1627	-23.488	0.911	0	0.056	0.639±0.141	-0.71±0.217	0	0.043	TRUE	TRUE	-	-	TRUE	identified
K..1632	-107.632	0.415	0.003	0.049	0.069±0.037	-0.077±0.033	0.009	0.047	TRUE	TRUE	-	-	TRUE	identified
K..1686	-198.194	0.439	0.002	0.061	0.038±0.021	-0.042±0.018	0.01	0.041	TRUE	TRUE	-	-	TRUE	identified
K..169	-121.755	0.541	0	0.049	0.082±0.027	-0.091±0.037	0.002	0.04	TRUE	TRUE	-	-	TRUE	identified
K..1699	-39.872	0.61	0	0.062	0.216±0.12	-0.24±0.113	0.013	0.047	TRUE	TRUE	-	-	TRUE	identified
K..1714	-142.787	0.337	0.009	0.045	0.047±0.024	-0.053±0.024	0.008	0.044	TRUE	TRUE	-	-	TRUE	identified
K..1731	-22.945	0.914	0	0.056	0.654±0.141	-0.726±0.227	0	0.042	TRUE	TRUE	-	-	TRUE	identified
K..1732	234.649	0.437	0.003	0.07	-0.033±0.008	0.033±0.023	0.021	0.08	TRUE	TRUE	+	+	TRUE	identified
K..1734	-45.91	0.488	0.001	0.052	0.161±0.115	-0.179±0.052	0.019	0.048	TRUE	TRUE	-	-	TRUE	identified
K..1762	78.453	0.419	0.003	0.042	-0.109±0.022	0.121±0.062	0.006	0.049	TRUE	TRUE	+	+	TRUE	identified
K..1781	-10.212	0.354	0.007	0.053	0.523±0.473	-0.581±0.184	0.051	0.062	TRUE	TRUE	-	-	TRUE	identified
K..18	-73.752	0.425	0.002	0.043	0.102±0.056	-0.114±0.046	0.009	0.054	TRUE	TRUE	-	-	TRUE	identified
K..182	-115.514	0.356	0.007	0.046	0.059±0.031	-0.066±0.03	0.009	0.043	TRUE	TRUE	-	-	TRUE	identified
K..184	-374.119	0.258	0.026	0.048	0.013±0.009	-0.014±0.008	0.039	0.048	TRUE	TRUE	-	-	TRUE	identified
K..188	-117.343	0.224	0.041	0.054	0.039±0.026	-0.044±0.024	0.031	0.039	TRUE	TRUE	-	-	TRUE	identified
K..1893	-28.058	0.404	0.003	0.058	0.218±0.13	-0.243±0.157	0.038	0.046	TRUE	TRUE	-	-	TRUE	identified
K..1924	-65.034	0.678	0	0.046	0.162±0.077	-0.18±0.059	0.003	0.049	TRUE	TRUE	-	-	TRUE	identified
K..1958	-97.06	0.281	0.024	0.046	0.055±0.029	-0.069±0.032	0.015	0.054	TRUE	TRUE	-	-	TRUE	identified
K..1979	-17.009	0.395	0.004	0.046	0.335±0.286	-0.372±0.154	0.047	0.049	TRUE	TRUE	-	-	TRUE	identified
K..2070	-14.027	0.331	0.01	0.056	0.429±0.298	-0.476±0.175	0.02	0.041	TRUE	TRUE	-	-	TRUE	identified
K..2128	60.367	0.423	0.003	0.058	-0.116±0.033	0.129±0.09	0.028	0.09	TRUE	TRUE	+	+	TRUE	identified
K..221	-96.087	0.313	0.013	0.045	0.063±0.039	-0.07±0.03	0.016	0.047	TRUE	TRUE	-	-	TRUE	identified
K..2226	-97.584	0.217	0.045	0.047	0.044±0.028	-0.049±0.033	0.049	0.057	TRUE	TRUE	-	-	TRUE	identified
K..2234	-4.084	0.598	0	0.049	2.471±1.132	-2.745±0.878	0.002	0.046	TRUE	TRUE	-	-	TRUE	identified
K..2265	-212.902	0.392	0.004	0.05	0.036±0.016	-0.04±0.017	0.004	0.049	TRUE	TRUE	-	-	TRUE	identified
K..242	-96.425	0.354	0.007	0.053	0.063±0.041	-0.07±0.034	0.023	0.053	TRUE	TRUE	-	-	TRUE	identified
K..2437	-126.491	0.353	0.009	0.054	0.04±0.027	-0.05±0.029	0.046	0.048	TRUE	TRUE	-	-	TRUE	identified
K..2454	102.014	0.377	0.007	0.047	-0.055±0.036	0.068±0.033	0.027	0.054	TRUE	TRUE	+	+	TRUE	identified
K..250	-123.317	0.301	0.015	0.057	0.044±0.03	-0.049±0.025	0.03	0.031	TRUE	TRUE	-	-	TRUE	identified
K..2506	-108.732	0.385	0.005	0.047	0.066±0.029	-0.074±0.038	0.01	0.061	TRUE	TRUE	-	-	TRUE	identified
K..2586	98.266	0.203	0.053	0.063	-0.045±0.027	0.049±0.031	0.035	0.051	TRUE	TRUE	+	+	TRUE	identified
K..2589	90.24	0.306	0.017	0.05	-0.061±0.031	0.077±0.039	0.018	0.066	TRUE	TRUE	+	+	TRUE	identified
K..2592	-20.525	0.613	0	0.045	0.542±0.195	-0.602±0.189	0.001	0.046	TRUE	TRUE	-	-	TRUE	identified
K..2603	-23.917	0.51	0.001	0.049	0.343±0.2	-0.381±0.138	0.009	0.056	TRUE	TRUE	-	-	TRUE	identified
K..2659	28.569	0.33	0.01	0.049	-0.222±0.144	0.246±0.081	0.013	0.054	TRUE	TRUE	+	+	TRUE	identified
K..2737	-43.451	0.246	0.031	0.041	0.108±0.059	-0.12±0.086	0.046	0.051	TRUE	TRUE	-	-	TRUE	identified
K..2757	33.733	0.341	0.009	0.066	-0.172±0.098	0.191±0.119	0.031	0.065	TRUE	TRUE	+	+	TRUE	identified
K..289	-219.929	0.293	0.017	0.047	0.03±0.012	-0.034±0.016	0.005	0.036	TRUE	TRUE	-	-	TRUE	identified
K..2899	-114.925	0.414	0.004	0.05	0.055±0.043	-0.055±0.025	0.053	0.075	TRUE	TRUE	-	-	TRUE	identified
K..2908	-49.155	0.245	0.031	0.047	0.105±0.044	-0.117±0.078	0.029	0.052	TRUE	TRUE	-	-	TRUE	identified
K..2917	4.849	0.301	0.015	0.048	-1.537±0.399	1.708±0.771	0.003	0.043	TRUE	TRUE	+	+	TRUE	identified
K..292	-21.598	0.277	0.02	0.05	0.205±0.212	-0.228±0.021	0.072	0.072	TRUE	TRUE	-	-	TRUE	identified
K..2943	-105.415	0.231	0.037	0.041	0.045±0.027	-0.05±0.03	0.031	0.054	TRUE	TRUE	-	-	TRUE	identified
K..2970	-162.432	0.441	0.002	0.048	0.045±0.02	-0.05±0.029	0.017	0.04	TRUE	TRUE	-	-	TRUE	identified
K..3010	45.078	0.305	0.014	0.065	-0.107±0.07	0.119±0.089	0.063	0.064	TRUE	TRUE	+	+	TRUE	identified
K..302	-281.409	0.253	0.028	0.044	0.019±0.011	-0.021±0.011	0.02	0.053	TRUE	TRUE	-	-	TRUE	identified
K..3025	165.203	0.368	0.006	0.054	-0.042±0.014	0.047±0.028	0.016	0.059	TRUE	TRUE	+	+	TRUE	identified
K..3039	-31.281	0.662	0	0.061	0.369±0.144	-0.369±0.13	0.002	0.052	TRUE	TRUE	-	-	TRUE	identified
K..3040	4.353	0.238	0.034	0.045	-1.33±0.631	1.478±0.664	0.007	0.038	TRUE	TRUE	+	+	TRUE	identified
K..3062	-55.383	0.333	0.01	0.047	0.106±0.059	-0.118±0.071	0.027	0.054	TRUE	TRUE	-	-	TRUE	identified
K..3086	-145.857	0.686	0	0.045	0.066±0.036	-0.082±0.022	0.004	0.046	TRUE	TRUE	-	-	TRUE	identified
K..3163	-61.782	0.294	0.016	0.049	0.085±0.032	-0.094±0.075	0.05	0.051	TRUE	TRUE	-	-	TRUE	identified
K..3191	-47.778	0.353	0.009	0.057	0.152±0.074	-0.152±0.071	0.011	0.047	TRUE	TRUE	-	-	TRUE	identified
K..3275	-168.436	0.782	0	0.052	0.082±0.021	-0.091±0.027	0	0.037	TRUE	TRUE	-	-	TRUE	identified
K..3303	-173.868	0.453	0.002	0.05	0.043±0.023	-0.047±0.024	0.014	0.035	TRUE	TRUE	-	-	TRUE	identified
K..3317	-58.819	0.246	0.031	0.055	0.083±0.035	-0.092±0.069	0.043	0.044	TRUE	TRUE	-	-	TRUE	identified
K..3324	-198.987	0.412	0.003	0.05	0.035±0.02	-0.039±0.019	0.015	0.034	TRUE	TRUE	-	-	TRUE	identified
K..3382	-16.377	0.212	0.048	0.059	0.281±0.219	-0.312±0.092	0.028	0.05	TRUE	TRUE	-	-	TRUE	identified
K..3384	-68.063	0.381	0.005	0.047	0.104±0.043	-0.116±0.064	0.012	0.046	TRUE	TRUE	-	-	TRUE	identified
K..3391	113.13	0.547	0	0.058	-0.081±0.023	0.09±0.049	0.009	0.068	TRUE	TRUE	+	+	TRUE	identified
K..3421	32.178	0.265	0.024	0.047	-0.194±0.073	0.216±0.109	0.007	0.06	TRUE	TRUE	+	+	TRUE	identified
K..3432	-170.792	0.468	0.001	0.054	0.048±0.02	-0.053±0.026	0.008	0.041	TRUE	TRUE	-	-	TRUE	identified
K..3582	-57.609	0.28	0.02	0.059	0.081±0.078	-0.09±0.018	0.058	0.076	TRUE	TRUE	-	-	TRUE	identified
K..3639	-315.276	0.582	0	0.047	0.033±0.01	-0.037±0.015	0.002	0.038	TRUE	TRUE	-	-	TRUE	identified
K..3644	-306.515	0.617	0	0.048	0.035±0.01	-0.039±0.016	0.002	0.043	TRUE	TRUE	-	-	TRUE	identified
K..370	-200.742	0.307	0.014	0.043	0.031±0.017	-0.035±0.015	0.01	0.044	TRUE	TRUE	-	-	TRUE	identified
K..3717	-268.204	0.435	0.002	0.053	0.026±0.014	-0.029±0.016	0.022	0.045	TRUE	TRUE	-	-	TRUE	identified
K..3757	-86.189	0.499	0.001	0.054	0.101±0.053	-0.101±0.044	0.013	0.052	TRUE	TRUE	-	-	TRUE	identified
K..3780	-19.386	0.459	0.001	0.047	0.423±0.2	-0.47±0.199	0.006	0.063	TRUE	TRUE	-	-	TRUE	identified
K..3797	-118.948	0.441	0.002	0.054	0.055±0.031	-0.061±0.039	0.032	0.048	TRUE	TRUE	-	-	TRUE	identified
K..3814	-148.654	0.341	0.011	0.049	0.037±0.018	-0.047±0.027	0.03	0.046	TRUE	TRUE	-	-	TRUE	identified
K..3830	-81.823	0.357	0.007	0.056	0.07±0.045	-0.077±0.047	0.038	0.043	TRUE	TRUE	-	-	TRUE	identified
K..3852	61.98	0.414	0.003	0.058	-0.105±0.04	0.117±0.086	0.038	0.08	TRUE	TRUE	+	+	TRUE	identified
K..3894	5.177	0.313	0.013	0.047	-1.375±0.591	1.528±0.605	0.003	0.042	TRUE	TRUE	+	+	TRUE	identified
K..3975	105.092	0.432	0.002	0.048	-0.071±0.04	0.079±0.033	0.01	0.049	TRUE	TRUE	+	+	TRUE	identified
K..4020	-235.902	0.325	0.011	0.044	0.025±0.015	-0.027±0.015	0.024	0.041	TRUE	TRUE	-	-	TRUE	identified
K..4057	-4.48	0.333	0.01	0.054	1.519±0.965	-1.688±0.295	0.009	0.054	TRUE	TRUE	-	-	TRUE	identified
K..4077	22.203	0.378	0.007	0.046	-0.296±0.214	0.296±0.122	0.039	0.04	TRUE	TRUE	+	+	TRUE	identified
K..4111	-106.606	0.633	0	0.06	0.084±0.044	-0.094±0.044	0.011	0.045	TRUE	TRUE	-	-	TRUE	identified
K..4221	-198.512	0.25	0.029	0.043	0.026±0.012	-0.029±0.019	0.027	0.043	TRUE	TRUE	-	-	TRUE	identified
K..4283	-64.156	0.293	0.017	0.05	0.087±0.041	-0.097±0.063	0.028	0.046	TRUE	TRUE	-	-	TRUE	identified
K..4346	-39.024	0.336	0.009	0.051	0.148±0.108	-0.164±0.068	0.027	0.057	TRUE	TRUE	-	-	TRUE	identified
K..4348	-20.603	0.812	0	0.055	0.593±0.206	-0.659±0.257	0.002	0.041	TRUE	TRUE	-	-	TRUE	identified
K..439	-60.617	0.333	0.01	0.044	0.105±0.056	-0.116±0.058	0.014	0.045	TRUE	TRUE	-	-	TRUE	identified
K..4391	4.382	0.32	0.012	0.054	-1.608±0.673	1.787±0.781	0.005	0.039	TRUE	TRUE	+	+	TRUE	identified
K..4412	-67.673	0.374	0.005	0.053	0.079±0.072	-0.088±0.035	0.056	0.07	TRUE	TRUE	-	-	TRUE	identified
K..4469	-17.952	0.592	0	0.045	0.436±0.283	-0.485±0.24	0.024	0.05	TRUE	TRUE	-	-	TRUE	identified
K..447	-99.76	0.326	0.011	0.044	0.064±0.031	-0.071±0.037	0.013	0.042	TRUE	TRUE	-	-	TRUE	identified
K..4482	-59.729	0.462	0.001	0.045	0.114±0.053	-0.126±0.088	0.036	0.054	TRUE	TRUE	-	-	TRUE	identified
K..4505	-44.207	0.405	0.003	0.057	0.135±0.085	-0.15±0.098	0.043	0.046	TRUE	TRUE	-	-	TRUE	identified
K..4514	-16.946	0.263	0.025	0.055	0.296±0.176	-0.329±0.204	0.034	0.056	TRUE	TRUE	-	-	TRUE	identified
K..4533	-69.136	0.527	0.001	0.053	0.125±0.077	-0.125±0.045	0.019	0.053	TRUE	TRUE	-	-	TRUE	identified
K..491	-138.059	0.307	0.014	0.048	0.039±0.029	-0.044±0.019	0.031	0.043	TRUE	TRUE	-	-	TRUE	identified
K..511	12.4	0.286	0.018	0.051	-0.516±0.249	0.573±0.245	0.006	0.044	TRUE	TRUE	+	+	TRUE	identified
K..512	-117.818	0.353	0.007	0.052	0.048±0.035	-0.054±0.027	0.035	0.052	TRUE	TRUE	-	-	TRUE	identified
K..516	211.534	0.398	0.004	0.055	-0.037±0.009	0.041±0.023	0.01	0.071	TRUE	TRUE	+	+	TRUE	identified
K..519	100.585	0.314	0.013	0.048	-0.055±0.031	0.061±0.039	0.035	0.066	TRUE	TRUE	+	+	TRUE	identified
K..530	-38.465	0.822	0	0.054	0.33±0.111	-0.367±0.131	0.001	0.044	TRUE	TRUE	-	-	TRUE	identified
K..561	-17.259	0.253	0.028	0.05	0.337±0.198	-0.375±0.128	0.009	0.051	TRUE	TRUE	-	-	TRUE	identified
K..566	-33.845	0.828	0	0.046	0.391±0.133	-0.434±0.131	0	0.047	TRUE	TRUE	-	-	TRUE	identified
K..568	106.71	0.46	0.001	0.058	-0.087±0.021	0.097±0.044	0.003	0.064	TRUE	TRUE	+	+	TRUE	identified
K..573	315.35	0.524	0.001	0.046	-0.024±0.011	0.031±0.014	0.011	0.054	TRUE	TRUE	+	+	TRUE	identified
K..645	-27.614	0.397	0.004	0.038	0.24±0.114	-0.267±0.165	0.024	0.043	TRUE	TRUE	-	-	TRUE	identified
K..705	-20.931	0.491	0.001	0.047	0.311±0.207	-0.346±0.219	0.044	0.057	TRUE	TRUE	-	-	TRUE	identified
K..706	-132.412	0.292	0.021	0.041	0.039±0.027	-0.049±0.017	0.015	0.049	TRUE	TRUE	-	-	TRUE	identified
K..796	-159.883	0.272	0.022	0.046	0.034±0.019	-0.037±0.021	0.024	0.048	TRUE	TRUE	-	-	TRUE	identified
K..801	-30.952	0.773	0	0.045	0.381±0.13	-0.424±0.173	0.002	0.039	TRUE	TRUE	-	-	TRUE	identified
K..820	-140.403	0.318	0.012	0.049	0.05±0.027	-0.056±0.014	0.004	0.047	TRUE	TRUE	-	-	TRUE	identified
K..825	254.602	0.227	0.039	0.062	-0.017±0.011	0.019±0.013	0.045	0.046	TRUE	TRUE	+	+	TRUE	identified
K..84	-69.363	0.428	0.002	0.043	0.095±0.069	-0.105±0.041	0.026	0.05	TRUE	TRUE	-	-	TRUE	identified
K..863	-88.414	0.349	0.008	0.058	0.065±0.048	-0.073±0.033	0.03	0.04	TRUE	TRUE	-	-	TRUE	identified
K..871	49.434	0.359	0.007	0.049	-0.144±0.03	0.16±0.1	0.016	0.069	TRUE	TRUE	+	+	TRUE	identified
K..896	-210.92	0.28	0.02	0.051	0.025±0.018	-0.028±0.012	0.029	0.052	TRUE	TRUE	-	-	TRUE	identified
K..945	-303.939	0.484	0.001	0.05	0.027±0.012	-0.03±0.014	0.007	0.044	TRUE	TRUE	-	-	TRUE	identified
K..973	-255.654	0.523	0.001	0.058	0.039±0.019	-0.039±0.01	0.004	0.036	TRUE	TRUE	-	-	TRUE	identified
A..1235	-30.437	0.059	0.329	0.051	0.092±0.197	-0.092±0.091	0.027	0.058	TRUE	FALSE	-	-	TRUE	suggestive
A..1371	-30.239	0.077	0.249	0.048	0.081±0.187	-0.09±0.179	0.057	0.058	TRUE	FALSE	-	-	TRUE	suggestive
H..1468	-54	0.107	0.172	0.046	0.054±0.152	-0.06±0.069	0.053	0.062	TRUE	FALSE	-	-	TRUE	suggestive
A..208	-48.134	0.108	0.171	0.049	0.063±0.136	-0.07±0.132	0.044	0.059	TRUE	FALSE	-	-	TRUE	suggestive
A..747	-28.272	0.108	0.169	0.053	0.124±0.271	-0.138±0.134	0.017	0.07	TRUE	FALSE	-	-	TRUE	suggestive
A..1365	-15.686	0.115	0.155	0.048	0.196±0.578	-0.217±0.116	0.052	0.076	TRUE	FALSE	-	-	TRUE	suggestive
A..245	-44.329	0.122	0.142	0.046	0.074±0.168	-0.082±0.138	0.04	0.042	TRUE	FALSE	-	-	TRUE	suggestive
A..1194	-25.039	0.123	0.141	0.051	0.135±0.367	-0.15±0.072	0.038	0.06	TRUE	FALSE	-	-	TRUE	suggestive
C..5203	-26.055	0.124	0.139	0.043	0.122±0.285	-0.135±0.246	0.05	0.061	TRUE	FALSE	-	-	TRUE	suggestive
H..716	48.751	0.125	0.138	0.052	-0.065±0.15	0.073±0.135	0.05	0.055	TRUE	FALSE	+	+	TRUE	suggestive
K..690	-151.88	0.131	0.128	0.046	0.023±0.054	-0.026±0.035	0.031	0.047	TRUE	FALSE	-	-	TRUE	suggestive
A..348	-39.303	0.133	0.124	0.046	0.093±0.211	-0.103±0.132	0.027	0.06	TRUE	FALSE	-	-	TRUE	suggestive
A..573	25.983	0.139	0.116	0.065	-0.141±0.246	0.157±0.307	0.035	0.071	TRUE	FALSE	+	+	TRUE	suggestive
A..1530	-62.674	0.139	0.115	0.041	0.058±0.109	-0.064±0.122	0.036	0.05	TRUE	FALSE	-	-	TRUE	suggestive
C..4904	74.93	0.14	0.115	0.055	-0.045±0.102	0.05±0.095	0.052	0.06	TRUE	FALSE	+	+	TRUE	suggestive
A..306	-74.66	0.149	0.114	0.043	0.055±0.107	-0.055±0.08	0.027	0.064	TRUE	FALSE	-	-	TRUE	suggestive
A..1193	-32.542	0.142	0.112	0.06	0.109±0.276	-0.122±0.151	0.038	0.058	TRUE	FALSE	-	-	TRUE	suggestive
A..1960	-18.241	0.149	0.103	0.044	0.198±0.358	-0.22±0.469	0.047	0.052	TRUE	FALSE	-	-	TRUE	suggestive
K..132	-75.872	0.15	0.101	0.048	0.065±0.102	-0.072±0.067	0.003	0.053	TRUE	FALSE	-	-	TRUE	suggestive
A..168	-52.167	0.152	0.098	0.057	0.073±0.121	-0.081±0.168	0.04	0.053	TRUE	FALSE	-	-	TRUE	suggestive
A..821	-69.058	0.155	0.095	0.036	0.061±0.118	-0.068±0.092	0.017	0.048	TRUE	FALSE	-	-	TRUE	suggestive
A..181	-46.041	0.156	0.095	0.051	0.081±0.166	-0.09±0.168	0.039	0.059	TRUE	FALSE	-	-	TRUE	suggestive
K..3360	-109.298	0.156	0.094	0.055	0.035±0.091	-0.038±0.034	0.037	0.054	TRUE	FALSE	-	-	TRUE	suggestive
A..2058	-65.784	0.157	0.093	0.05	0.063±0.101	-0.07±0.127	0.024	0.063	TRUE	FALSE	-	-	TRUE	suggestive
A..1043	-8.389	0.168	0.091	0.061	0.434±1.386	-0.434±0.116	0.097	0.133	TRUE	FALSE	-	-	TRUE	suggestive
K..197	-200.104	0.159	0.091	0.04	0.018±0.044	-0.021±0.032	0.041	0.05	TRUE	FALSE	-	-	TRUE	suggestive
A..2142	-3.009	0.16	0.089	0.054	1.17±3.61	-1.299±0.481	0.06	0.074	TRUE	FALSE	-	-	TRUE	suggestive
H..2118	-53.173	0.162	0.087	0.047	0.07±0.127	-0.078±0.17	0.051	0.051	TRUE	FALSE	-	-	TRUE	suggestive
K..240	-201.513	0.164	0.085	0.039	0.018±0.045	-0.02±0.032	0.048	0.052	TRUE	FALSE	-	-	TRUE	suggestive
A..1058	-68.752	0.165	0.084	0.058	0.056±0.108	-0.063±0.123	0.04	0.048	TRUE	FALSE	-	-	TRUE	suggestive
C..3843	-20.161	0.166	0.083	0.048	0.195±0.497	-0.217±0.222	0.034	0.068	TRUE	FALSE	-	-	TRUE	suggestive
A..886	-18.211	0.167	0.082	0.045	0.23±0.5	-0.256±0.325	0.022	0.051	TRUE	FALSE	-	-	TRUE	suggestive
C..1775	59.861	0.168	0.082	0.048	-0.067±0.147	0.075±0.113	0.03	0.044	TRUE	FALSE	+	+	TRUE	suggestive
C..4561	71.382	0.17	0.079	0.043	-0.055±0.122	0.061±0.101	0.038	0.049	TRUE	FALSE	+	+	TRUE	suggestive
A..672	-52.07	0.17	0.079	0.051	0.072±0.151	-0.08±0.162	0.05	0.061	TRUE	FALSE	-	-	TRUE	suggestive
H..682	-55.653	0.171	0.078	0.046	0.08±0.139	-0.089±0.138	0.016	0.05	TRUE	FALSE	-	-	TRUE	suggestive
A..1159	-28.192	0.174	0.075	0.042	0.153±0.265	-0.17±0.297	0.024	0.05	TRUE	FALSE	-	-	TRUE	suggestive
A..1272	-3.578	0.176	0.074	0.054	0.922±3.249	-1.024±0.473	0.093	0.108	TRUE	FALSE	-	-	TRUE	suggestive
H..799	-210.47	0.176	0.074	0.051	0.023±0.041	-0.026±0.029	0.009	0.048	TRUE	FALSE	-	-	TRUE	suggestive
C..3383	-40.875	0.177	0.073	0.057	0.089±0.246	-0.099±0.147	0.058	0.071	TRUE	FALSE	-	-	TRUE	suggestive
C..3314	77.979	0.18	0.07	0.055	-0.058±0.116	0.064±0.084	0.017	0.044	TRUE	FALSE	+	+	TRUE	suggestive
K..3929	-54.597	0.182	0.069	0.05	0.073±0.174	-0.081±0.125	0.04	0.049	TRUE	FALSE	-	-	TRUE	suggestive
H..1004	64.265	0.193	0.068	0.049	-0.068±0.115	0.068±0.154	0.05	0.057	TRUE	FALSE	+	+	TRUE	suggestive
K..637	-111.278	0.193	0.068	0.039	0.041±0.074	-0.051±0.078	0.022	0.054	TRUE	FALSE	-	-	TRUE	suggestive
K..594	42.747	0.184	0.067	0.054	-0.098±0.22	0.109±0.159	0.031	0.045	TRUE	FALSE	+	+	TRUE	suggestive
A..991	-63.16	0.184	0.067	0.049	0.064±0.148	-0.071±0.113	0.04	0.051	TRUE	FALSE	-	-	TRUE	suggestive
A..929	-31.881	0.187	0.065	0.046	0.131±0.238	-0.145±0.289	0.038	0.045	TRUE	FALSE	-	-	TRUE	suggestive
K..147	-138.37	0.188	0.064	0.052	0.031±0.053	-0.035±0.067	0.033	0.042	TRUE	FALSE	-	-	TRUE	suggestive
K..256	-263.833	0.189	0.063	0.053	0.015±0.035	-0.017±0.029	0.04	0.049	TRUE	FALSE	-	-	TRUE	suggestive
A..178	-91.254	0.19	0.062	0.044	0.048±0.102	-0.054±0.077	0.025	0.05	TRUE	FALSE	-	-	TRUE	suggestive
K..680	-196.056	0.191	0.061	0.039	0.024±0.048	-0.026±0.034	0.018	0.037	TRUE	FALSE	-	-	TRUE	suggestive
A..277	-104.924	0.193	0.06	0.052	0.046±0.092	-0.051±0.057	0.013	0.054	TRUE	FALSE	-	-	TRUE	suggestive
K..270	-213.778	0.194	0.059	0.041	0.019±0.047	-0.021±0.032	0.041	0.045	TRUE	FALSE	-	-	TRUE	suggestive
A..2152	-3.248	0.195	0.059	0.049	1.275±3.637	-1.417±0.329	0.044	0.067	TRUE	FALSE	-	-	TRUE	suggestive
A..1252	-108.547	0.195	0.059	0.042	0.038±0.067	-0.042±0.092	0.051	0.056	TRUE	FALSE	-	-	TRUE	suggestive
K..558	-112.059	0.197	0.057	0.053	0.037±0.09	-0.041±0.061	0.043	0.057	TRUE	FALSE	-	-	TRUE	suggestive
A..997	-38.45	0.201	0.054	0.048	0.112±0.195	-0.125±0.257	0.04	0.045	TRUE	FALSE	-	-	TRUE	suggestive
C..1139	3.536	0.209	0.049	0.042	-1.164±0.422	1.293±3.704	0.082	0.106	TRUE	FALSE	+	+	TRUE	suggestive
H..2062	-39.589	0.212	0.048	0.04	0.124±0.186	-0.138±0.248	0.021	0.054	TRUE	FALSE	-	-	TRUE	suggestive
A..2021	-28.372	0.212	0.047	0.042	0.153±0.259	-0.17±0.372	0.048	0.059	TRUE	FALSE	-	-	TRUE	suggestive
K..2223	-87.561	0.214	0.046	0.046	0.06±0.118	-0.066±0.064	0.011	0.061	TRUE	FALSE	-	-	TRUE	suggestive
A..2190	-3.128	0.214	0.046	0.045	1.414±3.157	-1.571±2.533	0.036	0.049	TRUE	FALSE	-	-	TRUE	suggestive
C..6511	81.688	0.215	0.046	0.045	-0.056±0.132	0.062±0.074	0.029	0.058	TRUE	FALSE	+	+	TRUE	suggestive
C..3374	-44.908	0.217	0.044	0.041	0.099±0.145	-0.11±0.25	0.047	0.058	TRUE	FALSE	-	-	TRUE	suggestive
A..1040	-37.576	0.268	0.023	0.05	0.132±0.068	-0.147±0.105	0.043	0.043	FALSE	TRUE	-	-	TRUE	suggestive
A..1073	-92.064	0.363	0.006	0.049	0.056±0.049	-0.062±0.032	0.063	0.06	FALSE	TRUE	-	-	TRUE	suggestive
A..1076	-124.327	0.217	0.044	0.057	0.024±0.018	-0.027±0.032	0.191	0.05	FALSE	TRUE	-	-	TRUE	suggestive
A..1077	-40.338	0.295	0.016	0.046	0.13±0.062	-0.144±0.107	0.045	0.039	FALSE	TRUE	-	-	TRUE	suggestive
A..113	-114.242	0.418	0.003	0.048	0.05±0.04	-0.055±0.031	0.056	0.053	FALSE	TRUE	-	-	TRUE	suggestive
A..1134	-75.787	0.409	0.003	0.054	0.069±0.064	-0.077±0.042	0.074	0.059	FALSE	TRUE	-	-	TRUE	suggestive
A..1135	-73.148	0.223	0.041	0.062	0.058±0.043	-0.064±0.039	0.051	0.047	FALSE	TRUE	-	-	TRUE	suggestive
A..1148	-76.866	0.222	0.041	0.045	0.023±0.042	-0.026±0.045	0.438	0.052	FALSE	TRUE	-	-	TRUE	suggestive
A..1151	-56.777	0.3	0.015	0.061	0.082±0.048	-0.091±0.077	0.077	0.048	FALSE	TRUE	-	-	TRUE	suggestive
A..1155	-275.612	0.268	0.028	0.045	0.012±0.012	-0.014±0.012	0.158	0.043	FALSE	TRUE	-	-	TRUE	suggestive
A..1247	-4.186	0.407	0.003	0.053	1.409±1.149	-1.565±0.682	0.042	0.041	FALSE	TRUE	-	-	TRUE	suggestive
A..1249	-105.636	0.219	0.043	0.056	0.031±0.028	-0.034±0.032	0.144	0.04	FALSE	TRUE	-	-	TRUE	suggestive
A..1260	52.412	0.213	0.047	0.062	-0.045±0.049	0.05±0.074	0.305	0.049	FALSE	TRUE	+	+	TRUE	suggestive
A..1280	-4.936	0.231	0.037	0.064	0.849±0.493	-0.943±0.765	0.069	0.055	FALSE	TRUE	-	-	TRUE	suggestive
A..1312	-98.689	0.231	0.037	0.06	0.042±0.029	-0.046±0.034	0.068	0.042	FALSE	TRUE	-	-	TRUE	suggestive
A..1314	-31.857	0.264	0.025	0.06	0.113±0.126	-0.125±0.082	0.133	0.055	FALSE	TRUE	-	-	TRUE	suggestive
A..1383	-64.49	0.289	0.018	0.046	0.063±0.059	-0.07±0.051	0.105	0.059	FALSE	TRUE	-	-	TRUE	suggestive
A..1413	-88.969	0.307	0.014	0.052	0.045±0.051	-0.05±0.025	0.118	0.064	FALSE	TRUE	-	-	TRUE	suggestive
A..1424	49.42	0.338	0.009	0.051	-0.101±0.077	0.112±0.075	0.065	0.047	FALSE	TRUE	+	+	TRUE	suggestive
A..1425	-39.303	0.234	0.036	0.049	0.097±0.08	-0.108±0.082	0.092	0.05	FALSE	TRUE	-	-	TRUE	suggestive
A..1432	-88.479	0.208	0.049	0.051	0.019±0.034	-0.021±0.04	0.451	0.06	FALSE	TRUE	-	-	TRUE	suggestive
A..1433	-230.494	0.272	0.026	0.048	0.014±0.014	-0.017±0.018	0.216	0.051	FALSE	TRUE	-	-	TRUE	suggestive
A..1444	-138.548	0.206	0.051	0.068	0.02±0.024	-0.023±0.021	0.189	0.068	FALSE	TRUE	-	-	TRUE	suggestive
A..1454	-83.468	0.208	0.05	0.053	0.024±0.034	-0.027±0.043	0.372	0.055	FALSE	TRUE	-	-	TRUE	suggestive
A..1462	-94.59	0.247	0.03	0.067	0.041±0.037	-0.046±0.032	0.091	0.068	FALSE	TRUE	-	-	TRUE	suggestive
A..1495	-36.231	0.189	0.063	0.068	0.069±0.086	-0.076±0.078	0.229	0.049	FALSE	TRUE	-	-	TRUE	suggestive
A..1508	-108.345	0.321	0.011	0.054	0.045±0.034	-0.05±0.033	0.062	0.052	FALSE	TRUE	-	-	TRUE	suggestive
A..158	-168.543	0.286	0.018	0.044	0.024±0.02	-0.026±0.023	0.117	0.049	FALSE	TRUE	-	-	TRUE	suggestive
A..1580	-42.15	0.252	0.028	0.055	0.095±0.076	-0.105±0.081	0.09	0.047	FALSE	TRUE	-	-	TRUE	suggestive
A..1590	-83.351	0.284	0.019	0.05	0.051±0.041	-0.056±0.043	0.091	0.043	FALSE	TRUE	-	-	TRUE	suggestive
A..1605	-138.614	0.345	0.008	0.046	0.029±0.031	-0.033±0.026	0.138	0.046	FALSE	TRUE	-	-	TRUE	suggestive
A..1607	-37.911	0.286	0.018	0.061	0.07±0.121	-0.078±0.059	0.293	0.073	FALSE	TRUE	-	-	TRUE	suggestive
A..161	83.348	0.367	0.008	0.047	-0.034±0.044	0.043±0.052	0.29	0.053	FALSE	TRUE	+	+	TRUE	suggestive
A..1612	40.177	0.251	0.034	0.052	-0.095±0.041	0.095±0.114	0.147	0.092	FALSE	TRUE	+	+	TRUE	suggestive
A..1615	-88.366	0.238	0.04	0.053	0.029±0.034	-0.037±0.038	0.226	0.055	FALSE	TRUE	-	-	TRUE	suggestive
A..1617	41.769	0.27	0.027	0.055	-0.099±0.042	0.099±0.112	0.13	0.092	FALSE	TRUE	+	+	TRUE	suggestive
A..1629	-132.004	0.262	0.025	0.06	0.031±0.029	-0.035±0.021	0.081	0.051	FALSE	TRUE	-	-	TRUE	suggestive
A..1658	-85.371	0.205	0.052	0.055	0.027±0.041	-0.03±0.031	0.287	0.055	FALSE	TRUE	-	-	TRUE	suggestive
A..1706	-131.354	0.217	0.044	0.055	0.022±0.026	-0.024±0.022	0.198	0.056	FALSE	TRUE	-	-	TRUE	suggestive
A..1720	-105.974	0.242	0.032	0.062	0.026±0.038	-0.029±0.022	0.238	0.058	FALSE	TRUE	-	-	TRUE	suggestive
A..1750	83.76	0.225	0.04	0.055	-0.025±0.035	0.028±0.045	0.372	0.047	FALSE	TRUE	+	+	TRUE	suggestive
A..1789	-96.155	0.314	0.013	0.043	0.046±0.041	-0.051±0.036	0.093	0.062	FALSE	TRUE	-	-	TRUE	suggestive
A..1839	-70.802	0.23	0.038	0.042	0.035±0.05	-0.039±0.042	0.277	0.064	FALSE	TRUE	-	-	TRUE	suggestive
A..1852	-207.227	0.239	0.034	0.052	0.018±0.014	-0.02±0.018	0.117	0.056	FALSE	TRUE	-	-	TRUE	suggestive
A..1878	-143.299	0.242	0.033	0.048	0.028±0.023	-0.031±0.021	0.078	0.06	FALSE	TRUE	-	-	TRUE	suggestive
A..1891	-141.344	0.252	0.029	0.046	0.027±0.021	-0.03±0.026	0.115	0.054	FALSE	TRUE	-	-	TRUE	suggestive
A..1919	-55.36	0.238	0.034	0.05	0.043±0.071	-0.048±0.048	0.305	0.059	FALSE	TRUE	-	-	TRUE	suggestive
A..1923	-25.72	0.256	0.027	0.05	0.119±0.116	-0.133±0.155	0.212	0.044	FALSE	TRUE	-	-	TRUE	suggestive
A..1927	-10.126	0.354	0.007	0.059	0.521±0.421	-0.578±0.316	0.053	0.04	FALSE	TRUE	-	-	TRUE	suggestive
A..1941	-32.332	0.288	0.018	0.051	0.124±0.126	-0.138±0.087	0.107	0.042	FALSE	TRUE	-	-	TRUE	suggestive
A..1973	-28.258	0.257	0.027	0.049	0.117±0.144	-0.13±0.087	0.163	0.052	FALSE	TRUE	-	-	TRUE	suggestive
A..2019	-4.102	0.224	0.041	0.053	0.683±0.869	-0.759±0.68	0.209	0.045	FALSE	TRUE	-	-	TRUE	suggestive
A..2032	-16.241	0.222	0.042	0.053	0.197±0.177	-0.219±0.217	0.157	0.048	FALSE	TRUE	-	-	TRUE	suggestive
A..2069	-9.471	0.218	0.044	0.051	0.286±0.385	-0.318±0.269	0.217	0.043	FALSE	TRUE	-	-	TRUE	suggestive
A..2090	2.968	0.264	0.024	0.047	-1.302±1.11	1.447±1.202	0.111	0.059	FALSE	TRUE	+	+	TRUE	suggestive
A..2108	5.095	0.237	0.035	0.054	-0.672±0.577	0.746±0.714	0.142	0.047	FALSE	TRUE	+	+	TRUE	suggestive
A..212	167.204	0.349	0.008	0.05	-0.029±0.019	0.032±0.028	0.088	0.042	FALSE	TRUE	+	+	TRUE	suggestive
A..2123	-17.1	0.248	0.03	0.046	0.216±0.239	-0.24±0.114	0.109	0.067	FALSE	TRUE	-	-	TRUE	suggestive
A..2167	-10.996	0.264	0.024	0.052	0.33±0.339	-0.367±0.28	0.132	0.04	FALSE	TRUE	-	-	TRUE	suggestive
A..2178	-10.909	0.221	0.042	0.045	0.368±0.245	-0.409±0.317	0.071	0.055	FALSE	TRUE	-	-	TRUE	suggestive
A..2180	-11.584	0.292	0.017	0.048	0.435±0.291	-0.483±0.303	0.043	0.039	FALSE	TRUE	-	-	TRUE	suggestive
A..2188	-27.151	0.212	0.047	0.056	0.101±0.129	-0.112±0.098	0.207	0.052	FALSE	TRUE	-	-	TRUE	suggestive
A..2197	-18.116	0.309	0.014	0.048	0.259±0.212	-0.288±0.184	0.068	0.052	FALSE	TRUE	-	-	TRUE	suggestive
A..222	-90.407	0.232	0.037	0.057	0.039±0.036	-0.044±0.036	0.115	0.051	FALSE	TRUE	-	-	TRUE	suggestive
A..2229	-14.24	0.301	0.015	0.036	0.23±0.233	-0.256±0.298	0.218	0.051	FALSE	TRUE	-	-	TRUE	suggestive
A..226	126.478	0.386	0.005	0.045	-0.045±0.029	0.05±0.034	0.049	0.048	FALSE	TRUE	+	+	TRUE	suggestive
A..318	135.416	0.232	0.037	0.057	-0.028±0.015	0.031±0.031	0.116	0.042	FALSE	TRUE	+	+	TRUE	suggestive
A..322	37.336	0.341	0.009	0.039	-0.139±0.112	0.155±0.085	0.052	0.049	FALSE	TRUE	+	+	TRUE	suggestive
A..340	53.671	0.302	0.018	0.052	-0.083±0.044	0.103±0.093	0.117	0.075	FALSE	TRUE	+	+	TRUE	suggestive
A..390	-56.609	0.242	0.038	0.057	0.042±0.055	-0.053±0.059	0.271	0.05	FALSE	TRUE	-	-	TRUE	suggestive
A..395	41.972	0.322	0.011	0.047	-0.133±0.043	0.148±0.117	0.047	0.036	FALSE	TRUE	+	+	TRUE	suggestive
A..396	-116.3	0.262	0.03	0.052	0.023±0.031	-0.023±0.028	0.307	0.046	FALSE	TRUE	-	-	TRUE	suggestive
A..398	-106.898	0.366	0.006	0.048	0.05±0.037	-0.055±0.035	0.057	0.042	FALSE	TRUE	-	-	TRUE	suggestive
A..437	-24.488	0.225	0.04	0.057	0.126±0.118	-0.14±0.147	0.177	0.052	FALSE	TRUE	-	-	TRUE	suggestive
A..444	-84.586	0.308	0.017	0.052	0.058±0.042	-0.058±0.046	0.09	0.048	FALSE	TRUE	-	-	TRUE	suggestive
A..459	-99.151	0.455	0.002	0.047	0.055±0.046	-0.061±0.043	0.084	0.055	FALSE	TRUE	-	-	TRUE	suggestive
A..465	-156.597	0.386	0.005	0.066	0.027±0.025	-0.03±0.029	0.155	0.036	FALSE	TRUE	-	-	TRUE	suggestive
A..469	-42.305	0.317	0.012	0.061	0.097±0.083	-0.107±0.096	0.127	0.058	FALSE	TRUE	-	-	TRUE	suggestive
A..474	-28.909	0.244	0.032	0.054	0.125±0.098	-0.138±0.132	0.13	0.05	FALSE	TRUE	-	-	TRUE	suggestive
A..478	-26.441	0.259	0.026	0.055	0.144±0.118	-0.16±0.139	0.115	0.054	FALSE	TRUE	-	-	TRUE	suggestive
A..498	-34.875	0.278	0.02	0.054	0.121±0.09	-0.135±0.11	0.091	0.054	FALSE	TRUE	-	-	TRUE	suggestive
A..503	-26.108	0.207	0.05	0.059	0.12±0.108	-0.134±0.128	0.149	0.055	FALSE	TRUE	-	-	TRUE	suggestive
A..519	-151.961	0.292	0.017	0.056	0.018±0.025	-0.02±0.024	0.295	0.064	FALSE	TRUE	-	-	TRUE	suggestive
A..531	24.574	0.242	0.033	0.054	-0.144±0.114	0.16±0.155	0.135	0.051	FALSE	TRUE	+	+	TRUE	suggestive
A..532	-167.542	0.285	0.019	0.051	0.017±0.023	-0.019±0.021	0.269	0.052	FALSE	TRUE	-	-	TRUE	suggestive
A..54	-79.147	0.284	0.019	0.047	0.041±0.05	-0.046±0.04	0.195	0.052	FALSE	TRUE	-	-	TRUE	suggestive
A..541	46.766	0.371	0.006	0.059	-0.11±0.078	0.122±0.092	0.073	0.045	FALSE	TRUE	+	+	TRUE	suggestive
A..549	-131.474	0.256	0.027	0.039	0.02±0.031	-0.022±0.021	0.275	0.053	FALSE	TRUE	-	-	TRUE	suggestive
A..552	-246.948	0.373	0.005	0.045	0.021±0.016	-0.023±0.016	0.07	0.052	FALSE	TRUE	-	-	TRUE	suggestive
A..553	-30.289	0.231	0.037	0.054	0.121±0.094	-0.135±0.117	0.108	0.05	FALSE	TRUE	-	-	TRUE	suggestive
A..554	75.454	0.263	0.025	0.072	-0.063±0.039	0.07±0.048	0.046	0.043	FALSE	TRUE	+	+	TRUE	suggestive
A..556	-33.094	0.259	0.026	0.058	0.12±0.095	-0.134±0.109	0.098	0.055	FALSE	TRUE	-	-	TRUE	suggestive
A..57	-83.766	0.239	0.034	0.042	0.048±0.038	-0.054±0.038	0.075	0.047	FALSE	TRUE	-	-	TRUE	suggestive
A..580	-66.859	0.361	0.006	0.056	0.063±0.074	-0.071±0.038	0.129	0.062	FALSE	TRUE	-	-	TRUE	suggestive
A..584	-113.213	0.251	0.029	0.057	0.036±0.031	-0.04±0.027	0.081	0.06	FALSE	TRUE	-	-	TRUE	suggestive
A..586	-107.524	0.241	0.033	0.064	0.031±0.031	-0.034±0.03	0.153	0.057	FALSE	TRUE	-	-	TRUE	suggestive
A..587	-33.409	0.241	0.033	0.06	0.118±0.084	-0.131±0.111	0.093	0.052	FALSE	TRUE	-	-	TRUE	suggestive
A..591	-31.866	0.245	0.031	0.053	0.125±0.102	-0.139±0.102	0.084	0.048	FALSE	TRUE	-	-	TRUE	suggestive
A..618	-61.219	0.24	0.033	0.044	0.075±0.033	-0.083±0.066	0.054	0.043	FALSE	TRUE	-	-	TRUE	suggestive
A..626	40.075	0.258	0.027	0.057	-0.083±0.078	0.093±0.095	0.171	0.049	FALSE	TRUE	+	+	TRUE	suggestive
A..645	-37.261	0.25	0.029	0.053	0.117±0.074	-0.13±0.1	0.065	0.046	FALSE	TRUE	-	-	TRUE	suggestive
A..667	-52.621	0.281	0.02	0.052	0.059±0.064	-0.066±0.075	0.225	0.047	FALSE	TRUE	-	-	TRUE	suggestive
A..69	-374.453	0.23	0.038	0.051	0.009±0.01	-0.01±0.007	0.145	0.055	FALSE	TRUE	-	-	TRUE	suggestive
A..75	-261.953	0.336	0.012	0.057	0.015±0.012	-0.015±0.018	0.188	0.041	FALSE	TRUE	-	-	TRUE	suggestive
A..785	4.066	0.305	0.014	0.052	-0.835±1.127	0.928±0.596	0.189	0.045	FALSE	TRUE	+	+	TRUE	suggestive
A..795	-133.274	0.253	0.028	0.054	0.029±0.02	-0.033±0.03	0.106	0.043	FALSE	TRUE	-	-	TRUE	suggestive
A..805	-72.458	0.269	0.023	0.056	0.069±0.03	-0.077±0.058	0.046	0.045	FALSE	TRUE	-	-	TRUE	suggestive
A..806	35.826	0.338	0.009	0.057	-0.159±0.049	0.177±0.142	0.049	0.047	FALSE	TRUE	+	+	TRUE	suggestive
A..820	-41.143	0.29	0.021	0.059	0.111±0.066	-0.139±0.092	0.054	0.049	FALSE	TRUE	-	-	TRUE	suggestive
A..824	97.244	0.254	0.028	0.048	-0.032±0.039	0.036±0.03	0.184	0.054	FALSE	TRUE	+	+	TRUE	suggestive
A..827	-98.966	0.204	0.06	0.06	0.033±0.028	-0.042±0.029	0.089	0.044	FALSE	TRUE	-	-	TRUE	suggestive
A..838	42.581	0.192	0.061	0.066	-0.051±0.047	0.057±0.094	0.325	0.047	FALSE	TRUE	+	+	TRUE	suggestive
A..854	-36.354	0.228	0.039	0.051	0.12±0.074	-0.134±0.094	0.05	0.043	FALSE	TRUE	-	-	TRUE	suggestive
A..859	-99.933	0.215	0.045	0.06	0.024±0.039	-0.027±0.021	0.267	0.056	FALSE	TRUE	-	-	TRUE	suggestive
A..86	-64.087	0.233	0.036	0.046	0.06±0.052	-0.066±0.047	0.088	0.05	FALSE	TRUE	-	-	TRUE	suggestive
A..872	3.973	0.266	0.024	0.05	-0.727±1.067	0.808±0.616	0.233	0.05	FALSE	TRUE	+	+	TRUE	suggestive
A..88	-56.946	0.276	0.021	0.051	0.078±0.055	-0.087±0.066	0.071	0.053	FALSE	TRUE	-	-	TRUE	suggestive
A..889	-71.411	0.223	0.041	0.056	0.051±0.037	-0.057±0.051	0.108	0.052	FALSE	TRUE	-	-	TRUE	suggestive
A..903	-76.5	0.225	0.04	0.041	0.052±0.048	-0.058±0.029	0.067	0.048	FALSE	TRUE	-	-	TRUE	suggestive
A..96	-74.102	0.27	0.022	0.045	0.058±0.048	-0.064±0.043	0.075	0.048	FALSE	TRUE	-	-	TRUE	suggestive
A..961	-126.53	0.225	0.04	0.056	0.031±0.016	-0.034±0.032	0.096	0.038	FALSE	TRUE	-	-	TRUE	suggestive
A..977	-35.02	0.206	0.051	0.061	0.111±0.073	-0.124±0.096	0.07	0.05	FALSE	TRUE	-	-	TRUE	suggestive
A..995	4.583	0.322	0.011	0.047	-0.793±0.994	0.881±0.598	0.17	0.049	FALSE	TRUE	+	+	TRUE	suggestive
C..1237	63.38	0.415	0.003	0.051	-0.092±0.064	0.102±0.067	0.051	0.041	FALSE	TRUE	+	+	TRUE	suggestive
C..1256	34.768	0.266	0.028	0.049	-0.107±0.081	0.134±0.106	0.103	0.054	FALSE	TRUE	+	+	TRUE	suggestive
C..1290	49.883	0.226	0.046	0.049	-0.06±0.053	0.075±0.074	0.18	0.047	FALSE	TRUE	+	+	TRUE	suggestive
C..1336	15.441	0.251	0.034	0.044	-0.227±0.192	0.284±0.215	0.108	0.058	FALSE	TRUE	+	+	TRUE	suggestive
C..1365	101.43	0.229	0.038	0.052	-0.036±0.032	0.04±0.03	0.103	0.062	FALSE	TRUE	+	+	TRUE	suggestive
C..1446	37.641	0.234	0.036	0.054	-0.091±0.086	0.101±0.086	0.134	0.044	FALSE	TRUE	+	+	TRUE	suggestive
C..1449	42.344	0.207	0.05	0.054	-0.07±0.075	0.077±0.071	0.172	0.054	FALSE	TRUE	+	+	TRUE	suggestive
C..1517	32.007	0.24	0.039	0.044	-0.093±0.085	0.116±0.113	0.177	0.06	FALSE	TRUE	+	+	TRUE	suggestive
C..1563	-314.472	0.304	0.018	0.038	0.014±0.01	-0.017±0.013	0.106	0.053	FALSE	TRUE	-	-	TRUE	suggestive
C..1614	10.894	0.238	0.034	0.049	-0.324±0.234	0.36±0.366	0.137	0.051	FALSE	TRUE	+	+	TRUE	suggestive
C..1711	84.918	0.366	0.006	0.048	-0.059±0.047	0.065±0.046	0.076	0.049	FALSE	TRUE	+	+	TRUE	suggestive
C..2001	13.171	0.242	0.033	0.05	-0.226±0.186	0.251±0.321	0.221	0.049	FALSE	TRUE	+	+	TRUE	suggestive
C..2039	101.592	0.198	0.056	0.057	-0.022±0.035	0.024±0.024	0.29	0.056	FALSE	TRUE	+	+	TRUE	suggestive
C..2350	54.675	0.313	0.016	0.046	-0.079±0.048	0.099±0.079	0.092	0.072	FALSE	TRUE	+	+	TRUE	suggestive
C..2418	47.678	0.425	0.002	0.059	-0.125±0.07	0.138±0.105	0.056	0.048	FALSE	TRUE	+	+	TRUE	suggestive
C..2440	54.426	0.406	0.003	0.05	-0.106±0.062	0.118±0.088	0.056	0.048	FALSE	TRUE	+	+	TRUE	suggestive
C..2561	72.154	0.197	0.057	0.057	-0.039±0.039	0.044±0.045	0.183	0.069	FALSE	TRUE	+	+	TRUE	suggestive
C..2764	286203	0.282	0.019	0.044	0±0	0±0	0.072	0.039	FALSE	TRUE	+	+	TRUE	suggestive
C..2886	77.988	0.29	0.017	0.059	-0.06±0.05	0.067±0.037	0.056	0.049	FALSE	TRUE	+	+	TRUE	suggestive
C..2987	31.522	0.348	0.01	0.046	-0.075±0.138	0.094±0.099	0.342	0.053	FALSE	TRUE	+	+	TRUE	suggestive
C..3000	16.022	0.227	0.046	0.072	-0.207±0.05	0.259±0.31	0.201	0.173	FALSE	TRUE	+	+	TRUE	suggestive
C..3094	70.415	0.204	0.053	0.054	-0.052±0.046	0.058±0.037	0.078	0.06	FALSE	TRUE	+	+	TRUE	suggestive
C..3174	31.072	0.36	0.008	0.049	-0.109±0.085	0.136±0.165	0.236	0.051	FALSE	TRUE	+	+	TRUE	suggestive
C..3416	54.417	0.421	0.003	0.052	-0.103±0.062	0.114±0.093	0.072	0.05	FALSE	TRUE	+	+	TRUE	suggestive
C..343	-115.711	0.419	0.003	0.049	0.05±0.039	-0.055±0.032	0.053	0.04	FALSE	TRUE	-	-	TRUE	suggestive
C..3441	31.508	0.214	0.046	0.046	-0.116±0.098	0.129±0.095	0.091	0.044	FALSE	TRUE	+	+	TRUE	suggestive
C..3603	60.82	0.446	0.002	0.06	-0.079±0.06	0.099±0.08	0.111	0.047	FALSE	TRUE	+	+	TRUE	suggestive
C..3610	51.108	0.312	0.016	0.053	-0.048±0.075	0.06±0.069	0.319	0.051	FALSE	TRUE	+	+	TRUE	suggestive
C..4185	51.926	0.349	0.008	0.047	-0.089±0.05	0.099±0.098	0.112	0.052	FALSE	TRUE	+	+	TRUE	suggestive
C..4294	22.381	0.393	0.005	0.051	-0.254±0.12	0.317±0.216	0.05	0.047	FALSE	TRUE	+	+	TRUE	suggestive
C..4351	27.228	0.289	0.021	0.047	-0.17±0.128	0.17±0.139	0.098	0.065	FALSE	TRUE	+	+	TRUE	suggestive
C..4534	-24.01	0.197	0.057	0.058	0.099±0.1	-0.11±0.156	0.28	0.054	FALSE	TRUE	-	-	TRUE	suggestive
C..4655	64.502	0.21	0.049	0.052	-0.06±0.051	0.067±0.039	0.066	0.056	FALSE	TRUE	+	+	TRUE	suggestive
C..4745	46.693	0.261	0.025	0.04	-0.095±0.042	0.106±0.095	0.079	0.041	FALSE	TRUE	+	+	TRUE	suggestive
C..4888	57.642	0.414	0.003	0.045	-0.097±0.054	0.108±0.09	0.071	0.053	FALSE	TRUE	+	+	TRUE	suggestive
C..4922	30.136	0.263	0.025	0.056	-0.12±0.077	0.134±0.148	0.154	0.052	FALSE	TRUE	+	+	TRUE	suggestive
C..4988	36.354	0.252	0.028	0.054	-0.095±0.088	0.105±0.099	0.15	0.051	FALSE	TRUE	+	+	TRUE	suggestive
C..5095	-63.347	0.218	0.044	0.05	0.049±0.056	-0.054±0.041	0.156	0.06	FALSE	TRUE	-	-	TRUE	suggestive
C..5163	22.505	0.196	0.058	0.059	-0.13±0.158	0.144±0.094	0.157	0.05	FALSE	TRUE	+	+	TRUE	suggestive
C..5238	41.41	0.24	0.033	0.051	-0.074±0.048	0.082±0.109	0.217	0.082	FALSE	TRUE	+	+	TRUE	suggestive
C..5324	-53.328	0.256	0.027	0.054	0.065±0.064	-0.072±0.063	0.149	0.047	FALSE	TRUE	-	-	TRUE	suggestive
C..5330	-53.286	0.255	0.027	0.054	0.065±0.064	-0.072±0.063	0.15	0.047	FALSE	TRUE	-	-	TRUE	suggestive
C..5334	-54.811	0.222	0.042	0.052	0.046±0.069	-0.051±0.045	0.254	0.063	FALSE	TRUE	-	-	TRUE	suggestive
C..5368	-55.524	0.248	0.03	0.05	0.051±0.072	-0.056±0.046	0.23	0.058	FALSE	TRUE	-	-	TRUE	suggestive
C..5670	12.54	0.243	0.032	0.039	-0.353±0.137	0.392±0.345	0.071	0.053	FALSE	TRUE	+	+	TRUE	suggestive
C..5693	36.319	0.242	0.032	0.055	-0.089±0.081	0.099±0.104	0.174	0.049	FALSE	TRUE	+	+	TRUE	suggestive
C..5914	17.081	0.305	0.014	0.038	-0.274±0.119	0.304±0.286	0.089	0.052	FALSE	TRUE	+	+	TRUE	suggestive
C..6046	14.573	0.358	0.007	0.047	-0.369±0.112	0.41±0.374	0.076	0.07	FALSE	TRUE	+	+	TRUE	suggestive
C..6098	35.308	0.223	0.041	0.054	-0.073±0.089	0.081±0.096	0.256	0.039	FALSE	TRUE	+	+	TRUE	suggestive
C..6262	-117.697	0.437	0.002	0.048	0.051±0.03	-0.057±0.042	0.056	0.053	FALSE	TRUE	-	-	TRUE	suggestive
C..6340	96.62	0.262	0.025	0.049	-0.043±0.037	0.048±0.032	0.082	0.045	FALSE	TRUE	+	+	TRUE	suggestive
C..6376	-104.725	0.447	0.002	0.037	0.06±0.036	-0.066±0.045	0.046	0.046	FALSE	TRUE	-	-	TRUE	suggestive
C..6405	-32.965	0.313	0.016	0.058	0.147±0.143	-0.147±0.066	0.103	0.083	FALSE	TRUE	-	-	TRUE	suggestive
C..6490	-99.725	0.416	0.003	0.04	0.057±0.037	-0.064±0.047	0.061	0.05	FALSE	TRUE	-	-	TRUE	suggestive
C..6641	-78.963	0.335	0.009	0.043	0.054±0.044	-0.06±0.055	0.122	0.055	FALSE	TRUE	-	-	TRUE	suggestive
C..6685	-76.54	0.297	0.016	0.044	0.052±0.041	-0.058±0.055	0.128	0.052	FALSE	TRUE	-	-	TRUE	suggestive
C..6748	-77.341	0.304	0.014	0.044	0.053±0.043	-0.059±0.052	0.115	0.053	FALSE	TRUE	-	-	TRUE	suggestive
C..6889	-71.726	0.307	0.014	0.041	0.053±0.047	-0.059±0.057	0.153	0.05	FALSE	TRUE	-	-	TRUE	suggestive
C..6948	-75.124	0.288	0.018	0.045	0.049±0.044	-0.054±0.053	0.154	0.043	FALSE	TRUE	-	-	TRUE	suggestive
C..7129	-60.916	0.249	0.03	0.047	0.047±0.055	-0.052±0.058	0.232	0.046	FALSE	TRUE	-	-	TRUE	suggestive
C..816	39.713	0.325	0.011	0.05	-0.134±0.073	0.149±0.11	0.049	0.04	FALSE	TRUE	+	+	TRUE	suggestive
H..108	-21.49	0.212	0.047	0.057	0.113±0.166	-0.126±0.123	0.266	0.053	FALSE	TRUE	-	-	TRUE	suggestive
H..1167	-14.021	0.255	0.027	0.048	0.298±0.224	-0.332±0.249	0.078	0.052	FALSE	TRUE	-	-	TRUE	suggestive
H..1180	-65.978	0.225	0.04	0.053	0.052±0.046	-0.058±0.051	0.129	0.053	FALSE	TRUE	-	-	TRUE	suggestive
H..1252	-83.393	0.249	0.03	0.05	0.045±0.042	-0.05±0.037	0.106	0.06	FALSE	TRUE	-	-	TRUE	suggestive
H..14	-65.209	0.278	0.02	0.054	0.07±0.045	-0.077±0.061	0.07	0.054	FALSE	TRUE	-	-	TRUE	suggestive
H..1440	-6.23	0.195	0.058	0.065	0.436±0.593	-0.484±0.297	0.189	0.064	FALSE	TRUE	-	-	TRUE	suggestive
H..177	-109.633	0.232	0.037	0.061	0.035±0.037	-0.039±0.013	0.088	0.066	FALSE	TRUE	-	-	TRUE	suggestive
H..178	-172.312	0.22	0.043	0.062	0.022±0.021	-0.024±0.014	0.08	0.055	FALSE	TRUE	-	-	TRUE	suggestive
H..1878	-55.115	0.233	0.036	0.044	0.057±0.053	-0.064±0.066	0.175	0.045	FALSE	TRUE	-	-	TRUE	suggestive
H..2013	-40.494	0.329	0.01	0.052	0.089±0.108	-0.099±0.08	0.181	0.051	FALSE	TRUE	-	-	TRUE	suggestive
H..2103	-45.768	0.275	0.021	0.054	0.089±0.078	-0.099±0.074	0.097	0.054	FALSE	TRUE	-	-	TRUE	suggestive
H..2113	-29.207	0.234	0.036	0.054	0.077±0.137	-0.085±0.082	0.326	0.051	FALSE	TRUE	-	-	TRUE	suggestive
H..2139	-32.285	0.244	0.037	0.053	0.09±0.134	-0.113±0.05	0.184	0.101	FALSE	TRUE	-	-	TRUE	suggestive
H..231	-33.338	0.342	0.009	0.051	0.129±0.122	-0.144±0.11	0.115	0.05	FALSE	TRUE	-	-	TRUE	suggestive
H..31	-119.133	0.341	0.011	0.049	0.042±0.027	-0.042±0.037	0.097	0.047	FALSE	TRUE	-	-	TRUE	suggestive
H..34	-105.545	0.297	0.019	0.054	0.037±0.034	-0.037±0.036	0.167	0.051	FALSE	TRUE	-	-	TRUE	suggestive
H..43	-56.063	0.241	0.033	0.06	0.06±0.065	-0.067±0.05	0.141	0.06	FALSE	TRUE	-	-	TRUE	suggestive
H..57	-79.103	0.262	0.025	0.062	0.045±0.048	-0.05±0.036	0.132	0.066	FALSE	TRUE	-	-	TRUE	suggestive
H..613	-88.079	0.269	0.023	0.044	0.041±0.043	-0.045±0.036	0.142	0.046	FALSE	TRUE	-	-	TRUE	suggestive
K..1064	67.808	0.264	0.029	0.046	-0.056±0.045	0.069±0.05	0.09	0.051	FALSE	TRUE	+	+	TRUE	suggestive
K..108	-45.713	0.292	0.017	0.031	0.093±0.079	-0.103±0.077	0.093	0.047	FALSE	TRUE	-	-	TRUE	suggestive
K..1147	17.386	0.229	0.038	0.054	-0.199±0.159	0.221±0.212	0.134	0.048	FALSE	TRUE	+	+	TRUE	suggestive
K..1214	-21.485	0.246	0.031	0.049	0.169±0.192	-0.188±0.085	0.114	0.062	FALSE	TRUE	-	-	TRUE	suggestive
K..1222	25.426	0.254	0.028	0.054	-0.129±0.103	0.143±0.166	0.185	0.055	FALSE	TRUE	+	+	TRUE	suggestive
K..1226	-56.578	0.376	0.005	0.047	0.089±0.071	-0.099±0.071	0.077	0.046	FALSE	TRUE	-	-	TRUE	suggestive
K..1234	-127.489	0.311	0.013	0.056	0.028±0.034	-0.032±0.023	0.166	0.06	FALSE	TRUE	-	-	TRUE	suggestive
K..1248	-90.297	0.206	0.051	0.051	0.038±0.026	-0.042±0.041	0.122	0.053	FALSE	TRUE	-	-	TRUE	suggestive
K..1255	85.484	0.325	0.013	0.056	-0.053±0.043	0.066±0.036	0.056	0.052	FALSE	TRUE	+	+	TRUE	suggestive
K..128	-193.781	0.321	0.011	0.06	0.027±0.019	-0.03±0.019	0.047	0.039	FALSE	TRUE	-	-	TRUE	suggestive
K..1333	27.213	0.401	0.005	0.06	-0.194±0.101	0.194±0.196	0.107	0.048	FALSE	TRUE	+	+	TRUE	suggestive
K..1341	9.899	0.247	0.03	0.049	-0.339±0.244	0.377±0.43	0.172	0.058	FALSE	TRUE	+	+	TRUE	suggestive
K..1377	-25.99	0.242	0.032	0.045	0.142±0.134	-0.158±0.116	0.109	0.039	FALSE	TRUE	-	-	TRUE	suggestive
K..1412	99.013	0.24	0.033	0.053	-0.039±0.023	0.043±0.042	0.108	0.067	FALSE	TRUE	+	+	TRUE	suggestive
K..1633	16.163	0.255	0.028	0.045	-0.263±0.084	0.292±0.29	0.098	0.051	FALSE	TRUE	+	+	TRUE	suggestive
K..1635	65.641	0.246	0.036	0.049	-0.056±0.048	0.056±0.054	0.15	0.04	FALSE	TRUE	+	+	TRUE	suggestive
K..1671	-32.811	0.307	0.014	0.039	0.128±0.097	-0.142±0.129	0.115	0.051	FALSE	TRUE	-	-	TRUE	suggestive
K..1736	-73.202	0.279	0.02	0.056	0.063±0.054	-0.07±0.035	0.058	0.054	FALSE	TRUE	-	-	TRUE	suggestive
K..174	68.898	0.309	0.013	0.05	-0.071±0.05	0.079±0.054	0.057	0.053	FALSE	TRUE	+	+	TRUE	suggestive
K..1775	-205.189	0.303	0.015	0.042	0.024±0.015	-0.027±0.02	0.054	0.045	FALSE	TRUE	-	-	TRUE	suggestive
K..1978	-79.323	0.341	0.009	0.048	0.062±0.05	-0.069±0.045	0.069	0.051	FALSE	TRUE	-	-	TRUE	suggestive
K..2088	-221.877	0.231	0.044	0.047	0.016±0.014	-0.02±0.012	0.073	0.048	FALSE	TRUE	-	-	TRUE	suggestive
K..2114	-127.467	0.32	0.012	0.053	0.035±0.03	-0.039±0.028	0.094	0.055	FALSE	TRUE	-	-	TRUE	suggestive
K..224	-97.87	0.236	0.035	0.051	0.037±0.034	-0.041±0.032	0.115	0.051	FALSE	TRUE	-	-	TRUE	suggestive
K..228	14.357	0.206	0.051	0.054	-0.242±0.167	0.269±0.253	0.114	0.052	FALSE	TRUE	+	+	TRUE	suggestive
K..229	-156.583	0.326	0.011	0.051	0.034±0.024	-0.037±0.022	0.045	0.036	FALSE	TRUE	-	-	TRUE	suggestive
K..2299	-78.859	0.243	0.038	0.048	0.039±0.042	-0.039±0.045	0.231	0.041	FALSE	TRUE	-	-	TRUE	suggestive
K..2337	-28.929	0.225	0.04	0.045	0.09±0.127	-0.1±0.093	0.247	0.045	FALSE	TRUE	-	-	TRUE	suggestive
K..2350	-96.356	0.26	0.026	0.043	0.051±0.027	-0.057±0.04	0.041	0.039	FALSE	TRUE	-	-	TRUE	suggestive
K..2393	36.022	0.234	0.036	0.047	-0.086±0.063	0.095±0.118	0.199	0.055	FALSE	TRUE	+	+	TRUE	suggestive
K..2423	-91.04	0.227	0.039	0.048	0.044±0.032	-0.049±0.036	0.075	0.042	FALSE	TRUE	-	-	TRUE	suggestive
K..2495	-30.366	0.356	0.007	0.044	0.163±0.12	-0.181±0.138	0.078	0.047	FALSE	TRUE	-	-	TRUE	suggestive
K..2530	-106.34	0.39	0.004	0.054	0.049±0.035	-0.054±0.042	0.079	0.058	FALSE	TRUE	-	-	TRUE	suggestive
K..2533	-25.861	0.282	0.019	0.046	0.153±0.163	-0.17±0.094	0.107	0.059	FALSE	TRUE	-	-	TRUE	suggestive
K..2551	-106.608	0.414	0.004	0.058	0.051±0.032	-0.064±0.041	0.052	0.04	FALSE	TRUE	-	-	TRUE	suggestive
K..2593	-96.06	0.353	0.007	0.046	0.035±0.049	-0.039±0.032	0.232	0.061	FALSE	TRUE	-	-	TRUE	suggestive
K..2648	-80.82	0.247	0.03	0.041	0.05±0.041	-0.055±0.039	0.082	0.054	FALSE	TRUE	-	-	TRUE	suggestive
K..2669	-104.129	0.227	0.039	0.052	0.037±0.026	-0.042±0.034	0.085	0.05	FALSE	TRUE	-	-	TRUE	suggestive
K..2703	-93.47	0.251	0.029	0.043	0.045±0.028	-0.05±0.042	0.08	0.038	FALSE	TRUE	-	-	TRUE	suggestive
K..2713	-102.733	0.376	0.005	0.052	0.052±0.044	-0.058±0.031	0.055	0.044	FALSE	TRUE	-	-	TRUE	suggestive
K..2720	-138.875	0.224	0.047	0.063	0.027±0.019	-0.027±0.026	0.116	0.045	FALSE	TRUE	-	-	TRUE	suggestive
K..275	703.265	0.267	0.024	0.048	-0.007±0.002	0.007±0.007	0.08	0.054	FALSE	TRUE	+	+	TRUE	suggestive
K..2751	-122.904	0.369	0.006	0.057	0.04±0.034	-0.045±0.03	0.081	0.039	FALSE	TRUE	-	-	TRUE	suggestive
K..2764	-104.232	0.27	0.027	0.044	0.032±0.025	-0.04±0.039	0.161	0.053	FALSE	TRUE	-	-	TRUE	suggestive
K..2784	15.902	0.324	0.011	0.048	-0.247±0.281	0.274±0.179	0.139	0.054	FALSE	TRUE	+	+	TRUE	suggestive
K..2788	-81.328	0.231	0.037	0.047	0.049±0.034	-0.054±0.044	0.084	0.05	FALSE	TRUE	-	-	TRUE	suggestive
K..281	-365.719	0.246	0.036	0.044	0.007±0.008	-0.009±0.01	0.233	0.043	FALSE	TRUE	-	-	TRUE	suggestive
K..2868	-112.166	0.274	0.022	0.048	0.038±0.031	-0.042±0.03	0.083	0.049	FALSE	TRUE	-	-	TRUE	suggestive
K..2896	38.967	0.215	0.046	0.066	-0.09±0.049	0.1±0.105	0.13	0.076	FALSE	TRUE	+	+	TRUE	suggestive
K..2948	-118.024	0.257	0.027	0.056	0.037±0.028	-0.041±0.027	0.062	0.05	FALSE	TRUE	-	-	TRUE	suggestive
K..2982	20.333	0.213	0.054	0.087	-0.11±0.003	0.138±0.234	0.352	0.332	FALSE	TRUE	+	+	TRUE	suggestive
K..3006	19.01	0.257	0.027	0.054	-0.168±0.191	0.187±0.168	0.181	0.049	FALSE	TRUE	+	+	TRUE	suggestive
K..3023	-90.245	0.257	0.027	0.045	0.052±0.035	-0.058±0.037	0.043	0.039	FALSE	TRUE	-	-	TRUE	suggestive
K..3065	-44.162	0.339	0.009	0.061	0.122±0.097	-0.135±0.064	0.043	0.04	FALSE	TRUE	-	-	TRUE	suggestive
K..3113	-45.693	0.334	0.01	0.056	0.082±0.101	-0.091±0.062	0.167	0.053	FALSE	TRUE	-	-	TRUE	suggestive
K..3158	-118.194	0.264	0.024	0.051	0.028±0.031	-0.032±0.027	0.165	0.051	FALSE	TRUE	-	-	TRUE	suggestive
K..3172	30.993	0.405	0.003	0.049	-0.17±0.091	0.189±0.173	0.092	0.055	FALSE	TRUE	+	+	TRUE	suggestive
K..3257	-12.954	0.241	0.039	0.056	0.343±0.297	-0.343±0.172	0.078	0.052	FALSE	TRUE	-	-	TRUE	suggestive
K..3262	72.802	0.29	0.017	0.054	-0.047±0.049	0.052±0.052	0.183	0.056	FALSE	TRUE	+	+	TRUE	suggestive
K..3301	-134.381	0.236	0.035	0.051	0.033±0.019	-0.037±0.027	0.051	0.044	FALSE	TRUE	-	-	TRUE	suggestive
K..3592	12.065	0.25	0.029	0.04	-0.185±0.275	0.206±0.307	0.357	0.045	FALSE	TRUE	+	+	TRUE	suggestive
K..3607	-3.362	0.262	0.025	0.038	1.091±1.085	-1.212±0.934	0.126	0.05	FALSE	TRUE	-	-	TRUE	suggestive
K..3618	-77.28	0.223	0.041	0.065	0.05±0.041	-0.056±0.038	0.078	0.048	FALSE	TRUE	-	-	TRUE	suggestive
K..3631	-99.557	0.201	0.054	0.058	0.027±0.033	-0.03±0.028	0.208	0.041	FALSE	TRUE	-	-	TRUE	suggestive
K..3648	110.525	0.27	0.027	0.042	-0.028±0.037	0.036±0.014	0.137	0.047	FALSE	TRUE	+	+	TRUE	suggestive
K..3660	-130.382	0.226	0.04	0.05	0.03±0.024	-0.034±0.023	0.073	0.044	FALSE	TRUE	-	-	TRUE	suggestive
K..3662	-199.072	0.228	0.039	0.05	0.021±0.011	-0.024±0.02	0.069	0.047	FALSE	TRUE	-	-	TRUE	suggestive
K..3695	20.368	0.434	0.003	0.05	-0.287±0.018	0.358±0.33	0.108	0.089	FALSE	TRUE	+	+	TRUE	suggestive
K..3740	-124.426	0.38	0.005	0.049	0.047±0.025	-0.052±0.038	0.047	0.038	FALSE	TRUE	-	-	TRUE	suggestive
K..38	-60.19	0.255	0.028	0.057	0.065±0.055	-0.072±0.056	0.098	0.053	FALSE	TRUE	-	-	TRUE	suggestive
K..3817	17.472	0.312	0.016	0.055	-0.228±0.021	0.285±0.341	0.2	0.145	FALSE	TRUE	+	+	TRUE	suggestive
K..3819	-5.101	0.238	0.034	0.061	0.657±0.734	-0.73±0.513	0.142	0.044	FALSE	TRUE	-	-	TRUE	suggestive
K..3998	-44.688	0.321	0.014	0.054	0.082±0.081	-0.102±0.079	0.134	0.051	FALSE	TRUE	-	-	TRUE	suggestive
K..4198	4.733	0.205	0.052	0.066	-0.382±0.569	0.424±0.785	0.419	0.058	FALSE	TRUE	+	+	TRUE	suggestive
K..4222	28.29	0.261	0.025	0.045	-0.131±0.095	0.146±0.147	0.136	0.056	FALSE	TRUE	+	+	TRUE	suggestive
K..4321	-211.1	0.215	0.045	0.049	0.02±0.012	-0.022±0.016	0.054	0.037	FALSE	TRUE	-	-	TRUE	suggestive
K..4352	-56.276	0.242	0.032	0.047	0.077±0.052	-0.086±0.061	0.059	0.046	FALSE	TRUE	-	-	TRUE	suggestive
K..4375	189.335	0.374	0.005	0.047	-0.023±0.022	0.025±0.022	0.136	0.057	FALSE	TRUE	+	+	TRUE	suggestive
K..4399	-92.95	0.272	0.027	0.047	0.044±0.036	-0.055±0.032	0.061	0.053	FALSE	TRUE	-	-	TRUE	suggestive
K..4419	55.068	0.224	0.041	0.041	-0.027±0.05	0.03±0.073	0.53	0.046	FALSE	TRUE	+	+	TRUE	suggestive
K..4453	-44.956	0.224	0.041	0.058	0.071±0.082	-0.078±0.054	0.151	0.066	FALSE	TRUE	-	-	TRUE	suggestive
K..4460	-29.029	0.277	0.021	0.065	0.149±0.131	-0.166±0.101	0.075	0.054	FALSE	TRUE	-	-	TRUE	suggestive
K..4493	-34.859	0.278	0.02	0.059	0.092±0.134	-0.102±0.041	0.194	0.068	FALSE	TRUE	-	-	TRUE	suggestive
K..4497	-47.468	0.384	0.005	0.058	0.099±0.099	-0.11±0.069	0.103	0.059	FALSE	TRUE	-	-	TRUE	suggestive
K..4500	-34.413	0.251	0.029	0.036	0.092±0.095	-0.103±0.104	0.184	0.045	FALSE	TRUE	-	-	TRUE	suggestive
K..4526	78.734	0.39	0.004	0.053	-0.072±0.044	0.08±0.058	0.054	0.052	FALSE	TRUE	+	+	TRUE	suggestive
K..453	-75.288	0.257	0.032	0.047	0.042±0.05	-0.042±0.045	0.247	0.065	FALSE	TRUE	-	-	TRUE	suggestive
K..4556	-76.042	0.353	0.007	0.05	0.069±0.053	-0.077±0.046	0.055	0.048	FALSE	TRUE	-	-	TRUE	suggestive
K..468	-125.917	0.197	0.057	0.06	0.024±0.021	-0.026±0.027	0.162	0.049	FALSE	TRUE	-	-	TRUE	suggestive
K..469	-108.702	0.297	0.016	0.047	0.034±0.029	-0.037±0.039	0.166	0.044	FALSE	TRUE	-	-	TRUE	suggestive
K..504	-116.992	0.229	0.038	0.052	0.032±0.028	-0.036±0.025	0.088	0.054	FALSE	TRUE	-	-	TRUE	suggestive
K..543	-113.126	0.257	0.027	0.062	0.03±0.033	-0.034±0.027	0.148	0.05	FALSE	TRUE	-	-	TRUE	suggestive
K..577	-73.85	0.242	0.038	0.047	0.051±0.038	-0.051±0.051	0.133	0.061	FALSE	TRUE	-	-	TRUE	suggestive
K..634	106.231	0.2	0.055	0.067	-0.036±0.02	0.04±0.034	0.077	0.057	FALSE	TRUE	+	+	TRUE	suggestive
K..654	44.371	0.288	0.018	0.041	-0.103±0.072	0.115±0.086	0.069	0.047	FALSE	TRUE	+	+	TRUE	suggestive
K..659	-92.928	0.197	0.057	0.063	0.032±0.031	-0.036±0.034	0.16	0.045	FALSE	TRUE	-	-	TRUE	suggestive
K..697	-2.746	0.198	0.057	0.057	1.176±1.369	-1.307±0.543	0.118	0.047	FALSE	TRUE	-	-	TRUE	suggestive
K..719	-50.177	0.248	0.036	0.047	0.062±0.048	-0.078±0.079	0.174	0.046	FALSE	TRUE	-	-	TRUE	suggestive
K..725	469.242	0.31	0.016	0.044	-0.008±0.008	0.01±0.007	0.112	0.063	FALSE	TRUE	+	+	TRUE	suggestive
K..729	-79.688	0.212	0.047	0.056	0.041±0.04	-0.046±0.037	0.127	0.048	FALSE	TRUE	-	-	TRUE	suggestive
K..737	-165.144	0.411	0.004	0.05	0.033±0.021	-0.041±0.026	0.05	0.049	FALSE	TRUE	-	-	TRUE	suggestive
K..74	-141.062	0.234	0.036	0.05	0.026±0.02	-0.029±0.026	0.118	0.046	FALSE	TRUE	-	-	TRUE	suggestive
K..744	15.548	0.266	0.024	0.053	-0.268±0.162	0.298±0.272	0.096	0.053	FALSE	TRUE	+	+	TRUE	suggestive
K..75	-88.981	0.224	0.041	0.044	0.044±0.028	-0.049±0.041	0.087	0.047	FALSE	TRUE	-	-	TRUE	suggestive
K..755	-11.833	0.31	0.013	0.052	0.391±0.341	-0.434±0.258	0.071	0.054	FALSE	TRUE	-	-	TRUE	suggestive
K..76	-70.305	0.27	0.023	0.043	0.066±0.042	-0.074±0.053	0.056	0.045	FALSE	TRUE	-	-	TRUE	suggestive
K..823	-185.265	0.345	0.008	0.064	0.026±0.02	-0.029±0.021	0.074	0.046	FALSE	TRUE	-	-	TRUE	suggestive
K..887	85.015	0.345	0.008	0.056	-0.045±0.034	0.05±0.059	0.189	0.039	FALSE	TRUE	+	+	TRUE	suggestive
K..92	-142.836	0.292	0.017	0.052	0.033±0.027	-0.037±0.02	0.058	0.051	FALSE	TRUE	-	-	TRUE	suggestive
K..928	2.832	0.236	0.035	0.048	-1.212±1.077	1.347±1.239	0.138	0.048	FALSE	TRUE	+	+	TRUE	suggestive
K..956	-66.444	0.234	0.042	0.05	0.046±0.04	-0.057±0.053	0.164	0.047	FALSE	TRUE	-	-	TRUE	suggestive

## Sheet: Charolais
ID	Regression_coefficient_b_value	R_square_ie_variance_explained	pvalue_regression	Permutation_threshold_of_regression	Mean±se_Low_Ch4_group	Mean±se_High_Ch4_group	pvalue_ttest	Permutation_threshold_of_t-test	Identified_by_t-test	Identified by regression	direction_of _regulation_t-test	direction_of _regulation_regression	Consistency_of_direction_of_regulation_between_ttest_and_regression	Type
A..1088	38.366	0.298	0.013	0.043	-0.114±0.065	0.114±0.011	0.043	0.046	TRUE	TRUE	+	+	TRUE	identified
A..1094	28.87	0.408	0.002	0.049	-0.252±0.087	0.252±0.025	0.002	0.058	TRUE	TRUE	+	+	TRUE	identified
A..1127	-78	0.279	0.017	0.045	0.052±0.044	-0.052±-0.005	0.054	0.064	TRUE	TRUE	-	-	TRUE	identified
A..1158	12.026	0.234	0.031	0.048	-0.399±0.169	0.399±0.04	0.01	0.051	TRUE	TRUE	+	+	TRUE	identified
A..1165	13.287	0.275	0.018	0.056	-0.409±0.178	0.409±0.041	0.006	0.055	TRUE	TRUE	+	+	TRUE	identified
A..1199	59.848	0.394	0.003	0.053	-0.109±0.049	0.109±0.011	0.006	0.053	TRUE	TRUE	+	+	TRUE	identified
A..1215	44.071	0.22	0.037	0.046	-0.105±0.041	0.105±0.011	0.01	0.055	TRUE	TRUE	+	+	TRUE	identified
A..1280	-11.668	0.696	0	0.049	0.714±0.474	-0.714±-0.071	0.015	0.062	TRUE	TRUE	-	-	TRUE	identified
A..134	35.688	0.269	0.019	0.055	-0.187±0.058	0.187±0.019	0	0.055	TRUE	TRUE	+	+	TRUE	identified
A..1355	14.449	0.491	0.001	0.045	-0.549±0.223	0.549±0.055	0.002	0.054	TRUE	TRUE	+	+	TRUE	identified
A..136	46.633	0.239	0.029	0.044	-0.096±0.046	0.096±0.01	0.018	0.059	TRUE	TRUE	+	+	TRUE	identified
A..1378	23.959	0.271	0.019	0.046	-0.259±0.107	0.259±0.026	0.001	0.05	TRUE	TRUE	+	+	TRUE	identified
A..1407	47.061	0.278	0.017	0.052	-0.145±0.045	0.145±0.014	0	0.053	TRUE	TRUE	+	+	TRUE	identified
A..1416	55.826	0.199	0.049	0.057	-0.08±0.041	0.08±0.008	0.008	0.052	TRUE	TRUE	+	+	TRUE	identified
A..1470	38.425	0.266	0.02	0.05	-0.119±0.066	0.119±0.012	0.023	0.06	TRUE	TRUE	+	+	TRUE	identified
A..1471	57.578	0.316	0.01	0.052	-0.078±0.042	0.078±0.008	0.043	0.056	TRUE	TRUE	+	+	TRUE	identified
A..1476	44.903	0.217	0.038	0.051	-0.086±0.056	0.086±0.009	0.035	0.067	TRUE	TRUE	+	+	TRUE	identified
A..1478	44.903	0.217	0.038	0.051	-0.086±0.056	0.086±0.009	0.035	0.067	TRUE	TRUE	+	+	TRUE	identified
A..1495	46.319	0.28	0.016	0.05	-0.094±0.055	0.094±0.009	0.037	0.042	TRUE	TRUE	+	+	TRUE	identified
A..1509	277.72	0.211	0.042	0.048	-0.014±0.01	0.014±0.001	0.031	0.056	TRUE	TRUE	+	+	TRUE	identified
A..1580	47.657	0.224	0.035	0.056	-0.091±0.054	0.091±0.009	0.017	0.057	TRUE	TRUE	+	+	TRUE	identified
A..1592	50.277	0.394	0.003	0.048	-0.105±0.06	0.105±0.011	0.032	0.045	TRUE	TRUE	+	+	TRUE	identified
A..1596	50.277	0.394	0.003	0.048	-0.105±0.06	0.105±0.011	0.032	0.045	TRUE	TRUE	+	+	TRUE	identified
A..1602	-70.79	0.514	0	0.052	0.082±0.058	-0.082±-0.008	0.042	0.046	TRUE	TRUE	-	-	TRUE	identified
A..1607	33.536	0.332	0.01	0.048	-0.138±0.086	0.153±0.015	0.038	0.048	TRUE	TRUE	+	+	TRUE	identified
A..1650	102.981	0.307	0.011	0.051	-0.048±0.026	0.048±0.005	0.023	0.054	TRUE	TRUE	+	+	TRUE	identified
A..1677	13.815	0.244	0.027	0.058	-0.396±0.189	0.396±0.04	0.003	0.056	TRUE	TRUE	+	+	TRUE	identified
A..1714	102.848	0.194	0.052	0.053	-0.036±0.023	0.036±0.004	0.031	0.044	TRUE	TRUE	+	+	TRUE	identified
A..173	70.138	0.202	0.047	0.049	-0.053±0.029	0.053±0.005	0.037	0.053	TRUE	TRUE	+	+	TRUE	identified
A..1783	43.208	0.302	0.012	0.043	-0.117±0.067	0.117±0.012	0.017	0.049	TRUE	TRUE	+	+	TRUE	identified
A..1785	-9.393	0.317	0.01	0.055	0.475±0.423	-0.475±-0.047	0.055	0.058	TRUE	TRUE	-	-	TRUE	identified
A..1795	15.342	0.272	0.018	0.047	-0.321±0.134	0.321±0.032	0.015	0.051	TRUE	TRUE	+	+	TRUE	identified
A..1828	4.245	0.32	0.009	0.04	-1.26±0.618	1.26±0.126	0.014	0.054	TRUE	TRUE	+	+	TRUE	identified
A..1859	62.596	0.319	0.009	0.04	-0.081±0.048	0.081±0.008	0.021	0.047	TRUE	TRUE	+	+	TRUE	identified
A..190	64.802	0.324	0.009	0.049	-0.089±0.039	0.089±0.009	0.007	0.051	TRUE	TRUE	+	+	TRUE	identified
A..1927	7.593	0.564	0	0.059	-1.068±0.529	1.068±0.107	0.004	0.062	TRUE	TRUE	+	+	TRUE	identified
A..1933	35.518	0.57	0	0.054	-0.25±0.097	0.25±0.025	0.001	0.047	TRUE	TRUE	+	+	TRUE	identified
A..1958	97.847	0.35	0.006	0.037	-0.054±0.027	0.054±0.005	0.022	0.052	TRUE	TRUE	+	+	TRUE	identified
A..2001	-26.468	0.334	0.008	0.046	0.17±0.123	-0.17±-0.017	0.049	0.067	TRUE	TRUE	-	-	TRUE	identified
A..2002	22.754	0.248	0.025	0.048	-0.207±0.11	0.207±0.021	0.014	0.056	TRUE	TRUE	+	+	TRUE	identified
A..2029	10.613	0.439	0.001	0.051	-0.629±0.201	0.629±0.063	0.01	0.057	TRUE	TRUE	+	+	TRUE	identified
A..2048	-18.891	0.292	0.014	0.049	0.246±0.16	-0.246±-0.025	0.028	0.051	TRUE	TRUE	-	-	TRUE	identified
A..2049	22.592	0.231	0.032	0.047	-0.162±0.096	0.162±0.016	0.056	0.057	TRUE	TRUE	+	+	TRUE	identified
A..2058	51.466	0.329	0.008	0.051	-0.107±0.067	0.107±0.011	0.014	0.059	TRUE	TRUE	+	+	TRUE	identified
A..2070	91.315	0.214	0.04	0.041	-0.049±0.022	0.049±0.005	0.013	0.046	TRUE	TRUE	+	+	TRUE	identified
A..2106	8.887	0.318	0.01	0.045	-0.756±0.214	0.756±0.076	0.001	0.061	TRUE	TRUE	+	+	TRUE	identified
A..2137	9.303	0.243	0.027	0.046	-0.447±0.311	0.447±0.045	0.032	0.048	TRUE	TRUE	+	+	TRUE	identified
A..2143	-8.031	0.292	0.014	0.054	0.768±0.368	-0.768±-0.077	0.003	0.066	TRUE	TRUE	-	-	TRUE	identified
A..231	137.656	0.374	0.004	0.046	-0.05±0.012	0.05±0.005	0.003	0.062	TRUE	TRUE	+	+	TRUE	identified
A..292	67.205	0.299	0.013	0.052	-0.067±0.036	0.067±0.007	0.037	0.053	TRUE	TRUE	+	+	TRUE	identified
A..31	88.674	0.238	0.029	0.057	-0.046±0.031	0.046±0.005	0.034	0.049	TRUE	TRUE	+	+	TRUE	identified
A..377	26.612	0.295	0.013	0.067	-0.164±0.11	0.164±0.016	0.042	0.053	TRUE	TRUE	+	+	TRUE	identified
A..382	62.086	0.397	0.003	0.046	-0.097±0.055	0.097±0.01	0.013	0.056	TRUE	TRUE	+	+	TRUE	identified
A..386	27.583	0.294	0.014	0.066	-0.161±0.104	0.161±0.016	0.038	0.056	TRUE	TRUE	+	+	TRUE	identified
A..388	57.912	0.425	0.002	0.061	-0.131±0.052	0.131±0.013	0.001	0.07	TRUE	TRUE	+	+	TRUE	identified
A..403	26.025	0.27	0.019	0.055	-0.159±0.098	0.159±0.016	0.043	0.064	TRUE	TRUE	+	+	TRUE	identified
A..41	85.326	0.223	0.035	0.046	-0.055±0.02	0.055±0.006	0.01	0.062	TRUE	TRUE	+	+	TRUE	identified
A..415	30.896	0.261	0.021	0.062	-0.141±0.083	0.141±0.014	0.029	0.053	TRUE	TRUE	+	+	TRUE	identified
A..42	51.32	0.251	0.025	0.051	-0.09±0.045	0.09±0.009	0.017	0.043	TRUE	TRUE	+	+	TRUE	identified
A..424	29.401	0.225	0.034	0.069	-0.131±0.083	0.131±0.013	0.039	0.051	TRUE	TRUE	+	+	TRUE	identified
A..437	31.711	0.22	0.037	0.065	-0.118±0.076	0.118±0.012	0.043	0.045	TRUE	TRUE	+	+	TRUE	identified
A..441	31.414	0.245	0.027	0.068	-0.13±0.08	0.13±0.013	0.036	0.048	TRUE	TRUE	+	+	TRUE	identified
A..448	55.265	0.324	0.009	0.054	-0.116±0.044	0.116±0.012	0.002	0.046	TRUE	TRUE	+	+	TRUE	identified
A..471	108.935	0.308	0.014	0.058	-0.044±0.016	0.049±0.005	0.037	0.053	TRUE	TRUE	+	+	TRUE	identified
A..535	-55.744	0.339	0.009	0.063	0.102±0.052	-0.092±-0.009	0.02	0.044	TRUE	TRUE	-	-	TRUE	identified
A..599	99.932	0.435	0.002	0.046	-0.074±0.03	0.074±0.007	0.002	0.053	TRUE	TRUE	+	+	TRUE	identified
A..601	-77.104	0.228	0.033	0.042	0.049±0.036	-0.049±-0.005	0.047	0.069	TRUE	TRUE	-	-	TRUE	identified
A..61	93.319	0.254	0.023	0.053	-0.046±0.026	0.046±0.005	0.031	0.046	TRUE	TRUE	+	+	TRUE	identified
A..614	25.101	0.346	0.006	0.047	-0.295±0.103	0.295±0.029	0	0.043	TRUE	TRUE	+	+	TRUE	identified
A..623	33.886	0.273	0.018	0.047	-0.151±0.059	0.151±0.015	0.011	0.054	TRUE	TRUE	+	+	TRUE	identified
A..626	50.291	0.216	0.039	0.047	-0.082±0.039	0.082±0.008	0.023	0.041	TRUE	TRUE	+	+	TRUE	identified
A..632	77.046	0.223	0.036	0.049	-0.068±0.032	0.068±0.007	0.003	0.045	TRUE	TRUE	+	+	TRUE	identified
A..701	50.284	0.27	0.019	0.052	-0.113±0.043	0.113±0.011	0.003	0.054	TRUE	TRUE	+	+	TRUE	identified
A..738	43.133	0.261	0.021	0.044	-0.12±0.06	0.12±0.012	0.008	0.046	TRUE	TRUE	+	+	TRUE	identified
A..781	80.876	0.347	0.006	0.037	-0.061±0.023	0.061±0.006	0.039	0.047	TRUE	TRUE	+	+	TRUE	identified
A..782	72.894	0.306	0.011	0.042	-0.081±0.028	0.081±0.008	0.005	0.041	TRUE	TRUE	+	+	TRUE	identified
A..792	99.412	0.429	0.002	0.049	-0.073±0.032	0.073±0.007	0.003	0.047	TRUE	TRUE	+	+	TRUE	identified
A..80	83.222	0.275	0.018	0.045	-0.069±0.027	0.069±0.007	0.003	0.066	TRUE	TRUE	+	+	TRUE	identified
A..810	47.321	0.243	0.027	0.045	-0.092±0.057	0.092±0.009	0.023	0.052	TRUE	TRUE	+	+	TRUE	identified
A..815	66.479	0.252	0.024	0.041	-0.059±0.037	0.059±0.006	0.049	0.05	TRUE	TRUE	+	+	TRUE	identified
A..851	61.578	0.279	0.017	0.045	-0.08±0.034	0.08±0.008	0.018	0.055	TRUE	TRUE	+	+	TRUE	identified
A..854	28.979	0.251	0.024	0.05	-0.18±0.083	0.18±0.018	0.006	0.045	TRUE	TRUE	+	+	TRUE	identified
A..89	79.38	0.545	0	0.05	-0.091±0.043	0.102±0.01	0.009	0.063	TRUE	TRUE	+	+	TRUE	identified
A..94	102.786	0.251	0.024	0.048	-0.043±0.019	0.043±0.004	0.027	0.053	TRUE	TRUE	+	+	TRUE	identified
A..95	118.095	0.295	0.013	0.047	-0.04±0.021	0.04±0.004	0.025	0.052	TRUE	TRUE	+	+	TRUE	identified
C..1222	-21.695	0.289	0.014	0.053	0.27±0.141	-0.27±-0.027	0.005	0.055	TRUE	TRUE	-	-	TRUE	identified
C..1350	-19.476	0.25	0.025	0.058	0.238±0.138	-0.238±-0.024	0.017	0.054	TRUE	TRUE	-	-	TRUE	identified
C..1572	-30.621	0.184	0.059	0.062	0.143±0.081	-0.143±-0.014	0.008	0.079	TRUE	TRUE	-	-	TRUE	identified
C..1699	30.934	0.205	0.045	0.053	-0.116±0.083	0.116±0.012	0.045	0.048	TRUE	TRUE	+	+	TRUE	identified
C..1721	-48.694	0.242	0.027	0.046	0.09±0.056	-0.09±-0.009	0.023	0.075	TRUE	TRUE	-	-	TRUE	identified
C..1854	-49.231	0.328	0.01	0.044	0.118±0.058	-0.106±-0.011	0.017	0.064	TRUE	TRUE	-	-	TRUE	identified
C..1935	-30.988	0.308	0.011	0.055	0.194±0.104	-0.194±-0.019	0.005	0.07	TRUE	TRUE	-	-	TRUE	identified
C..2431	-68.194	0.347	0.008	0.047	0.081±0.05	-0.073±-0.007	0.03	0.059	TRUE	TRUE	-	-	TRUE	identified
C..2484	-14.442	0.266	0.024	0.054	0.292±0.193	-0.325±-0.032	0.033	0.055	TRUE	TRUE	-	-	TRUE	identified
C..2533	-6.814	0.273	0.022	0.046	0.624±0.494	-0.694±-0.069	0.034	0.057	TRUE	TRUE	-	-	TRUE	identified
C..2879	-86.609	0.344	0.007	0.045	0.059±0.039	-0.059±-0.006	0.026	0.063	TRUE	TRUE	-	-	TRUE	identified
C..2963	-39.23	0.261	0.021	0.057	0.118±0.071	-0.118±-0.012	0.02	0.062	TRUE	TRUE	-	-	TRUE	identified
C..3059	-37.065	0.222	0.036	0.059	0.101±0.076	-0.101±-0.01	0.045	0.063	TRUE	TRUE	-	-	TRUE	identified
C..3094	-41.51	0.228	0.033	0.056	0.102±0.055	-0.102±-0.01	0.023	0.051	TRUE	TRUE	-	-	TRUE	identified
C..3111	-22.73	0.287	0.015	0.04	0.204±0.147	-0.204±-0.02	0.03	0.072	TRUE	TRUE	-	-	TRUE	identified
C..3228	-66.433	0.406	0.003	0.052	0.088±0.053	-0.088±-0.009	0.018	0.058	TRUE	TRUE	-	-	TRUE	identified
C..3314	-36.19	0.232	0.032	0.061	0.12±0.077	-0.12±-0.012	0.021	0.067	TRUE	TRUE	-	-	TRUE	identified
C..3359	-46.255	0.246	0.026	0.051	0.102±0.057	-0.102±-0.01	0.013	0.064	TRUE	TRUE	-	-	TRUE	identified
C..3387	-32.842	0.212	0.041	0.055	0.147±0.079	-0.147±-0.015	0.006	0.082	TRUE	TRUE	-	-	TRUE	identified
C..3420	-44.241	0.237	0.03	0.053	0.107±0.059	-0.107±-0.011	0.012	0.063	TRUE	TRUE	-	-	TRUE	identified
C..3444	-34.525	0.261	0.021	0.053	0.116±0.099	-0.116±-0.012	0.054	0.072	TRUE	TRUE	-	-	TRUE	identified
C..3560	-42.712	0.23	0.032	0.05	0.108±0.058	-0.108±-0.011	0.012	0.063	TRUE	TRUE	-	-	TRUE	identified
C..3577	-36.522	0.236	0.03	0.051	0.146±0.069	-0.146±-0.015	0.003	0.076	TRUE	TRUE	-	-	TRUE	identified
C..3753	-17.167	0.221	0.036	0.056	0.206±0.196	-0.206±-0.021	0.07	0.078	TRUE	TRUE	-	-	TRUE	identified
C..3773	-36.503	0.188	0.056	0.065	0.098±0.069	-0.098±-0.01	0.037	0.063	TRUE	TRUE	-	-	TRUE	identified
C..3811	-46.823	0.257	0.022	0.055	0.109±0.056	-0.109±-0.011	0.008	0.063	TRUE	TRUE	-	-	TRUE	identified
C..3830	-36.965	0.198	0.049	0.064	0.098±0.072	-0.098±-0.01	0.041	0.069	TRUE	TRUE	-	-	TRUE	identified
C..3899	-52.242	0.32	0.009	0.046	0.119±0.051	-0.119±-0.012	0.003	0.062	TRUE	TRUE	-	-	TRUE	identified
C..4011	-32.1	0.187	0.057	0.058	0.107±0.075	-0.107±-0.011	0.044	0.067	TRUE	TRUE	-	-	TRUE	identified
C..4064	-37.905	0.202	0.047	0.052	0.107±0.079	-0.107±-0.011	0.026	0.064	TRUE	TRUE	-	-	TRUE	identified
C..4109	-45.16	0.219	0.038	0.059	0.093±0.059	-0.093±-0.009	0.022	0.065	TRUE	TRUE	-	-	TRUE	identified
C..4241	-39.195	0.199	0.048	0.055	0.103±0.062	-0.103±-0.01	0.019	0.069	TRUE	TRUE	-	-	TRUE	identified
C..4297	67.21	0.262	0.025	0.04	-0.063±0.032	0.057±0.006	0.047	0.06	TRUE	TRUE	+	+	TRUE	identified
C..4401	-65.815	0.297	0.016	0.063	0.07±0.036	-0.063±-0.006	0.05	0.051	TRUE	TRUE	-	-	TRUE	identified
C..4406	-48.714	0.225	0.035	0.047	0.092±0.052	-0.092±-0.009	0.015	0.061	TRUE	TRUE	-	-	TRUE	identified
C..4493	-45.288	0.264	0.02	0.05	0.115±0.056	-0.115±-0.012	0.007	0.063	TRUE	TRUE	-	-	TRUE	identified
C..4693	-55.078	0.352	0.006	0.058	0.103±0.061	-0.103±-0.01	0.014	0.058	TRUE	TRUE	-	-	TRUE	identified
C..4739	-60.695	0.417	0.002	0.057	0.097±0.064	-0.097±-0.01	0.021	0.059	TRUE	TRUE	-	-	TRUE	identified
C..4870	-33.558	0.232	0.031	0.053	0.123±0.06	-0.123±-0.012	0.03	0.057	TRUE	TRUE	-	-	TRUE	identified
C..4904	-51.246	0.219	0.038	0.041	0.077±0.052	-0.077±-0.008	0.031	0.066	TRUE	TRUE	-	-	TRUE	identified
C..4952	-45.838	0.361	0.005	0.057	0.101±0.058	-0.101±-0.01	0.052	0.057	TRUE	TRUE	-	-	TRUE	identified
C..4957	-29.845	0.215	0.039	0.054	0.117±0.068	-0.117±-0.012	0.059	0.064	TRUE	TRUE	-	-	TRUE	identified
C..4962	-24.772	0.228	0.033	0.042	0.149±0.13	-0.149±-0.015	0.058	0.083	TRUE	TRUE	-	-	TRUE	identified
C..4969	-35.368	0.315	0.01	0.047	0.151±0.074	-0.151±-0.015	0.013	0.059	TRUE	TRUE	-	-	TRUE	identified
C..4972	-47.928	0.289	0.018	0.047	0.096±0.054	-0.106±-0.011	0.028	0.067	TRUE	TRUE	-	-	TRUE	identified
C..5001	-55.303	0.266	0.02	0.048	0.095±0.047	-0.095±-0.009	0.007	0.059	TRUE	TRUE	-	-	TRUE	identified
C..5034	-33.27	0.278	0.017	0.053	0.148±0.071	-0.148±-0.015	0.015	0.058	TRUE	TRUE	-	-	TRUE	identified
C..5065	-45.995	0.238	0.029	0.051	0.101±0.053	-0.101±-0.01	0.013	0.056	TRUE	TRUE	-	-	TRUE	identified
C..5074	-10.682	0.301	0.012	0.051	0.418±0.303	-0.418±-0.042	0.04	0.063	TRUE	TRUE	-	-	TRUE	identified
C..5182	-60.288	0.29	0.014	0.052	0.098±0.045	-0.098±-0.01	0.003	0.052	TRUE	TRUE	-	-	TRUE	identified
C..5231	-12.321	0.335	0.008	0.05	0.372±0.256	-0.372±-0.037	0.045	0.064	TRUE	TRUE	-	-	TRUE	identified
C..5371	-13.322	0.416	0.002	0.051	0.446±0.272	-0.446±-0.045	0.018	0.06	TRUE	TRUE	-	-	TRUE	identified
C..5414	-43.877	0.215	0.039	0.061	0.093±0.057	-0.093±-0.009	0.024	0.052	TRUE	TRUE	-	-	TRUE	identified
C..5479	-13.86	0.409	0.002	0.044	0.426±0.269	-0.426±-0.043	0.018	0.067	TRUE	TRUE	-	-	TRUE	identified
C..5483	-52.693	0.222	0.036	0.051	0.085±0.046	-0.085±-0.009	0.013	0.062	TRUE	TRUE	-	-	TRUE	identified
C..5566	-52.298	0.213	0.041	0.058	0.08±0.047	-0.08±-0.008	0.02	0.054	TRUE	TRUE	-	-	TRUE	identified
C..5670	-19.303	0.508	0	0.05	0.372±0.209	-0.372±-0.037	0.009	0.061	TRUE	TRUE	-	-	TRUE	identified
C..5720	-41.177	0.208	0.043	0.053	0.104±0.062	-0.104±-0.01	0.015	0.06	TRUE	TRUE	-	-	TRUE	identified
C..5914	-19.836	0.389	0.003	0.045	0.294±0.19	-0.294±-0.029	0.018	0.061	TRUE	TRUE	-	-	TRUE	identified
C..6046	-20.254	0.386	0.003	0.047	0.294±0.182	-0.294±-0.029	0.014	0.058	TRUE	TRUE	-	-	TRUE	identified
C..6069	-66.091	0.392	0.004	0.059	0.117±0.044	-0.106±-0.011	0.002	0.064	TRUE	TRUE	-	-	TRUE	identified
C..6160	-48.874	0.332	0.008	0.063	0.114±0.076	-0.114±-0.011	0.017	0.061	TRUE	TRUE	-	-	TRUE	identified
C..6227	-42.82	0.211	0.042	0.058	0.09±0.058	-0.09±-0.009	0.032	0.055	TRUE	TRUE	-	-	TRUE	identified
C..6229	-16.768	0.37	0.004	0.047	0.34±0.217	-0.34±-0.034	0.017	0.06	TRUE	TRUE	-	-	TRUE	identified
C..6245	-35.426	0.188	0.056	0.058	0.121±0.059	-0.121±-0.012	0.01	0.07	TRUE	TRUE	-	-	TRUE	identified
C..6262	72.618	0.325	0.009	0.042	-0.064±0.043	0.064±0.006	0.038	0.054	TRUE	TRUE	+	+	TRUE	identified
C..6275	-17.849	0.312	0.01	0.037	0.236±0.207	-0.236±-0.024	0.062	0.069	TRUE	TRUE	-	-	TRUE	identified
C..6339	-42.716	0.196	0.051	0.057	0.086±0.055	-0.086±-0.009	0.034	0.058	TRUE	TRUE	-	-	TRUE	identified
C..6480	-58.67	0.34	0.007	0.051	0.105±0.052	-0.105±-0.01	0.005	0.059	TRUE	TRUE	-	-	TRUE	identified
C..6511	-45.777	0.223	0.036	0.064	0.089±0.061	-0.089±-0.009	0.029	0.049	TRUE	TRUE	-	-	TRUE	identified
C..6598	-43.033	0.194	0.052	0.054	0.09±0.054	-0.09±-0.009	0.023	0.053	TRUE	TRUE	-	-	TRUE	identified
C..6634	-41.598	0.2	0.048	0.058	0.084±0.061	-0.084±-0.008	0.048	0.054	TRUE	TRUE	-	-	TRUE	identified
C..6641	64.829	0.336	0.007	0.047	-0.067±0.051	0.067±0.007	0.058	0.063	TRUE	TRUE	+	+	TRUE	identified
C..6795	-79.135	0.439	0.001	0.048	0.093±0.039	-0.093±-0.009	0.002	0.062	TRUE	TRUE	-	-	TRUE	identified
C..6804	-57.789	0.282	0.019	0.053	0.083±0.044	-0.075±-0.007	0.037	0.043	TRUE	TRUE	-	-	TRUE	identified
C..6906	-59.98	0.28	0.016	0.053	0.086±0.043	-0.086±-0.009	0.011	0.057	TRUE	TRUE	-	-	TRUE	identified
C..6977	-68.37	0.366	0.005	0.053	0.095±0.045	-0.095±-0.009	0.004	0.057	TRUE	TRUE	-	-	TRUE	identified
C..6979	-10.947	0.337	0.007	0.051	0.562±0.27	-0.562±-0.056	0.005	0.068	TRUE	TRUE	-	-	TRUE	identified
C..6981	-40.311	0.234	0.031	0.043	0.129±0.055	-0.129±-0.013	0.004	0.057	TRUE	TRUE	-	-	TRUE	identified
H..1078	19.551	0.25	0.025	0.04	-0.212±0.144	0.212±0.021	0.035	0.05	TRUE	TRUE	+	+	TRUE	identified
H..1083	54.321	0.379	0.004	0.039	-0.132±0.065	0.132±0.013	0.003	0.072	TRUE	TRUE	+	+	TRUE	identified
H..1223	34.048	0.477	0.001	0.042	-0.244±0.083	0.244±0.024	0.001	0.045	TRUE	TRUE	+	+	TRUE	identified
H..1285	30.809	0.579	0	0.05	-0.309±0.116	0.309±0.031	0	0.045	TRUE	TRUE	+	+	TRUE	identified
H..1350	98.527	0.26	0.026	0.05	-0.049±0.03	0.055±0.005	0.01	0.054	TRUE	TRUE	+	+	TRUE	identified
H..1390	-47.036	0.233	0.036	0.045	0.09±0.06	-0.1±-0.01	0.021	0.067	TRUE	TRUE	-	-	TRUE	identified
H..1394	11.352	0.268	0.019	0.053	-0.536±0.178	0.536±0.054	0.001	0.045	TRUE	TRUE	+	+	TRUE	identified
H..14	40.946	0.259	0.022	0.053	-0.1±0.07	0.1±0.01	0.042	0.048	TRUE	TRUE	+	+	TRUE	identified
H..1468	83.427	0.22	0.043	0.05	-0.048±0.034	0.054±0.005	0.022	0.047	TRUE	TRUE	+	+	TRUE	identified
H..1517	64.374	0.366	0.005	0.045	-0.095±0.051	0.095±0.01	0.008	0.058	TRUE	TRUE	+	+	TRUE	identified
H..1531	59.531	0.244	0.027	0.046	-0.091±0.027	0.091±0.009	0.004	0.063	TRUE	TRUE	+	+	TRUE	identified
H..1686	17.163	0.221	0.037	0.06	-0.226±0.125	0.226±0.023	0.036	0.041	TRUE	TRUE	+	+	TRUE	identified
H..1935	22.471	0.223	0.036	0.061	-0.166±0.092	0.166±0.017	0.046	0.048	TRUE	TRUE	+	+	TRUE	identified
H..2046	47.018	0.412	0.002	0.044	-0.164±0.063	0.164±0.016	0.001	0.048	TRUE	TRUE	+	+	TRUE	identified
H..2062	22.436	0.558	0	0.049	-0.43±0.145	0.43±0.043	0	0.058	TRUE	TRUE	+	+	TRUE	identified
H..2118	56.89	0.501	0	0.053	-0.14±0.058	0.14±0.014	0.002	0.051	TRUE	TRUE	+	+	TRUE	identified
H..212	40.575	0.461	0.001	0.05	-0.201±0.067	0.201±0.02	0.001	0.046	TRUE	TRUE	+	+	TRUE	identified
H..231	22.15	0.442	0.001	0.043	-0.328±0.134	0.328±0.033	0.003	0.057	TRUE	TRUE	+	+	TRUE	identified
H..249	22.315	0.315	0.01	0.045	-0.257±0.135	0.257±0.026	0.007	0.052	TRUE	TRUE	+	+	TRUE	identified
H..336	-40.039	0.251	0.025	0.05	0.104±0.074	-0.104±-0.01	0.035	0.055	TRUE	TRUE	-	-	TRUE	identified
H..345	62.007	0.327	0.008	0.044	-0.075±0.038	0.075±0.007	0.041	0.05	TRUE	TRUE	+	+	TRUE	identified
H..403	11.643	0.215	0.04	0.045	-0.33±0.198	0.33±0.033	0.035	0.056	TRUE	TRUE	+	+	TRUE	identified
H..41	66.042	0.299	0.013	0.042	-0.085±0.03	0.085±0.008	0.007	0.065	TRUE	TRUE	+	+	TRUE	identified
H..526	9.05	0.535	0	0.054	-1.086±0.281	1.086±0.109	0	0.045	TRUE	TRUE	+	+	TRUE	identified
H..529	40.283	0.23	0.033	0.039	-0.097±0.049	0.097±0.01	0.04	0.065	TRUE	TRUE	+	+	TRUE	identified
H..682	34.706	0.409	0.002	0.044	-0.216±0.088	0.216±0.022	0.001	0.053	TRUE	TRUE	+	+	TRUE	identified
H..727	98.35	0.286	0.015	0.052	-0.048±0.022	0.048±0.005	0.025	0.046	TRUE	TRUE	+	+	TRUE	identified
H..759	13.332	0.466	0.001	0.052	-0.594±0.233	0.594±0.059	0.001	0.051	TRUE	TRUE	+	+	TRUE	identified
H..831	-29.611	0.237	0.029	0.039	0.141±0.059	-0.141±-0.014	0.031	0.052	TRUE	TRUE	-	-	TRUE	identified
H..845	41.723	0.359	0.005	0.039	-0.16±0.056	0.16±0.016	0.003	0.04	TRUE	TRUE	+	+	TRUE	identified
K..100	57.198	0.278	0.017	0.038	-0.074±0.046	0.074±0.007	0.04	0.059	TRUE	TRUE	+	+	TRUE	identified
K..1037	72.709	0.418	0.002	0.047	-0.1±0.037	0.1±0.01	0.002	0.058	TRUE	TRUE	+	+	TRUE	identified
K..1174	105.028	0.418	0.003	0.047	-0.073±0.03	0.066±0.007	0.004	0.044	TRUE	TRUE	+	+	TRUE	identified
K..122	68.605	0.298	0.013	0.036	-0.063±0.043	0.063±0.006	0.046	0.061	TRUE	TRUE	+	+	TRUE	identified
K..1244	39.98	0.229	0.033	0.058	-0.107±0.065	0.107±0.011	0.021	0.054	TRUE	TRUE	+	+	TRUE	identified
K..1248	-95.004	0.29	0.014	0.045	0.051±0.032	-0.051±-0.005	0.021	0.059	TRUE	TRUE	-	-	TRUE	identified
K..131	229.941	0.379	0.005	0.046	-0.023±0.014	0.025±0.003	0.026	0.044	TRUE	TRUE	+	+	TRUE	identified
K..133	44.478	0.299	0.013	0.053	-0.1±0.072	0.1±0.01	0.04	0.056	TRUE	TRUE	+	+	TRUE	identified
K..135	63.512	0.296	0.013	0.052	-0.074±0.041	0.074±0.007	0.028	0.046	TRUE	TRUE	+	+	TRUE	identified
K..137	56.437	0.268	0.019	0.053	-0.078±0.042	0.078±0.008	0.029	0.049	TRUE	TRUE	+	+	TRUE	identified
K..1372	53.616	0.231	0.032	0.042	-0.075±0.032	0.075±0.008	0.035	0.054	TRUE	TRUE	+	+	TRUE	identified
K..1374	19.371	0.265	0.02	0.054	-0.224±0.127	0.224±0.022	0.031	0.06	TRUE	TRUE	+	+	TRUE	identified
K..1392	40.315	0.232	0.032	0.048	-0.104±0.068	0.104±0.01	0.027	0.056	TRUE	TRUE	+	+	TRUE	identified
K..150	59.033	0.321	0.009	0.051	-0.083±0.037	0.083±0.008	0.029	0.053	TRUE	TRUE	+	+	TRUE	identified
K..1513	51.19	0.321	0.009	0.046	-0.093±0.049	0.093±0.009	0.033	0.068	TRUE	TRUE	+	+	TRUE	identified
K..1526	59.643	0.292	0.014	0.04	-0.073±0.032	0.073±0.007	0.044	0.045	TRUE	TRUE	+	+	TRUE	identified
K..153	50.08	0.228	0.033	0.047	-0.077±0.043	0.077±0.008	0.04	0.055	TRUE	TRUE	+	+	TRUE	identified
K..1627	-7.431	0.205	0.045	0.046	0.672±0.31	-0.672±-0.067	0.003	0.069	TRUE	TRUE	-	-	TRUE	identified
K..163	96.899	0.348	0.006	0.039	-0.049±0.039	0.049±0.005	0.045	0.05	TRUE	TRUE	+	+	TRUE	identified
K..173	64.323	0.304	0.012	0.054	-0.075±0.042	0.075±0.007	0.025	0.044	TRUE	TRUE	+	+	TRUE	identified
K..2015	4.47	0.238	0.029	0.049	-1.2±0.064	1.2±0.12	0.007	0.049	TRUE	TRUE	+	+	TRUE	identified
K..2305	6.944	0.375	0.004	0.042	-0.738±0.483	0.738±0.074	0.033	0.045	TRUE	TRUE	+	+	TRUE	identified
K..2332	157.168	0.305	0.014	0.048	-0.029±0.023	0.032±0.003	0.034	0.052	TRUE	TRUE	+	+	TRUE	identified
K..2376	-25.715	0.415	0.002	0.042	0.275±0.081	-0.275±-0.027	0.004	0.056	TRUE	TRUE	-	-	TRUE	identified
K..2390	68.867	0.363	0.005	0.047	-0.092±0.032	0.092±0.009	0.006	0.053	TRUE	TRUE	+	+	TRUE	identified
K..246	54.935	0.218	0.038	0.041	-0.077±0.04	0.077±0.008	0.019	0.055	TRUE	TRUE	+	+	TRUE	identified
K..2573	59.984	0.28	0.02	0.047	-0.071±0.025	0.079±0.008	0.054	0.058	TRUE	TRUE	+	+	TRUE	identified
K..2616	42.458	0.254	0.024	0.04	-0.095±0.042	0.095±0.01	0.046	0.056	TRUE	TRUE	+	+	TRUE	identified
K..2658	63.294	0.228	0.033	0.045	-0.06±0.035	0.06±0.006	0.045	0.05	TRUE	TRUE	+	+	TRUE	identified
K..283	64.359	0.217	0.038	0.051	-0.069±0.02	0.069±0.007	0.016	0.071	TRUE	TRUE	+	+	TRUE	identified
K..2868	-59.119	0.401	0.003	0.055	0.087±0.058	-0.087±-0.009	0.038	0.056	TRUE	TRUE	-	-	TRUE	identified
K..2910	137.394	0.201	0.047	0.058	-0.03±0.013	0.03±0.003	0.018	0.059	TRUE	TRUE	+	+	TRUE	identified
K..2981	121.803	0.296	0.016	0.047	-0.039±0.018	0.043±0.004	0.027	0.055	TRUE	TRUE	+	+	TRUE	identified
K..3191	34.849	0.37	0.004	0.046	-0.175±0.068	0.175±0.018	0.009	0.049	TRUE	TRUE	+	+	TRUE	identified
K..3238	-14.94	0.349	0.006	0.061	0.376±0.214	-0.376±-0.038	0.014	0.058	TRUE	TRUE	-	-	TRUE	identified
K..3371	-72.102	0.448	0.001	0.051	0.08±0.055	-0.08±-0.008	0.029	0.072	TRUE	TRUE	-	-	TRUE	identified
K..3400	-47.001	0.381	0.004	0.036	0.132±0.074	-0.132±-0.013	0.009	0.064	TRUE	TRUE	-	-	TRUE	identified
K..3441	53.552	0.297	0.013	0.05	-0.097±0.036	0.097±0.01	0.015	0.052	TRUE	TRUE	+	+	TRUE	identified
K..3521	-28.499	0.243	0.027	0.051	0.135±0.099	-0.135±-0.013	0.049	0.053	TRUE	TRUE	-	-	TRUE	identified
K..3532	-86.173	0.413	0.002	0.044	0.064±0.045	-0.064±-0.006	0.029	0.051	TRUE	TRUE	-	-	TRUE	identified
K..3580	8.347	0.375	0.004	0.046	-0.641±0.339	0.641±0.064	0.025	0.042	TRUE	TRUE	+	+	TRUE	identified
K..3607	-4.365	0.37	0.004	0.064	0.89±1.068	-0.89±-0.089	0.13	0.138	TRUE	TRUE	-	-	TRUE	identified
K..3639	-161.63	0.341	0.009	0.045	0.036±0.018	-0.04±-0.004	0.007	0.046	TRUE	TRUE	-	-	TRUE	identified
K..3695	-9.471	0.601	0	0.05	0.941±0.459	-0.941±-0.094	0.003	0.068	TRUE	TRUE	-	-	TRUE	identified
K..3716	75.631	0.38	0.004	0.053	-0.072±0.036	0.072±0.007	0.024	0.056	TRUE	TRUE	+	+	TRUE	identified
K..3739	44.696	0.373	0.004	0.043	-0.107±0.077	0.107±0.011	0.048	0.061	TRUE	TRUE	+	+	TRUE	identified
K..38	46.583	0.277	0.017	0.042	-0.094±0.039	0.094±0.009	0.038	0.049	TRUE	TRUE	+	+	TRUE	identified
K..3845	45.413	0.349	0.006	0.056	-0.12±0.053	0.12±0.012	0.018	0.05	TRUE	TRUE	+	+	TRUE	identified
K..3868	370.835	0.354	0.007	0.045	-0.015±0.008	0.016±0.002	0.016	0.045	TRUE	TRUE	+	+	TRUE	identified
K..3989	85.355	0.638	0	0.045	-0.117±0.035	0.117±0.012	0	0.062	TRUE	TRUE	+	+	TRUE	identified
K..4126	44.05	0.26	0.022	0.037	-0.101±0.04	0.101±0.01	0.028	0.051	TRUE	TRUE	+	+	TRUE	identified
K..4154	4.526	0.381	0.004	0.05	-1.504±0.499	1.504±0.15	0.003	0.061	TRUE	TRUE	+	+	TRUE	identified
K..4155	-12.774	0.639	0	0.047	0.705±0.371	-0.705±-0.071	0.004	0.063	TRUE	TRUE	-	-	TRUE	identified
K..4190	-32.609	0.255	0.023	0.065	0.135±0.089	-0.135±-0.013	0.026	0.059	TRUE	TRUE	-	-	TRUE	identified
K..4201	67.09	0.338	0.007	0.039	-0.083±0.032	0.083±0.008	0.014	0.044	TRUE	TRUE	+	+	TRUE	identified
K..433	97.557	0.355	0.006	0.043	-0.058±0.027	0.058±0.006	0.014	0.051	TRUE	TRUE	+	+	TRUE	identified
K..4337	-16.565	0.39	0.003	0.048	0.296±0.198	-0.296±-0.03	0.046	0.051	TRUE	TRUE	-	-	TRUE	identified
K..439	44.174	0.214	0.04	0.044	-0.105±0.044	0.105±0.011	0.008	0.058	TRUE	TRUE	+	+	TRUE	identified
K..4437	-47.651	0.494	0.001	0.045	0.136±0.081	-0.136±-0.014	0.018	0.051	TRUE	TRUE	-	-	TRUE	identified
K..4449	81.523	0.353	0.007	0.043	-0.089±0.03	0.08±0.008	0.003	0.053	TRUE	TRUE	+	+	TRUE	identified
K..4462	-40.272	0.321	0.009	0.044	0.104±0.103	-0.104±-0.01	0.076	0.092	TRUE	TRUE	-	-	TRUE	identified
K..4482	93.798	0.35	0.006	0.048	-0.063±0.029	0.063±0.006	0.009	0.061	TRUE	TRUE	+	+	TRUE	identified
K..4505	-44	0.282	0.016	0.043	0.094±0.058	-0.094±-0.009	0.05	0.054	TRUE	TRUE	-	-	TRUE	identified
K..4508	-53.203	0.559	0	0.045	0.117±0.085	-0.117±-0.012	0.036	0.045	TRUE	TRUE	-	-	TRUE	identified
K..4538	-30.662	0.281	0.016	0.055	0.137±0.075	-0.137±-0.014	0.046	0.052	TRUE	TRUE	-	-	TRUE	identified
K..4544	43.417	0.433	0.002	0.041	-0.132±0.083	0.132±0.013	0.026	0.043	TRUE	TRUE	+	+	TRUE	identified
K..468	64.081	0.232	0.032	0.04	-0.058±0.026	0.058±0.006	0.054	0.061	TRUE	TRUE	+	+	TRUE	identified
K..479	98.663	0.244	0.027	0.046	-0.045±0.022	0.045±0.005	0.02	0.057	TRUE	TRUE	+	+	TRUE	identified
K..488	-22.235	0.359	0.005	0.046	0.269±0.138	-0.269±-0.027	0.009	0.059	TRUE	TRUE	-	-	TRUE	identified
K..495	40.041	0.332	0.008	0.052	-0.133±0.056	0.133±0.013	0.018	0.05	TRUE	TRUE	+	+	TRUE	identified
K..497	43.043	0.283	0.016	0.048	-0.117±0.049	0.117±0.012	0.015	0.048	TRUE	TRUE	+	+	TRUE	identified
K..506	266.165	0.28	0.017	0.044	-0.018±0.009	0.018±0.002	0.023	0.054	TRUE	TRUE	+	+	TRUE	identified
K..507	90.349	0.272	0.018	0.042	-0.05±0.025	0.05±0.005	0.028	0.045	TRUE	TRUE	+	+	TRUE	identified
K..533	-15.5	0.282	0.016	0.037	0.389±0.196	-0.389±-0.039	0.003	0.06	TRUE	TRUE	-	-	TRUE	identified
K..543	77.727	0.277	0.017	0.043	-0.059±0.024	0.059±0.006	0.027	0.072	TRUE	TRUE	+	+	TRUE	identified
K..645	30.354	0.278	0.017	0.053	-0.167±0.093	0.167±0.017	0.012	0.053	TRUE	TRUE	+	+	TRUE	identified
K..79	64.472	0.354	0.006	0.049	-0.077±0.047	0.077±0.008	0.034	0.049	TRUE	TRUE	+	+	TRUE	identified
K..82	51.865	0.315	0.01	0.048	-0.093±0.047	0.093±0.009	0.029	0.049	TRUE	TRUE	+	+	TRUE	identified
K..87	50.85	0.244	0.027	0.05	-0.08±0.045	0.08±0.008	0.036	0.054	TRUE	TRUE	+	+	TRUE	identified
K..911	41.464	0.274	0.018	0.046	-0.122±0.043	0.122±0.012	0.014	0.073	TRUE	TRUE	+	+	TRUE	identified
K..912	62.078	0.327	0.008	0.044	-0.096±0.035	0.096±0.01	0.006	0.068	TRUE	TRUE	+	+	TRUE	identified
K..92	191.562	0.49	0.001	0.046	-0.039±0.016	0.039±0.004	0.004	0.051	TRUE	TRUE	+	+	TRUE	identified
K..93	51.718	0.404	0.003	0.044	-0.142±0.033	0.142±0.014	0.003	0.051	TRUE	TRUE	+	+	TRUE	identified
K..98	52.813	0.247	0.026	0.054	-0.077±0.043	0.077±0.008	0.038	0.047	TRUE	TRUE	+	+	TRUE	identified
K..996	178.981	0.333	0.008	0.051	-0.031±0.016	0.031±0.003	0.012	0.055	TRUE	TRUE	+	+	TRUE	identified
A..1011	68.871	0.125	0.126	0.053	-0.055±0.077	0.055±0.072	0.004	0.051	TRUE	FALSE	+	+	TRUE	suggestive
A..1013	63.158	0.175	0.067	0.051	-0.069±0.087	0.069±0.107	0.005	0.062	TRUE	FALSE	+	+	TRUE	suggestive
A..1016	51.687	0.066	0.274	0.056	-0.041±0.096	0.041±0.063	0.039	0.047	TRUE	FALSE	+	+	TRUE	suggestive
A..1034	24.925	0.154	0.088	0.047	-0.123±0.286	0.123±0.23	0.049	0.053	TRUE	FALSE	+	+	TRUE	suggestive
A..1040	16.594	0.056	0.314	0.054	-0.112±0.201	0.112±0.265	0.049	0.05	TRUE	FALSE	+	+	TRUE	suggestive
A..108	-59.061	0.152	0.089	0.046	0.071±0.104	-0.071±0.087	0.004	0.056	TRUE	FALSE	-	-	TRUE	suggestive
A..1114	12.204	0.065	0.278	0.056	-0.172±0.288	0.172±0.385	0.038	0.06	TRUE	FALSE	+	+	TRUE	suggestive
A..1142	49.554	0.116	0.142	0.052	-0.059±0.14	0.059±0.068	0.031	0.042	TRUE	FALSE	+	+	TRUE	suggestive
A..1147	32.71	0.097	0.182	0.039	-0.08±0.176	0.08±0.127	0.033	0.045	TRUE	FALSE	+	+	TRUE	suggestive
A..1176	-45.503	0.11	0.154	0.044	0.067±0.085	-0.067±0.137	0.02	0.051	TRUE	FALSE	-	-	TRUE	suggestive
A..1191	-45.503	0.11	0.154	0.044	0.067±0.085	-0.067±0.137	0.02	0.051	TRUE	FALSE	-	-	TRUE	suggestive
A..1204	58.377	0.17	0.071	0.04	-0.064±0.129	0.064±0.092	0.021	0.049	TRUE	FALSE	+	+	TRUE	suggestive
A..1232	53.13	0.121	0.134	0.05	-0.06±0.122	0.06±0.079	0.02	0.055	TRUE	FALSE	+	+	TRUE	suggestive
A..1268	23.249	0.136	0.109	0.051	-0.128±0.299	0.128±0.214	0.043	0.047	TRUE	FALSE	+	+	TRUE	suggestive
A..13	46.113	0.182	0.06	0.049	-0.08±0.134	0.08±0.162	0.028	0.057	TRUE	FALSE	+	+	TRUE	suggestive
A..1309	38.415	0.16	0.08	0.048	-0.106±0.169	0.106±0.143	0.007	0.055	TRUE	FALSE	+	+	TRUE	suggestive
A..1317	34.426	0.212	0.047	0.039	-0.137±0.182	0.123±0.237	0.015	0.051	TRUE	FALSE	+	+	TRUE	suggestive
A..1321	-30.568	0.162	0.088	0.049	0.11±0.274	-0.122±0.11	0.029	0.049	TRUE	FALSE	-	-	TRUE	suggestive
A..1342	-66.878	0.127	0.123	0.038	0.054±0.099	-0.054±0.056	0.01	0.064	TRUE	FALSE	-	-	TRUE	suggestive
A..1357	48.447	0.15	0.091	0.049	-0.062±0.127	0.062±0.137	0.049	0.062	TRUE	FALSE	+	+	TRUE	suggestive
A..1359	37.863	0.108	0.158	0.056	-0.073±0.147	0.073±0.132	0.031	0.061	TRUE	FALSE	+	+	TRUE	suggestive
A..1384	15.751	0.11	0.154	0.051	-0.212±0.4	0.212±0.203	0.01	0.052	TRUE	FALSE	+	+	TRUE	suggestive
A..1435	30.594	0.13	0.119	0.048	-0.108±0.187	0.108±0.182	0.018	0.045	TRUE	FALSE	+	+	TRUE	suggestive
A..146	43.807	0.108	0.158	0.043	-0.059±0.101	0.059±0.142	0.047	0.058	TRUE	FALSE	+	+	TRUE	suggestive
A..1595	47.011	0.098	0.18	0.041	-0.048±0.082	0.048±0.134	0.071	0.074	TRUE	FALSE	+	+	TRUE	suggestive
A..1615	41.779	0.112	0.15	0.06	-0.073±0.116	0.073±0.134	0.019	0.055	TRUE	FALSE	+	+	TRUE	suggestive
A..1627	46.707	0.15	0.091	0.044	-0.066±0.143	0.066±0.129	0.043	0.045	TRUE	FALSE	+	+	TRUE	suggestive
A..1660	16.823	0.146	0.097	0.055	-0.185±0.455	0.185±0.259	0.042	0.049	TRUE	FALSE	+	+	TRUE	suggestive
A..1663	19.821	0.17	0.071	0.053	-0.177±0.403	0.177±0.247	0.032	0.046	TRUE	FALSE	+	+	TRUE	suggestive
A..1678	12.642	0.11	0.154	0.052	-0.261±0.443	0.261±0.343	0.009	0.051	TRUE	FALSE	+	+	TRUE	suggestive
A..1692	42.986	0.135	0.111	0.057	-0.069±0.17	0.069±0.099	0.043	0.058	TRUE	FALSE	+	+	TRUE	suggestive
A..1697	-40.534	0.202	0.047	0.044	0.096±0.153	-0.096±0.199	0.027	0.057	TRUE	FALSE	-	-	TRUE	suggestive
A..1767	17.772	0.166	0.075	0.059	-0.199±0.444	0.199±0.268	0.029	0.047	TRUE	FALSE	+	+	TRUE	suggestive
A..1773	19.807	0.183	0.06	0.052	-0.194±0.372	0.194±0.309	0.021	0.049	TRUE	FALSE	+	+	TRUE	suggestive
A..1803	-6.188	0.076	0.252	0.044	0.497±0.738	-0.447±0.621	0.009	0.067	TRUE	FALSE	-	-	TRUE	suggestive
A..1854	7.23	0.082	0.221	0.05	-0.357±0.733	0.357±0.497	0.022	0.064	TRUE	FALSE	+	+	TRUE	suggestive
A..1858	-8.115	0.183	0.06	0.051	0.569±0.828	-0.569±0.694	0.004	0.067	TRUE	FALSE	-	-	TRUE	suggestive
A..1867	18.182	0.179	0.063	0.051	-0.195±0.434	0.195±0.308	0.034	0.047	TRUE	FALSE	+	+	TRUE	suggestive
A..1881	35.236	0.111	0.151	0.059	-0.085±0.154	0.085±0.145	0.02	0.042	TRUE	FALSE	+	+	TRUE	suggestive
A..1883	20.413	0.074	0.259	0.049	-0.111±0.203	0.1±0.196	0.035	0.057	TRUE	FALSE	+	+	TRUE	suggestive
A..1894	9.036	0.116	0.141	0.044	-0.301±0.606	0.301±0.632	0.043	0.059	TRUE	FALSE	+	+	TRUE	suggestive
A..1899	27.866	0.173	0.068	0.04	-0.131±0.245	0.131±0.231	0.024	0.049	TRUE	FALSE	+	+	TRUE	suggestive
A..1910	46.981	0.162	0.078	0.047	-0.071±0.131	0.071±0.147	0.035	0.057	TRUE	FALSE	+	+	TRUE	suggestive
A..1934	30.756	0.157	0.084	0.048	-0.108±0.199	0.108±0.217	0.032	0.049	TRUE	FALSE	+	+	TRUE	suggestive
A..2005	-3.433	0.167	0.074	0.046	0.908±1.864	-0.908±2.079	0.055	0.059	TRUE	FALSE	-	-	TRUE	suggestive
A..2044	-14.705	0.03	0.462	0.043	0.097±0.211	-0.097±0.172	0.037	0.057	TRUE	FALSE	-	-	TRUE	suggestive
A..2132	40.835	0.054	0.322	0.062	-0.045±0.112	0.045±0.071	0.049	0.052	TRUE	FALSE	+	+	TRUE	suggestive
A..240	50.075	0.113	0.148	0.052	-0.054±0.052	0.054±0.146	0.048	0.052	TRUE	FALSE	+	+	TRUE	suggestive
A..28	86.642	0.191	0.054	0.053	-0.04±0.073	0.04±0.091	0.043	0.051	TRUE	FALSE	+	+	TRUE	suggestive
A..30	-26.757	0.077	0.236	0.046	0.105±0.176	-0.105±0.133	0.008	0.052	TRUE	FALSE	-	-	TRUE	suggestive
A..307	49.034	0.082	0.22	0.05	-0.048±0.104	0.048±0.086	0.039	0.06	TRUE	FALSE	+	+	TRUE	suggestive
A..315	18.65	0.123	0.141	0.039	-0.157±0.142	0.142±0.416	0.055	0.075	TRUE	FALSE	+	+	TRUE	suggestive
A..328	12.07	0.081	0.225	0.05	-0.197±0.327	0.197±0.428	0.033	0.07	TRUE	FALSE	+	+	TRUE	suggestive
A..363	15.25	0.161	0.079	0.048	-0.224±0.279	0.224±0.53	0.033	0.055	TRUE	FALSE	+	+	TRUE	suggestive
A..380	60.159	0.073	0.249	0.039	-0.042±0.07	0.042±0.069	0.015	0.047	TRUE	FALSE	+	+	TRUE	suggestive
A..453	42.151	0.107	0.159	0.051	-0.063±0.13	0.063±0.123	0.038	0.056	TRUE	FALSE	+	+	TRUE	suggestive
A..455	46.453	0.11	0.154	0.042	-0.067±0.092	0.067±0.126	0.015	0.038	TRUE	FALSE	+	+	TRUE	suggestive
A..457	48.232	0.158	0.082	0.046	-0.079±0.124	0.079±0.13	0.012	0.046	TRUE	FALSE	+	+	TRUE	suggestive
A..50	44.912	0.092	0.193	0.043	-0.052±0.084	0.052±0.134	0.055	0.062	TRUE	FALSE	+	+	TRUE	suggestive
A..519	-55.829	0.055	0.321	0.035	0.033±0.059	-0.033±0.078	0.05	0.062	TRUE	FALSE	-	-	TRUE	suggestive
A..546	53.459	0.147	0.095	0.058	-0.056±0.129	0.056±0.107	0.049	0.051	TRUE	FALSE	+	+	TRUE	suggestive
A..573	-24.574	0.154	0.087	0.045	0.149±0.3	-0.149±0.184	0.017	0.056	TRUE	FALSE	-	-	TRUE	suggestive
A..605	53.808	0.165	0.075	0.044	-0.061±0.155	0.061±0.08	0.044	0.054	TRUE	FALSE	+	+	TRUE	suggestive
A..64	45.413	0.062	0.291	0.042	-0.042±0.102	0.042±0.077	0.055	0.057	TRUE	FALSE	+	+	TRUE	suggestive
A..704	-32.879	0.076	0.239	0.04	0.067±0.134	-0.067±0.141	0.042	0.048	TRUE	FALSE	-	-	TRUE	suggestive
A..721	33.538	0.176	0.066	0.053	-0.107±0.184	0.107±0.216	0.028	0.056	TRUE	FALSE	+	+	TRUE	suggestive
A..73	24.022	0.065	0.277	0.052	-0.108±0.194	0.108±0.115	0.009	0.05	TRUE	FALSE	+	+	TRUE	suggestive
A..731	-39.042	0.175	0.067	0.048	0.093±0.195	-0.093±0.143	0.027	0.064	TRUE	FALSE	-	-	TRUE	suggestive
A..765	-12.265	0.058	0.308	0.053	0.15±0.373	-0.15±0.267	0.055	0.062	TRUE	FALSE	-	-	TRUE	suggestive
A..766	9.615	0.103	0.18	0.051	-0.248±0.535	0.276±0.577	0.057	0.072	TRUE	FALSE	+	+	TRUE	suggestive
A..768	39.293	0.2	0.048	0.044	-0.09±0.2	0.09±0.173	0.046	0.063	TRUE	FALSE	+	+	TRUE	suggestive
A..770	65.512	0.161	0.08	0.046	-0.052±0.081	0.052±0.114	0.032	0.059	TRUE	FALSE	+	+	TRUE	suggestive
A..789	19.887	0.088	0.205	0.06	-0.12±0.269	0.12±0.215	0.042	0.049	TRUE	FALSE	+	+	TRUE	suggestive
A..79	53.559	0.185	0.058	0.051	-0.061±0.136	0.061±0.131	0.058	0.062	TRUE	FALSE	+	+	TRUE	suggestive
A..793	54.812	0.183	0.06	0.054	-0.079±0.107	0.079±0.127	0.008	0.05	TRUE	FALSE	+	+	TRUE	suggestive
A..81	34.962	0.128	0.121	0.051	-0.081±0.094	0.081±0.219	0.052	0.059	TRUE	FALSE	+	+	TRUE	suggestive
A..819	38.171	0.217	0.038	0.037	-0.105±0.202	0.105±0.19	0.027	0.056	TRUE	FALSE	+	+	TRUE	suggestive
A..829	-50.574	0.121	0.133	0.047	0.066±0.118	-0.066±0.091	0.012	0.068	TRUE	FALSE	-	-	TRUE	suggestive
A..839	52.821	0.148	0.094	0.047	-0.071±0.101	0.071±0.121	0.011	0.05	TRUE	FALSE	+	+	TRUE	suggestive
A..846	-47.826	0.123	0.13	0.044	0.072±0.136	-0.072±0.081	0.011	0.05	TRUE	FALSE	-	-	TRUE	suggestive
A..859	-62.752	0.073	0.251	0.05	0.036±0.077	-0.036±0.061	0.031	0.056	TRUE	FALSE	-	-	TRUE	suggestive
A..861	-22.359	0.046	0.361	0.043	0.075±0.195	-0.075±0.111	0.052	0.065	TRUE	FALSE	-	-	TRUE	suggestive
A..862	-64.147	0.094	0.189	0.047	0.046±0.056	-0.046±0.088	0.014	0.059	TRUE	FALSE	-	-	TRUE	suggestive
A..869	-65.345	0.196	0.051	0.042	0.075±0.112	-0.075±0.077	0.003	0.045	TRUE	FALSE	-	-	TRUE	suggestive
A..870	-47.826	0.123	0.13	0.044	0.072±0.136	-0.072±0.081	0.011	0.05	TRUE	FALSE	-	-	TRUE	suggestive
A..875	-52.606	0.138	0.107	0.036	0.068±0.064	-0.068±0.139	0.015	0.052	TRUE	FALSE	-	-	TRUE	suggestive
A..877	-18.519	0.066	0.275	0.045	0.123±0.2	-0.123±0.238	0.022	0.06	TRUE	FALSE	-	-	TRUE	suggestive
A..879	-43.948	0.081	0.224	0.043	0.056±0.116	-0.056±0.09	0.029	0.061	TRUE	FALSE	-	-	TRUE	suggestive
A..882	-65.345	0.196	0.051	0.042	0.075±0.112	-0.075±0.077	0.003	0.045	TRUE	FALSE	-	-	TRUE	suggestive
A..896	-80.457	0.088	0.217	0.053	0.04±0.055	-0.036±0.056	0.009	0.055	TRUE	FALSE	-	-	TRUE	suggestive
A..917	-52.354	0.142	0.102	0.047	0.08±0.121	-0.08±0.079	0.003	0.056	TRUE	FALSE	-	-	TRUE	suggestive
A..929	24.775	0.171	0.07	0.044	-0.145±0.256	0.145±0.277	0.026	0.048	TRUE	FALSE	+	+	TRUE	suggestive
A..996	34.838	0.204	0.046	0.042	-0.105±0.231	0.105±0.19	0.04	0.058	TRUE	FALSE	+	+	TRUE	suggestive
C..1473	-31.319	0.169	0.072	0.062	0.131±0.239	-0.131±0.145	0.01	0.071	TRUE	FALSE	-	-	TRUE	suggestive
C..1497	-8.045	0.096	0.183	0.057	0.313±0.782	-0.313±0.425	0.043	0.055	TRUE	FALSE	-	-	TRUE	suggestive
C..1547	21.513	0.187	0.057	0.039	-0.172±0.344	0.172±0.301	0.028	0.068	TRUE	FALSE	+	+	TRUE	suggestive
C..1639	-20.737	0.102	0.182	0.032	0.151±0.347	-0.136±0.096	0.04	0.101	TRUE	FALSE	-	-	TRUE	suggestive
C..1707	-2.792	0.089	0.201	0.064	0.7±2.572	-0.7±0.226	0.12	0.132	TRUE	FALSE	-	-	TRUE	suggestive
C..1774	-29.51	0.162	0.078	0.061	0.106±0.248	-0.106±0.2	0.05	0.06	TRUE	FALSE	-	-	TRUE	suggestive
C..1820	-33.73	0.184	0.059	0.055	0.103±0.237	-0.103±0.173	0.04	0.067	TRUE	FALSE	-	-	TRUE	suggestive
C..1840	-16.045	0.101	0.185	0.056	0.204±0.399	-0.183±0.207	0.023	0.084	TRUE	FALSE	-	-	TRUE	suggestive
C..1919	-11.396	0.18	0.063	0.043	0.299±0.656	-0.299±0.556	0.041	0.055	TRUE	FALSE	-	-	TRUE	suggestive
C..2101	-36.583	0.161	0.079	0.059	0.094±0.194	-0.094±0.157	0.029	0.058	TRUE	FALSE	-	-	TRUE	suggestive
C..2163	-37.199	0.158	0.083	0.051	0.09±0.192	-0.09±0.15	0.032	0.065	TRUE	FALSE	-	-	TRUE	suggestive
C..2473	-45.165	0.089	0.202	0.053	0.05±0.125	-0.05±0.092	0.059	0.061	TRUE	FALSE	-	-	TRUE	suggestive
C..2636	-21.572	0.09	0.198	0.051	0.125±0.238	-0.125±0.202	0.021	0.065	TRUE	FALSE	-	-	TRUE	suggestive
C..2886	-22.025	0.094	0.188	0.056	0.105±0.249	-0.105±0.214	0.058	0.073	TRUE	FALSE	-	-	TRUE	suggestive
C..3090	-22.793	0.156	0.095	0.054	0.147±0.334	-0.164±0.2	0.025	0.047	TRUE	FALSE	-	-	TRUE	suggestive
C..3118	-17.042	0.078	0.234	0.061	0.136±0.326	-0.136±0.184	0.037	0.075	TRUE	FALSE	-	-	TRUE	suggestive
C..3207	-18.701	0.062	0.289	0.06	0.104±0.259	-0.104±0.173	0.052	0.068	TRUE	FALSE	-	-	TRUE	suggestive
C..3350	24.267	0.177	0.073	0.036	-0.168±0.099	0.151±0.377	0.027	0.052	TRUE	FALSE	+	+	TRUE	suggestive
C..3354	28.89	0.201	0.054	0.046	-0.139±0.182	0.125±0.312	0.038	0.059	TRUE	FALSE	+	+	TRUE	suggestive
C..3441	-23.639	0.205	0.052	0.032	0.156±0.438	-0.14±0.172	0.086	0.098	TRUE	FALSE	-	-	TRUE	suggestive
C..3513	54.674	0.135	0.122	0.042	-0.066±0.11	0.059±0.107	0.022	0.049	TRUE	FALSE	+	+	TRUE	suggestive
C..3546	-33.766	0.15	0.091	0.06	0.091±0.21	-0.091±0.164	0.046	0.058	TRUE	FALSE	-	-	TRUE	suggestive
C..3580	-25.066	0.141	0.103	0.072	0.122±0.288	-0.122±0.189	0.04	0.064	TRUE	FALSE	-	-	TRUE	suggestive
C..4013	-21.45	0.133	0.114	0.047	0.166±0.309	-0.166±0.197	0.012	0.063	TRUE	FALSE	-	-	TRUE	suggestive
C..4069	-4.206	0.11	0.153	0.053	0.645±1.75	-0.645±0.49	0.048	0.067	TRUE	FALSE	-	-	TRUE	suggestive
C..4309	-42.853	0.167	0.083	0.043	0.081±0.166	-0.09±0.138	0.025	0.063	TRUE	FALSE	-	-	TRUE	suggestive
C..4454	-0.231	0.001	0.887	0.051	1.105±2.86	-1.105±1.944	0.06	0.061	TRUE	FALSE	-	-	TRUE	suggestive
C..4539	-8.223	0.156	0.085	0.036	0.366±1.017	-0.366±0.482	0.061	0.061	TRUE	FALSE	-	-	TRUE	suggestive
C..4561	-37.449	0.178	0.064	0.053	0.109±0.184	-0.109±0.16	0.011	0.059	TRUE	FALSE	-	-	TRUE	suggestive
C..4888	-10.102	0.138	0.107	0.057	0.257±0.861	-0.257±0.165	0.094	0.096	TRUE	FALSE	-	-	TRUE	suggestive
C..4980	-31.548	0.143	0.1	0.046	0.097±0.239	-0.097±0.142	0.044	0.046	TRUE	FALSE	-	-	TRUE	suggestive
C..4988	-17.364	0.175	0.067	0.046	0.201±0.484	-0.201±0.265	0.037	0.069	TRUE	FALSE	-	-	TRUE	suggestive
C..5112	-43.854	0.119	0.136	0.052	0.066±0.131	-0.066±0.123	0.031	0.052	TRUE	FALSE	-	-	TRUE	suggestive
C..5172	-11.073	0.102	0.17	0.058	0.288±0.467	-0.288±0.401	0.009	0.049	TRUE	FALSE	-	-	TRUE	suggestive
C..5285	-43.083	0.159	0.082	0.053	0.074±0.167	-0.074±0.134	0.042	0.057	TRUE	FALSE	-	-	TRUE	suggestive
C..5350	-38.989	0.16	0.081	0.055	0.079±0.182	-0.079±0.156	0.052	0.056	TRUE	FALSE	-	-	TRUE	suggestive
C..5398	-44.651	0.184	0.059	0.048	0.074±0.178	-0.074±0.137	0.053	0.062	TRUE	FALSE	-	-	TRUE	suggestive
C..5879	-40.558	0.182	0.061	0.057	0.085±0.195	-0.085±0.145	0.042	0.066	TRUE	FALSE	-	-	TRUE	suggestive
C..5915	-37.934	0.185	0.058	0.053	0.109±0.209	-0.109±0.13	0.013	0.077	TRUE	FALSE	-	-	TRUE	suggestive
C..5939	-9.977	0.03	0.463	0.058	0.137±0.28	-0.137±0.294	0.046	0.058	TRUE	FALSE	-	-	TRUE	suggestive
C..5949	-12.495	0.052	0.336	0.055	0.158±0.319	-0.158±0.259	0.026	0.053	TRUE	FALSE	-	-	TRUE	suggestive
C..6191	-31.956	0.129	0.121	0.06	0.102±0.188	-0.102±0.164	0.018	0.067	TRUE	FALSE	-	-	TRUE	suggestive
C..6320	31.164	0.171	0.07	0.049	-0.112±0.128	0.112±0.275	0.037	0.062	TRUE	FALSE	+	+	TRUE	suggestive
C..6367	-31.43	0.149	0.092	0.059	0.117±0.215	-0.117±0.162	0.014	0.072	TRUE	FALSE	-	-	TRUE	suggestive
C..6388	-38.825	0.169	0.072	0.062	0.086±0.19	-0.086±0.153	0.039	0.056	TRUE	FALSE	-	-	TRUE	suggestive
C..6548	-23.703	0.072	0.251	0.056	0.098±0.209	-0.098±0.15	0.029	0.068	TRUE	FALSE	-	-	TRUE	suggestive
C..6663	-2.517	0.067	0.272	0.055	0.793±2.185	-0.793±0.981	0.057	0.057	TRUE	FALSE	-	-	TRUE	suggestive
C..6809	-36.773	0.148	0.094	0.059	0.082±0.178	-0.082±0.167	0.049	0.059	TRUE	FALSE	-	-	TRUE	suggestive
C..6969	-26.092	0.12	0.135	0.057	0.099±0.262	-0.099±0.17	0.063	0.069	TRUE	FALSE	-	-	TRUE	suggestive
C..6973	-23.998	0.093	0.192	0.053	0.1±0.244	-0.1±0.166	0.049	0.068	TRUE	FALSE	-	-	TRUE	suggestive
H..1267	29.164	0.065	0.278	0.042	-0.076±0.176	0.076±0.09	0.029	0.068	TRUE	FALSE	+	+	TRUE	suggestive
H..1291	-40.332	0.126	0.124	0.052	0.079±0.156	-0.079±0.12	0.021	0.055	TRUE	FALSE	-	-	TRUE	suggestive
H..134	37.198	0.123	0.129	0.048	-0.077±0.117	0.077±0.184	0.042	0.059	TRUE	FALSE	+	+	TRUE	suggestive
H..136	-23.522	0.134	0.113	0.054	0.141±0.275	-0.141±0.211	0.02	0.05	TRUE	FALSE	-	-	TRUE	suggestive
H..138	20.696	0.158	0.092	0.053	-0.16±0.301	0.178±0.322	0.031	0.045	TRUE	FALSE	+	+	TRUE	suggestive
H..1410	69.769	0.169	0.081	0.043	-0.047±0.121	0.052±0.056	0.036	0.054	TRUE	FALSE	+	+	TRUE	suggestive
H..1512	-10.39	0.125	0.126	0.047	0.262±0.596	-0.262±0.529	0.053	0.065	TRUE	FALSE	-	-	TRUE	suggestive
H..1851	-12.261	0.124	0.127	0.056	0.232±0.493	-0.232±0.445	0.041	0.065	TRUE	FALSE	-	-	TRUE	suggestive
H..398	7.738	0.085	0.213	0.038	-0.292±0.462	0.292±0.748	0.053	0.071	TRUE	FALSE	+	+	TRUE	suggestive
H..43	41.617	0.162	0.078	0.045	-0.083±0.114	0.083±0.188	0.03	0.055	TRUE	FALSE	+	+	TRUE	suggestive
H..463	-62.917	0.065	0.291	0.037	0.036±0.081	-0.04±0.039	0.019	0.053	TRUE	FALSE	-	-	TRUE	suggestive
H..515	11.081	0.081	0.237	0.04	-0.257±0.206	0.231±0.531	0.02	0.076	TRUE	FALSE	+	+	TRUE	suggestive
H..694	43.603	0.119	0.147	0.052	-0.066±0.093	0.074±0.16	0.039	0.071	TRUE	FALSE	+	+	TRUE	suggestive
H..799	74.06	0.096	0.185	0.053	-0.032±0.057	0.032±0.079	0.056	0.057	TRUE	FALSE	+	+	TRUE	suggestive
K..115	58.43	0.143	0.1	0.052	-0.069±0.108	0.069±0.078	0.004	0.048	TRUE	FALSE	+	+	TRUE	suggestive
K..1186	16.844	0.132	0.115	0.053	-0.182±0.346	0.182±0.351	0.031	0.075	TRUE	FALSE	+	+	TRUE	suggestive
K..1313	56.826	0.169	0.072	0.05	-0.06±0.084	0.06±0.143	0.036	0.061	TRUE	FALSE	+	+	TRUE	suggestive
K..1556	21.213	0.182	0.061	0.042	-0.171±0.307	0.171±0.34	0.029	0.049	TRUE	FALSE	+	+	TRUE	suggestive
K..2102	-32.773	0.042	0.387	0.066	0.047±0.119	-0.047±0.086	0.058	0.061	TRUE	FALSE	-	-	TRUE	suggestive
K..2179	27.652	0.083	0.218	0.053	-0.085±0.182	0.085±0.157	0.039	0.051	TRUE	FALSE	+	+	TRUE	suggestive
K..2384	54.425	0.145	0.097	0.045	-0.065±0.064	0.065±0.141	0.021	0.059	TRUE	FALSE	+	+	TRUE	suggestive
K..2574	36.477	0.111	0.151	0.048	-0.074±0.144	0.074±0.154	0.039	0.058	TRUE	FALSE	+	+	TRUE	suggestive
K..2614	47.394	0.188	0.056	0.042	-0.094±0.104	0.094±0.162	0.007	0.058	TRUE	FALSE	+	+	TRUE	suggestive
K..2633	66.149	0.219	0.037	0.037	-0.067±0.088	0.067±0.127	0.014	0.052	TRUE	FALSE	+	+	TRUE	suggestive
K..3025	90.489	0.186	0.058	0.051	-0.037±0.051	0.037±0.099	0.057	0.059	TRUE	FALSE	+	+	TRUE	suggestive
K..3391	46.864	0.078	0.232	0.039	-0.048±0.089	0.048±0.106	0.043	0.064	TRUE	FALSE	+	+	TRUE	suggestive
K..3407	108.689	0.204	0.045	0.045	-0.04±0.079	0.04±0.045	0.014	0.053	TRUE	FALSE	+	+	TRUE	suggestive
K..3419	-64.071	0.187	0.064	0.052	0.058±0.127	-0.064±0.082	0.024	0.058	TRUE	FALSE	-	-	TRUE	suggestive
K..3432	-60.711	0.091	0.209	0.052	0.04±0.095	-0.044±0.064	0.036	0.051	TRUE	FALSE	-	-	TRUE	suggestive
K..3493	-80.426	0.193	0.06	0.053	0.04±0.104	-0.045±0.076	0.057	0.057	TRUE	FALSE	-	-	TRUE	suggestive
K..3576	-13.427	0.068	0.268	0.045	0.147±0.412	-0.147±0.193	0.063	0.071	TRUE	FALSE	-	-	TRUE	suggestive
K..360	-20.155	0.182	0.06	0.041	0.188±0.393	-0.188±0.268	0.024	0.052	TRUE	FALSE	-	-	TRUE	suggestive
K..3623	64.548	0.142	0.102	0.043	-0.047±0.077	0.047±0.111	0.043	0.061	TRUE	FALSE	+	+	TRUE	suggestive
K..3644	-128.885	0.225	0.04	0.034	0.035±0.036	-0.038±0.074	0.021	0.055	TRUE	FALSE	-	-	TRUE	suggestive
K..3683	52.022	0.156	0.085	0.053	-0.065±0.094	0.065±0.144	0.03	0.071	TRUE	FALSE	+	+	TRUE	suggestive
K..3697	-26.15	0.155	0.096	0.054	0.122±0.318	-0.136±0.141	0.037	0.063	TRUE	FALSE	-	-	TRUE	suggestive
K..3733	4.223	0.071	0.254	0.052	-0.541±0.771	0.541±1.215	0.031	0.05	TRUE	FALSE	+	+	TRUE	suggestive
K..3754	35.924	0.168	0.081	0.04	-0.089±0.11	0.08±0.239	0.065	0.076	TRUE	FALSE	+	+	TRUE	suggestive
K..3756	-56.643	0.207	0.051	0.046	0.066±0.111	-0.074±0.143	0.031	0.057	TRUE	FALSE	-	-	TRUE	suggestive
K..3890	-8.662	0.157	0.093	0.049	0.348±0.993	-0.387±0.409	0.052	0.076	TRUE	FALSE	-	-	TRUE	suggestive
K..4020	-102.057	0.157	0.093	0.051	0.037±0.068	-0.041±0.048	0.01	0.056	TRUE	FALSE	-	-	TRUE	suggestive
K..4111	-63.58	0.076	0.254	0.052	0.035±0.062	-0.039±0.08	0.04	0.059	TRUE	FALSE	-	-	TRUE	suggestive
K..423	25.433	0.105	0.163	0.06	-0.11±0.177	0.11±0.229	0.028	0.061	TRUE	FALSE	+	+	TRUE	suggestive
K..4249	88.155	0.177	0.065	0.04	-0.038±0.096	0.038±0.055	0.045	0.052	TRUE	FALSE	+	+	TRUE	suggestive
K..4284	4.911	0.1	0.187	0.019	-0.42±0.268	0.467±1.58	0.133	0.175	TRUE	FALSE	+	+	TRUE	suggestive
K..4380	31.269	0.095	0.199	0.051	-0.092±0.12	0.102±0.183	0.017	0.056	TRUE	FALSE	+	+	TRUE	suggestive
K..4389	64.894	0.11	0.165	0.065	-0.041±0.099	0.046±0.068	0.039	0.052	TRUE	FALSE	+	+	TRUE	suggestive
K..4493	42.156	0.196	0.051	0.05	-0.129±0.115	0.129±0.158	0.001	0.062	TRUE	FALSE	+	+	TRUE	suggestive
K..4514	-13.933	0.212	0.047	0.045	0.257±0.615	-0.231±0.38	0.061	0.073	TRUE	FALSE	-	-	TRUE	suggestive
K..4566	44.449	0.217	0.038	0.034	-0.09±0.182	0.09±0.154	0.029	0.065	TRUE	FALSE	+	+	TRUE	suggestive
K..514	-40.898	0.141	0.103	0.04	0.077±0.17	-0.077±0.125	0.035	0.045	TRUE	FALSE	-	-	TRUE	suggestive
K..577	41.908	0.125	0.126	0.054	-0.069±0.088	0.069±0.173	0.043	0.056	TRUE	FALSE	+	+	TRUE	suggestive
K..845	38.506	0.067	0.269	0.04	-0.055±0.106	0.055±0.113	0.039	0.054	TRUE	FALSE	+	+	TRUE	suggestive
K..908	26.423	0.095	0.187	0.045	-0.099±0.18	0.099±0.194	0.03	0.072	TRUE	FALSE	+	+	TRUE	suggestive
A..10	67.121	0.193	0.052	0.06	-0.032±0.042	0.032±0.031	0.24	0.047	FALSE	TRUE	+	+	TRUE	suggestive
A..101	79.884	0.206	0.044	0.045	-0.041±0.027	0.041±0.033	0.074	0.057	FALSE	TRUE	+	+	TRUE	suggestive
A..1030	-55.071	0.226	0.034	0.043	0.06±0.047	-0.06±0.045	0.084	0.042	FALSE	TRUE	-	-	TRUE	suggestive
A..1053	52.632	0.218	0.038	0.044	-0.052±0.054	0.052±0.043	0.152	0.063	FALSE	TRUE	+	+	TRUE	suggestive
A..1066	19.201	0.209	0.043	0.055	-0.179±0.153	0.179±0.089	0.062	0.055	FALSE	TRUE	+	+	TRUE	suggestive
A..1126	12.669	0.23	0.032	0.046	-0.062±0.294	0.062±0.1	0.696	0.043	FALSE	TRUE	+	+	TRUE	suggestive
A..1134	-50.805	0.27	0.019	0.059	0.058±0.072	-0.058±0.035	0.166	0.059	FALSE	TRUE	-	-	TRUE	suggestive
A..1179	-64.006	0.225	0.035	0.052	0.035±0.043	-0.035±0.04	0.248	0.065	FALSE	TRUE	-	-	TRUE	suggestive
A..1230	-13.773	0.229	0.033	0.044	0.177±0.225	-0.177±0.156	0.216	0.066	FALSE	TRUE	-	-	TRUE	suggestive
A..1235	-63.463	0.197	0.05	0.051	0.034±0.045	-0.034±0.032	0.237	0.066	FALSE	TRUE	-	-	TRUE	suggestive
A..1248	13.569	0.282	0.016	0.05	-0.252±0.205	0.252±0.219	0.11	0.064	FALSE	TRUE	+	+	TRUE	suggestive
A..125	-91.994	0.239	0.029	0.049	0.031±0.029	-0.031±0.029	0.156	0.05	FALSE	TRUE	-	-	TRUE	suggestive
A..131	87.384	0.259	0.022	0.044	-0.037±0.034	0.037±0.029	0.113	0.052	FALSE	TRUE	+	+	TRUE	suggestive
A..1361	-72.756	0.341	0.007	0.046	0.062±0.046	-0.062±0.037	0.05	0.049	FALSE	TRUE	-	-	TRUE	suggestive
A..1365	-57.733	0.226	0.034	0.06	0.034±0.061	-0.034±0.024	0.319	0.076	FALSE	TRUE	-	-	TRUE	suggestive
A..1383	-61.384	0.215	0.039	0.048	0.045±0.052	-0.045±0.027	0.15	0.047	FALSE	TRUE	-	-	TRUE	suggestive
A..1410	-31.086	0.195	0.052	0.062	0.043±0.094	-0.043±0.067	0.464	0.052	FALSE	TRUE	-	-	TRUE	suggestive
A..1443	3.653	0.208	0.043	0.05	-0.681±0.432	0.681±0.878	0.187	0.051	FALSE	TRUE	+	+	TRUE	suggestive
A..1482	-78.067	0.224	0.041	0.052	0.043±0.028	-0.048±0.037	0.079	0.054	FALSE	TRUE	-	-	TRUE	suggestive
A..1490	-61.732	0.448	0.001	0.054	0.088±0.073	-0.088±0.031	0.047	0.041	FALSE	TRUE	-	-	TRUE	suggestive
A..1505	-54.771	0.209	0.043	0.057	0.014±0.048	-0.014±0.048	0.678	0.046	FALSE	TRUE	-	-	TRUE	suggestive
A..1532	-5.367	0.323	0.011	0.029	0.298±0.831	-0.332±0.138	0.473	0.229	FALSE	TRUE	-	-	TRUE	suggestive
A..1576	11.64	0.349	0.006	0.05	-0.373±0.234	0.373±0.299	0.066	0.046	FALSE	TRUE	+	+	TRUE	suggestive
A..1582	-49.061	0.298	0.013	0.059	0.084±0.073	-0.084±0.039	0.062	0.052	FALSE	TRUE	-	-	TRUE	suggestive
A..1583	-72.174	0.354	0.007	0.052	0.031±0.064	-0.028±0.025	0.433	0.065	FALSE	TRUE	-	-	TRUE	suggestive
A..1611	45.33	0.27	0.019	0.045	-0.074±0.07	0.074±0.053	0.108	0.048	FALSE	TRUE	+	+	TRUE	suggestive
A..1632	17.242	0.326	0.011	0.042	-0.256±0.153	0.285±0.194	0.051	0.038	FALSE	TRUE	+	+	TRUE	suggestive
A..1661	47.656	0.242	0.028	0.045	-0.066±0.059	0.066±0.053	0.11	0.055	FALSE	TRUE	+	+	TRUE	suggestive
A..1662	-6.662	0.27	0.019	0.057	0.394±0.592	-0.394±0.166	0.228	0.089	FALSE	TRUE	-	-	TRUE	suggestive
A..1676	-49.747	0.281	0.016	0.066	0.044±0.076	-0.044±0.039	0.323	0.046	FALSE	TRUE	-	-	TRUE	suggestive
A..1720	-58.286	0.211	0.042	0.046	0.045±0.053	-0.045±0.032	0.164	0.054	FALSE	TRUE	-	-	TRUE	suggestive
A..1808	-32.441	0.21	0.042	0.053	0.023±0.106	-0.023±0.045	0.695	0.046	FALSE	TRUE	-	-	TRUE	suggestive
A..185	30.735	0.227	0.034	0.049	-0.09±0.08	0.09±0.09	0.153	0.045	FALSE	TRUE	+	+	TRUE	suggestive
A..1871	-83.71	0.258	0.022	0.046	0.037±0.03	-0.037±0.036	0.129	0.043	FALSE	TRUE	-	-	TRUE	suggestive
A..1960	-28.077	0.281	0.016	0.048	0.085±0.132	-0.085±0.072	0.281	0.041	FALSE	TRUE	-	-	TRUE	suggestive
A..1966	-24.598	0.198	0.049	0.063	0.096±0.112	-0.096±0.087	0.192	0.06	FALSE	TRUE	-	-	TRUE	suggestive
A..2012	-24.63	0.268	0.023	0.062	0.091±0.132	-0.082±0.086	0.31	0.065	FALSE	TRUE	-	-	TRUE	suggestive
A..2017	2.897	0.262	0.021	0.05	-1.261±1.026	1.261±0.845	0.075	0.047	FALSE	TRUE	+	+	TRUE	suggestive
A..204	121.377	0.308	0.011	0.041	-0.032±0.023	0.032±0.026	0.081	0.044	FALSE	TRUE	+	+	TRUE	suggestive
A..2067	-8.834	0.222	0.036	0.048	0.244±0.384	-0.244±0.181	0.272	0.052	FALSE	TRUE	-	-	TRUE	suggestive
A..2079	35.937	0.304	0.012	0.049	-0.08±0.087	0.08±0.084	0.205	0.044	FALSE	TRUE	+	+	TRUE	suggestive
A..2084	2.167	0.198	0.049	0.05	-1.379±0.988	1.379±1.21	0.095	0.054	FALSE	TRUE	+	+	TRUE	suggestive
A..2086	4.34	0.22	0.037	0.055	-0.817±0.374	0.817±0.71	0.062	0.057	FALSE	TRUE	+	+	TRUE	suggestive
A..2090	-2.699	0.258	0.022	0.052	0.957±1.184	-0.957±0.894	0.214	0.076	FALSE	TRUE	-	-	TRUE	suggestive
A..2117	-5.186	0.202	0.047	0.057	0.559±0.569	-0.559±0.343	0.113	0.062	FALSE	TRUE	-	-	TRUE	suggestive
A..2123	27.09	0.205	0.045	0.061	-0.072±0.12	0.072±0.06	0.3	0.052	FALSE	TRUE	+	+	TRUE	suggestive
A..213	57.151	0.287	0.015	0.047	-0.063±0.051	0.063±0.049	0.093	0.058	FALSE	TRUE	+	+	TRUE	suggestive
A..2190	-5.271	0.606	0	0.059	1.103±1.088	-1.103±0.168	0.075	0.058	FALSE	TRUE	-	-	TRUE	suggestive
A..2213	-27.208	0.261	0.021	0.047	-0.005±0.148	0.005±0.044	0.955	0.071	FALSE	TRUE	+	-	TRUE	suggestive
A..222	73.206	0.234	0.031	0.051	-0.027±0.048	0.027±0.023	0.332	0.052	FALSE	TRUE	+	+	TRUE	suggestive
A..226	131.995	0.307	0.011	0.049	-0.021±0.025	0.021±0.022	0.212	0.046	FALSE	TRUE	+	+	TRUE	suggestive
A..316	24.462	0.224	0.035	0.063	-0.139±0.098	0.139±0.107	0.072	0.055	FALSE	TRUE	+	+	TRUE	suggestive
A..35	116.34	0.246	0.026	0.052	-0.021±0.024	0.021±0.023	0.232	0.048	FALSE	TRUE	+	+	TRUE	suggestive
A..351	24.32	0.235	0.03	0.057	-0.151±0.107	0.151±0.102	0.056	0.055	FALSE	TRUE	+	+	TRUE	suggestive
A..352	43.539	0.257	0.023	0.04	-0.069±0.078	0.069±0.045	0.15	0.052	FALSE	TRUE	+	+	TRUE	suggestive
A..355	22.086	0.217	0.039	0.07	-0.153±0.115	0.153±0.108	0.069	0.053	FALSE	TRUE	+	+	TRUE	suggestive
A..370	21.078	0.257	0.023	0.048	-0.18±0.121	0.18±0.133	0.06	0.056	FALSE	TRUE	+	+	TRUE	suggestive
A..417	25.363	0.247	0.026	0.04	-0.146±0.099	0.146±0.108	0.06	0.051	FALSE	TRUE	+	+	TRUE	suggestive
A..52	46.129	0.231	0.032	0.047	-0.063±0.04	0.063±0.07	0.141	0.046	FALSE	TRUE	+	+	TRUE	suggestive
A..548	106.359	0.377	0.005	0.045	-0.032±0.041	0.036±0.018	0.156	0.053	FALSE	TRUE	+	+	TRUE	suggestive
A..559	-57.285	0.205	0.045	0.051	0.047±0.055	-0.047±0.028	0.145	0.067	FALSE	TRUE	-	-	TRUE	suggestive
A..561	-2.492	0.197	0.05	0.071	1.155±1.298	-1.155±0.416	0.119	0.068	FALSE	TRUE	-	-	TRUE	suggestive
A..594	101.66	0.216	0.039	0.059	-0.024±0.027	0.024±0.024	0.208	0.034	FALSE	TRUE	+	+	TRUE	suggestive
A..696	-39.429	0.21	0.042	0.054	0.03±0.077	-0.03±0.055	0.534	0.043	FALSE	TRUE	-	-	TRUE	suggestive
A..707	22.305	0.207	0.044	0.045	-0.143±0.079	0.143±0.133	0.084	0.047	FALSE	TRUE	+	+	TRUE	suggestive
A..717	33.001	0.248	0.025	0.052	-0.111±0.101	0.111±0.05	0.07	0.061	FALSE	TRUE	+	+	TRUE	suggestive
A..780	126.525	0.242	0.028	0.038	-0.03±0.022	0.03±0.019	0.053	0.051	FALSE	TRUE	+	+	TRUE	suggestive
A..785	-7.914	0.401	0.003	0.057	0.516±0.522	-0.516±0.32	0.113	0.047	FALSE	TRUE	-	-	TRUE	suggestive
A..840	-52.229	0.237	0.029	0.05	0.055±0.063	-0.055±0.036	0.147	0.049	FALSE	TRUE	-	-	TRUE	suggestive
A..872	-7.737	0.328	0.008	0.057	0.471±0.44	-0.471±0.358	0.115	0.05	FALSE	TRUE	-	-	TRUE	suggestive
A..90	51.193	0.213	0.04	0.047	-0.066±0.034	0.066±0.058	0.07	0.059	FALSE	TRUE	+	+	TRUE	suggestive
A..906	-60.666	0.323	0.009	0.063	0.043±0.063	-0.043±0.04	0.262	0.05	FALSE	TRUE	-	-	TRUE	suggestive
A..995	-8.131	0.387	0.003	0.054	0.45±0.497	-0.45±0.324	0.15	0.055	FALSE	TRUE	-	-	TRUE	suggestive
C..1629	17.816	0.283	0.016	0.059	-0.19±0.163	0.19±0.161	0.114	0.061	FALSE	TRUE	+	+	TRUE	suggestive
C..1677	-33.858	0.184	0.059	0.064	0.09±0.082	-0.09±0.05	0.078	0.055	FALSE	TRUE	-	-	TRUE	suggestive
C..2119	-2.854	0.252	0.024	0.061	1.035±1.276	-1.035±0.486	0.156	0.044	FALSE	TRUE	-	-	TRUE	suggestive
C..3266	-35.103	0.221	0.042	0.045	0.101±0.068	-0.091±0.079	0.089	0.051	FALSE	TRUE	-	-	TRUE	suggestive
C..3285	-37.454	0.217	0.038	0.053	0.084±0.039	-0.084±0.086	0.102	0.07	FALSE	TRUE	-	-	TRUE	suggestive
C..343	62.097	0.216	0.045	0.054	-0.042±0.051	0.038±0.034	0.224	0.058	FALSE	TRUE	+	+	TRUE	suggestive
C..352	-54.935	0.204	0.046	0.054	0.034±0.063	-0.034±0.02	0.32	0.059	FALSE	TRUE	-	-	TRUE	suggestive
C..4050	-17.738	0.204	0.046	0.056	0.136±0.099	-0.136±0.173	0.195	0.057	FALSE	TRUE	-	-	TRUE	suggestive
C..4255	18.048	0.256	0.023	0.049	-0.212±0.186	0.212±0.093	0.062	0.058	FALSE	TRUE	+	+	TRUE	suggestive
C..4311	21.798	0.194	0.052	0.065	-0.148±0.099	0.148±0.114	0.067	0.043	FALSE	TRUE	+	+	TRUE	suggestive
C..4413	24.43	0.221	0.036	0.043	-0.085±0.103	0.085±0.114	0.284	0.061	FALSE	TRUE	+	+	TRUE	suggestive
C..4415	30.764	0.27	0.019	0.057	-0.101±0.118	0.101±0.057	0.146	0.04	FALSE	TRUE	+	+	TRUE	suggestive
C..4564	-43.229	0.272	0.022	0.052	0.09±0.063	-0.1±0.065	0.057	0.052	FALSE	TRUE	-	-	TRUE	suggestive
C..4954	-60.452	0.226	0.034	0.061	0.058±0.043	-0.058±0.04	0.066	0.042	FALSE	TRUE	-	-	TRUE	suggestive
C..5124	-10.527	0.261	0.021	0.051	0.356±0.286	-0.356±0.225	0.066	0.059	FALSE	TRUE	-	-	TRUE	suggestive
C..5713	48.108	0.188	0.056	0.063	-0.032±0.062	0.032±0.038	0.389	0.049	FALSE	TRUE	+	+	TRUE	suggestive
C..5878	-48.588	0.219	0.043	0.044	0.078±0.068	-0.07±0.026	0.081	0.075	FALSE	TRUE	-	-	TRUE	suggestive
C..5894	-21.833	0.218	0.038	0.058	0.092±0.134	-0.092±0.106	0.296	0.056	FALSE	TRUE	-	-	TRUE	suggestive
C..6027	41.799	0.365	0.005	0.046	-0.091±0.07	0.091±0.086	0.121	0.061	FALSE	TRUE	+	+	TRUE	suggestive
C..6085	-27.2	0.263	0.021	0.058	0.121±0.109	-0.121±0.094	0.111	0.06	FALSE	TRUE	-	-	TRUE	suggestive
C..6128	45.117	0.404	0.003	0.045	-0.096±0.069	0.096±0.082	0.091	0.062	FALSE	TRUE	+	+	TRUE	suggestive
C..6376	68.266	0.298	0.013	0.041	-0.062±0.047	0.062±0.036	0.051	0.05	FALSE	TRUE	+	+	TRUE	suggestive
C..6490	64.82	0.281	0.016	0.045	-0.059±0.047	0.059±0.039	0.072	0.052	FALSE	TRUE	+	+	TRUE	suggestive
C..6685	61.865	0.303	0.012	0.047	-0.064±0.05	0.064±0.044	0.073	0.059	FALSE	TRUE	+	+	TRUE	suggestive
C..6724	-77.496	0.257	0.027	0.044	0.045±0.036	-0.04±0.037	0.126	0.053	FALSE	TRUE	-	-	TRUE	suggestive
C..6748	61.881	0.282	0.016	0.049	-0.062±0.049	0.062±0.042	0.073	0.062	FALSE	TRUE	+	+	TRUE	suggestive
C..6889	57.118	0.252	0.024	0.05	-0.059±0.05	0.059±0.045	0.094	0.06	FALSE	TRUE	+	+	TRUE	suggestive
C..6948	60.369	0.259	0.022	0.048	-0.057±0.047	0.057±0.044	0.09	0.059	FALSE	TRUE	+	+	TRUE	suggestive
C..7129	65.891	0.335	0.008	0.048	-0.067±0.044	0.067±0.048	0.056	0.055	FALSE	TRUE	+	+	TRUE	suggestive
H..1142	20.765	0.221	0.036	0.045	-0.059±0.156	0.059±0.099	0.529	0.045	FALSE	TRUE	+	+	TRUE	suggestive
H..1219	9.168	0.177	0.065	0.066	-0.31±0.247	0.31±0.246	0.093	0.037	FALSE	TRUE	+	+	TRUE	suggestive
H..1281	10.346	0.216	0.039	0.066	-0.332±0.227	0.332±0.248	0.063	0.034	FALSE	TRUE	+	+	TRUE	suggestive
H..1307	32.6	0.24	0.028	0.043	-0.107±0.061	0.107±0.095	0.076	0.065	FALSE	TRUE	+	+	TRUE	suggestive
H..1309	32.6	0.24	0.028	0.043	-0.107±0.061	0.107±0.095	0.076	0.065	FALSE	TRUE	+	+	TRUE	suggestive
H..1369	14.47	0.209	0.043	0.05	-0.209±0.172	0.209±0.169	0.099	0.065	FALSE	TRUE	+	+	TRUE	suggestive
H..1401	34.16	0.245	0.026	0.049	-0.078±0.082	0.078±0.079	0.187	0.056	FALSE	TRUE	+	+	TRUE	suggestive
H..1458	76.422	0.216	0.039	0.045	-0.03±0.042	0.03±0.024	0.232	0.056	FALSE	TRUE	+	+	TRUE	suggestive
H..179	88.161	0.195	0.051	0.053	-0.036±0.022	0.036±0.031	0.071	0.049	FALSE	TRUE	+	+	TRUE	suggestive
H..1953	19.983	0.261	0.021	0.058	-0.198±0.114	0.198±0.15	0.051	0.041	FALSE	TRUE	+	+	TRUE	suggestive
H..2087	-18.083	0.245	0.026	0.056	0.169±0.165	-0.169±0.131	0.128	0.044	FALSE	TRUE	-	-	TRUE	suggestive
H..2180	44.481	0.43	0.002	0.05	-0.116±0.082	0.116±0.071	0.047	0.043	FALSE	TRUE	+	+	TRUE	suggestive
H..256	53.6	0.214	0.04	0.048	-0.059±0.045	0.059±0.048	0.091	0.06	FALSE	TRUE	+	+	TRUE	suggestive
H..544	57.251	0.237	0.03	0.038	-0.055±0.038	0.055±0.053	0.113	0.059	FALSE	TRUE	+	+	TRUE	suggestive
H..73	53.086	0.24	0.033	0.061	-0.06±0.046	0.067±0.054	0.104	0.064	FALSE	TRUE	+	+	TRUE	suggestive
H..832	13.453	0.199	0.048	0.055	-0.218±0.164	0.218±0.193	0.102	0.041	FALSE	TRUE	+	+	TRUE	suggestive
K..1083	56.179	0.246	0.026	0.047	-0.066±0.039	0.066±0.053	0.06	0.059	FALSE	TRUE	+	+	TRUE	suggestive
K..110	40.028	0.211	0.042	0.043	-0.074±0.054	0.074±0.07	0.112	0.042	FALSE	TRUE	+	+	TRUE	suggestive
K..1187	-4.853	0.366	0.005	0.052	0.781±0.604	-0.781±0.745	0.121	0.048	FALSE	TRUE	-	-	TRUE	suggestive
K..1222	32.421	0.241	0.028	0.064	-0.086±0.086	0.086±0.081	0.163	0.043	FALSE	TRUE	+	+	TRUE	suggestive
K..1267	63.346	0.218	0.038	0.044	-0.041±0.047	0.041±0.033	0.173	0.051	FALSE	TRUE	+	+	TRUE	suggestive
K..1385	-20.587	0.395	0.003	0.045	0.177±0.186	-0.177±0.148	0.155	0.065	FALSE	TRUE	-	-	TRUE	suggestive
K..1632	75.702	0.24	0.028	0.05	-0.037±0.035	0.037±0.036	0.159	0.052	FALSE	TRUE	+	+	TRUE	suggestive
K..164	147.025	0.202	0.047	0.049	-0.022±0.013	0.022±0.019	0.074	0.053	FALSE	TRUE	+	+	TRUE	suggestive
K..1675	60.275	0.214	0.04	0.044	-0.036±0.042	0.036±0.044	0.254	0.041	FALSE	TRUE	+	+	TRUE	suggestive
K..1709	-75.938	0.208	0.043	0.055	0.027±0.028	-0.027±0.039	0.277	0.05	FALSE	TRUE	-	-	TRUE	suggestive
K..1719	80.265	0.189	0.055	0.064	-0.015±0.035	0.015±0.027	0.496	0.04	FALSE	TRUE	+	+	TRUE	suggestive
K..1784	349.527	0.35	0.008	0.058	-0.01±0.013	0.011±0.001	0.129	0.07	FALSE	TRUE	+	+	TRUE	suggestive
K..179	237.692	0.266	0.024	0.05	-0.006±0.014	0.007±0.011	0.479	0.053	FALSE	TRUE	+	+	TRUE	suggestive
K..205	154.254	0.246	0.031	0.04	-0.015±0.02	0.017±0.017	0.237	0.049	FALSE	TRUE	+	+	TRUE	suggestive
K..2084	59.786	0.304	0.014	0.044	-0.064±0.05	0.058±0.041	0.088	0.051	FALSE	TRUE	+	+	TRUE	suggestive
K..2204	-45.415	0.403	0.004	0.041	0.098±0.084	-0.088±0.072	0.123	0.056	FALSE	TRUE	-	-	TRUE	suggestive
K..2299	-95.995	0.266	0.02	0.051	0.027±0.037	-0.027±0.02	0.224	0.059	FALSE	TRUE	-	-	TRUE	suggestive
K..2304	52.85	0.241	0.028	0.044	-0.048±0.062	0.048±0.039	0.208	0.064	FALSE	TRUE	+	+	TRUE	suggestive
K..234	123.06	0.317	0.01	0.048	-0.031±0.02	0.031±0.028	0.09	0.045	FALSE	TRUE	+	+	TRUE	suggestive
K..2510	5.596	0.255	0.023	0.039	-0.523±0.44	0.523±0.547	0.155	0.044	FALSE	TRUE	+	+	TRUE	suggestive
K..2511	52.016	0.311	0.011	0.047	-0.073±0.045	0.073±0.068	0.091	0.05	FALSE	TRUE	+	+	TRUE	suggestive
K..258	124.627	0.209	0.049	0.052	-0.02±0.021	0.022±0.021	0.183	0.052	FALSE	TRUE	+	+	TRUE	suggestive
K..2626	-3.794	0.252	0.024	0.057	0.833±0.847	-0.833±0.562	0.121	0.051	FALSE	TRUE	-	-	TRUE	suggestive
K..287	46.984	0.247	0.026	0.045	-0.08±0.049	0.08±0.061	0.057	0.054	FALSE	TRUE	+	+	TRUE	suggestive
K..2881	-32.361	0.208	0.043	0.055	0.1±0.065	-0.1±0.083	0.076	0.057	FALSE	TRUE	-	-	TRUE	suggestive
K..2885	-45.667	0.293	0.014	0.046	0.088±0.063	-0.088±0.062	0.062	0.057	FALSE	TRUE	-	-	TRUE	suggestive
K..2920	96.096	0.221	0.037	0.04	-0.038±0.029	0.038±0.021	0.05	0.049	FALSE	TRUE	+	+	TRUE	suggestive
K..2968	44.471	0.23	0.032	0.038	-0.069±0.067	0.069±0.049	0.116	0.056	FALSE	TRUE	+	+	TRUE	suggestive
K..3020	-27.22	0.215	0.04	0.045	0.079±0.117	-0.079±0.068	0.26	0.056	FALSE	TRUE	-	-	TRUE	suggestive
K..3023	64.18	0.271	0.019	0.044	-0.04±0.044	0.04±0.046	0.222	0.048	FALSE	TRUE	+	+	TRUE	suggestive
K..314	78.84	0.279	0.02	0.057	-0.051±0.036	0.046±0.037	0.083	0.038	FALSE	TRUE	+	+	TRUE	suggestive
K..3257	-70.482	0.273	0.022	0.049	0.051±0.054	-0.046±0.026	0.146	0.057	FALSE	TRUE	-	-	TRUE	suggestive
K..3282	55.951	0.341	0.007	0.048	-0.078±0.046	0.078±0.063	0.06	0.043	FALSE	TRUE	+	+	TRUE	suggestive
K..3301	-58.655	0.266	0.02	0.05	0.062±0.044	-0.062±0.049	0.08	0.062	FALSE	TRUE	-	-	TRUE	suggestive
K..3382	-48.326	0.21	0.042	0.054	0.038±0.058	-0.038±0.049	0.331	0.055	FALSE	TRUE	-	-	TRUE	suggestive
K..3394	71.756	0.315	0.01	0.054	-0.044±0.044	0.044±0.043	0.171	0.043	FALSE	TRUE	+	+	TRUE	suggestive
K..3464	-22.024	0.301	0.012	0.058	0.131±0.146	-0.131±0.131	0.198	0.042	FALSE	TRUE	-	-	TRUE	suggestive
K..3523	-7.356	0.233	0.031	0.045	0.212±0.319	-0.212±0.424	0.436	0.055	FALSE	TRUE	-	-	TRUE	suggestive
K..3527	-21.873	0.279	0.017	0.057	0.155±0.13	-0.155±0.132	0.111	0.043	FALSE	TRUE	-	-	TRUE	suggestive
K..3554	9.669	0.21	0.042	0.049	-0.314±0.294	0.314±0.211	0.101	0.052	FALSE	TRUE	+	+	TRUE	suggestive
K..3618	47.518	0.236	0.03	0.042	-0.07±0.048	0.07±0.06	0.087	0.054	FALSE	TRUE	+	+	TRUE	suggestive
K..365	-75.369	0.212	0.041	0.052	0.03±0.037	-0.03±0.031	0.234	0.048	FALSE	TRUE	-	-	TRUE	suggestive
K..3711	-9.862	0.412	0.003	0.036	0.292±0.545	-0.263±0.085	0.366	0.187	FALSE	TRUE	-	-	TRUE	suggestive
K..3819	-261.161	0.385	0.005	0.054	0.013±0.014	-0.012±0.005	0.137	0.069	FALSE	TRUE	-	-	TRUE	suggestive
K..3840	42.149	0.303	0.012	0.047	-0.089±0.045	0.089±0.088	0.094	0.054	FALSE	TRUE	+	+	TRUE	suggestive
K..3885	-31.527	0.281	0.016	0.048	0.111±0.103	-0.111±0.076	0.103	0.044	FALSE	TRUE	-	-	TRUE	suggestive
K..3908	49.614	0.25	0.025	0.052	-0.07±0.064	0.07±0.041	0.083	0.067	FALSE	TRUE	+	+	TRUE	suggestive
K..3931	50.273	0.383	0.004	0.049	-0.068±0.084	0.068±0.047	0.179	0.056	FALSE	TRUE	+	+	TRUE	suggestive
K..4004	97.826	0.237	0.03	0.04	-0.035±0.024	0.035±0.029	0.075	0.059	FALSE	TRUE	+	+	TRUE	suggestive
K..4057	-4.152	0.342	0.007	0.061	0.818±1.051	-0.818±0.308	0.165	0.079	FALSE	TRUE	-	-	TRUE	suggestive
K..4098	38.856	0.28	0.016	0.045	-0.097±0.065	0.097±0.08	0.076	0.059	FALSE	TRUE	+	+	TRUE	suggestive
K..4145	-60.048	0.212	0.041	0.048	0.044±0.041	-0.044±0.043	0.159	0.05	FALSE	TRUE	-	-	TRUE	suggestive
K..4238	23.605	0.219	0.038	0.038	-0.113±0.12	0.113±0.097	0.161	0.05	FALSE	TRUE	+	+	TRUE	suggestive
K..4242	-14.987	0.522	0	0.047	0.333±0.329	-0.333±0.158	0.091	0.063	FALSE	TRUE	-	-	TRUE	suggestive
K..4253	52.877	0.313	0.01	0.044	-0.071±0.058	0.071±0.056	0.095	0.054	FALSE	TRUE	+	+	TRUE	suggestive
K..4301	50.087	0.334	0.008	0.051	-0.086±0.06	0.086±0.062	0.061	0.05	FALSE	TRUE	+	+	TRUE	suggestive
K..4308	-98.553	0.199	0.049	0.053	0.032±0.028	-0.032±0.019	0.08	0.057	FALSE	TRUE	-	-	TRUE	suggestive
K..4338	-49.154	0.286	0.015	0.045	0.058±0.067	-0.058±0.053	0.194	0.058	FALSE	TRUE	-	-	TRUE	suggestive
K..4351	-36.986	0.311	0.011	0.045	0.109±0.096	-0.109±0.059	0.074	0.062	FALSE	TRUE	-	-	TRUE	suggestive
K..4361	-19.203	0.286	0.015	0.036	0.13±0.139	-0.13±0.172	0.256	0.05	FALSE	TRUE	-	-	TRUE	suggestive
K..4392	-85.204	0.332	0.008	0.05	0.033±0.046	-0.033±0.028	0.233	0.067	FALSE	TRUE	-	-	TRUE	suggestive
K..4393	-12.975	0.349	0.006	0.043	0.304±0.258	-0.304±0.232	0.097	0.057	FALSE	TRUE	-	-	TRUE	suggestive
K..4405	-44.809	0.327	0.008	0.039	0.093±0.065	-0.093±0.07	0.066	0.043	FALSE	TRUE	-	-	TRUE	suggestive
K..4406	-54.264	0.289	0.015	0.052	0.046±0.055	-0.046±0.056	0.258	0.058	FALSE	TRUE	-	-	TRUE	suggestive
K..4442	-18.299	0.27	0.019	0.05	0.084±0.166	-0.084±0.161	0.474	0.049	FALSE	TRUE	-	-	TRUE	suggestive
K..4446	-25.985	0.204	0.046	0.048	0.044±0.126	-0.044±0.065	0.544	0.048	FALSE	TRUE	-	-	TRUE	suggestive
K..4453	-69.171	0.303	0.012	0.051	0.02±0.044	-0.02±0.048	0.544	0.052	FALSE	TRUE	-	-	TRUE	suggestive
K..4468	30.673	0.212	0.041	0.046	-0.106±0.054	0.106±0.1	0.081	0.041	FALSE	TRUE	+	+	TRUE	suggestive
K..4469	-33.759	0.215	0.04	0.048	0.067±0.098	-0.067±0.046	0.236	0.069	FALSE	TRUE	-	-	TRUE	suggestive
K..447	74.104	0.217	0.038	0.048	-0.043±0.032	0.043±0.036	0.088	0.051	FALSE	TRUE	+	+	TRUE	suggestive
K..4555	112.839	0.485	0.001	0.051	-0.045±0.041	0.05±0.018	0.059	0.056	FALSE	TRUE	+	+	TRUE	suggestive
K..4563	30.862	0.224	0.035	0.046	-0.107±0.064	0.107±0.097	0.084	0.053	FALSE	TRUE	+	+	TRUE	suggestive
K..534	145.012	0.228	0.039	0.051	-0.012±0.022	0.013±0.015	0.374	0.048	FALSE	TRUE	+	+	TRUE	suggestive
K..67	60.506	0.324	0.009	0.042	-0.071±0.045	0.071±0.054	0.056	0.048	FALSE	TRUE	+	+	TRUE	suggestive
K..692	-127.832	0.369	0.005	0.049	0.031±0.031	-0.031±0.02	0.108	0.061	FALSE	TRUE	-	-	TRUE	suggestive
K..729	68.115	0.271	0.019	0.039	-0.057±0.034	0.057±0.045	0.06	0.053	FALSE	TRUE	+	+	TRUE	suggestive
K..766	25.929	0.245	0.031	0.045	-0.09±0.108	0.081±0.113	0.303	0.048	FALSE	TRUE	+	+	TRUE	suggestive
K..77	59.068	0.217	0.039	0.046	-0.04±0.047	0.04±0.041	0.215	0.056	FALSE	TRUE	+	+	TRUE	suggestive
K..775	63.376	0.232	0.031	0.052	-0.054±0.041	0.054±0.04	0.074	0.047	FALSE	TRUE	+	+	TRUE	suggestive
K..909	10.787	0.197	0.05	0.052	-0.21±0.198	0.21±0.257	0.212	0.046	FALSE	TRUE	+	+	TRUE	suggestive
K..998	44.813	0.279	0.017	0.047	-0.092±0.061	0.092±0.062	0.048	0.048	FALSE	TRUE	+	+	TRUE	suggestive

## Sheet: KC
ID	Regression_coefficient_b_value	R_square_ie_variance_explained	pvalue_regression	Permutation_threshold_of_regression	Mean±se_Low_Ch4_group	Mean_High_Ch4_group	pvalue_ttest	Permutation_threshold_of_t-test	Identified_by_t-test	Identified by regression	direction_of _regulation_t-test	direction_of _regulation_regression	Consistency_of_direction_of_regulation_between_ttest_and_regression	Type
A..1011	-228.261	0.393	0.003	0.044	0.051±0.025	-0.051±0.026	0.011	0.049	TRUE	TRUE	-	-	TRUE	identified
A..1013	-165.669	0.424	0.002	0.035	0.069±0.04	-0.069±0.034	0.017	0.052	TRUE	TRUE	-	-	TRUE	identified
A..1016	-195.872	0.395	0.003	0.043	0.058±0.033	-0.058±0.027	0.014	0.05	TRUE	TRUE	-	-	TRUE	identified
A..11	327.666	0.415	0.002	0.048	-0.037±0.017	0.037±0.02	0.011	0.035	TRUE	TRUE	+	+	TRUE	identified
A..110	130.624	0.256	0.023	0.056	-0.064±0.035	0.064±0.04	0.026	0.054	TRUE	TRUE	+	+	TRUE	identified
A..1112	19.824	0.434	0.002	0.045	-0.849±0.352	0.764±0.139	0.002	0.079	TRUE	TRUE	+	+	TRUE	identified
A..113	99.239	0.327	0.008	0.043	-0.102±0.053	0.102±0.056	0.016	0.044	TRUE	TRUE	+	+	TRUE	identified
A..117	85.056	0.294	0.014	0.044	-0.115±0.033	0.115±0.078	0.019	0.052	TRUE	TRUE	+	+	TRUE	identified
A..1208	-57.712	0.249	0.03	0.042	0.128±0.1	-0.143±0.059	0.036	0.057	TRUE	TRUE	-	-	TRUE	identified
A..1242	-94.062	0.595	0	0.046	0.172±0.089	-0.172±0.048	0.004	0.062	TRUE	TRUE	-	-	TRUE	identified
A..1317	64.563	0.318	0.012	0.042	-0.152±0.047	0.136±0.111	0.035	0.047	TRUE	TRUE	+	+	TRUE	identified
A..1355	-17.656	0.428	0.002	0.045	0.837±0.407	-0.837±0.144	0.002	0.065	TRUE	TRUE	-	-	TRUE	identified
A..1364	50.101	0.496	0.001	0.043	-0.298±0.139	0.298±0.1	0.003	0.052	TRUE	TRUE	+	+	TRUE	identified
A..1380	82.896	0.227	0.034	0.055	-0.098±0.05	0.098±0.06	0.022	0.058	TRUE	TRUE	+	+	TRUE	identified
A..1404	133.193	0.512	0	0.044	-0.147±0.047	0.147±0.011	0	0.058	TRUE	TRUE	+	+	TRUE	identified
A..1405	221.773	0.364	0.005	0.044	-0.048±0.023	0.048±0.028	0.016	0.06	TRUE	TRUE	+	+	TRUE	identified
A..1469	119.038	0.246	0.026	0.047	-0.073±0.039	0.073±0.04	0.018	0.043	TRUE	TRUE	+	+	TRUE	identified
A..1505	-296.061	0.291	0.014	0.056	0.032±0.011	-0.032±0.022	0.023	0.054	TRUE	TRUE	-	-	TRUE	identified
A..1551	-168.405	0.377	0.004	0.051	0.068±0.034	-0.068±0.034	0.011	0.061	TRUE	TRUE	-	-	TRUE	identified
A..1559	3.939	0.215	0.04	0.049	-1.737±1.38	1.737±0.934	0.054	0.06	TRUE	TRUE	+	+	TRUE	identified
A..158	103.234	0.208	0.044	0.047	-0.083±0.05	0.083±0.03	0.012	0.059	TRUE	TRUE	+	+	TRUE	identified
A..1584	19.903	0.309	0.011	0.045	-0.46±0.217	0.46±0.316	0.029	0.053	TRUE	TRUE	+	+	TRUE	identified
A..1623	-61.554	0.269	0.019	0.045	0.126±0.106	-0.126±0.055	0.053	0.058	TRUE	TRUE	-	-	TRUE	identified
A..1630	15.164	0.416	0.002	0.046	-1.012±0.131	1.012±0.453	0.001	0.066	TRUE	TRUE	+	+	TRUE	identified
A..164	66.316	0.208	0.043	0.048	-0.097±0.053	0.097±0.083	0.066	0.074	TRUE	TRUE	+	+	TRUE	identified
A..1650	111.83	0.264	0.02	0.044	-0.073±0.044	0.073±0.046	0.034	0.048	TRUE	TRUE	+	+	TRUE	identified
A..1679	80.046	0.481	0.001	0.038	-0.188±0.072	0.188±0.075	0.002	0.053	TRUE	TRUE	+	+	TRUE	identified
A..1682	69.915	0.415	0.002	0.038	-0.173±0.081	0.173±0.089	0.01	0.047	TRUE	TRUE	+	+	TRUE	identified
A..1722	-158.822	0.248	0.025	0.043	0.052±0.034	-0.052±0.026	0.026	0.064	TRUE	TRUE	-	-	TRUE	identified
A..1746	-196.897	0.413	0.002	0.05	0.055±0.037	-0.055±0.025	0.026	0.052	TRUE	TRUE	-	-	TRUE	identified
A..1748	-111.692	0.264	0.02	0.049	0.076±0.058	-0.076±0.025	0.032	0.049	TRUE	TRUE	-	-	TRUE	identified
A..1757	-425.862	0.31	0.011	0.047	0.02±0.016	-0.02±0.009	0.045	0.047	TRUE	TRUE	-	-	TRUE	identified
A..1764	-30.887	0.35	0.006	0.044	0.366±0.232	-0.366±0.089	0.013	0.06	TRUE	TRUE	-	-	TRUE	identified
A..1770	135.23	0.252	0.024	0.055	-0.076±0.037	0.076±0.028	0.004	0.053	TRUE	TRUE	+	+	TRUE	identified
A..1785	59.009	0.243	0.032	0.041	-0.163±0.093	0.147±0.065	0.02	0.049	TRUE	TRUE	+	+	TRUE	identified
A..18	334.733	0.476	0.001	0.044	-0.041±0.017	0.041±0.02	0.006	0.036	TRUE	TRUE	+	+	TRUE	identified
A..1805	-60.709	0.267	0.02	0.039	0.141±0.101	-0.141±0.059	0.029	0.057	TRUE	TRUE	-	-	TRUE	identified
A..1807	39.826	0.445	0.001	0.05	-0.362±0.139	0.362±0.147	0.002	0.042	TRUE	TRUE	+	+	TRUE	identified
A..1810	-50.24	0.313	0.01	0.052	0.171±0.135	-0.171±0.079	0.045	0.053	TRUE	TRUE	-	-	TRUE	identified
A..1828	-7.49	0.729	0	0.047	3.646±0.523	-3.646±0.087	0	0.052	TRUE	TRUE	-	-	TRUE	identified
A..1835	-158.759	0.637	0	0.044	0.139±0.044	-0.139±0.009	0	0.063	TRUE	TRUE	-	-	TRUE	identified
A..1858	-17.787	0.217	0.038	0.053	0.388±0.308	-0.388±0.206	0.053	0.056	TRUE	TRUE	-	-	TRUE	identified
A..1891	189.307	0.265	0.02	0.043	-0.041±0.025	0.041±0.029	0.049	0.05	TRUE	TRUE	+	+	TRUE	identified
A..1898	-114.49	0.679	0	0.051	0.226±0.054	-0.203±0.015	0	0.059	TRUE	TRUE	-	-	TRUE	identified
A..1912	-19.583	0.387	0.003	0.054	0.596±0.331	-0.596±0.251	0.011	0.058	TRUE	TRUE	-	-	TRUE	identified
A..1925	9.673	0.201	0.047	0.05	-0.742±0.215	0.742±0.606	0.041	0.052	TRUE	TRUE	+	+	TRUE	identified
A..1948	-122.619	0.24	0.029	0.032	0.081±0.019	-0.081±0.046	0.007	0.056	TRUE	TRUE	-	-	TRUE	identified
A..1951	-24.839	0.422	0.002	0.05	0.704±0.235	-0.704±0.074	0	0.054	TRUE	TRUE	-	-	TRUE	identified
A..1995	29.81	0.326	0.009	0.041	-0.422±0.096	0.422±0.206	0.003	0.054	TRUE	TRUE	+	+	TRUE	identified
A..1998	12.811	0.27	0.019	0.054	-0.873±0.289	0.873±0.396	0.002	0.066	TRUE	TRUE	+	+	TRUE	identified
A..2001	-14.581	0.576	0	0.043	1.326±0.088	-1.326±0.525	0.001	0.049	TRUE	TRUE	-	-	TRUE	identified
A..2008	-6.008	0.259	0.022	0.047	1.588±0.877	-1.588±0.675	0.011	0.058	TRUE	TRUE	-	-	TRUE	identified
A..2012	15.34	0.262	0.021	0.056	-0.485±0.174	0.485±0.441	0.064	0.064	TRUE	TRUE	+	+	TRUE	identified
A..2020	50.719	0.273	0.018	0.053	-0.183±0.075	0.183±0.116	0.017	0.047	TRUE	TRUE	+	+	TRUE	identified
A..2095	31.055	0.223	0.035	0.043	-0.258±0.134	0.258±0.158	0.023	0.046	TRUE	TRUE	+	+	TRUE	identified
A..2108	7.971	0.214	0.04	0.043	-0.956±0.532	0.956±0.596	0.028	0.05	TRUE	TRUE	+	+	TRUE	identified
A..2123	38.648	0.25	0.025	0.042	-0.229±0.145	0.229±0.094	0.018	0.061	TRUE	TRUE	+	+	TRUE	identified
A..2189	-15.687	0.193	0.052	0.055	0.421±0.254	-0.421±0.303	0.048	0.074	TRUE	TRUE	-	-	TRUE	identified
A..2223	-15.905	0.202	0.047	0.056	0.436±0.258	-0.436±0.299	0.041	0.068	TRUE	TRUE	-	-	TRUE	identified
A..2229	33.658	0.33	0.01	0.047	-0.354±0.168	0.319±0.109	0.006	0.052	TRUE	TRUE	+	+	TRUE	identified
A..2230	27.739	0.297	0.013	0.047	-0.365±0.142	0.365±0.216	0.013	0.052	TRUE	TRUE	+	+	TRUE	identified
A..276	-80.601	0.486	0.001	0.053	0.209±0.084	-0.209±0.044	0.001	0.049	TRUE	TRUE	-	-	TRUE	identified
A..280	-95.789	0.28	0.016	0.054	0.105±0.065	-0.105±0.031	0.012	0.052	TRUE	TRUE	-	-	TRUE	identified
A..294	-67.318	0.422	0.002	0.056	0.225±0.098	-0.225±0.049	0.001	0.057	TRUE	TRUE	-	-	TRUE	identified
A..296	-29.078	0.218	0.038	0.058	0.271±0.193	-0.271±0.103	0.027	0.062	TRUE	TRUE	-	-	TRUE	identified
A..297	-44.646	0.276	0.017	0.05	0.234±0.131	-0.234±0.072	0.007	0.052	TRUE	TRUE	-	-	TRUE	identified
A..302	105.021	0.35	0.006	0.045	-0.098±0.055	0.098±0.053	0.019	0.057	TRUE	TRUE	+	+	TRUE	identified
A..303	-22.062	0.452	0.001	0.042	0.68±0.254	-0.68±0.253	0.001	0.047	TRUE	TRUE	-	-	TRUE	identified
A..329	119.441	0.253	0.024	0.045	-0.069±0.035	0.069±0.046	0.029	0.053	TRUE	TRUE	+	+	TRUE	identified
A..340	-19.918	0.299	0.013	0.055	0.518±0.34	-0.518±0.112	0.015	0.064	TRUE	TRUE	-	-	TRUE	identified
A..342	50.833	0.256	0.027	0.044	-0.218±0.037	0.196±0.117	0.007	0.067	TRUE	TRUE	+	+	TRUE	identified
A..357	277.005	0.433	0.002	0.046	-0.048±0.016	0.048±0.025	0.006	0.048	TRUE	TRUE	+	+	TRUE	identified
A..361	-37.271	0.46	0.001	0.059	0.441±0.138	-0.441±0.142	0	0.052	TRUE	TRUE	-	-	TRUE	identified
A..389	214.14	0.303	0.012	0.053	-0.044±0.024	0.044±0.025	0.02	0.044	TRUE	TRUE	+	+	TRUE	identified
A..394	164.39	0.203	0.046	0.051	-0.047±0.028	0.047±0.024	0.022	0.046	TRUE	TRUE	+	+	TRUE	identified
A..396	172.788	0.379	0.004	0.062	-0.076±0.028	0.076±0.033	0.003	0.046	TRUE	TRUE	+	+	TRUE	identified
A..398	112.951	0.22	0.037	0.041	-0.064±0.038	0.064±0.044	0.04	0.046	TRUE	TRUE	+	+	TRUE	identified
A..406	217.45	0.471	0.001	0.051	-0.061±0.025	0.061±0.032	0.008	0.041	TRUE	TRUE	+	+	TRUE	identified
A..410	299.473	0.569	0	0.051	-0.053±0.018	0.053±0.025	0.004	0.04	TRUE	TRUE	+	+	TRUE	identified
A..418	185.626	0.336	0.007	0.048	-0.049±0.017	0.049±0.04	0.043	0.051	TRUE	TRUE	+	+	TRUE	identified
A..436	72.545	0.207	0.044	0.051	-0.104±0.05	0.104±0.07	0.028	0.053	TRUE	TRUE	+	+	TRUE	identified
A..44	-178.194	0.265	0.02	0.062	0.041±0.035	-0.041±0.022	0.062	0.064	TRUE	TRUE	-	-	TRUE	identified
A..443	-109.236	0.223	0.035	0.05	0.076±0.035	-0.076±0.047	0.019	0.068	TRUE	TRUE	-	-	TRUE	identified
A..444	94.495	0.222	0.036	0.05	-0.08±0.039	0.08±0.057	0.033	0.054	TRUE	TRUE	+	+	TRUE	identified
A..465	216.436	0.389	0.003	0.054	-0.062±0.025	0.062±0.024	0.003	0.047	TRUE	TRUE	+	+	TRUE	identified
A..504	235.724	0.403	0.003	0.048	-0.053±0.024	0.053±0.025	0.007	0.048	TRUE	TRUE	+	+	TRUE	identified
A..507	278.945	0.314	0.01	0.05	-0.032±0.022	0.032±0.016	0.034	0.065	TRUE	TRUE	+	+	TRUE	identified
A..519	205.795	0.398	0.003	0.052	-0.067±0.029	0.067±0.023	0.002	0.044	TRUE	TRUE	+	+	TRUE	identified
A..524	171.09	0.318	0.01	0.055	-0.059±0.029	0.059±0.033	0.016	0.052	TRUE	TRUE	+	+	TRUE	identified
A..532	240.794	0.447	0.001	0.053	-0.059±0.028	0.059±0.019	0.003	0.046	TRUE	TRUE	+	+	TRUE	identified
A..534	251.062	0.261	0.021	0.047	-0.037±0.021	0.037±0.017	0.014	0.065	TRUE	TRUE	+	+	TRUE	identified
A..536	169.72	0.217	0.038	0.046	-0.047±0.028	0.047±0.025	0.02	0.041	TRUE	TRUE	+	+	TRUE	identified
A..552	235.151	0.472	0.001	0.043	-0.063±0.024	0.063±0.025	0.002	0.045	TRUE	TRUE	+	+	TRUE	identified
A..581	-59.435	0.369	0.005	0.047	0.183±0.112	-0.183±0.077	0.017	0.053	TRUE	TRUE	-	-	TRUE	identified
A..587	-67.402	0.234	0.031	0.062	0.138±0.065	-0.138±0.065	0.008	0.051	TRUE	TRUE	-	-	TRUE	identified
A..591	-66.768	0.26	0.022	0.067	0.146±0.073	-0.146±0.066	0.008	0.049	TRUE	TRUE	-	-	TRUE	identified
A..602	115.081	0.236	0.03	0.049	-0.074±0.04	0.074±0.041	0.018	0.04	TRUE	TRUE	+	+	TRUE	identified
A..635	-67.315	0.237	0.029	0.051	0.13±0.053	-0.13±0.08	0.016	0.053	TRUE	TRUE	-	-	TRUE	identified
A..671	118.847	0.294	0.016	0.056	-0.092±0.043	0.083±0.042	0.012	0.053	TRUE	TRUE	+	+	TRUE	identified
A..717	-37.702	0.284	0.015	0.047	0.278±0.13	-0.278±0.125	0.007	0.052	TRUE	TRUE	-	-	TRUE	identified
A..74	-124.454	0.503	0	0.04	0.126±0.046	-0.126±0.049	0.002	0.059	TRUE	TRUE	-	-	TRUE	identified
A..747	94.422	0.209	0.043	0.054	-0.074±0.046	0.074±0.049	0.042	0.052	TRUE	TRUE	+	+	TRUE	identified
A..753	31.899	0.389	0.003	0.045	-0.354±0.152	0.354±0.21	0.015	0.037	TRUE	TRUE	+	+	TRUE	identified
A..757	132.697	0.341	0.007	0.055	-0.075±0.049	0.075±0.034	0.023	0.037	TRUE	TRUE	+	+	TRUE	identified
A..798	203.869	0.268	0.019	0.04	-0.049±0.019	0.049±0.027	0.009	0.061	TRUE	TRUE	+	+	TRUE	identified
A..857	148.368	0.343	0.007	0.048	-0.074±0.038	0.074±0.034	0.01	0.064	TRUE	TRUE	+	+	TRUE	identified
A..881	-23.377	0.216	0.039	0.047	0.302±0.24	-0.302±0.144	0.048	0.053	TRUE	TRUE	-	-	TRUE	identified
A..898	72.864	0.332	0.008	0.044	-0.158±0.085	0.158±0.053	0.007	0.066	TRUE	TRUE	+	+	TRUE	identified
A..903	116.657	0.28	0.016	0.054	-0.075±0.059	0.075±0.019	0.036	0.057	TRUE	TRUE	+	+	TRUE	identified
A..938	-267.603	0.342	0.007	0.033	0.036±0.022	-0.036±0.02	0.029	0.044	TRUE	TRUE	-	-	TRUE	identified
A..947	36.545	0.279	0.017	0.046	-0.228±0.17	0.228±0.108	0.038	0.065	TRUE	TRUE	+	+	TRUE	identified
A..976	53.756	0.428	0.002	0.045	-0.266±0.072	0.266±0.126	0.002	0.05	TRUE	TRUE	+	+	TRUE	identified
C..1373	107.569	0.338	0.007	0.045	-0.101±0.055	0.101±0.045	0.011	0.043	TRUE	TRUE	+	+	TRUE	identified
C..1580	102.133	0.501	0	0.04	-0.15±0.057	0.15±0.061	0.002	0.047	TRUE	TRUE	+	+	TRUE	identified
C..1641	54.318	0.32	0.012	0.039	-0.187±0.064	0.208±0.118	0.015	0.057	TRUE	TRUE	+	+	TRUE	identified
C..1663	168.048	0.229	0.033	0.038	-0.046±0.027	0.046±0.029	0.033	0.049	TRUE	TRUE	+	+	TRUE	identified
C..1702	111.156	0.428	0.002	0.062	-0.124±0.047	0.124±0.055	0.003	0.058	TRUE	TRUE	+	+	TRUE	identified
C..1774	107.835	0.524	0	0.059	-0.15±0.039	0.15±0.068	0.002	0.049	TRUE	TRUE	+	+	TRUE	identified
C..1775	92.931	0.615	0	0.046	-0.209±0.037	0.209±0.082	0	0.038	TRUE	TRUE	+	+	TRUE	identified
C..1785	131.447	0.571	0	0.053	-0.131±0.03	0.131±0.059	0.002	0.05	TRUE	TRUE	+	+	TRUE	identified
C..1820	125.818	0.576	0	0.053	-0.145±0.03	0.145±0.059	0.001	0.041	TRUE	TRUE	+	+	TRUE	identified
C..1831	137.342	0.501	0	0.052	-0.115±0.037	0.115±0.048	0.001	0.042	TRUE	TRUE	+	+	TRUE	identified
C..1854	39.308	0.237	0.03	0.06	-0.194±0.118	0.194±0.126	0.037	0.051	TRUE	TRUE	+	+	TRUE	identified
C..1893	201.506	0.333	0.008	0.04	-0.052±0.025	0.052±0.029	0.013	0.042	TRUE	TRUE	+	+	TRUE	identified
C..1898	109.498	0.323	0.009	0.062	-0.097±0.042	0.097±0.054	0.012	0.047	TRUE	TRUE	+	+	TRUE	identified
C..1919	35.158	0.366	0.005	0.059	-0.319±0.123	0.319±0.19	0.013	0.047	TRUE	TRUE	+	+	TRUE	identified
C..2039	80.164	0.282	0.016	0.053	-0.098±0.077	0.098±0.053	0.052	0.055	TRUE	TRUE	+	+	TRUE	identified
C..2101	153.439	0.38	0.004	0.05	-0.08±0.027	0.08±0.043	0.007	0.055	TRUE	TRUE	+	+	TRUE	identified
C..2137	171.721	0.474	0.001	0.049	-0.081±0.039	0.081±0.032	0.005	0.047	TRUE	TRUE	+	+	TRUE	identified
C..2163	172.911	0.566	0	0.057	-0.099±0.028	0.099±0.041	0.001	0.048	TRUE	TRUE	+	+	TRUE	identified
C..2418	65.539	0.481	0.001	0.052	-0.236±0.073	0.236±0.101	0.002	0.036	TRUE	TRUE	+	+	TRUE	identified
C..2431	174.237	0.473	0.001	0.051	-0.082±0.036	0.082±0.032	0.003	0.052	TRUE	TRUE	+	+	TRUE	identified
C..2440	45.651	0.344	0.007	0.055	-0.273±0.097	0.273±0.123	0.003	0.051	TRUE	TRUE	+	+	TRUE	identified
C..2879	243.241	0.447	0.002	0.049	-0.061±0.027	0.055±0.021	0.005	0.057	TRUE	TRUE	+	+	TRUE	identified
C..2886	103.2	0.25	0.025	0.044	-0.073±0.052	0.073±0.045	0.047	0.06	TRUE	TRUE	+	+	TRUE	identified
C..2963	126.789	0.566	0	0.054	-0.14±0.034	0.14±0.057	0.001	0.048	TRUE	TRUE	+	+	TRUE	identified
C..3059	141.211	0.61	0	0.056	-0.141±0.033	0.141±0.046	0	0.049	TRUE	TRUE	+	+	TRUE	identified
C..3094	91.129	0.3	0.012	0.053	-0.111±0.051	0.111±0.06	0.012	0.044	TRUE	TRUE	+	+	TRUE	identified
C..3118	145.532	0.342	0.007	0.048	-0.078±0.041	0.078±0.031	0.007	0.049	TRUE	TRUE	+	+	TRUE	identified
C..3207	116.667	0.219	0.037	0.052	-0.072±0.028	0.072±0.045	0.016	0.064	TRUE	TRUE	+	+	TRUE	identified
C..3228	168.36	0.419	0.002	0.05	-0.084±0.037	0.084±0.028	0.002	0.058	TRUE	TRUE	+	+	TRUE	identified
C..3286	44.419	0.257	0.022	0.046	-0.193±0.101	0.193±0.119	0.024	0.056	TRUE	TRUE	+	+	TRUE	identified
C..3290	19.271	0.213	0.04	0.044	-0.373±0.214	0.373±0.258	0.039	0.06	TRUE	TRUE	+	+	TRUE	identified
C..3314	122.462	0.574	0	0.058	-0.144±0.031	0.144±0.063	0.001	0.046	TRUE	TRUE	+	+	TRUE	identified
C..3359	176.503	0.538	0	0.052	-0.095±0.031	0.095±0.037	0.001	0.047	TRUE	TRUE	+	+	TRUE	identified
C..3377	80.808	0.279	0.017	0.047	-0.11±0.057	0.11±0.068	0.024	0.06	TRUE	TRUE	+	+	TRUE	identified
C..3378	58.848	0.246	0.026	0.049	-0.127±0.07	0.127±0.096	0.047	0.068	TRUE	TRUE	+	+	TRUE	identified
C..3420	181.192	0.544	0	0.057	-0.093±0.028	0.093±0.037	0.001	0.046	TRUE	TRUE	+	+	TRUE	identified
C..3530	88.395	0.404	0.003	0.038	-0.142±0.046	0.142±0.079	0.008	0.049	TRUE	TRUE	+	+	TRUE	identified
C..3536	207.569	0.301	0.012	0.052	-0.051±0.026	0.051±0.022	0.008	0.056	TRUE	TRUE	+	+	TRUE	identified
C..3546	140.739	0.489	0.001	0.058	-0.107±0.037	0.107±0.047	0.002	0.04	TRUE	TRUE	+	+	TRUE	identified
C..3560	188.019	0.555	0	0.055	-0.092±0.027	0.092±0.036	0.001	0.05	TRUE	TRUE	+	+	TRUE	identified
C..3577	80.185	0.23	0.033	0.054	-0.091±0.061	0.091±0.058	0.045	0.058	TRUE	TRUE	+	+	TRUE	identified
C..3580	117.268	0.361	0.005	0.049	-0.083±0.058	0.083±0.04	0.032	0.049	TRUE	TRUE	+	+	TRUE	identified
C..3594	179.256	0.246	0.026	0.038	-0.049±0.032	0.049±0.019	0.019	0.049	TRUE	TRUE	+	+	TRUE	identified
C..3773	131.338	0.497	0.001	0.056	-0.117±0.036	0.117±0.053	0.002	0.048	TRUE	TRUE	+	+	TRUE	identified
C..3784	11.933	0.269	0.019	0.055	-0.787±0.219	0.787±0.534	0.018	0.067	TRUE	TRUE	+	+	TRUE	identified
C..3787	37.959	0.26	0.022	0.052	-0.212±0.104	0.212±0.155	0.037	0.051	TRUE	TRUE	+	+	TRUE	identified
C..3811	174.759	0.547	0	0.049	-0.105±0.031	0.105±0.033	0	0.047	TRUE	TRUE	+	+	TRUE	identified
C..3830	123.003	0.541	0	0.055	-0.134±0.032	0.134±0.062	0.002	0.045	TRUE	TRUE	+	+	TRUE	identified
C..3843	68.841	0.338	0.007	0.046	-0.173±0.088	0.173±0.058	0.005	0.06	TRUE	TRUE	+	+	TRUE	identified
C..3848	46.984	0.208	0.044	0.053	-0.15±0.066	0.15±0.119	0.044	0.069	TRUE	TRUE	+	+	TRUE	identified
C..3855	24.399	0.222	0.036	0.055	-0.275±0.174	0.275±0.213	0.062	0.065	TRUE	TRUE	+	+	TRUE	identified
C..3858	55.204	0.251	0.024	0.057	-0.145±0.04	0.145±0.119	0.042	0.071	TRUE	TRUE	+	+	TRUE	identified
C..3899	179.956	0.537	0	0.052	-0.093±0.029	0.093±0.037	0.001	0.048	TRUE	TRUE	+	+	TRUE	identified
C..4011	114.594	0.585	0	0.052	-0.154±0.032	0.154±0.069	0.001	0.042	TRUE	TRUE	+	+	TRUE	identified
C..4050	35.26	0.264	0.02	0.045	-0.272±0.133	0.272±0.137	0.011	0.043	TRUE	TRUE	+	+	TRUE	identified
C..4051	31.112	0.279	0.017	0.045	-0.256±0.183	0.256±0.154	0.046	0.055	TRUE	TRUE	+	+	TRUE	identified
C..4059	45.675	0.378	0.004	0.049	-0.265±0.111	0.265±0.131	0.006	0.049	TRUE	TRUE	+	+	TRUE	identified
C..4109	126.163	0.446	0.001	0.056	-0.128±0.051	0.128±0.028	0.001	0.051	TRUE	TRUE	+	+	TRUE	identified
C..4165	123.892	0.5	0	0.049	-0.133±0.034	0.133±0.055	0.001	0.041	TRUE	TRUE	+	+	TRUE	identified
C..4193	88.155	0.254	0.024	0.05	-0.103±0.058	0.103±0.05	0.015	0.06	TRUE	TRUE	+	+	TRUE	identified
C..4233	48.808	0.362	0.005	0.053	-0.238±0.092	0.238±0.129	0.008	0.056	TRUE	TRUE	+	+	TRUE	identified
C..4241	154.403	0.426	0.002	0.052	-0.091±0.033	0.091±0.038	0.002	0.049	TRUE	TRUE	+	+	TRUE	identified
C..4284	134.333	0.485	0.001	0.046	-0.112±0.039	0.112±0.049	0.002	0.039	TRUE	TRUE	+	+	TRUE	identified
C..4321	79.734	0.255	0.023	0.068	-0.116±0.067	0.116±0.05	0.013	0.053	TRUE	TRUE	+	+	TRUE	identified
C..4349	97.319	0.315	0.01	0.042	-0.107±0.038	0.107±0.066	0.014	0.071	TRUE	TRUE	+	+	TRUE	identified
C..4401	164.155	0.607	0	0.058	-0.124±0.034	0.124±0.033	0	0.048	TRUE	TRUE	+	+	TRUE	identified
C..4406	150.388	0.521	0	0.051	-0.116±0.033	0.116±0.041	0	0.039	TRUE	TRUE	+	+	TRUE	identified
C..4419	46.069	0.212	0.041	0.051	-0.162±0.053	0.162±0.128	0.037	0.067	TRUE	TRUE	+	+	TRUE	identified
C..4426	49.389	0.372	0.004	0.052	-0.25±0.097	0.25±0.122	0.005	0.053	TRUE	TRUE	+	+	TRUE	identified
C..4474	44.838	0.278	0.017	0.052	-0.206±0.094	0.206±0.128	0.019	0.048	TRUE	TRUE	+	+	TRUE	identified
C..4493	164.145	0.536	0	0.051	-0.105±0.036	0.105±0.035	0.001	0.044	TRUE	TRUE	+	+	TRUE	identified
C..4556	114.175	0.405	0.003	0.063	-0.099±0.05	0.099±0.056	0.017	0.049	TRUE	TRUE	+	+	TRUE	identified
C..4561	166.355	0.645	0	0.053	-0.12±0.028	0.12±0.042	0	0.047	TRUE	TRUE	+	+	TRUE	identified
C..4641	236.875	0.29	0.017	0.06	-0.04±0.017	0.036±0.026	0.028	0.049	TRUE	TRUE	+	+	TRUE	identified
C..4647	128.665	0.474	0.001	0.059	-0.107±0.031	0.107±0.06	0.007	0.057	TRUE	TRUE	+	+	TRUE	identified
C..4655	96.027	0.483	0.001	0.055	-0.162±0.045	0.162±0.072	0.002	0.062	TRUE	TRUE	+	+	TRUE	identified
C..4693	141.121	0.503	0	0.053	-0.117±0.038	0.117±0.043	0.001	0.041	TRUE	TRUE	+	+	TRUE	identified
C..4704	107.08	0.436	0.002	0.048	-0.143±0.047	0.143±0.051	0.001	0.051	TRUE	TRUE	+	+	TRUE	identified
C..4739	175.999	0.49	0.001	0.052	-0.09±0.032	0.09±0.033	0.001	0.042	TRUE	TRUE	+	+	TRUE	identified
C..4758	133.338	0.639	0	0.049	-0.144±0.031	0.144±0.059	0.001	0.048	TRUE	TRUE	+	+	TRUE	identified
C..4871	146.028	0.51	0	0.053	-0.108±0.029	0.108±0.05	0.002	0.047	TRUE	TRUE	+	+	TRUE	identified
C..4904	162.964	0.628	0	0.048	-0.13±0.026	0.13±0.039	0	0.048	TRUE	TRUE	+	+	TRUE	identified
C..4957	93.338	0.231	0.032	0.059	-0.081±0.06	0.081±0.04	0.04	0.04	TRUE	TRUE	+	+	TRUE	identified
C..4962	98.015	0.276	0.017	0.05	-0.097±0.06	0.097±0.038	0.015	0.046	TRUE	TRUE	+	+	TRUE	identified
C..4980	162.52	0.377	0.004	0.054	-0.075±0.029	0.075±0.038	0.006	0.051	TRUE	TRUE	+	+	TRUE	identified
C..4986	21.181	0.487	0.001	0.054	-0.833±0.309	0.833±0.142	0	0.057	TRUE	TRUE	+	+	TRUE	identified
C..4999	53.12	0.385	0.004	0.043	-0.252±0.084	0.252±0.113	0.002	0.052	TRUE	TRUE	+	+	TRUE	identified
C..5001	185.586	0.641	0	0.046	-0.109±0.031	0.109±0.032	0	0.045	TRUE	TRUE	+	+	TRUE	identified
C..5002	42.611	0.287	0.015	0.053	-0.22±0.12	0.22±0.119	0.018	0.065	TRUE	TRUE	+	+	TRUE	identified
C..5033	164.926	0.355	0.006	0.047	-0.07±0.028	0.07±0.037	0.008	0.048	TRUE	TRUE	+	+	TRUE	identified
C..5044	150.713	0.424	0.002	0.061	-0.093±0.034	0.093±0.04	0.002	0.057	TRUE	TRUE	+	+	TRUE	identified
C..5065	128.811	0.496	0.001	0.054	-0.115±0.038	0.115±0.055	0.003	0.068	TRUE	TRUE	+	+	TRUE	identified
C..5074	39.883	0.565	0	0.047	-0.512±0.122	0.512±0.124	0	0.06	TRUE	TRUE	+	+	TRUE	identified
C..5112	191.166	0.515	0	0.055	-0.091±0.027	0.091±0.031	0	0.042	TRUE	TRUE	+	+	TRUE	identified
C..5124	39.35	0.437	0.002	0.049	-0.408±0.145	0.408±0.11	0	0.055	TRUE	TRUE	+	+	TRUE	identified
C..5126	97.838	0.381	0.004	0.052	-0.123±0.046	0.123±0.067	0.008	0.046	TRUE	TRUE	+	+	TRUE	identified
C..5163	54.195	0.465	0.001	0.044	-0.241±0.078	0.241±0.143	0.01	0.054	TRUE	TRUE	+	+	TRUE	identified
C..5182	194.981	0.475	0.001	0.053	-0.078±0.026	0.078±0.033	0.002	0.044	TRUE	TRUE	+	+	TRUE	identified
C..5231	44.615	0.56	0	0.049	-0.457±0.128	0.457±0.086	0	0.051	TRUE	TRUE	+	+	TRUE	identified
C..5255	132.585	0.639	0	0.051	-0.149±0.031	0.149±0.057	0	0.043	TRUE	TRUE	+	+	TRUE	identified
C..5285	205.793	0.574	0	0.049	-0.096±0.025	0.096±0.026	0	0.043	TRUE	TRUE	+	+	TRUE	identified
C..5350	222.684	0.664	0	0.046	-0.097±0.024	0.097±0.026	0	0.054	TRUE	TRUE	+	+	TRUE	identified
C..5371	51.316	0.511	0	0.046	-0.368±0.104	0.368±0.087	0	0.051	TRUE	TRUE	+	+	TRUE	identified
C..5398	128.86	0.485	0.001	0.045	-0.125±0.04	0.125±0.047	0.001	0.047	TRUE	TRUE	+	+	TRUE	identified
C..5414	111.414	0.449	0.001	0.055	-0.134±0.053	0.134±0.047	0.001	0.042	TRUE	TRUE	+	+	TRUE	identified
C..5479	46.055	0.456	0.001	0.045	-0.376±0.12	0.376±0.088	0	0.049	TRUE	TRUE	+	+	TRUE	identified
C..5483	199.44	0.591	0	0.047	-0.096±0.02	0.096±0.035	0	0.048	TRUE	TRUE	+	+	TRUE	identified
C..5566	173.411	0.421	0.002	0.049	-0.074±0.029	0.074±0.038	0.006	0.051	TRUE	TRUE	+	+	TRUE	identified
C..5670	40.343	0.267	0.02	0.054	-0.257±0.103	0.257±0.125	0.005	0.058	TRUE	TRUE	+	+	TRUE	identified
C..5720	218.153	0.574	0	0.048	-0.089±0.024	0.089±0.026	0	0.041	TRUE	TRUE	+	+	TRUE	identified
C..5879	135.4	0.622	0	0.055	-0.146±0.034	0.146±0.051	0	0.046	TRUE	TRUE	+	+	TRUE	identified
C..5914	51.309	0.276	0.017	0.052	-0.221±0.079	0.221±0.095	0.002	0.049	TRUE	TRUE	+	+	TRUE	identified
C..5915	176.621	0.405	0.003	0.049	-0.067±0.037	0.067±0.03	0.011	0.047	TRUE	TRUE	+	+	TRUE	identified
C..5976	138.858	0.635	0	0.046	-0.141±0.033	0.141±0.052	0	0.043	TRUE	TRUE	+	+	TRUE	identified
C..6046	57.359	0.368	0.005	0.046	-0.26±0.076	0.26±0.085	0	0.058	TRUE	TRUE	+	+	TRUE	identified
C..6098	31.008	0.225	0.035	0.045	-0.233±0.128	0.233±0.173	0.045	0.058	TRUE	TRUE	+	+	TRUE	identified
C..6191	175.433	0.398	0.003	0.057	-0.071±0.039	0.071±0.023	0.007	0.052	TRUE	TRUE	+	+	TRUE	identified
C..6227	166.551	0.659	0	0.049	-0.121±0.032	0.121±0.041	0	0.042	TRUE	TRUE	+	+	TRUE	identified
C..6229	50.584	0.491	0.001	0.04	-0.379±0.098	0.379±0.079	0	0.054	TRUE	TRUE	+	+	TRUE	identified
C..6245	161.784	0.429	0.002	0.042	-0.085±0.041	0.085±0.029	0.003	0.052	TRUE	TRUE	+	+	TRUE	identified
C..6301	99.456	0.314	0.01	0.049	-0.091±0.039	0.091±0.067	0.033	0.052	TRUE	TRUE	+	+	TRUE	identified
C..6339	155.521	0.636	0	0.056	-0.125±0.028	0.125±0.048	0	0.037	TRUE	TRUE	+	+	TRUE	identified
C..6340	194.226	0.55	0	0.047	-0.088±0.025	0.088±0.036	0.001	0.054	TRUE	TRUE	+	+	TRUE	identified
C..6367	146.412	0.342	0.007	0.052	-0.067±0.041	0.067±0.036	0.025	0.054	TRUE	TRUE	+	+	TRUE	identified
C..6388	159.809	0.646	0	0.051	-0.125±0.025	0.125±0.047	0	0.036	TRUE	TRUE	+	+	TRUE	identified
C..6436	136.891	0.286	0.015	0.051	-0.058±0.044	0.058±0.033	0.052	0.053	TRUE	TRUE	+	+	TRUE	identified
C..6480	196.93	0.501	0	0.049	-0.083±0.029	0.083±0.029	0.001	0.048	TRUE	TRUE	+	+	TRUE	identified
C..6511	157.041	0.64	0	0.059	-0.125±0.019	0.125±0.051	0.001	0.048	TRUE	TRUE	+	+	TRUE	identified
C..6548	127.803	0.283	0.016	0.062	-0.069±0.044	0.069±0.036	0.028	0.052	TRUE	TRUE	+	+	TRUE	identified
C..6598	188.561	0.503	0	0.049	-0.09±0.03	0.09±0.029	0	0.039	TRUE	TRUE	+	+	TRUE	identified
C..6634	147.24	0.656	0	0.055	-0.132±0.027	0.132±0.054	0.001	0.051	TRUE	TRUE	+	+	TRUE	identified
C..6688	133.793	0.443	0.001	0.049	-0.108±0.035	0.108±0.048	0.002	0.05	TRUE	TRUE	+	+	TRUE	identified
C..6724	104.551	0.335	0.008	0.043	-0.094±0.054	0.094±0.052	0.022	0.048	TRUE	TRUE	+	+	TRUE	identified
C..6733	65.219	0.228	0.033	0.055	-0.124±0.061	0.124±0.079	0.024	0.046	TRUE	TRUE	+	+	TRUE	identified
C..6795	203.426	0.325	0.011	0.048	-0.05±0.025	0.056±0.025	0.01	0.044	TRUE	TRUE	+	+	TRUE	identified
C..6809	170.27	0.656	0	0.051	-0.121±0.03	0.121±0.039	0	0.041	TRUE	TRUE	+	+	TRUE	identified
C..6821	46.217	0.38	0.004	0.061	-0.306±0.115	0.306±0.101	0.001	0.048	TRUE	TRUE	+	+	TRUE	identified
C..6906	177.34	0.415	0.002	0.053	-0.07±0.027	0.07±0.038	0.008	0.05	TRUE	TRUE	+	+	TRUE	identified
C..6960	118.789	0.393	0.003	0.051	-0.108±0.04	0.108±0.052	0.004	0.054	TRUE	TRUE	+	+	TRUE	identified
C..6973	197.979	0.405	0.003	0.051	-0.066±0.03	0.066±0.026	0.004	0.059	TRUE	TRUE	+	+	TRUE	identified
C..6977	211.221	0.536	0	0.048	-0.084±0.022	0.084±0.031	0	0.043	TRUE	TRUE	+	+	TRUE	identified
C..6979	48.288	0.562	0	0.042	-0.369±0.079	0.369±0.153	0.001	0.054	TRUE	TRUE	+	+	TRUE	identified
C..6981	129.795	0.553	0	0.045	-0.142±0.021	0.142±0.057	0.001	0.052	TRUE	TRUE	+	+	TRUE	identified
C..7010	106.685	0.358	0.005	0.05	-0.109±0.046	0.109±0.055	0.008	0.046	TRUE	TRUE	+	+	TRUE	identified
C..7171	36.169	0.277	0.017	0.063	-0.278±0.115	0.278±0.15	0.009	0.047	TRUE	TRUE	+	+	TRUE	identified
H..1078	-41.05	0.218	0.038	0.049	0.225±0.099	-0.225±0.105	0.006	0.051	TRUE	TRUE	-	-	TRUE	identified
H..1167	-21.63	0.694	0	0.036	1.059±0.214	-0.953±0.302	0	0.047	TRUE	TRUE	-	-	TRUE	identified
H..2046	-45.762	0.28	0.017	0.049	0.221±0.11	-0.221±0.101	0.008	0.059	TRUE	TRUE	-	-	TRUE	identified
H..2062	-39.925	0.384	0.004	0.044	0.347±0.158	-0.347±0.091	0.002	0.066	TRUE	TRUE	-	-	TRUE	identified
H..231	-59.506	0.332	0.008	0.045	0.17±0.124	-0.17±0.041	0.025	0.059	TRUE	TRUE	-	-	TRUE	identified
H..31	-87.649	0.296	0.013	0.056	0.098±0.079	-0.098±0.035	0.042	0.062	TRUE	TRUE	-	-	TRUE	identified
H..315	-90.474	0.221	0.037	0.045	0.087±0.062	-0.087±0.034	0.027	0.074	TRUE	TRUE	-	-	TRUE	identified
H..322	-40.511	0.368	0.005	0.043	0.286±0.127	-0.286±0.146	0.009	0.047	TRUE	TRUE	-	-	TRUE	identified
H..398	-27.819	0.493	0.001	0.055	0.508±0.285	-0.508±0.141	0.007	0.055	TRUE	TRUE	-	-	TRUE	identified
H..526	-20.296	0.253	0.024	0.041	0.409±0.285	-0.409±0.185	0.029	0.056	TRUE	TRUE	-	-	TRUE	identified
H..908	-32.015	0.443	0.001	0.036	0.462±0.224	-0.462±0.1	0.003	0.056	TRUE	TRUE	-	-	TRUE	identified
K..106	244.32	0.291	0.017	0.048	-0.038±0.016	0.034±0.026	0.036	0.064	TRUE	TRUE	+	+	TRUE	identified
K..1112	-34.612	0.212	0.041	0.054	0.208±0.16	-0.208±0.094	0.041	0.057	TRUE	TRUE	-	-	TRUE	identified
K..1231	295.264	0.315	0.01	0.048	-0.032±0.017	0.032±0.02	0.025	0.042	TRUE	TRUE	+	+	TRUE	identified
K..1409	59.611	0.236	0.03	0.047	-0.131±0.071	0.131±0.087	0.033	0.05	TRUE	TRUE	+	+	TRUE	identified
K..1417	-178.159	0.243	0.027	0.042	0.05±0.035	-0.05±0.012	0.018	0.063	TRUE	TRUE	-	-	TRUE	identified
K..1427	-26.372	0.375	0.004	0.045	0.514±0.24	-0.514±0.135	0.002	0.053	TRUE	TRUE	-	-	TRUE	identified
K..1450	381.499	0.245	0.031	0.049	-0.021±0.014	0.023±0.011	0.029	0.043	TRUE	TRUE	+	+	TRUE	identified
K..1455	-50.614	0.349	0.006	0.047	0.184±0.126	-0.184±0.103	0.037	0.049	TRUE	TRUE	-	-	TRUE	identified
K..151	157.809	0.383	0.004	0.046	-0.069±0.041	0.069±0.033	0.018	0.054	TRUE	TRUE	+	+	TRUE	identified
K..1528	-54.499	0.306	0.011	0.047	0.198±0.105	-0.198±0.077	0.007	0.059	TRUE	TRUE	-	-	TRUE	identified
K..1530	-87.509	0.268	0.019	0.064	0.093±0.071	-0.093±0.041	0.04	0.047	TRUE	TRUE	-	-	TRUE	identified
K..1584	30.759	0.28	0.016	0.049	-0.319±0.14	0.319±0.177	0.012	0.049	TRUE	TRUE	+	+	TRUE	identified
K..1590	292.339	0.402	0.004	0.045	-0.043±0.013	0.039±0.025	0.012	0.057	TRUE	TRUE	+	+	TRUE	identified
K..1599	13.564	0.222	0.036	0.059	-0.644±0.208	0.644±0.406	0.014	0.059	TRUE	TRUE	+	+	TRUE	identified
K..163	102.927	0.297	0.013	0.056	-0.081±0.036	0.081±0.065	0.048	0.065	TRUE	TRUE	+	+	TRUE	identified
K..164	407.069	0.255	0.027	0.047	-0.023±0.011	0.021±0.013	0.023	0.045	TRUE	TRUE	+	+	TRUE	identified
K..1659	-50.729	0.286	0.015	0.056	0.2±0.115	-0.2±0.074	0.01	0.055	TRUE	TRUE	-	-	TRUE	identified
K..1699	-228.354	0.48	0.001	0.037	0.08±0.022	-0.072±0.025	0	0.055	TRUE	TRUE	-	-	TRUE	identified
K..1731	-69.808	0.526	0	0.043	0.242±0.105	-0.242±0.054	0.001	0.056	TRUE	TRUE	-	-	TRUE	identified
K..1732	260.845	0.348	0.006	0.045	-0.046±0.018	0.046±0.022	0.005	0.066	TRUE	TRUE	+	+	TRUE	identified
K..1735	-92.733	0.252	0.024	0.044	0.087±0.061	-0.087±0.044	0.033	0.049	TRUE	TRUE	-	-	TRUE	identified
K..174	-66.226	0.364	0.005	0.04	0.212±0.1	-0.212±0.025	0.002	0.055	TRUE	TRUE	-	-	TRUE	identified
K..1742	-484.794	0.299	0.013	0.073	0.018±0.013	-0.018±0.008	0.041	0.056	TRUE	TRUE	-	-	TRUE	identified
K..1760	-34.219	0.28	0.016	0.044	0.257±0.178	-0.257±0.115	0.028	0.054	TRUE	TRUE	-	-	TRUE	identified
K..1781	-19.916	0.245	0.026	0.048	0.396±0.325	-0.396±0.116	0.042	0.059	TRUE	TRUE	-	-	TRUE	identified
K..1790	149.398	0.32	0.009	0.038	-0.07±0.038	0.07±0.032	0.012	0.052	TRUE	TRUE	+	+	TRUE	identified
K..1832	-59.408	0.304	0.012	0.046	0.174±0.105	-0.174±0.06	0.012	0.054	TRUE	TRUE	-	-	TRUE	identified
K..1893	-46.928	0.251	0.025	0.049	0.165±0.13	-0.165±0.074	0.044	0.054	TRUE	TRUE	-	-	TRUE	identified
K..197	153.256	0.502	0.001	0.042	-0.101±0.013	0.091±0.056	0.007	0.051	TRUE	TRUE	+	+	TRUE	identified
K..1977	-166.844	0.355	0.006	0.056	0.072±0.029	-0.072±0.034	0.005	0.062	TRUE	TRUE	-	-	TRUE	identified
K..1978	-244.076	0.224	0.035	0.045	0.029±0.021	-0.029±0.018	0.046	0.053	TRUE	TRUE	-	-	TRUE	identified
K..205	166.725	0.348	0.006	0.048	-0.059±0.038	0.059±0.03	0.027	0.05	TRUE	TRUE	+	+	TRUE	identified
K..207	-62.726	0.429	0.002	0.051	0.23±0.092	-0.207±0.095	0.005	0.05	TRUE	TRUE	-	-	TRUE	identified
K..2181	155.702	0.344	0.007	0.046	-0.079±0.035	0.079±0.031	0.003	0.055	TRUE	TRUE	+	+	TRUE	identified
K..2203	-82.485	0.269	0.019	0.059	0.095±0.078	-0.095±0.043	0.049	0.05	TRUE	TRUE	-	-	TRUE	identified
K..2232	121.737	0.376	0.005	0.046	-0.102±0.045	0.113±0.044	0.004	0.052	TRUE	TRUE	+	+	TRUE	identified
K..226	-59.955	0.28	0.016	0.042	0.166±0.089	-0.166±0.073	0.01	0.06	TRUE	TRUE	-	-	TRUE	identified
K..2288	-6.005	0.192	0.054	0.066	1.07±1.027	-1.07±0.125	0.068	0.104	TRUE	TRUE	-	-	TRUE	identified
K..2298	381.585	0.319	0.009	0.046	-0.032±0.015	0.032±0.01	0.003	0.074	TRUE	TRUE	+	+	TRUE	identified
K..2305	9.297	0.528	0	0.047	-1.57±0.507	1.57±0.846	0.006	0.05	TRUE	TRUE	+	+	TRUE	identified
K..2350	114.921	0.359	0.005	0.039	-0.1±0.042	0.1±0.053	0.008	0.059	TRUE	TRUE	+	+	TRUE	identified
K..2355	-145.407	0.479	0.001	0.039	0.11±0.047	-0.099±0.036	0.004	0.059	TRUE	TRUE	-	-	TRUE	identified
K..2374	92.19	0.234	0.036	0.042	-0.095±0.059	0.085±0.043	0.032	0.053	TRUE	TRUE	+	+	TRUE	identified
K..240	163.573	0.528	0	0.041	-0.102±0.012	0.091±0.052	0.005	0.053	TRUE	TRUE	+	+	TRUE	identified
K..2413	-68.703	0.261	0.021	0.054	0.114±0.088	-0.114±0.055	0.046	0.05	TRUE	TRUE	-	-	TRUE	identified
K..2421	-96.848	0.339	0.007	0.056	0.097±0.073	-0.097±0.04	0.035	0.046	TRUE	TRUE	-	-	TRUE	identified
K..2422	-84.635	0.275	0.018	0.06	0.097±0.076	-0.097±0.042	0.042	0.049	TRUE	TRUE	-	-	TRUE	identified
K..2450	-81.02	0.284	0.016	0.058	0.101±0.08	-0.101±0.045	0.045	0.047	TRUE	TRUE	-	-	TRUE	identified
K..252	63.043	0.355	0.007	0.045	-0.152±0.059	0.137±0.119	0.05	0.057	TRUE	TRUE	+	+	TRUE	identified
K..2523	85.103	0.28	0.016	0.039	-0.109±0.064	0.109±0.053	0.018	0.048	TRUE	TRUE	+	+	TRUE	identified
K..2546	-103.94	0.265	0.02	0.047	0.089±0.052	-0.089±0.04	0.015	0.048	TRUE	TRUE	-	-	TRUE	identified
K..256	278.951	0.196	0.05	0.053	-0.025±0.014	0.025±0.018	0.041	0.054	TRUE	TRUE	+	+	TRUE	identified
K..2571	68.955	0.24	0.028	0.047	-0.109±0.061	0.109±0.079	0.044	0.048	TRUE	TRUE	+	+	TRUE	identified
K..2586	145.017	0.36	0.005	0.044	-0.083±0.027	0.083±0.045	0.006	0.052	TRUE	TRUE	+	+	TRUE	identified
K..2592	-62.182	0.27	0.019	0.05	0.173±0.089	-0.173±0.052	0.005	0.059	TRUE	TRUE	-	-	TRUE	identified
K..2603	-99.103	0.405	0.003	0.048	0.152±0.063	-0.152±0.034	0.001	0.056	TRUE	TRUE	-	-	TRUE	identified
K..2658	105.747	0.273	0.022	0.05	-0.098±0.041	0.088±0.052	0.013	0.052	TRUE	TRUE	+	+	TRUE	identified
K..2668	91.195	0.233	0.031	0.053	-0.094±0.053	0.094±0.046	0.016	0.063	TRUE	TRUE	+	+	TRUE	identified
K..270	162.438	0.482	0.001	0.047	-0.094±0.016	0.085±0.05	0.006	0.047	TRUE	TRUE	+	+	TRUE	identified
K..2708	-5.244	0.23	0.032	0.043	1.582±1.052	-1.582±0.651	0.022	0.062	TRUE	TRUE	-	-	TRUE	identified
K..275	365.483	0.26	0.022	0.046	-0.026±0.013	0.026±0.012	0.009	0.047	TRUE	TRUE	+	+	TRUE	identified
K..2948	-185.327	0.307	0.011	0.049	0.061±0.027	-0.061±0.026	0.005	0.07	TRUE	TRUE	-	-	TRUE	identified
K..2995	-41.349	0.237	0.029	0.049	0.174±0.139	-0.174±0.093	0.054	0.057	TRUE	TRUE	-	-	TRUE	identified
K..3028	137.828	0.252	0.024	0.056	-0.065±0.043	0.065±0.023	0.019	0.059	TRUE	TRUE	+	+	TRUE	identified
K..3039	-124.607	0.278	0.017	0.051	0.092±0.042	-0.092±0.029	0.002	0.06	TRUE	TRUE	-	-	TRUE	identified
K..3181	46.21	0.262	0.021	0.057	-0.17±0.078	0.17±0.134	0.046	0.052	TRUE	TRUE	+	+	TRUE	identified
K..3191	-75.782	0.34	0.007	0.041	0.132±0.086	-0.132±0.059	0.022	0.044	TRUE	TRUE	-	-	TRUE	identified
K..3246	-429.044	0.383	0.004	0.061	0.028±0.011	-0.028±0.015	0.008	0.051	TRUE	TRUE	-	-	TRUE	identified
K..3360	-246.054	0.205	0.045	0.059	0.032±0.023	-0.032±0.009	0.023	0.049	TRUE	TRUE	-	-	TRUE	identified
K..3716	48.548	0.274	0.018	0.046	-0.237±0.057	0.237±0.115	0.003	0.057	TRUE	TRUE	+	+	TRUE	identified
K..3744	8.762	0.251	0.024	0.044	-1.128±0.417	1.128±0.598	0.007	0.057	TRUE	TRUE	+	+	TRUE	identified
K..3764	-139.46	0.512	0	0.04	0.122±0.051	-0.122±0.025	0.001	0.057	TRUE	TRUE	-	-	TRUE	identified
K..3793	47.928	0.272	0.018	0.038	-0.192±0.086	0.192±0.118	0.018	0.048	TRUE	TRUE	+	+	TRUE	identified
K..3861	5.273	0.453	0.001	0.054	-2.418±0.846	2.418±1.428	0.011	0.055	TRUE	TRUE	+	+	TRUE	identified
K..3886	5.938	0.392	0.003	0.047	-1.722±1.161	1.722±0.875	0.03	0.052	TRUE	TRUE	+	+	TRUE	identified
K..393	-36.975	0.36	0.005	0.056	0.289±0.196	-0.289±0.094	0.02	0.049	TRUE	TRUE	-	-	TRUE	identified
K..4084	124.114	0.268	0.019	0.049	-0.076±0.04	0.076±0.038	0.013	0.056	TRUE	TRUE	+	+	TRUE	identified
K..4146	9.435	0.309	0.011	0.04	-1.234±0.412	1.234±0.598	0.004	0.053	TRUE	TRUE	+	+	TRUE	identified
K..4154	10.236	0.337	0.007	0.055	-1.075±0.469	1.075±0.571	0.01	0.046	TRUE	TRUE	+	+	TRUE	identified
K..4205	63.902	0.28	0.017	0.05	-0.152±0.091	0.152±0.061	0.014	0.044	TRUE	TRUE	+	+	TRUE	identified
K..424	-57.57	0.307	0.011	0.054	0.149±0.103	-0.149±0.086	0.04	0.056	TRUE	TRUE	-	-	TRUE	identified
K..4306	-197.403	0.38	0.004	0.049	0.069±0.03	-0.069±0.021	0.002	0.054	TRUE	TRUE	-	-	TRUE	identified
K..4348	-83.573	0.845	0	0.037	0.341±0.049	-0.341±0.044	0	0.045	TRUE	TRUE	-	-	TRUE	identified
K..4360	-34.618	0.233	0.031	0.04	0.249±0.133	-0.249±0.13	0.015	0.059	TRUE	TRUE	-	-	TRUE	identified
K..4396	-189.21	0.351	0.006	0.054	0.053±0.039	-0.053±0.016	0.028	0.052	TRUE	TRUE	-	-	TRUE	identified
K..4430	58.849	0.249	0.025	0.04	-0.161±0.063	0.161±0.091	0.01	0.042	TRUE	TRUE	+	+	TRUE	identified
K..4437	-76.238	0.359	0.005	0.044	0.136±0.098	-0.136±0.04	0.025	0.051	TRUE	TRUE	-	-	TRUE	identified
K..4440	44.896	0.215	0.039	0.049	-0.161±0.099	0.161±0.105	0.039	0.061	TRUE	TRUE	+	+	TRUE	identified
K..4500	44.098	0.305	0.012	0.054	-0.251±0.081	0.251±0.136	0.007	0.055	TRUE	TRUE	+	+	TRUE	identified
K..483	-79.288	0.366	0.005	0.052	0.118±0.086	-0.118±0.063	0.041	0.057	TRUE	TRUE	-	-	TRUE	identified
K..509	131.073	0.341	0.009	0.048	-0.086±0.029	0.077±0.052	0.016	0.046	TRUE	TRUE	+	+	TRUE	identified
K..530	-59.408	0.213	0.04	0.055	0.116±0.102	-0.116±0.041	0.056	0.056	TRUE	TRUE	-	-	TRUE	identified
K..561	-160.169	0.374	0.005	0.055	0.084±0.029	-0.075±0.038	0.005	0.058	TRUE	TRUE	-	-	TRUE	identified
K..573	137.079	0.255	0.023	0.043	-0.061±0.035	0.061±0.037	0.027	0.055	TRUE	TRUE	+	+	TRUE	identified
K..658	-66.304	0.298	0.013	0.038	0.134±0.097	-0.134±0.06	0.032	0.056	TRUE	TRUE	-	-	TRUE	identified
K..705	-59.271	0.256	0.023	0.049	0.162±0.072	-0.162±0.085	0.009	0.054	TRUE	TRUE	-	-	TRUE	identified
K..727	-33.499	0.284	0.015	0.044	0.341±0.143	-0.341±0.13	0.002	0.07	TRUE	TRUE	-	-	TRUE	identified
K..74	164.788	0.322	0.009	0.037	-0.066±0.034	0.066±0.029	0.009	0.044	TRUE	TRUE	+	+	TRUE	identified
K..755	-82.44	0.391	0.003	0.059	0.142±0.063	-0.142±0.077	0.011	0.044	TRUE	TRUE	-	-	TRUE	identified
K..771	146.077	0.39	0.003	0.046	-0.089±0.037	0.089±0.038	0.003	0.046	TRUE	TRUE	+	+	TRUE	identified
K..779	-42.465	0.4	0.003	0.048	0.286±0.142	-0.286±0.13	0.008	0.043	TRUE	TRUE	-	-	TRUE	identified
K..801	-84.11	0.278	0.017	0.052	0.128±0.05	-0.128±0.06	0.004	0.046	TRUE	TRUE	-	-	TRUE	identified
K..820	201.451	0.408	0.003	0.053	-0.055±0.025	0.05±0.037	0.033	0.053	TRUE	TRUE	+	+	TRUE	identified
K..844	-58.238	0.224	0.035	0.041	0.133±0.084	-0.133±0.075	0.029	0.059	TRUE	TRUE	-	-	TRUE	identified
K..873	78.997	0.297	0.016	0.052	-0.118±0.084	0.106±0.051	0.047	0.048	TRUE	TRUE	+	+	TRUE	identified
K..905	-79.516	0.41	0.002	0.043	0.131±0.096	-0.131±0.056	0.033	0.061	TRUE	TRUE	-	-	TRUE	identified
K..979	130.97	0.445	0.001	0.04	-0.108±0.042	0.108±0.046	0.003	0.05	TRUE	TRUE	+	+	TRUE	identified
A..1022	-48.671	0.156	0.085	0.057	0.132±0.274	-0.132±0.225	0.031	0.065	TRUE	FALSE	-	-	TRUE	suggestive
A..1030	-62.607	0.157	0.083	0.057	0.096±0.241	-0.096±0.147	0.048	0.053	TRUE	FALSE	-	-	TRUE	suggestive
A..1044	-48.705	0.138	0.106	0.056	0.117±0.262	-0.117±0.215	0.043	0.059	TRUE	FALSE	-	-	TRUE	suggestive
A..1069	78.542	0.206	0.045	0.039	-0.085±0.18	0.085±0.186	0.052	0.059	TRUE	FALSE	+	+	TRUE	suggestive
A..1166	-129.699	0.192	0.053	0.046	0.058±0.099	-0.058±0.106	0.022	0.056	TRUE	FALSE	-	-	TRUE	suggestive
A..1184	-32.08	0.175	0.074	0.051	0.265±0.427	-0.239±0.339	0.013	0.044	TRUE	FALSE	-	-	TRUE	suggestive
A..119	-45.908	0.133	0.115	0.043	0.138±0.303	-0.138±0.15	0.023	0.062	TRUE	FALSE	-	-	TRUE	suggestive
A..122	57.443	0.114	0.146	0.059	-0.094±0.234	0.094±0.108	0.039	0.048	TRUE	FALSE	+	+	TRUE	suggestive
A..1227	107.09	0.197	0.05	0.05	-0.071±0.135	0.071±0.116	0.021	0.051	TRUE	FALSE	+	+	TRUE	suggestive
A..1245	-53.212	0.158	0.083	0.062	0.125±0.252	-0.125±0.201	0.025	0.051	TRUE	FALSE	-	-	TRUE	suggestive
A..1327	-21.111	0.102	0.171	0.052	0.231±0.547	-0.231±0.386	0.044	0.061	TRUE	FALSE	-	-	TRUE	suggestive
A..1328	-20.033	0.094	0.189	0.054	0.234±0.627	-0.234±0.257	0.049	0.061	TRUE	FALSE	-	-	TRUE	suggestive
A..1329	-121.052	0.082	0.22	0.04	0.035±0.045	-0.035±0.096	0.057	0.059	TRUE	FALSE	-	-	TRUE	suggestive
A..1331	-23.248	0.14	0.105	0.049	0.272±0.6	-0.272±0.346	0.026	0.056	TRUE	FALSE	-	-	TRUE	suggestive
A..1332	-18.715	0.106	0.161	0.053	0.268±0.627	-0.268±0.449	0.043	0.057	TRUE	FALSE	-	-	TRUE	suggestive
A..1336	-15.544	0.081	0.223	0.048	0.264±0.67	-0.264±0.484	0.06	0.062	TRUE	FALSE	-	-	TRUE	suggestive
A..1338	-16.791	0.089	0.2	0.056	0.264±0.634	-0.264±0.484	0.052	0.056	TRUE	FALSE	-	-	TRUE	suggestive
A..1419	-8.256	0.14	0.114	0.049	0.755±2.012	-0.68±0.578	0.068	0.082	TRUE	FALSE	-	-	TRUE	suggestive
A..1430	39.694	0.183	0.06	0.043	-0.168±0.331	0.168±0.343	0.039	0.06	TRUE	FALSE	+	+	TRUE	suggestive
A..1462	156.27	0.193	0.053	0.047	-0.043±0.07	0.043±0.103	0.044	0.058	TRUE	FALSE	+	+	TRUE	suggestive
A..152	-134.233	0.146	0.096	0.043	0.045±0.101	-0.045±0.073	0.035	0.055	TRUE	FALSE	-	-	TRUE	suggestive
A..1688	25.894	0.15	0.091	0.055	-0.276±0.498	0.276±0.375	0.012	0.053	TRUE	FALSE	+	+	TRUE	suggestive
A..181	-71.423	0.114	0.145	0.043	0.079±0.144	-0.079±0.145	0.025	0.057	TRUE	FALSE	-	-	TRUE	suggestive
A..1874	-31.603	0.206	0.045	0.042	0.232±0.412	-0.232±0.473	0.031	0.056	TRUE	FALSE	-	-	TRUE	suggestive
A..196	-221.038	0.155	0.086	0.056	0.03±0.056	-0.03±0.051	0.021	0.073	TRUE	FALSE	-	-	TRUE	suggestive
A..2059	-25.486	0.159	0.082	0.052	0.244±0.589	-0.244±0.361	0.041	0.061	TRUE	FALSE	-	-	TRUE	suggestive
A..2116	-197.703	0.175	0.066	0.037	0.035±0.058	-0.035±0.072	0.03	0.056	TRUE	FALSE	-	-	TRUE	suggestive
A..2162	-52.342	0.132	0.116	0.038	0.098±0.225	-0.098±0.218	0.063	0.067	TRUE	FALSE	-	-	TRUE	suggestive
A..2228	6.228	0.206	0.044	0.04	-1.17±1.625	1.17±2.752	0.036	0.059	TRUE	FALSE	+	+	TRUE	suggestive
A..268	-298.926	0.157	0.084	0.066	0.02±0.05	-0.02±0.031	0.053	0.056	TRUE	FALSE	-	-	TRUE	suggestive
A..298	191.976	0.182	0.068	0.045	-0.038±0.072	0.042±0.059	0.017	0.056	TRUE	FALSE	+	+	TRUE	suggestive
A..312	-483.959	0.176	0.066	0.064	0.014±0.019	-0.014±0.032	0.032	0.045	TRUE	FALSE	-	-	TRUE	suggestive
A..38	105.999	0.12	0.134	0.046	-0.051±0.079	0.051±0.121	0.039	0.068	TRUE	FALSE	+	+	TRUE	suggestive
A..382	-90.92	0.144	0.098	0.05	0.068±0.155	-0.068±0.097	0.033	0.052	TRUE	FALSE	-	-	TRUE	suggestive
A..386	-35.241	0.143	0.1	0.056	0.154±0.335	-0.154±0.35	0.06	0.062	TRUE	FALSE	-	-	TRUE	suggestive
A..428	222.044	0.164	0.086	0.056	-0.027±0.02	0.024±0.072	0.059	0.069	TRUE	FALSE	+	+	TRUE	suggestive
A..438	-172.629	0.184	0.059	0.036	0.04±0.08	-0.04±0.074	0.032	0.065	TRUE	FALSE	-	-	TRUE	suggestive
A..475	-61.11	0.166	0.075	0.051	0.127±0.175	-0.127±0.21	0.009	0.061	TRUE	FALSE	-	-	TRUE	suggestive
A..553	-49.331	0.168	0.073	0.051	0.143±0.264	-0.143±0.238	0.02	0.053	TRUE	FALSE	-	-	TRUE	suggestive
A..556	-50.354	0.161	0.08	0.061	0.13±0.277	-0.13±0.208	0.03	0.055	TRUE	FALSE	-	-	TRUE	suggestive
A..628	-45.118	0.151	0.091	0.036	0.146±0.283	-0.146±0.238	0.023	0.053	TRUE	FALSE	-	-	TRUE	suggestive
A..645	-59.879	0.185	0.058	0.049	0.12±0.156	-0.12±0.269	0.028	0.055	TRUE	FALSE	-	-	TRUE	suggestive
A..652	-44.957	0.129	0.12	0.052	0.12±0.155	-0.12±0.321	0.053	0.057	TRUE	FALSE	-	-	TRUE	suggestive
A..720	-64.132	0.111	0.163	0.058	0.089±0.206	-0.08±0.107	0.048	0.055	TRUE	FALSE	-	-	TRUE	suggestive
A..726	-15.033	0.159	0.081	0.043	0.456±0.622	-0.456±0.951	0.022	0.051	TRUE	FALSE	-	-	TRUE	suggestive
A..75	149.163	0.155	0.086	0.053	-0.045±0.077	0.045±0.082	0.021	0.054	TRUE	FALSE	+	+	TRUE	suggestive
A..824	-181.749	0.2	0.048	0.043	0.039±0.053	-0.039±0.094	0.036	0.045	TRUE	FALSE	-	-	TRUE	suggestive
A..977	-47.279	0.151	0.09	0.061	0.134±0.287	-0.134±0.216	0.031	0.063	TRUE	FALSE	-	-	TRUE	suggestive
A..98	-65.68	0.098	0.18	0.048	0.072±0.147	-0.072±0.153	0.046	0.05	TRUE	FALSE	-	-	TRUE	suggestive
A..997	-40.61	0.111	0.152	0.054	0.12±0.291	-0.12±0.224	0.054	0.055	TRUE	FALSE	-	-	TRUE	suggestive
C..1497	27.361	0.154	0.096	0.05	-0.268±0.269	0.241±0.54	0.02	0.048	TRUE	FALSE	+	+	TRUE	suggestive
C..1680	-22.092	0.113	0.148	0.053	0.249±0.533	-0.249±0.392	0.03	0.056	TRUE	FALSE	-	-	TRUE	suggestive
C..1935	74.095	0.183	0.06	0.054	-0.087±0.18	0.087±0.184	0.046	0.049	TRUE	FALSE	+	+	TRUE	suggestive
C..244	-57.046	0.139	0.105	0.041	0.1±0.238	-0.1±0.167	0.045	0.063	TRUE	FALSE	-	-	TRUE	suggestive
C..2800	110.906	0.173	0.068	0.059	-0.063±0.137	0.063±0.086	0.027	0.047	TRUE	FALSE	+	+	TRUE	suggestive
C..3301	13.528	0.128	0.122	0.044	-0.412±0.618	0.412±0.991	0.041	0.057	TRUE	FALSE	+	+	TRUE	suggestive
C..3452	33.448	0.197	0.05	0.047	-0.195±0.352	0.195±0.48	0.054	0.067	TRUE	FALSE	+	+	TRUE	suggestive
C..3510	14.42	0.141	0.113	0.053	-0.437±0.708	0.486±0.897	0.026	0.071	TRUE	FALSE	+	+	TRUE	suggestive
C..3929	23.076	0.178	0.072	0.059	-0.286±0.461	0.258±0.683	0.057	0.066	TRUE	FALSE	+	+	TRUE	suggestive
C..3978	17.904	0.127	0.135	0.037	-0.324±0.651	0.291±0.622	0.051	0.061	TRUE	FALSE	+	+	TRUE	suggestive
C..4028	46.137	0.16	0.089	0.051	-0.122±0.271	0.136±0.266	0.052	0.064	TRUE	FALSE	+	+	TRUE	suggestive
C..4294	28.893	0.104	0.165	0.051	-0.168±0.349	0.168±0.356	0.047	0.051	TRUE	FALSE	+	+	TRUE	suggestive
C..4495	57.779	0.197	0.05	0.042	-0.112±0.263	0.112±0.224	0.055	0.06	TRUE	FALSE	+	+	TRUE	suggestive
C..4532	55.984	0.18	0.071	0.054	-0.118±0.239	0.131±0.214	0.028	0.043	TRUE	FALSE	+	+	TRUE	suggestive
C..5621	-106.978	0.181	0.062	0.045	0.065±0.098	-0.065±0.142	0.03	0.056	TRUE	FALSE	-	-	TRUE	suggestive
C..6262	-102.082	0.177	0.065	0.047	0.066±0.152	-0.066±0.096	0.034	0.068	TRUE	FALSE	-	-	TRUE	suggestive
H..1255	-16.951	0.171	0.07	0.065	0.38±0.954	-0.38±0.499	0.043	0.047	TRUE	FALSE	-	-	TRUE	suggestive
H..1270	-24.724	0.17	0.071	0.056	0.262±0.591	-0.262±0.438	0.038	0.046	TRUE	FALSE	-	-	TRUE	suggestive
H..141	-86.79	0.166	0.075	0.038	0.071±0.181	-0.071±0.105	0.049	0.053	TRUE	FALSE	-	-	TRUE	suggestive
H..2000	-17.682	0.154	0.087	0.05	0.353±0.872	-0.353±0.437	0.039	0.057	TRUE	FALSE	-	-	TRUE	suggestive
K..1008	102.313	0.159	0.082	0.04	-0.058±0.149	0.058±0.089	0.051	0.052	TRUE	FALSE	+	+	TRUE	suggestive
K..1387	-98.849	0.216	0.039	0.032	0.077±0.178	-0.077±0.101	0.031	0.048	TRUE	FALSE	-	-	TRUE	suggestive
K..1497	-39.353	0.192	0.053	0.051	0.169±0.427	-0.169±0.251	0.049	0.05	TRUE	FALSE	-	-	TRUE	suggestive
K..1526	94.165	0.193	0.053	0.052	-0.084±0.081	0.084±0.179	0.019	0.065	TRUE	FALSE	+	+	TRUE	suggestive
K..1585	26.058	0.157	0.083	0.048	-0.279±0.48	0.279±0.417	0.013	0.053	TRUE	FALSE	+	+	TRUE	suggestive
K..1620	-116.819	0.188	0.056	0.042	0.061±0.146	-0.061±0.068	0.032	0.053	TRUE	FALSE	-	-	TRUE	suggestive
K..1734	-39.731	0.176	0.066	0.056	0.161±0.393	-0.161±0.257	0.047	0.052	TRUE	FALSE	-	-	TRUE	suggestive
K..1822	-48.86	0.12	0.134	0.037	0.12±0.262	-0.12±0.157	0.026	0.053	TRUE	FALSE	-	-	TRUE	suggestive
K..1950	-51.929	0.196	0.051	0.036	0.132±0.275	-0.132±0.259	0.041	0.061	TRUE	FALSE	-	-	TRUE	suggestive
K..2123	-350.104	0.159	0.081	0.061	0.017±0.047	-0.017±0.019	0.051	0.063	TRUE	FALSE	-	-	TRUE	suggestive
K..2371	115.798	0.195	0.051	0.038	-0.067±0.111	0.067±0.117	0.017	0.056	TRUE	FALSE	+	+	TRUE	suggestive
K..2440	-66.287	0.178	0.064	0.037	0.105±0.241	-0.105±0.135	0.031	0.05	TRUE	FALSE	-	-	TRUE	suggestive
K..2917	10.057	0.125	0.127	0.05	-0.591±0.728	0.591±1.329	0.027	0.052	TRUE	FALSE	+	+	TRUE	suggestive
K..302	314.215	0.182	0.061	0.048	-0.02±0.04	0.02±0.046	0.056	0.059	TRUE	FALSE	+	+	TRUE	suggestive
K..3038	22.77	0.165	0.076	0.043	-0.273±0.414	0.273±0.673	0.045	0.059	TRUE	FALSE	+	+	TRUE	suggestive
K..3113	128.013	0.129	0.13	0.056	-0.045±0.06	0.041±0.097	0.033	0.065	TRUE	FALSE	+	+	TRUE	suggestive
K..3840	16.19	0.146	0.097	0.042	-0.419±0.458	0.419±0.886	0.019	0.059	TRUE	FALSE	+	+	TRUE	suggestive
K..4011	120.903	0.207	0.05	0.049	-0.061±0.083	0.055±0.146	0.049	0.051	TRUE	FALSE	+	+	TRUE	suggestive
K..4238	33.817	0.188	0.064	0.054	-0.225±0.215	0.203±0.475	0.023	0.061	TRUE	FALSE	+	+	TRUE	suggestive
K..4325	99.207	0.083	0.219	0.061	-0.048±0.075	0.048±0.101	0.028	0.081	TRUE	FALSE	+	+	TRUE	suggestive
K..4349	-192.865	0.205	0.045	0.042	0.042±0.075	-0.042±0.065	0.016	0.054	TRUE	FALSE	-	-	TRUE	suggestive
K..4400	-170.803	0.219	0.038	0.036	0.044±0.095	-0.044±0.072	0.031	0.055	TRUE	FALSE	-	-	TRUE	suggestive
K..4405	-92.375	0.203	0.046	0.046	0.073±0.17	-0.073±0.136	0.048	0.048	TRUE	FALSE	-	-	TRUE	suggestive
K..499	-160.249	0.197	0.05	0.044	0.044±0.078	-0.044±0.093	0.034	0.054	TRUE	FALSE	-	-	TRUE	suggestive
K..574	-101.243	0.189	0.056	0.041	0.067±0.157	-0.067±0.106	0.04	0.055	TRUE	FALSE	-	-	TRUE	suggestive
K..836	-53.735	0.162	0.079	0.04	0.117±0.247	-0.117±0.219	0.038	0.058	TRUE	FALSE	-	-	TRUE	suggestive
K..975	-74.519	0.15	0.092	0.047	0.096±0.18	-0.096±0.121	0.013	0.054	TRUE	FALSE	-	-	TRUE	suggestive
A..1010	-79.345	0.26	0.022	0.048	0.073±0.076	-0.073±0.057	0.142	0.065	FALSE	TRUE	-	-	TRUE	suggestive
A..109	205.987	0.267	0.02	0.058	-0.03±0.027	0.03±0.025	0.117	0.037	FALSE	TRUE	+	+	TRUE	suggestive
A..1212	-89.979	0.258	0.022	0.05	0.086±0.053	-0.086±0.059	0.043	0.04	FALSE	TRUE	-	-	TRUE	suggestive
A..132	-113.931	0.195	0.051	0.06	0.054±0.035	-0.054±0.043	0.066	0.053	FALSE	TRUE	-	-	TRUE	suggestive
A..1426	66.726	0.208	0.043	0.061	-0.079±0.088	0.079±0.051	0.139	0.045	FALSE	TRUE	+	+	TRUE	suggestive
A..1457	-120.794	0.214	0.04	0.045	0.051±0.043	-0.051±0.034	0.084	0.056	FALSE	TRUE	-	-	TRUE	suggestive
A..153	-6.636	0.289	0.014	0.066	0.891±1.206	-0.891±0.083	0.174	0.144	FALSE	TRUE	-	-	TRUE	suggestive
A..1536	-159.862	0.215	0.039	0.054	0.035±0.033	-0.035±0.027	0.12	0.054	FALSE	TRUE	-	-	TRUE	suggestive
A..1542	617.217	0.242	0.032	0.053	-0.012±0.007	0.01±0.009	0.082	0.045	FALSE	TRUE	+	+	TRUE	suggestive
A..1582	-143.29	0.288	0.015	0.05	0.054±0.047	-0.054±0.024	0.063	0.055	FALSE	TRUE	-	-	TRUE	suggestive
A..159	-114.027	0.212	0.041	0.043	0.055±0.047	-0.055±0.035	0.076	0.047	FALSE	TRUE	-	-	TRUE	suggestive
A..1616	64.766	0.22	0.037	0.046	-0.08±0.078	0.08±0.075	0.156	0.065	FALSE	TRUE	+	+	TRUE	suggestive
A..1768	-131.421	0.247	0.026	0.052	0.05±0.043	-0.05±0.034	0.089	0.05	FALSE	TRUE	-	-	TRUE	suggestive
A..188	-140.12	0.287	0.015	0.053	0.057±0.045	-0.057±0.03	0.051	0.05	FALSE	TRUE	-	-	TRUE	suggestive
A..1897	-17.012	0.24	0.028	0.04	0.354±0.34	-0.354±0.252	0.113	0.042	FALSE	TRUE	-	-	TRUE	suggestive
A..1931	13.875	0.236	0.03	0.047	-0.431±0.312	0.431±0.408	0.112	0.036	FALSE	TRUE	+	+	TRUE	suggestive
A..2071	-19.808	0.284	0.016	0.062	0.372±0.343	-0.372±0.179	0.076	0.06	FALSE	TRUE	-	-	TRUE	suggestive
A..2113	28.439	0.215	0.039	0.053	-0.22±0.175	0.22±0.158	0.079	0.054	FALSE	TRUE	+	+	TRUE	suggestive
A..391	-101.708	0.241	0.028	0.046	0.048±0.053	-0.048±0.049	0.206	0.04	FALSE	TRUE	-	-	TRUE	suggestive
A..569	214.217	0.21	0.042	0.052	-0.027±0.021	0.027±0.023	0.103	0.06	FALSE	TRUE	+	+	TRUE	suggestive
A..598	107.056	0.195	0.051	0.057	-0.049±0.05	0.049±0.034	0.124	0.041	FALSE	TRUE	+	+	TRUE	suggestive
A..732	50.495	0.206	0.051	0.054	-0.14±0.055	0.126±0.115	0.06	0.057	FALSE	TRUE	+	+	TRUE	suggestive
A..785	-15.628	0.283	0.016	0.065	0.398±0.441	-0.398±0.243	0.136	0.076	FALSE	TRUE	-	-	TRUE	suggestive
A..989	-95.968	0.311	0.011	0.049	0.078±0.063	-0.078±0.055	0.079	0.045	FALSE	TRUE	-	-	TRUE	suggestive
C..1195	105.331	0.307	0.014	0.056	-0.07±0.037	0.078±0.065	0.082	0.054	FALSE	TRUE	+	+	TRUE	suggestive
C..1268	28.056	0.251	0.024	0.042	-0.253±0.197	0.253±0.163	0.064	0.051	FALSE	TRUE	+	+	TRUE	suggestive
C..1473	150.08	0.299	0.013	0.05	-0.052±0.037	0.052±0.037	0.059	0.05	FALSE	TRUE	+	+	TRUE	suggestive
C..1572	140.435	0.284	0.016	0.049	-0.054±0.04	0.054±0.036	0.062	0.051	FALSE	TRUE	+	+	TRUE	suggestive
C..1693	68.364	0.223	0.035	0.045	-0.076±0.067	0.076±0.078	0.158	0.05	FALSE	TRUE	+	+	TRUE	suggestive
C..1809	93.92	0.274	0.018	0.065	-0.07±0.042	0.07±0.07	0.107	0.063	FALSE	TRUE	+	+	TRUE	suggestive
C..1840	35.027	0.186	0.058	0.065	-0.172±0.122	0.172±0.127	0.067	0.047	FALSE	TRUE	+	+	TRUE	suggestive
C..3090	6.572	0.321	0.009	0.048	-1.157±0.278	1.157±1.214	0.093	0.052	FALSE	TRUE	+	+	TRUE	suggestive
C..3352	110.132	0.225	0.034	0.046	-0.066±0.039	0.066±0.046	0.043	0.04	FALSE	TRUE	+	+	TRUE	suggestive
C..3387	145.131	0.327	0.008	0.053	-0.059±0.04	0.059±0.038	0.047	0.047	FALSE	TRUE	+	+	TRUE	suggestive
C..4617	45.935	0.232	0.037	0.048	-0.144±0.101	0.16±0.105	0.059	0.051	FALSE	TRUE	+	+	TRUE	suggestive
C..4969	106.479	0.226	0.034	0.058	-0.069±0.053	0.069±0.033	0.044	0.036	FALSE	TRUE	+	+	TRUE	suggestive
C..5034	113.199	0.23	0.032	0.054	-0.068±0.049	0.068±0.032	0.036	0.034	FALSE	TRUE	+	+	TRUE	suggestive
C..5172	39.803	0.219	0.038	0.042	-0.146±0.141	0.146±0.099	0.11	0.055	FALSE	TRUE	+	+	TRUE	suggestive
C..5460	23.196	0.232	0.031	0.044	-0.303±0.203	0.303±0.214	0.054	0.051	FALSE	TRUE	+	+	TRUE	suggestive
C..5525	55.566	0.242	0.028	0.05	-0.115±0.048	0.115±0.12	0.1	0.062	FALSE	TRUE	+	+	TRUE	suggestive
C..5536	74.676	0.225	0.034	0.042	-0.095±0.065	0.095±0.062	0.05	0.047	FALSE	TRUE	+	+	TRUE	suggestive
C..5636	39.064	0.208	0.043	0.056	-0.144±0.057	0.144±0.162	0.12	0.07	FALSE	TRUE	+	+	TRUE	suggestive
C..5715	58.623	0.234	0.031	0.057	-0.082±0.087	0.082±0.089	0.204	0.055	FALSE	TRUE	+	+	TRUE	suggestive
C..6040	22.42	0.207	0.044	0.047	-0.262±0.189	0.262±0.227	0.093	0.057	FALSE	TRUE	+	+	TRUE	suggestive
C..6271	16.299	0.291	0.014	0.045	-0.477±0.154	0.477±0.446	0.068	0.064	FALSE	TRUE	+	+	TRUE	suggestive
C..6804	179.344	0.225	0.04	0.048	-0.039±0.026	0.043±0.025	0.041	0.04	FALSE	TRUE	+	+	TRUE	suggestive
C..7164	8.599	0.21	0.042	0.054	-0.549±0.438	0.549±0.669	0.19	0.048	FALSE	TRUE	+	+	TRUE	suggestive
H..1083	-4.927	0.214	0.04	0.048	1.396±1.269	-1.396±0.391	0.06	0.058	FALSE	TRUE	-	-	TRUE	suggestive
H..1095	-229.549	0.232	0.037	0.057	0.026±0.025	-0.029±0.013	0.078	0.058	FALSE	TRUE	-	-	TRUE	suggestive
H..1441	-30.722	0.218	0.044	0.059	0.157±0.186	-0.174±0.102	0.145	0.052	FALSE	TRUE	-	-	TRUE	suggestive
H..1926	-33.791	0.28	0.02	0.066	0.204±0.179	-0.227±0.112	0.062	0.059	FALSE	TRUE	-	-	TRUE	suggestive
H..467	-63.124	0.204	0.052	0.052	0.075±0.092	-0.083±0.039	0.142	0.054	FALSE	TRUE	-	-	TRUE	suggestive
H..561	-26.212	0.209	0.049	0.051	0.146±0.224	-0.163±0.107	0.241	0.07	FALSE	TRUE	-	-	TRUE	suggestive
H..633	-123.647	0.246	0.031	0.054	0.047±0.053	-0.052±0.014	0.097	0.064	FALSE	TRUE	-	-	TRUE	suggestive
K..1187	-5.382	0.248	0.025	0.053	1.049±1.06	-1.049±0.875	0.145	0.068	FALSE	TRUE	-	-	TRUE	suggestive
K..1408	-54.81	0.235	0.035	0.061	0.126±0.098	-0.14±0.071	0.046	0.043	FALSE	TRUE	-	-	TRUE	suggestive
K..1462	-47.298	0.25	0.029	0.053	0.154±0.12	-0.139±0.1	0.089	0.048	FALSE	TRUE	-	-	TRUE	suggestive
K..1595	-64.403	0.28	0.016	0.055	0.092±0.114	-0.092±0.044	0.161	0.053	FALSE	TRUE	-	-	TRUE	suggestive
K..1724	-49.123	0.258	0.026	0.048	0.15±0.137	-0.135±0.072	0.104	0.046	FALSE	TRUE	-	-	TRUE	suggestive
K..1736	-187.337	0.209	0.043	0.045	0.032±0.026	-0.032±0.024	0.091	0.056	FALSE	TRUE	-	-	TRUE	suggestive
K..1904	-107.813	0.235	0.036	0.051	0.066±0.053	-0.06±0.04	0.087	0.045	FALSE	TRUE	-	-	TRUE	suggestive
K..2072	-10.76	0.256	0.023	0.045	0.615±0.524	-0.615±0.439	0.089	0.048	FALSE	TRUE	-	-	TRUE	suggestive
K..2078	-137.917	0.219	0.038	0.064	0.035±0.039	-0.035±0.033	0.185	0.047	FALSE	TRUE	-	-	TRUE	suggestive
K..2079	-91.312	0.288	0.015	0.045	0.081±0.054	-0.081±0.065	0.071	0.054	FALSE	TRUE	-	-	TRUE	suggestive
K..2088	-343.831	0.271	0.022	0.043	0.024±0.015	-0.022±0.016	0.052	0.051	FALSE	TRUE	-	-	TRUE	suggestive
K..2234	147.242	0.207	0.051	0.066	-0.044±0.021	0.04±0.039	0.085	0.068	FALSE	TRUE	+	+	TRUE	suggestive
K..2337	-25.613	0.263	0.021	0.047	0.237±0.246	-0.237±0.164	0.128	0.046	FALSE	TRUE	-	-	TRUE	suggestive
K..2814	-29.895	0.212	0.047	0.062	0.253±0.217	-0.228±0.063	0.073	0.062	FALSE	TRUE	-	-	TRUE	suggestive
K..3013	85.811	0.242	0.028	0.038	-0.071±0.059	0.071±0.06	0.11	0.059	FALSE	TRUE	+	+	TRUE	suggestive
K..3189	-88.119	0.263	0.021	0.045	0.086±0.066	-0.086±0.049	0.054	0.051	FALSE	TRUE	-	-	TRUE	suggestive
K..3359	-102.262	0.212	0.041	0.044	0.069±0.058	-0.069±0.025	0.05	0.048	FALSE	TRUE	-	-	TRUE	suggestive
K..3391	97.099	0.232	0.032	0.042	-0.07±0.056	0.07±0.043	0.064	0.059	FALSE	TRUE	+	+	TRUE	suggestive
K..3400	-59.188	0.216	0.039	0.052	0.088±0.104	-0.088±0.054	0.154	0.052	FALSE	TRUE	-	-	TRUE	suggestive
K..371	-120.114	0.215	0.039	0.051	0.047±0.046	-0.047±0.033	0.118	0.034	FALSE	TRUE	-	-	TRUE	suggestive
K..3885	-91.15	0.247	0.026	0.056	0.063±0.068	-0.063±0.044	0.137	0.052	FALSE	TRUE	-	-	TRUE	suggestive
K..4137	150.086	0.24	0.028	0.051	-0.045±0.034	0.045±0.032	0.071	0.046	FALSE	TRUE	+	+	TRUE	suggestive
K..420	-66.23	0.244	0.027	0.066	0.095±0.088	-0.095±0.064	0.099	0.052	FALSE	TRUE	-	-	TRUE	suggestive
K..4327	74.584	0.273	0.018	0.048	-0.087±0.021	0.087±0.1	0.122	0.065	FALSE	TRUE	+	+	TRUE	suggestive
K..4338	-47.182	0.191	0.054	0.056	0.113±0.086	-0.113±0.105	0.113	0.064	FALSE	TRUE	-	-	TRUE	suggestive
K..4393	-28.964	0.233	0.031	0.041	0.247±0.187	-0.247±0.144	0.052	0.045	FALSE	TRUE	-	-	TRUE	suggestive
K..4412	-94.348	0.267	0.02	0.05	0.067±0.07	-0.067±0.039	0.12	0.043	FALSE	TRUE	-	-	TRUE	suggestive
K..4420	-52.982	0.327	0.008	0.042	0.157±0.118	-0.157±0.098	0.055	0.053	FALSE	TRUE	-	-	TRUE	suggestive
K..4446	-44.055	0.275	0.018	0.047	0.149±0.14	-0.149±0.104	0.106	0.048	FALSE	TRUE	-	-	TRUE	suggestive
K..4556	128.805	0.242	0.028	0.055	-0.049±0.042	0.049±0.037	0.096	0.049	FALSE	TRUE	+	+	TRUE	suggestive
K..566	-57.421	0.22	0.037	0.063	0.12±0.108	-0.12±0.042	0.061	0.054	FALSE	TRUE	-	-	TRUE	suggestive
K..570	-52.476	0.22	0.037	0.038	0.135±0.111	-0.135±0.059	0.05	0.048	FALSE	TRUE	-	-	TRUE	suggestive
K..721	-93.889	0.216	0.039	0.05	0.072±0.049	-0.072±0.05	0.055	0.038	FALSE	TRUE	-	-	TRUE	suggestive
K..781	-60.864	0.196	0.051	0.057	0.086±0.097	-0.086±0.047	0.135	0.05	FALSE	TRUE	-	-	TRUE	suggestive
K..803	-119.977	0.198	0.049	0.063	0.046±0.038	-0.046±0.039	0.109	0.048	FALSE	TRUE	-	-	TRUE	suggestive
K..920	-159.895	0.24	0.028	0.051	0.04±0.037	-0.04±0.025	0.088	0.052	FALSE	TRUE	-	-	TRUE	suggestive
