# Supplementary material for: Analyses of plasma metabolites using a high performance four-channel CIL LC-MS method and identification of metabolites associated with enteric methane emissions in beef cattle
Source: PLoS One. 2024 Mar 1;19(3):e0299268. doi: 10.1371/journal.pone.0299268 (PMC10906882; doi:10.1371/journal.pone.0299268)
Supplement: S5 Table — (XLSX) [file pone.0299268.s005.xlsx]

## Sheet: Anugs
MetbolitesID	logFC	P.Value	Permutation P.Value threshold	change	label
K..871	6.6009	0.0162022	0.0688857	Up
A..576	-6.5918	0.00344418	0.0704559	Down
K..2072	6.5175	0.112005	0.0727057	Stable
C..4090	6.4779	0.198092	0.132963	Stable
A..1576	-6.4463	0.50831	0.243114	Stable
A..700	-6.3562	0.00388564	0.0773034	Down
A..395	6.3299	0.0474908	0.0361849	Stable
C..4321	6.1836	0.00237669	0.0480838	Up
A..557	-6.1229	0.000976604	0.0494914	Down
A..670	-6.0512	0.00371524	0.0739755	Down
C..7171	6.0229	0.0244939	0.0614226	Up
A..2052	-5.7513	0.228191	0.0727018	Stable
A..506	5.6586	0.271786	0.181987	Stable
K..2070	-5.5867	0.0198244	0.0407227	Down
C..1473	5.5686	0.000584294	0.0450162	Up
A..1748	-5.5419	0.00318118	0.0566959	Down
C..6906	5.5308	0.00091288	0.0449702	Up
C..3843	-5.3691	0.0341767	0.0680754	Down
A..165	-5.3093	0.389417	0.246515	Stable
K..4401	5.2929	0.0994123	0.0639771	Stable
A..2030	5.2863	0.00198209	0.045923	Up
A..1143	-5.1769	0.0929999	0.0521406	Stable
K..4057	-5.1473	0.00911814	0.054243	Down
K..516	5.1446	0.0100015	0.0705535	Up
K..3360	-5.1335	0.0369249	0.0535197	Down
K..1589	-5.132	0.0427694	0.0911468	Down
A..1877	-5.0738	0.0125471	0.0637545	Down
A..244	-5.0701	5e-05	0.0504177	Down
A..282	-5.0682	0.135182	0.059861	Stable
A..1571	-5.0557	0.102238	0.070686	Stable
C..1572	5.0381	0.00047289	0.0491822	Up
K..1732	4.9222	0.0205236	0.0802405	Up
C..5371	4.8845	0.00881346	0.050523	Up
K..1633	4.876	0.0984779	0.0513966	Stable
A..1451	-4.8729	0.0485621	0.0464215	Stable
C..6046	4.8108	0.0757076	0.0699807	Stable
A..643	-4.7713	0.00163758	0.0487688	Down
A..817	-4.7632	0.00644151	0.0636753	Down
H..177	-4.7334	0.0876643	0.0661172	Stable
K..4533	-4.7236	0.0188018	0.0528974	Down
H..1271	-4.6903	0.213318	0.0908713	Stable
A..343	-4.6603	0.116237	0.0551363	Stable
K..1781	-4.6091	0.0511528	0.0617755	Down
C..6977	4.5974	0.00441261	0.0506386	Up
A..1821	-4.5816	0.0499628	0.0528977	Down
C..4986	4.5471	0.0125229	0.0559832	Up
K..2223	-4.5254	0.0111406	0.0606827	Down
K..973	-4.5198	0.00418431	0.035903	Down
K..3025	4.5115	0.0163715	0.0588555	Up
A..258	-4.4926	3.46e-05	0.0529337	Down
A..806	4.4656	0.0494295	0.0471313	Stable
C..3055	4.4606	0.0298679	0.0492527	Up
C..1854	4.4489	0.00423932	0.0552567	Up
K..275	4.4444	0.0803057	0.0539835	Stable
A..1657	-4.4279	0.267177	0.107819	Stable
C..6809	4.4145	0.00181702	0.0437579	Up
A..249	-4.4129	5.89e-05	0.0484553	Down
A..219	4.4094	0.0402842	0.0747456	Up
C..4641	-4.3849	0.530765	0.245872	Stable
K..3391	4.3774	0.00887649	0.0681848	Up
A..2008	-4.3752	0.130748	0.0690815	Stable
K..2128	4.3542	0.0283746	0.090037	Up
K..423	-4.3273	0.0513148	0.0468569	Stable
A..1472	4.3222	0.172474	0.0701539	Stable
A..77	-4.3134	0.195186	0.0624776	Stable
A..279	-4.2948	5.32e-05	0.0466305	Down
A..732	-4.2848	0.0546512	0.0656426	Down
C..1919	4.2231	0.000830404	0.0460607	Up
K..1578	-4.2138	0.147036	0.0404888	Stable
C..1254	4.1922	0.0460244	0.0578174	Up
A..1235	-4.1513	0.0269274	0.0578695	Down
A..2098	4.1277	0.175582	0.106373	Stable
A..1529	-4.1004	0.068989	0.0506672	Stable
H..799	-4.0895	0.00856399	0.048169	Down
C..5670	4.0784	0.0713562	0.0530816	Stable
A..1976	4.0711	0.08637	0.0413929	Stable
A..1939	4.0601	0.101824	0.0480635	Stable
A..1613	-4.0574	0.00309361	0.0503104	Down
L-Formylkynurenine/N'-Formylkynurenine	-4.0485	0.0108017	0.0402643	Down	L-Formylkynurenine/N'-Formylkynurenine
K..4493	-4.042	0.194411	0.0678767	Stable
A..1853	-4.0263	0.527597	0.212208	Stable
Hydroxyisobutyric acid	4.0057	0.000305261	0.0516928	Up	Hydroxyisobutyric acid
K..561	-3.9996	0.00855694	0.0510675	Down
K..566	-3.9705	0.000365886	0.0467048	Down
C..3383	-3.9581	0.0584581	0.0713907	Down
C..6367	3.9465	0.000539817	0.0450926	Up
A..1697	-3.9403	0.0282755	0.0573595	Down
C..3900	3.9328	0.000793361	0.0489632	Up
A..799	3.9283	0.0260548	0.0421138	Up
K..3382	-3.9278	0.0282641	0.0497958	Down
A..74	-3.9269	0.0168695	0.0533527	Down
A..1559	3.9252	0.063704	0.052938	Stable
K..2592	-3.9135	0.000578413	0.0460828	Down
K..1717	-3.9111	0.096306	0.0736672	Stable
C..6724	3.9018	0.0129442	0.0543099	Up
H..2139	-3.9003	0.184464	0.100991	Stable
C..1935	3.8986	0.00189266	0.0546728	Up
A..1937	-3.8757	0.657784	0.0699303	Stable
A..890	-3.8744	0.00616025	0.0540433	Down
K..3757	-3.8642	0.0125984	0.052275	Down
A..1828	-3.8564	0.0294742	0.0553131	Down
H..1234	-3.8556	0.111304	0.0658918	Stable
A..1411	-3.8528	0.261631	0.0565206	Stable
A..1030	-3.8434	0.0218006	0.045572	Down
A..1243	-3.8357	0.350315	0.0797325	Stable
A..1542	-3.8244	0.561895	0.226799	Stable
K..1734	-3.8157	0.0187779	0.0477646	Down
H..1255	-3.8065	0.333591	0.0586	Stable
C..5479	3.8057	0.0120508	0.0511223	Up
K..1211	3.8031	0.480588	0.0907976	Stable
C..2936	3.7858	0.0133768	0.0507147	Up
A..1879	3.7837	0.00633115	0.0630674	Up
H..1468	-3.7675	0.0531774	0.0616691	Down
C..2513	-3.7672	0.127179	0.0510371	Stable
K..3275	-3.7331	0.00011076	0.0372054	Down
K..1924	-3.7283	0.00282562	0.0489558	Down
A..277	-3.7253	0.0131573	0.0543871	Down
K..3086	-3.7173	0.00363915	0.0455256	Down
C..3492	3.7116	0.126419	0.0545841	Stable
C..4745	3.6897	0.0788475	0.0414768	Stable
C..4109	3.6829	0.00716784	0.0516575	Up
C..5915	3.6815	9.71e-05	0.0499492	Up
C..5914	3.6812	0.0894626	0.0519101	Stable
H..759	-3.6715	0.00343707	0.0425211	Down
A..2205	-3.647	0.000903819	0.0428399	Down
K..637	-3.6459	0.021765	0.0537901	Down
A..1392	-3.641	0.000960093	0.0409258	Down
A..387	-3.6378	0.165371	0.0589769	Stable
K..706	-3.631	0.0147552	0.0486287	Down
A..2039	-3.6276	0.0493299	0.0680579	Down
C..6548	3.6267	0.00304479	0.047319	Up
A..848	-3.6091	0.246885	0.0447871	Stable
K..1157	3.6038	0.0414374	0.049198	Up
A..1630	-3.5961	0.0328958	0.0500478	Down
K..2267	3.5888	0.164644	0.0667662	Stable
H..1410	-3.5756	0.0778865	0.0661462	Stable
A..342	-3.5653	0.00233328	0.0496887	Down
A..1270	-3.56	0.0403767	0.0509001	Down
A..113	-3.553	0.0561142	0.0526346	Stable
K..4346	-3.5455	0.0272581	0.0570644	Down
A..2043	-3.5438	0.0220054	0.0642295	Down
C..1840	3.5205	0.00213969	0.0483	Up
C..1898	3.4801	0.00343342	0.0472863	Up
C..5398	3.4778	0.00302453	0.0540311	Up
A..288	-3.4696	0.148283	0.0599297	Stable
C..4556	3.4647	0.0103028	0.0502712	Up
C..4034	3.451	0.0229807	0.0487971	Up
A..878	3.4286	0.0421613	0.046638	Up
K..1627	-3.3963	0.000132218	0.0428712	Down
A..1193	-3.3862	0.0376498	0.0584093	Down
K..3852	3.3862	0.038104	0.0801664	Up
C..6821	3.3813	0.00924266	0.0419706	Up
K..3781	3.3671	0.712379	0.106221	Stable
K..511	3.3654	0.00631745	0.0437206	Up
K..4405	-3.3634	0.110011	0.0487011	Stable
K..3065	-3.3606	0.0426908	0.0403754	Stable
K..1731	-3.3578	0.000157856	0.0416783	Down
A..982	-3.3558	0.0428045	0.0413803	Stable
K..3636	-3.3513	0.403231	0.194668	Stable
K..1041	-3.3506	0.264262	0.0701317	Stable
A..1614	-3.3402	0.188814	0.0463025	Stable
A..1688	3.3219	0.000699639	0.0566203	Up
6-Hydroxy-3-succinoylpyridine	-3.3201	0.0308186	0.0434598	Down	6-Hydroxy-3-succinoylpyridine
A..869	-3.32	0.107999	0.0698739	Stable
A..882	-3.32	0.107999	0.0698739	Stable
A..237	-3.315	0.121697	0.0544341	Stable
K..132	-3.3149	0.00307133	0.0528294	Down
A..1340	-3.3091	0.0179835	0.0480429	Down
A..348	-3.3074	0.0265575	0.0596289	Down
A..408	3.3059	0.0293003	0.0397664	Up
A..1617	3.2684	0.129903	0.0920166	Stable
C..1634	3.2646	0.00940232	0.0506552	Up
A..1195	-3.2612	0.483085	0.0775599	Stable
A..1464	-3.2558	0.0774874	0.0734302	Stable
A..1612	3.2503	0.146982	0.0920163	Stable
A..2221	-3.2413	0.0311806	0.0483036	Down
A..1972	3.2403	0.356396	0.11727	Stable
A..2042	-3.2358	0.0348939	0.0627711	Down
A..1126	-3.2312	8.59e-05	0.0340522	Down
A..1833	-3.2257	0.00156237	0.0567291	Down
K..1790	3.2241	0.227073	0.043044	Stable
K..896	-3.2203	0.0287683	0.0521027	Down
A..1247	-3.2199	0.0423935	0.0406343	Stable
C..3580	3.2183	0.000526579	0.0484041	Up
C..2440	3.207	0.0556887	0.0476744	Stable
A..309	-3.2021	0.00928773	0.0509274	Down
K..2332	3.194	0.353564	0.0382144	Stable
K..13	-3.1933	0.000881803	0.043123	Down
K..2234	-3.192	0.00212637	0.0455028	Down
A..747	-3.1903	0.0172802	0.0697822	Down
K..4115	3.1785	0.250379	0.0593306	Stable
C..6480	3.1717	0.00202206	0.0492518	Up
H..141	-3.1566	0.121594	0.0712708	Stable
K..1228	-3.1429	0.0071886	0.0443228	Down
C..6388	3.137	0.000987531	0.0455175	Up
A..976	-3.1338	0.0760382	0.0541235	Stable
A..886	-3.1313	0.0224188	0.0512915	Down
A..2003	-3.1197	0.356783	0.0676497	Stable
K..3858	-3.0993	0.255525	0.0659456	Stable
K..1333	3.0984	0.107225	0.047971	Stable
K..3938	-3.0944	0.068591	0.0536789	Stable
K..4111	-3.0778	0.0109363	0.0451503	Down
A..2123	-3.0743	0.10934	0.0674276	Stable
C..1831	3.0706	0.00424654	0.0476954	Up
A..303	3.0689	0.0172486	0.0483381	Up
A..1413	-3.0672	0.118108	0.0638388	Stable
C..3359	3.0605	0.00515146	0.0536387	Up
H..672	-3.0544	0.127346	0.0722287	Stable
A..1926	-3.0529	0.00779311	0.0464504	Down
K..4238	3.0521	0.2105	0.076524	Stable
K..530	-3.0434	0.000890443	0.0443098	Down
K..2603	-3.0416	0.00902186	0.0560431	Down
H..1272	-3.0384	0.300233	0.091833	Stable
A..1629	-3.037	0.0814153	0.0507447	Stable
H..2000	-3.0357	0.0835219	0.068759	Stable
A..1154	-3.0286	0.00573747	0.0524836	Down
A..178	-3.0283	0.0246486	0.0497852	Down
A..346	-3.0216	0.241416	0.0516284	Stable
K..801	-3.0134	0.00199304	0.0388385	Down
K..1588	-3.0055	0.0140536	0.0526118	Down
K..1352	-3.0052	0.0160034	0.0614612	Down
K..3039	-3.0047	0.00204017	0.0516607	Down
A..315	-3.001	0.211712	0.0765729	Stable
C..4294	3.0001	0.0502689	0.0470325	Stable
C..4185	2.988	0.111756	0.0520552	Stable
C..6405	-2.9843	0.103034	0.0834946	Stable
A..186	-2.9793	0.501907	0.0517082	Stable
C..3840	-2.977	0.148459	0.0655931	Stable
A..1685	2.9757	0.147591	0.0437315	Stable
K..112	2.9738	0.0200574	0.0464647	Up
A..66	-2.9632	0.0655468	0.0586293	Stable
A..24	-2.9523	0.104416	0.0482578	Stable
A..671	-2.9472	0.0283713	0.0496665	Down
A..1229	-2.9464	0.621116	0.126651	Stable
K..1612	-2.9321	0.00824157	0.0526671	Down
K..1058	-2.9291	0.0385928	0.0572907	Down
A..1141	-2.9269	0.00394504	0.0576768	Down
C..3787	2.9247	0.00751515	0.06109	Up
C..6339	2.9212	0.001679	0.0433909	Up
K..1032	-2.9182	0.126844	0.0569291	Stable
K..1554	-2.9135	0.153015	0.0627724	Stable
K..1632	-2.9063	0.00860907	0.046989	Down
C..3753	2.9041	0.0419523	0.0493162	Up
A..418	-2.9015	0.17342	0.0605336	Stable
K..2265	-2.8895	0.00445207	0.0485869	Down
K..1057	2.8771	0.00879384	0.0632236	Up
K..2335	2.8763	0.278224	0.0427866	Stable
C..3387	2.8724	0.00648098	0.0438554	Up
A..393	-2.8681	0.0105988	0.0579786	Down
K..658	-2.8638	0.0817085	0.0328476	Stable
A..20	2.8607	0.320793	0.0661884	Stable
H..256	-2.8602	0.124483	0.0596464	Stable
C..3059	2.8574	0.00923254	0.0553645	Up
K..103	-2.8446	0.00437707	0.0432225	Down
C..3594	2.8397	0.183064	0.0443362	Stable
K..84	-2.8345	0.0262307	0.0499902	Down
A..727	-2.8256	0.0095159	0.0481442	Down
A..193	-2.8083	0.0750932	0.0398817	Stable
C..3597	2.8041	0.0191101	0.0545736	Up
C..3416	2.8037	0.0718575	0.0495878	Stable
K..558	-2.801	0.0429725	0.0574161	Down
K..1187	-2.7957	0.00309847	0.0575884	Down
H..1350	-2.7923	0.0951632	0.0637607	Stable
A..903	-2.7896	0.0666791	0.0483788	Stable
C..6734	2.7878	0.0397571	0.0581998	Up
A..1002	-2.784	0.0302412	0.0485597	Down
K..1440	2.7767	0.374263	0.050559	Stable
A..2066	2.7712	0.392159	0.032663	Stable
C..3830	2.7545	0.0217498	0.047597	Up
A..548	-2.7433	0.0941281	0.0481414	Stable
A..1204	-2.7428	0.076056	0.0448305	Stable
K..1341	2.7409	0.171992	0.0578919	Stable
Isomer 1 of 4-Aminobutyraldehyde	-2.7397	0.00580735	0.057064	Down	Isomer 1 of 4-Aminobutyraldehyde
K..1227	-2.7386	0.0111752	0.0476169	Down
C..1546	2.7378	0.0182767	0.0668031	Up
H..526	-2.7365	0.00953297	0.0524212	Down
K..4412	-2.7349	0.0562154	0.0696332	Down
K..1214	-2.734	0.114052	0.0623393	Stable
K..697	-2.7302	0.118193	0.0471712	Stable
A..2063	2.7258	0.176414	0.0697092	Stable
A..80	-2.7216	0.0337226	0.0539434	Down
Isomer 1 of Glycolaldehyde	-2.721	0.0296586	0.0307912	Down	Isomer 1 of Glycolaldehyde
A..734	-2.721	0.067821	0.0436762	Stable
K..68	-2.7191	0.0607773	0.0508197	Stable
K..3421	2.7178	0.00743692	0.0595603	Up
C..5483	2.7177	0.0034983	0.0495911	Up
K..3846	2.7151	0.336574	0.0513561	Stable
A..35	-2.7052	0.098366	0.0603404	Stable
K..4440	-2.7006	0.188148	0.0673903	Stable
A..594	-2.6981	0.00601807	0.0486294	Down
C..4335	-2.6923	0.00359333	0.0415034	Down
K..92	-2.6746	0.0584094	0.0511195	Stable
A..766	-2.6686	0.0110893	0.0528856	Down
K..119	-2.6641	0.0297393	0.0556993	Down
A..1662	-2.6625	0.667143	0.2061	Stable
C..4656	2.6616	0.0840928	0.103885	Up
C..4922	2.6495	0.154419	0.0521446	Stable
A..652	-2.6436	0.044032	0.0470249	Down
C..816	2.643	0.0490593	0.0404858	Stable
A..537	-2.6358	0.0530341	0.0521164	Stable
K..3644	-2.6297	0.00191716	0.0429422	Down
A..1127	-2.6293	0.219635	0.0485507	Stable
C..2967	-2.6245	0.216737	0.0642451	Stable
Diacetyl - 2 tags	-2.6227	0.0473871	0.0488514	Down	Diacetyl - 2 tags
A..555	-2.617	0.143019	0.0687588	Stable
C..1472	2.6073	0.222144	0.0482837	Stable
H..322	-2.6065	0.0162492	0.0551372	Down
K..1736	-2.6037	0.0584397	0.0540539	Stable
K..4348	-2.603	0.00159767	0.041361	Down
K..1192	-2.6024	0.0136784	0.0499282	Down
A..821	-2.5999	0.0165365	0.0476492	Down
A..1892	2.5891	0.168074	0.074827	Stable
A..1932	-2.5852	0.0195165	0.0517028	Down
C..4275	2.5852	0.00895608	0.0537474	Up
C..5414	2.585	0.0100478	0.0633508	Up
H..454	-2.5803	0.137058	0.0521541	Stable
K..114	-2.5706	0.217638	0.0501919	Stable
K..4391	2.5669	0.00450417	0.0391603	Up
A..2107	-2.5634	0.0173329	0.0488994	Down
A..276	2.5621	0.442873	0.0507132	Stable
K..4399	-2.5473	0.0607671	0.0526244	Stable
A..1988	-2.5455	0.0324946	0.0393191	Down
A..2031	-2.5401	0.0252764	0.0546496	Down
A..635	-2.5377	0.0266558	0.0422625	Down
A..1007	-2.534	0.00742722	0.0481266	Down
A..323	-2.5291	0.157311	0.048178	Stable
K..4020	-2.526	0.0242426	0.0410774	Down
K..2088	-2.5242	0.0728771	0.0479017	Stable
A..1942	-2.5219	0.0890467	0.0524842	Stable
A..318	2.5195	0.115743	0.0423176	Stable
C..4613	2.5195	0.215619	0.0543084	Stable
C..4904	2.5174	0.0524844	0.0595742	Up
K..1060	-2.5109	0.000841481	0.0436312	Down
K..18	-2.498	0.00854984	0.0541405	Down
K..479	-2.4935	0.102092	0.048825	Stable
C..2636	2.4926	0.0178299	0.0644074	Up
C..4888	2.4923	0.0713317	0.0534284	Stable
A..944	-2.4908	0.0280404	0.0432133	Down
K..4460	-2.4858	0.0746135	0.0539624	Stable
H..57	-2.4834	0.132299	0.0655686	Stable
C..6634	2.4777	0.00721936	0.0469664	Up
A..1998	-2.4764	0.119769	0.0478723	Stable
C..4159	2.4739	0.338448	0.335322	Stable
C..2137	2.4737	0.0197097	0.0536289	Up
K..3894	2.4705	0.00319519	0.041804	Up
A..1318	-2.4672	0.0331862	0.050122	Down
C..2418	2.4625	0.0560066	0.0482647	Stable
A..963	-2.4617	0.0198727	0.0589575	Down
C..4606	2.4581	0.0468084	0.0515269	Up
C..5285	2.4539	0.00936031	0.0570125	Up
K..2754	2.4492	0.301478	0.0655911	Stable
K..229	-2.4487	0.0451415	0.036269	Stable
C..5350	2.4478	0.00977765	0.0511446	Up
K..121	-2.4468	0.00643559	0.0416876	Down
A..1218	2.4434	0.101571	0.0599407	Stable
A..2083	-2.4391	0.000775262	0.0502253	Down
A..1134	-2.4374	0.0744222	0.05915	Stable
C..5112	2.4349	0.0115858	0.0521378	Up
A..1973	-2.4344	0.162913	0.052444	Stable
C..2963	2.4308	0.00461809	0.0523216	Up
A..306	-2.4195	0.0269884	0.064171	Down
K..289	-2.4188	0.00529372	0.0360966	Down
K..270	-2.4178	0.0414691	0.0452127	Down
A..789	-2.4165	0.00255871	0.0394398	Down
K..641	-2.4161	0.106697	0.0506054	Stable
K..2393	2.4075	0.199392	0.0548104	Stable
A..509	2.403	0.209747	0.0440674	Stable
A..1052	-2.4018	0.0475874	0.0521477	Down
A..459	-2.3962	0.0841471	0.0550681	Stable
C..5331	2.3949	0.151886	0.0589801	Stable
K..1699	-2.3935	0.0133356	0.0470154	Down
C..3513	-2.3857	0.025918	0.0439679	Down
K..2298	2.3851	0.623703	0.0695246	Stable
A..580	-2.3827	0.128722	0.0622678	Stable
K..559	2.3827	0.360629	0.0642783	Stable
C..3773	2.3826	0.0172351	0.051538	Up
K..680	-2.3823	0.0183784	0.0370325	Down
C..3530	2.377	0.00781181	0.0507823	Up
K..744	2.3762	0.0960507	0.0528078	Stable
A..340	2.3748	0.117374	0.074875	Stable
K..863	-2.3739	0.0302924	0.0395992	Down
K..1686	-2.3719	0.00998088	0.0411856	Down
H..1252	-2.3717	0.106345	0.0595631	Stable
C..5065	2.3715	0.00986674	0.056389	Up
H..324	-2.3664	0.103231	0.0571016	Stable
K..3172	2.3657	0.0920235	0.0553838	Stable
A..1986	-2.3654	0.0286368	0.0562226	Down
A..1992	-2.3654	0.0221314	0.0504643	Down
C..6979	2.3649	0.0161266	0.0494568	Up
K..2485	-2.3643	0.132787	0.0690254	Stable
A..1343	2.363	0.47364	0.0496232	Stable
K..3432	-2.3623	0.00763431	0.0413746	Down
A..162	-2.3581	0.149654	0.0591813	Stable
A..1680	-2.3572	0.103373	0.0401095	Stable
K..2899	-2.357	0.0530106	0.0751561	Down
A..195	-2.355	0.0151192	0.0515089	Down
K..221	-2.3549	0.0156823	0.046584	Down
A..1682	2.3533	0.112529	0.0528165	Stable
K..727	2.3524	0.248775	0.0570263	Stable
K..634	2.3447	0.0773304	0.0567753	Stable
K..4400	-2.3441	0.174076	0.0597383	Stable
K..1552	-2.3438	0.00418337	0.0445824	Down
K..3929	-2.3422	0.0396658	0.0493289	Down
K..3780	-2.341	0.00558872	0.0631824	Down
A..1130	-2.3401	0.0379899	0.0474204	Down
K..2533	-2.338	0.107106	0.0587344	Stable
K..3303	-2.3363	0.0142397	0.0349117	Down
C..5238	2.3342	0.217212	0.0823302	Stable
K..4398	-2.33	0.679326	0.0640192	Stable
A..1583	2.3234	0.070509	0.0636785	Stable
K..370	-2.3226	0.0100089	0.0444993	Down
K..3639	-2.3206	0.00188591	0.0376601	Down
K..512	-2.316	0.0350607	0.0521935	Down
K..3257	-2.3156	0.078329	0.0522475	Stable
C..4261	-2.312	0.132137	0.0502182	Stable
A..943	-2.3117	0.131856	0.0621174	Stable
K..3580	-2.3051	0.0830022	0.062657	Stable
A..1073	-2.3041	0.0625697	0.0602083	Stable
K..302	-2.3023	0.0201752	0.0531508	Down
A..954	-2.3017	0.205389	0.0521632	Stable
C..1490	2.3011	0.281853	0.0459912	Stable
C..925	-2.2978	0.34539	0.06636	Stable
A..336	2.2921	0.396869	0.0518153	Stable
K..1714	-2.289	0.00830855	0.0436433	Down
K..690	-2.2884	0.0309581	0.0474128	Down
A..200	-2.2861	0.454185	0.12317	Stable
A..98	-2.2849	0.332855	0.053214	Stable
K..372	-2.2841	0.182047	0.0568847	Stable
C..3784	2.284	0.0301612	0.0521151	Up
K..169	-2.2828	0.00175905	0.0403982	Down
C..6227	2.2827	0.00429459	0.0471632	Up
K..937	-2.2823	0.14465	0.0405068	Stable
K..3324	-2.2782	0.0152855	0.0337078	Down
A..1941	-2.2777	0.107109	0.0420037	Stable
K..573	2.2764	0.0110721	0.0540077	Up
A..1257	-2.2721	0.0226173	0.056777	Down
A..859	-2.2637	0.266694	0.0555862	Stable
A..1635	-2.2636	0.0709077	0.046172	Stable
C..3207	2.2582	0.00715929	0.0508029	Up
C..4647	2.2552	0.0162474	0.0463406	Up
C..6496	-2.2504	0.0731922	0.0552208	Stable
A..1831	-2.2458	0.289261	0.071267	Stable
A..2024	2.2437	0.0119549	0.0537374	Up
C..1721	2.2436	0.00947071	0.0708426	Up
C..6598	2.2388	0.00699683	0.0554804	Up
A..2190	-2.2378	0.0357231	0.0493954	Down
K..4469	-2.2362	0.0237975	0.0495342	Down
K..1267	-2.2344	0.0287439	0.0550059	Down
C..5382	-2.234	0.353847	0.0467507	Stable
H..178	-2.2339	0.0801825	0.0550619	Stable
A..107	-2.2334	0.0682026	0.0484789	Stable
K..887	2.2315	0.189302	0.0385711	Stable
K..182	-2.2306	0.00922729	0.0430715	Down
A..573	2.2298	0.0348946	0.0707666	Up
A..737	-2.2295	0.0617109	0.0535976	Stable
A..294	2.2265	0.607746	0.052812	Stable
A..994	-2.2265	0.0930667	0.0513992	Stable
C..2350	2.2262	0.0917081	0.0716554	Stable
A..1415	-2.2259	0.250679	0.0728309	Stable
C..4693	2.2238	0.0311065	0.0597639	Up
A..731	2.2229	0.131005	0.0537296	Stable
K..2589	2.2214	0.0179871	0.0656803	Up
C..5255	2.2202	0.0249555	0.0483455	Up
A..1353	-2.2167	0.154904	0.0626865	Stable
K..1392	-2.2162	0.0055678	0.0512997	Down
A..585	-2.2066	0.155428	0.0467278	Stable
A..525	-2.2064	0.225821	0.0469461	Stable
C..4363	2.2064	0.0373774	0.044929	Up
K..4556	-2.2061	0.0554719	0.0475631	Stable
A..1814	-2.2038	0.0860718	0.0504921	Stable
K..3975	2.2004	0.00993388	0.0485455	Up
A..2017	-2.1991	0.00906469	0.0491309	Down
H..1440	-2.1966	0.188836	0.0636635	Stable
K..3040	2.1904	0.00707552	0.0380706	Up
K..705	-2.1873	0.0438325	0.057483	Down
K..2896	2.1837	0.129787	0.0760892	Stable
A..1971	-2.1787	0.179587	0.0565071	Stable
A..1927	-2.1781	0.0529024	0.0399032	Stable
C..4460	2.1762	0.410069	0.101002	Stable
A..1510	-2.1727	0.281765	0.0546877	Stable
K..4497	-2.1727	0.102867	0.0591311	Stable
K..4084	-2.1703	0.171142	0.060765	Stable
A..2037	-2.1695	0.239195	0.0570741	Stable
K..2586	2.1693	0.0354999	0.0507594	Up
K..3191	-2.167	0.010999	0.0465542	Down
K..439	-2.1642	0.0142137	0.0449037	Down
K..1455	2.1589	0.15137	0.0543453	Stable
K..3249	-2.1554	0.0794631	0.0579935	Stable
Formyl-5-hydroxykynurenamine - 2 tags	-2.1511	0.0493979	0.0519631	Down	Formyl-5-hydroxykynurenamine - 2 tags
K..1735	-2.1462	0.377345	0.0582308	Stable
K..197	-2.1444	0.0413615	0.0503557	Down
K..242	-2.1341	0.023236	0.0532354	Down
A..934	-2.1338	0.127009	0.0506212	Stable
C..1702	2.1294	0.0349193	0.0639954	Up
A..554	2.1283	0.0458434	0.042612	Stable
K..3493	-2.1277	0.0962256	0.0730508	Stable
K..1061	-2.1264	0.247336	0.0527577	Stable
A..2071	-2.124	0.171082	0.045732	Stable
K..4514	-2.124	0.0338165	0.0555632	Down
L-4-Hydroxyglutamate semialdehyde	-2.1222	0.0426485	0.0604522	Down	L-4-Hydroxyglutamate semialdehyde
A..1325	-2.1206	0.118253	0.0600554	Stable
H..315	-2.1202	0.137663	0.0610088	Stable
N6-Acetyl-Lysine	-2.119	0.031589	0.0420203	Down	N6-Acetyl-Lysine
A..680	-2.1183	0.0205898	0.0510735	Down
C..1978	2.1174	0.0150626	0.0597574	Up
K..106	-2.116	0.0649811	0.0574246	Stable
C..6054	-2.1116	0.199267	0.0538782	Stable
A..499	-2.1085	0.05882	0.049244	Stable
K..2713	-2.1005	0.0549784	0.0440646	Stable
K..3384	-2.0999	0.012379	0.0457804	Down
A..1184	2.0977	0.369796	0.0701991	Stable
2-Hexenal	-2.0971	0.0146547	0.0539108	Down	2-Hexenal
A..838	2.0968	0.325354	0.0469977	Stable
A..1135	-2.0946	0.0510536	0.0469001	Stable
K..3127	-2.0935	0.0657346	0.0482903	Stable
A..1925	-2.091	0.0353447	0.042281	Down
K..2138	2.091	0.181076	0.0753171	Stable
H..605	-2.0901	0.155419	0.0588952	Stable
A..1530	-2.0891	0.035559	0.0502805	Down
K..1412	2.0876	0.107612	0.066609	Stable
K..240	-2.0845	0.04753	0.0524776	Down
H..1369	-2.0844	0.149	0.0483137	Stable
C..1268	2.0822	0.54924	0.0696197	Stable
K..823	-2.0805	0.074403	0.0458243	Stable
A..528	2.078	0.439464	0.124991	Stable
A..1450	2.0766	0.145271	0.046046	Stable
H..1394	-2.0765	0.00887069	0.0462864	Down
A..245	-2.0761	0.0395311	0.0423111	Down
A..1525	2.0741	0.352194	0.0599837	Stable
A..1537	2.0741	0.352194	0.0599837	Stable
K..4154	2.0727	0.378285	0.0638897	Stable
K..367	-2.072	0.18087	0.052337	Stable
K..3113	-2.0697	0.167199	0.0525961	Stable
H..2062	-2.0665	0.0209602	0.0544405	Down
C..3775	-2.0653	0.0267795	0.0411892	Down
A..676	-2.0638	0.0169727	0.0468366	Down
K..226	-2.0607	0.341973	0.0630361	Stable
A..2070	2.0603	0.448926	0.0643379	Stable
C..4165	2.0553	0.0444971	0.0544438	Up
A..570	-2.0551	0.198615	0.0429931	Stable
K..594	2.0537	0.0312973	0.0452748	Up
K..4453	-2.0528	0.150547	0.0664586	Stable
C..1693	2.05	0.0196533	0.0485531	Up
K..4303	2.0483	0.541311	0.0624659	Stable
A..68	-2.0482	0.0458225	0.0506579	Down
C..1809	2.0476	0.0870898	0.0656819	Stable
K..2834	2.0469	0.400159	0.153705	Stable
K..3010	2.0442	0.0632058	0.0640898	Up
K..3827	-2.0426	0.245774	0.0533897	Stable
K..1343	-2.0387	0.697698	0.13372	Stable
K..3963	-2.0357	0.319527	0.0579577	Stable
K..2055	2.033	0.49262	0.0680068	Stable
A..1089	-2.029	0.0835669	0.0523679	Stable
C..5621	-2.0267	0.130706	0.0336641	Stable
A..1468	2.0251	0.484386	0.0554264	Stable
Ornithine	-2.0226	0.0372876	0.0458544	Down	Ornithine
H..212	-2.0215	0.0945103	0.05977	Stable
K..1234	-2.0208	0.165674	0.0600782	Stable
A..696	-2.0173	0.0174915	0.0428567	Down
K..1408	2.0151	0.19208	0.0646742	Stable
C..3603	2.0144	0.110862	0.0470999	Stable
A..991	-2.0114	0.0398699	0.0506587	Down
K..504	-2.0077	0.0884336	0.0541906	Stable
C..6160	2.0058	0.110482	0.0543847	Stable
A..1038	2.0044	0.167254	0.0975593	Stable
C..5126	2.0037	0.0572623	0.0469745	Stable
A..1179	-2.0019	0.0858576	0.0583309	Stable
K..570	-2.0017	0.391992	0.0629271	Stable
C..5720	1.9991	0.00707514	0.0587374	Up
K..3716	1.998	0.163492	0.0529412	Stable
H..1004	1.9963	0.0498902	0.0569536	Up
K..2174	-1.9956	0.206086	0.0451283	Stable
A..867	1.9951	0.296669	0.0523827	Stable
K..256	-1.9889	0.0404185	0.0494541	Down
A..2192	-1.985	0.377119	0.0654928	Stable
A..1314	-1.9832	0.133036	0.0551822	Stable
A..362	-1.9827	0.245226	0.0513777	Stable
A..1570	1.9821	0.559936	0.0541966	Stable
A..105	-1.9819	0.0552199	0.0436709	Stable
H..345	-1.9802	0.288089	0.0418885	Stable
H..1285	-1.9798	0.0400927	0.0537079	Down
A..69	-1.9794	0.145056	0.0550773	Stable
C..6498	-1.9794	0.141924	0.051916	Stable
K..1583	1.9792	0.86052	0.052488	Stable
C..3541	-1.9775	0.060031	0.0506462	Stable
A..1720	-1.9762	0.237544	0.0575739	Stable
A..1868	-1.9738	0.182787	0.0406342	Stable
A..542	-1.9731	0.464121	0.0548251	Stable
A..1540	-1.9713	0.139939	0.0626377	Stable
A..1946	-1.9689	0.477028	0.0440762	Stable
K..945	-1.9689	0.00736086	0.0439735	Down
K..2437	-1.9688	0.0457507	0.0479381	Down
K..3656	1.9684	0.587179	0.0507041	Stable
C..3577	1.9639	0.0178729	0.0468636	Up
K..138	-1.9639	0.0234694	0.0421398	Down
K..3830	-1.9637	0.0375643	0.0427447	Down
C..3546	1.9631	0.0139098	0.0548408	Up
K..2751	-1.9627	0.0805424	0.0392555	Stable
A..252	-1.9594	0.0754702	0.0574194	Stable
K..4327	-1.9573	0.151791	0.0560312	Stable
K..3023	-1.9556	0.0426179	0.0385325	Stable
H..1341	-1.9552	0.188733	0.0502543	Stable
K..1483	1.9528	0.0879992	0.054048	Stable
K..188	-1.9476	0.0313302	0.0387068	Down
C..3174	1.9474	0.235665	0.0511569	Stable
C..4283	-1.9469	0.510261	0.0623214	Stable
C..1774	1.9439	0.012093	0.0456867	Up
A..552	-1.9432	0.0697034	0.0521211	Stable
C..3424	1.939	0.0166807	0.057956	Up
A..2057	-1.938	0.0382393	0.051558	Down
K..2173	1.9368	0.53917	0.0537985	Stable
K..147	-1.9359	0.0330061	0.0421013	Down
A..658	1.9306	0.251942	0.0521824	Stable
K..1281	1.9299	0.120917	0.0446541	Stable
K..2943	-1.929	0.0307632	0.0538953	Down
K..2177	-1.9289	0.11388	0.0518392	Stable
K..2995	-1.9288	0.355288	0.0706179	Stable
A..1334	1.9286	0.122781	0.0563031	Stable
C..4739	1.9283	0.0278511	0.0491307	Up
C..3858	1.9266	0.0407959	0.045648	Up
A..1655	-1.9251	0.086626	0.0521577	Stable
A..736	-1.9249	0.0955947	0.0510506	Stable
C..3420	1.9236	0.0199902	0.0616081	Up
H..908	-1.922	0.0134703	0.0455734	Down
C..1707	1.9205	0.016073	0.0592474	Up
K..1266	-1.92	0.34159	0.0504539	Stable
A..136	-1.9184	0.10022	0.0558385	Stable
K..3834	-1.9183	0.298301	0.0573428	Stable
K..175	1.9174	0.431191	0.0791443	Stable
K..4375	1.915	0.135761	0.0572938	Stable
A..1021	1.912	0.541857	0.0560282	Stable
C..4731	-1.91	0.363068	0.0482206	Stable
C..1547	1.9065	0.603238	0.0471002	Stable
K..2337	-1.9051	0.246655	0.0449277	Stable
C..4284	1.9046	0.0452749	0.0552738	Up
A..607	1.9042	0.302948	0.0658841	Stable
K..1372	1.903	0.424986	0.0567846	Stable
K..1978	-1.9021	0.0687171	0.0511035	Stable
K..3814	-1.9008	0.0299099	0.046142	Down
A..2167	-1.9006	0.131664	0.0395257	Stable
H..1172	-1.8986	0.901675	0.0593067	Stable
C..4638	-1.8985	0.368677	0.0473657	Stable
K..3504	-1.8982	0.244994	0.0557967	Stable
K..3549	-1.8972	0.114645	0.0609884	Stable
K..2527	-1.8949	0.457116	0.0524174	Stable
K..2868	-1.8943	0.0830407	0.0487935	Stable
H..1218	1.8928	0.241832	0.0544184	Stable
A..1587	1.8925	0.260332	0.0418328	Stable
K..942	1.8885	0.0957114	0.0500657	Stable
K..1756	1.8865	0.498604	0.0507472	Stable
A..1869	1.8855	0.38171	0.0749993	Stable
C..5001	1.8836	0.0351873	0.0576337	Up
C..4001	-1.8808	0.114308	0.0565177	Stable
C..2163	1.8801	0.0161288	0.0506034	Up
H..139	-1.8795	0.580765	0.06017	Stable
A..1245	-1.8786	0.0158539	0.0430128	Down
A..2120	1.8786	0.547522	0.0766601	Stable
A..400	-1.8779	0.277223	0.0537637	Stable
A..1607	-1.8773	0.292682	0.0734461	Stable
A..2059	-1.8771	0.064305	0.0437608	Stable
A..685	-1.8759	0.234869	0.0481432	Stable
C..1641	1.8736	0.0208546	0.0489624	Up
C..6301	-1.8716	0.424108	0.0572695	Stable
C..5976	1.8706	0.00865568	0.0418823	Up
K..1587	1.8696	0.223578	0.0516515	Stable
A..187	-1.8692	0.121281	0.0574449	Stable
A..2197	-1.8668	0.0679309	0.0518056	Stable
C..3314	1.8638	0.0170504	0.0441936	Up
A..1200	-1.8615	0.20079	0.0494088	Stable
K..447	-1.8597	0.0128657	0.0423492	Down
K..755	-1.8585	0.0714998	0.0544399	Stable
A..733	-1.8579	0.0551641	0.0500521	Stable
K..2179	1.856	0.162203	0.0692113	Stable
K..3120	-1.8542	0.0790607	0.0487624	Stable
K..1763	1.8538	0.0607557	0.0535436	Stable
C..4401	1.8526	0.0202317	0.0524341	Up
K..111	-1.8522	0.0127596	0.0488908	Down
A..710	1.8506	0.131979	0.061603	Stable
A..549	-1.8496	0.275147	0.0533894	Stable
K..101	-1.848	0.010754	0.0422159	Down
K..1026	-1.8477	0.433266	0.0494297	Stable
C..6436	1.8467	0.187161	0.0613088	Stable
H..2038	-1.843	0.413051	0.055883	Stable
K..2145	-1.8429	0.18546	0.0558914	Stable
K..3717	-1.8429	0.0217575	0.0453393	Down
K..184	-1.8423	0.0386938	0.0475112	Down
A..1047	-1.8418	0.0232457	0.0453596	Down
C..6960	1.8418	0.0133255	0.0498204	Up
K..796	-1.8418	0.0236422	0.0481678	Down
A..63	-1.8397	0.153625	0.0650117	Stable
K..1595	1.8381	0.0315302	0.0507724	Up
K..4437	-1.8372	0.206595	0.0737059	Stable
K..4544	1.8365	0.521938	0.0643597	Stable
H..682	-1.8319	0.0163786	0.0501173	Down
C..1614	1.8312	0.137495	0.0505523	Stable
H..2182	-1.8288	0.0261847	0.0550244	Down
K..220	-1.8283	0.174208	0.0433743	Stable
K..93	-1.8263	0.150236	0.0500544	Stable
K..825	1.8242	0.0446752	0.0458667	Up
K..1757	-1.8235	0.156866	0.048336	Stable
A..1246	-1.8231	0.0184006	0.045563	Down
A..2069	-1.8203	0.216913	0.0425434	Stable
C..3560	1.8184	0.0180985	0.0635517	Up
C..6969	1.818	0.00609354	0.0614393	Up
A..1354	-1.8154	0.0198113	0.0502053	Down
K..433	-1.815	0.386446	0.054001	Stable
K..2541	-1.8141	0.0866593	0.0541211	Stable
C..3811	1.8138	0.00838952	0.0635028	Up
K..128	-1.8137	0.0466538	0.0394137	Stable
K..1786	-1.8121	0.263106	0.0700366	Stable
H..740	1.8114	0.381038	0.0475213	Stable
A..1669	1.8086	0.368497	0.0562511	Stable
K..3797	-1.8086	0.0320725	0.0482725	Down
A..1210	-1.808	0.24583	0.0463922	Stable
K..4337	1.808	0.435704	0.0662677	Stable
K..3009	-1.8053	0.0645931	0.0479678	Stable
A..1284	-1.804	0.0157386	0.0455708	Down
C..5203	-1.8038	0.049719	0.0607627	Down
K..4468	1.8038	0.535555	0.0621694	Stable
A..1883	1.7995	0.505545	0.0573109	Stable
C..6804	1.7985	0.326107	0.0518549	Stable
K..2414	-1.7981	0.343054	0.0546419	Stable
K..151	-1.7976	0.294967	0.0469249	Stable
C..1775	1.7967	0.0301835	0.0443517	Up
K..2400	-1.7949	0.233674	0.0525143	Stable
K..2970	-1.7946	0.0166224	0.0396078	Down
C..5566	1.7935	0.00458322	0.0510654	Up
K..2479	-1.7915	0.106215	0.0519628	Stable
C..4406	1.7914	0.0241319	0.0620861	Up
A..880	-1.7882	0.476112	0.0480637	Stable
A..971	1.7881	0.230186	0.0842779	Stable
K..2863	-1.7863	0.596084	0.0525746	Stable
A..361	1.7843	0.404607	0.0477523	Stable
K..3217	-1.7838	0.101285	0.0467611	Stable
K..1358	-1.782	0.460598	0.0694815	Stable
K..174	1.7795	0.0573581	0.0525725	Stable
A..2180	-1.7785	0.0433932	0.038582	Stable
K..2506	-1.7785	0.00988254	0.0605046	Down
K..2239	-1.775	0.294076	0.0641155	Stable
H..43	-1.7737	0.140884	0.0597755	Stable
A..827	-1.7692	0.0887232	0.0439241	Stable
K..1385	-1.7675	0.0371411	0.0479376	Down
K..2593	-1.7649	0.231776	0.0605691	Stable
C..4373	1.7647	0.376933	0.047329	Stable
K..2726	-1.7627	0.0930931	0.0523014	Stable
C..5368	-1.761	0.23036	0.0583102	Stable
K..2559	-1.7593	0.312745	0.053978	Stable
A..1355	1.7553	0.360172	0.0603619	Stable
A..987	1.7552	0.492403	0.0559343	Stable
A..1408	1.7505	0.727438	0.0585231	Stable
C..3899	1.75	0.0113177	0.0605934	Up
K..3428	1.7492	0.494084	0.0689192	Stable
K..2948	-1.7488	0.0618939	0.0503603	Stable
A..34	1.7483	0.296544	0.0547963	Stable
A..837	-1.7483	0.0288645	0.0436597	Down
K..1222	1.7477	0.185402	0.0548558	Stable
K..4362	-1.7463	0.355715	0.0745637	Stable
A..1975	-1.7456	0.398029	0.0641076	Stable
K..1528	-1.7438	0.217539	0.0474348	Stable
C..3111	1.7434	0.252047	0.0460611	Stable
K..654	1.743	0.0694564	0.0473979	Stable
K..1403	-1.7418	0.348116	0.0493885	Stable
H..231	-1.7414	0.115374	0.0500335	Stable
C..2041	-1.7406	0.284551	0.049203	Stable
K..3660	-1.7405	0.0725776	0.0440159	Stable
C..343	-1.7394	0.053306	0.0401606	Stable
A..1482	-1.7379	0.191177	0.0410176	Stable
C..2519	-1.7346	0.436162	0.048918	Stable
K..4073	-1.7346	0.134239	0.0463623	Stable
C..1820	1.7342	0.0238946	0.0441536	Up
A..975	1.7331	0.354238	0.051358	Stable
K..282	1.7328	0.615366	0.0587191	Stable
A..96	-1.7313	0.0754264	0.0482967	Stable
C..1893	1.7298	0.0120595	0.0591384	Up
A..490	-1.7295	0.0939677	0.0474923	Stable
K..3618	-1.7288	0.0780631	0.048315	Stable
A..223	-1.727	0.0206611	0.0360848	Down
A..57	-1.7268	0.0754523	0.0467564	Stable
C..1993	-1.7254	0.259546	0.0485754	Stable
K..481	-1.7229	0.26875	0.0549355	Stable
A..502	-1.7224	0.308949	0.0473596	Stable
A..1147	-1.7194	0.225436	0.0616666	Stable
A..1087	1.7163	0.281228	0.0561679	Stable
K..2510	-1.7156	0.787256	0.0675696	Stable
C..5661	1.7151	0.132044	0.069821	Stable
A..132	-1.7144	0.0970138	0.0628117	Stable
A..1785	1.7117	0.0120124	0.043617	Up
K..1402	-1.7108	0.332308	0.0542417	Stable
A..1851	1.7095	0.480953	0.101075	Stable
A..1816	-1.7093	0.190834	0.0499687	Stable
A..1020	-1.7086	0.313034	0.060147	Stable
A..1170	-1.7062	0.713016	0.0571963	Stable
K..4132	1.7024	0.328467	0.0530649	Stable
K..3394	-1.7022	0.218453	0.0542374	Stable
C..5182	1.6993	0.0203797	0.0578848	Up
A..1784	-1.6958	0.0389559	0.0466524	Down
K..4201	-1.6945	0.377267	0.0598412	Stable
A..1878	-1.6937	0.0782925	0.0604527	Stable
C..1350	1.6932	0.738721	0.0484427	Stable
A..820	-1.6908	0.0540301	0.0492571	Stable
C..2489	-1.6902	0.365289	0.0499497	Stable
C..4571	-1.6899	0.460964	0.0598635	Stable
A..1515	1.6852	0.487212	0.044886	Stable
C..3365	-1.6846	0.0972164	0.0440058	Stable
C..4561	1.6832	0.0381149	0.0492863	Up
A..28	-1.683	0.266668	0.0715684	Stable
A..1897	-1.6823	0.84281	0.0537572	Stable
K..2633	1.6813	0.40246	0.0652625	Stable
K..1377	-1.6805	0.108841	0.0386115	Stable
K..3847	-1.6796	0.0595493	0.0564765	Stable
A..1423	-1.6778	0.233044	0.0477788	Stable
K..1893	-1.6775	0.0375435	0.0460299	Down
C..1699	-1.6763	0.49336	0.0543731	Stable
A..1711	-1.6757	0.113158	0.0464953	Stable
A..1721	-1.6757	0.113158	0.0464953	Stable
C..5954	1.6753	0.256894	0.0531339	Stable
A..398	-1.6752	0.0574183	0.0417422	Stable
C..4758	1.6747	0.025124	0.0454057	Up
A..1508	-1.6744	0.0624598	0.0516698	Stable
A..2044	-1.6736	0.163816	0.0405763	Stable
K..2648	-1.6735	0.0818041	0.0541251	Stable
K..3921	-1.6719	0.295174	0.0475763	Stable
C..3441	1.6685	0.0913879	0.0441614	Stable
K..4077	1.6677	0.0394528	0.0399549	Up
K..4449	-1.6663	0.235185	0.0796544	Stable
C..1237	1.6662	0.0512544	0.0413604	Stable
K..3418	-1.6653	0.154843	0.0650125	Stable
H..1167	-1.6633	0.0776916	0.0519476	Stable
A..1870	-1.662	0.20938	0.0589673	Stable
A..1611	1.6603	0.189895	0.0596235	Stable
A..940	-1.6576	0.0614777	0.057048	Stable
K..3819	-1.6573	0.141637	0.0443301	Stable
A..2188	-1.6547	0.206946	0.0523062	Stable
K..4155	1.6535	0.0947166	0.045574	Stable
C..5111	-1.6521	0.326541	0.0485114	Stable
K..2618	-1.6515	0.491456	0.0460718	Stable
A..2089	1.6509	0.352716	0.0384266	Stable
K..835	-1.6507	0.112851	0.0589638	Stable
A..488	-1.649	0.0550582	0.0496355	Stable
K..909	1.6487	0.195143	0.0558759	Stable
A..1813	-1.6483	0.141524	0.0668049	Stable
K..4146	1.6479	0.200836	0.0395739	Stable
K..4266	1.6469	0.338921	0.0421005	Stable
A..16	-1.6462	0.278321	0.0555254	Stable
C..4925	-1.6442	0.462665	0.0925215	Stable
C..3014	-1.6409	0.126975	0.0487444	Stable
A..1428	1.6394	0.351012	0.0658322	Stable
C..2001	1.6392	0.221266	0.0486407	Stable
C..5334	-1.639	0.254381	0.0630213	Stable
K..1024	-1.639	0.704612	0.055397	Stable
K..519	1.6348	0.0348905	0.0659492	Up
C..3206	1.6344	0.265752	0.0532101	Stable
A..1475	-1.6332	0.425152	0.0580063	Stable
3-Hydroxybutyric acid	1.631	0.0228194	0.0541609	Up	3-Hydroxybutyric acid
K..1821	-1.6305	0.631172	0.0596228	Stable
A..263	-1.6291	0.174162	0.0615648	Stable
C..2072	-1.6286	0.378944	0.0465043	Stable
A..929	-1.628	0.0383254	0.0445194	Down
A..1159	-1.6275	0.0237655	0.0500311	Down
C..6838	-1.6269	0.321673	0.0578034	Stable
C..6664	-1.6266	0.29732	0.0550109	Stable
K..3688	-1.6248	0.277163	0.0390324	Stable
A..62	-1.6208	0.122047	0.0543279	Stable
K..4555	1.6201	0.345016	0.0482171	Stable
C..6663	-1.6199	0.187542	0.048629	Stable
C..6223	-1.6188	0.167193	0.0574333	Stable
C..4148	-1.6186	0.398244	0.0571917	Stable
K..329	-1.6184	0.0738455	0.0528975	Stable
K..4213	1.6166	0.62472	0.06398	Stable
K..1356	1.6159	0.307122	0.0465676	Stable
A..1590	-1.6158	0.0909797	0.0426446	Stable
K..3934	-1.6156	0.310461	0.0416569	Stable
H..613	-1.6153	0.141512	0.0457692	Stable
K..737	-1.6143	0.0502325	0.0485282	Stable
A..584	-1.614	0.0807095	0.0597834	Stable
A..296	1.6137	0.705465	0.0438172	Stable
C..236	-1.6108	0.459233	0.050462	Stable
K..2567	-1.61	0.143524	0.0476146	Stable
A..93	-1.6088	0.636283	0.0475078	Stable
K..1025	-1.6079	0.570485	0.0537308	Stable
A..600	-1.6058	0.177	0.0457186	Stable
K..652	1.6053	0.576559	0.0547094	Stable
K..3840	1.6046	0.677729	0.0602	Stable
K..543	-1.6042	0.14813	0.0499024	Stable
K..565	-1.6022	0.39054	0.0480984	Stable
A..164	1.6018	0.102934	0.0538194	Stable
K..2914	-1.6016	0.181537	0.05232	Stable
K..228	1.6008	0.113906	0.0517457	Stable
C..356	1.5993	0.311989	0.0606157	Stable
K..2215	1.5987	0.647257	0.0546768	Stable
C..7010	1.5976	0.0396609	0.0531959	Up
A..1119	-1.5968	0.0200157	0.0435841	Down
K..4526	1.5968	0.0541636	0.0521044	Stable
A..1603	-1.5964	0.271648	0.0548486	Stable
K..3158	-1.5962	0.164906	0.0512322	Stable
A..1430	-1.5956	0.0532362	0.0501042	Stable
A..208	-1.5954	0.0443681	0.0592681	Down
A..212	1.5949	0.0875989	0.042253	Stable
A..1044	-1.5941	0.026085	0.050331	Down
A..54	-1.5934	0.194537	0.0518763	Stable
K..1194	-1.5932	0.365005	0.0564701	Stable
A..965	-1.5908	0.00856309	0.0467798	Down
K..4510	-1.5902	0.202047	0.0536916	Stable
A..1203	1.5892	0.226642	0.0543943	Stable
K..495	-1.5889	0.474525	0.0546357	Stable
A..307	-1.5881	0.559772	0.0553339	Stable
C..4193	1.5866	0.573414	0.0542422	Stable
K..2547	-1.5847	0.48964	0.142378	Stable
K..1968	-1.5814	0.140442	0.048671	Stable
H..1971	-1.5812	0.13921	0.0583018	Stable
A..1329	-1.5766	0.0078085	0.0476839	Down
C..5838	-1.5758	0.296409	0.0612542	Stable
A..21	-1.5753	0.174966	0.0505427	Stable
A..302	1.5751	0.274813	0.0656107	Stable
H..896	-1.5749	0.406931	0.103077	Stable
A..2213	1.5744	0.424957	0.0551341	Stable
K..4542	-1.5743	0.600821	0.055407	Stable
H..49	-1.5741	0.501115	0.0479622	Stable
H..2013	-1.5726	0.180853	0.0505506	Stable
K..1226	-1.5712	0.0771566	0.0462193	Stable
K..2551	-1.5688	0.0516246	0.0401393	Stable
A..1605	-1.5666	0.138469	0.0457863	Stable
A..172	-1.5662	0.293491	0.06335	Stable
K..2939	-1.5652	0.143879	0.0487195	Stable
K..604	-1.5645	0.529522	0.0626417	Stable
A..1383	-1.564	0.104975	0.0587309	Stable
A..2163	1.5638	0.635983	0.0502689	Stable
A..901	-1.5632	0.0319643	0.0427186	Down
C..5879	1.5611	0.00813819	0.0460246	Up
K..2994	-1.5611	0.100105	0.0575114	Stable
A..1919	-1.5603	0.305092	0.0591398	Stable
A..966	-1.5591	0.0676421	0.0640202	Stable
A..422	-1.5581	0.320196	0.0523389	Stable
C..2560	-1.557	0.29023	0.0632798	Stable
A..1965	-1.5569	0.469658	0.12908	Stable
K..3407	-1.5564	0.118009	0.0432156	Stable
H..2103	-1.5555	0.0970312	0.0536344	Stable
A..1619	-1.5506	0.161763	0.0534181	Stable
C..5693	1.5484	0.174457	0.048733	Stable
C..4493	1.5482	0.0312313	0.0536272	Up
K..4114	1.5479	0.437803	0.0488719	Stable
K..3749	-1.5472	0.344387	0.052594	Stable
A..370	1.5464	0.0934278	0.0543169	Stable
A..13	-1.5453	0.137008	0.055112	Stable
A..1842	1.5451	0.645785	0.0659185	Stable
A..1075	-1.5447	0.0377407	0.0499325	Down
A..1420	-1.5444	0.720838	0.0575558	Stable
C..6936	-1.5438	0.172425	0.0577103	Stable
K..3299	-1.5431	0.116019	0.0548136	Stable
K..692	-1.5426	0.422111	0.0495505	Stable
A..1462	-1.5425	0.0914343	0.0684455	Stable
A..215	-1.5413	0.0357117	0.0458843	Down
K..3262	1.5413	0.182535	0.0560346	Stable
K..108	-1.5398	0.0926197	0.0472183	Stable
K..2387	1.535	0.939917	0.0535736	Stable
K..1447	1.5346	0.0565354	0.0502591	Stable
K..1122	-1.5339	0.421122	0.0589243	Stable
C..5460	1.5338	0.224326	0.0842639	Stable
A..2108	1.5332	0.142401	0.0465145	Stable
C..5095	-1.5322	0.156484	0.0602554	Stable
A..268	-1.5315	0.0302044	0.0453197	Down
A..956	-1.5306	0.0659794	0.0571019	Stable
A..203	1.53	0.0945955	0.0464567	Stable
C..5330	-1.5287	0.149598	0.0471329	Stable
C..5324	-1.5283	0.149244	0.0472663	Stable
C..6856	-1.5281	0.392159	0.0551255	Stable
K..1083	1.5266	0.0650356	0.048796	Stable
K..460	-1.5253	0.280437	0.0534942	Stable
K..3856	-1.525	0.287663	0.0485943	Stable
K..789	1.5241	0.273752	0.0513459	Stable
A..1205	-1.5231	0.022367	0.043504	Down
K..1107	-1.5194	0.597946	0.0915261	Stable
K..1505	1.5192	0.184921	0.055644	Stable
H..544	-1.5191	0.301343	0.0452635	Stable
K..1374	-1.5188	0.311195	0.0604728	Stable
A..2193	-1.518	0.440075	0.0645327	Stable
C..5729	1.5161	0.178584	0.0470799	Stable
A..591	-1.5159	0.0840426	0.0475299	Stable
A..672	-1.5157	0.0504972	0.060706	Down
Morpholine	-1.5148	0.0253649	0.058726	Down	Morpholine
H..831	1.5134	0.0425582	0.0452031	Up
K..2031	1.5132	0.796312	0.0584295	Stable
K..3397	1.5126	0.914932	0.0432058	Stable
A..596	1.51	0.352936	0.0572557	Stable
A..226	1.5096	0.0494088	0.0480701	Stable
A..1484	-1.506	0.331045	0.0634838	Stable
A..517	-1.5056	0.204735	0.0741909	Stable
K..2305	-1.5033	0.583328	0.0468767	Stable
A..1913	-1.5032	0.176721	0.0447127	Stable
K..224	-1.5009	0.114614	0.0506624	Stable
K..162	-1.4998	0.16016	0.051084	Stable
C..2484	-1.4996	0.460504	0.0494336	Stable
A..1371	-1.4989	0.0568848	0.0583597	Down
K..1066	-1.4968	0.199428	0.0521094	Stable
K..539	-1.4957	0.478692	0.0589958	Stable
K..699	1.4951	0.392465	0.0579365	Stable
A..2143	1.4944	0.159871	0.0596945	Stable
A..1881	1.4904	0.0242762	0.0519798	Up
K..143	-1.4899	0.0276363	0.0419866	Down
4-Aminobutyraldehyde	-1.4876	0.0268341	0.0564323	Down	4-Aminobutyraldehyde
A..722	-1.4862	0.23553	0.0482447	Stable
K..391	-1.4851	0.592006	0.0541484	Stable
A..1265	-1.4845	0.440861	0.0591933	Stable
K..271	1.4845	0.352508	0.0422794	Stable
A..1553	1.4842	0.0541241	0.0582615	Up
A..1121	-1.4841	0.0380165	0.0449525	Down
A..1647	-1.4841	0.651527	0.0556514	Stable
A..1003	-1.4837	0.106625	0.0636037	Stable
K..713	-1.4828	0.148369	0.0468514	Stable
A..638	1.482	0.16442	0.0530667	Stable
C..4608	-1.481	0.296398	0.0553672	Stable
C..2528	-1.4797	0.269831	0.0499767	Stable
H..1291	-1.4785	0.264904	0.0443378	Stable
K..1067	-1.4782	0.411372	0.0547717	Stable
A..1625	1.4768	0.777702	0.0568308	Stable
C..3353	1.4732	0.868847	0.0431504	Stable
C..6085	1.4729	0.465682	0.0555888	Stable
K..142	-1.4729	0.0909247	0.0561042	Stable
K..1169	1.4726	0.546444	0.0678441	Stable
A..605	-1.4723	0.0651572	0.0561824	Stable
H..1444	-1.4723	0.254332	0.0523201	Stable
A..1171	-1.4702	0.0258171	0.0454646	Down
K..1151	-1.4701	0.48117	0.0533379	Stable
A..628	1.4699	0.537679	0.0509953	Stable
A..1058	-1.4697	0.0398122	0.0484166	Down
A..1775	-1.4686	0.236089	0.0527589	Stable
K..4447	-1.4686	0.202948	0.04532	Stable
K..3053	-1.4684	0.280448	0.0545096	Stable
A..116	-1.467	0.21087	0.0486068	Stable
K..1313	-1.4657	0.507046	0.0564289	Stable
K..3413	-1.4635	0.137408	0.0448715	Stable
A..925	1.463	0.760472	0.0602403	Stable
A..401	1.4628	0.284287	0.0610476	Stable
C..3855	1.4614	0.333774	0.0875735	Stable
C..5949	1.4579	0.297495	0.0482698	Stable
A..1144	1.4572	0.763391	0.0521081	Stable
A..388	-1.4545	0.0208487	0.067466	Down
K..4571	1.4518	0.498985	0.0588102	Stable
A..359	-1.4504	0.117126	0.0494821	Stable
K..1316	1.4497	0.166931	0.0603874	Stable
K..4382	-1.4489	0.216286	0.0528877	Stable
A..1991	-1.4483	0.459402	0.126108	Stable
K..2757	1.4469	0.0312323	0.0649968	Up
K..455	1.4444	0.882469	0.0505868	Stable
K..395	-1.4416	0.382169	0.0627514	Stable
K..645	-1.4408	0.0235517	0.0429604	Down
K..779	1.4407	0.106596	0.0486527	Stable
A..2058	-1.4404	0.0242596	0.0630078	Down
K..243	-1.4404	0.112441	0.0515301	Stable
A..216	-1.4388	0.252385	0.0515996	Stable
A..1285	1.4383	0.931812	0.058094	Stable
K..1064	1.4378	0.0900353	0.0513531	Stable
A..1974	-1.4368	0.465283	0.124489	Stable
C..4380	-1.4361	0.266751	0.0520764	Stable
A..1943	1.4357	0.674525	0.0489994	Stable
A..475	-1.4356	0.135574	0.0581954	Stable
H..467	1.4344	0.392217	0.0697458	Stable
A..639	-1.4324	0.227731	0.0545759	Stable
H..398	-1.432	0.144578	0.0691244	Stable
K..2069	-1.432	0.352852	0.0646545	Stable
A..846	-1.4315	0.338094	0.0529368	Stable
A..870	-1.4315	0.338094	0.0529368	Stable
K..1134	1.4311	0.145505	0.0466558	Stable
C..4241	1.431	0.0696038	0.0595965	Stable
A..1293	-1.4302	0.065306	0.0528253	Stable
A..997	-1.4298	0.0402122	0.0445296	Down
A..86	-1.4267	0.0879148	0.0500542	Stable
C..3922	-1.4265	0.105449	0.0571354	Stable
A..2081	1.4252	0.0332831	0.0488201	Up
C..4841	-1.4241	0.259025	0.0501988	Stable
A..1797	1.4229	0.793866	0.0551497	Stable
A..1378	1.4217	0.833213	0.0509556	Stable
A..1452	1.4214	0.424956	0.0614437	Stable
K..3399	-1.4211	0.612902	0.0528007	Stable
C..6557	-1.4209	0.300278	0.0578073	Stable
K..2587	-1.4203	0.552619	0.0501429	Stable
A..1933	-1.42	0.266819	0.0625688	Stable
A..1260	1.419	0.30467	0.0487329	Stable
C..3725	1.4188	0.347541	0.0661448	Stable
H..2113	-1.4184	0.325987	0.050906	Stable
K..4538	-1.418	0.118023	0.0487476	Stable
K..2172	-1.4178	0.463823	0.0588512	Stable
A..1313	1.4169	0.471115	0.0699668	Stable
C..1850	-1.4168	0.645073	0.051807	Stable
A..699	-1.4148	0.671355	0.0549211	Stable
A..775	1.4131	0.581619	0.0641578	Stable
A..1083	1.4122	0.982388	0.0530595	Stable
K..2114	-1.4115	0.0938138	0.0549396	Stable
K..2139	-1.4113	0.851751	0.0724025	Stable
K..708	-1.4097	0.664097	0.0553361	Stable
K..33	-1.4091	0.328493	0.0585788	Stable
K..1177	-1.4091	0.865711	0.0600521	Stable
A..1995	-1.4076	0.129612	0.0542959	Stable
A..561	-1.4055	0.83474	0.0589549	Stable
K..2108	-1.4045	0.159503	0.0500588	Stable
A..683	-1.4044	0.0703267	0.0459234	Stable
A..213	1.4042	0.166303	0.0425259	Stable
A..2019	-1.4041	0.209167	0.0454536	Stable
K..4190	-1.4039	0.920986	0.0514172	Stable
A..64	-1.4037	0.178226	0.0507375	Stable
C..2554	1.4031	0.286949	0.0492701	Stable
K..3928	-1.4029	0.380184	0.0484659	Stable
C..1629	1.4024	0.701355	0.0342815	Stable
H..180	-1.4012	0.38467	0.0511416	Stable
A..601	-1.4009	0.479776	0.0622234	Stable
A..88	-1.4006	0.071137	0.0527815	Stable
C..6376	-1.3999	0.0458133	0.0457137	Stable
A..1790	-1.3988	0.111982	0.0448485	Stable
A..50	-1.398	0.330135	0.0537041	Stable
C..1785	1.3979	0.0450131	0.044377	Stable
C..6589	1.3974	0.696792	0.0517657	Stable
A..660	-1.3973	0.182913	0.0412096	Stable
C..4011	1.3965	0.0814507	0.054259	Stable
K..3631	-1.3958	0.207538	0.0411059	Stable
A..1712	-1.3954	0.264915	0.0557995	Stable
A..1725	-1.3954	0.264915	0.0557995	Stable
C..1969	-1.3952	0.456852	0.0454054	Stable
A..1005	1.3949	0.37091	0.0489929	Stable
K..895	1.3945	0.0970374	0.0612826	Stable
A..1789	-1.394	0.093212	0.061743	Stable
H..702	1.3939	0.209892	0.0404633	Stable
K..4222	1.3937	0.135923	0.0563739	Stable
C..6320	1.3923	0.926988	0.0623697	Stable
K..3998	-1.3921	0.134305	0.0505248	Stable
C..3728	1.389	0.325921	0.0697824	Stable
A..73	-1.3882	0.339769	0.0675755	Stable
H..2165	-1.3881	0.213894	0.0611844	Stable
K..2806	-1.3879	0.0850169	0.0509105	Stable
K..3806	1.3874	0.800674	0.0377905	Stable
K..1308	-1.3851	0.307082	0.0516244	Stable
A..449	1.3834	0.33066	0.055765	Stable
K..1775	-1.3828	0.0542195	0.045081	Stable
K..116	1.3824	0.940796	0.0529938	Stable
A..181	-1.3802	0.0390303	0.0592591	Down
A..1012	1.3801	0.790369	0.054523	Stable
A..1920	-1.3792	0.152287	0.0404175	Stable
A..421	-1.379	0.437543	0.0469273	Stable
K..2682	-1.3786	0.135932	0.0413478	Stable
A..40	-1.3776	0.105394	0.0613648	Stable
K..3607	-1.377	0.126146	0.0503404	Stable
C..3378	1.3737	0.29245	0.0617944	Stable
K..3908	1.373	0.842211	0.0702678	Stable
K..507	-1.3712	0.589072	0.0466787	Stable
H..716	1.3703	0.0497258	0.0545509	Up
C..3645	1.3699	0.0507471	0.0597701	Up
C..3118	1.3666	0.0150652	0.0595436	Up
K..393	-1.3664	0.756944	0.0543992	Stable
A..222	-1.3659	0.115298	0.0506324	Stable
A..854	-1.3646	0.0504847	0.0431956	Stable
C..2240	1.3645	0.439248	0.0496957	Stable
A..532	-1.3641	0.268549	0.0519558	Stable
K..4352	-1.3641	0.0591054	0.0455753	Stable
A..1361	1.3639	0.437894	0.0420448	Stable
C..3352	1.3621	0.570164	0.056877	Stable
K..4204	1.3621	0.742932	0.0569927	Stable
K..2530	-1.3611	0.0791666	0.0582032	Stable
A..1199	-1.3601	0.274198	0.0461487	Stable
A..541	1.3591	0.07318	0.0446315	Stable
K..499	-1.3568	0.125195	0.0504691	Stable
A..199	1.3555	0.163944	0.0446017	Stable
A..958	-1.3546	0.271732	0.0573385	Stable
A..1244	-1.3546	0.150916	0.0559007	Stable
K..3982	-1.3537	0.226476	0.0456773	Stable
K..3740	-1.3528	0.0467017	0.0384373	Stable
K..3883	-1.3522	0.203026	0.0495515	Stable
A..191	-1.3515	0.126337	0.0492961	Stable
A..1891	-1.3513	0.114949	0.0537581	Stable
C..1398	1.3498	0.415494	0.0500192	Stable
K..1147	1.3495	0.133748	0.047555	Stable
K..1635	1.3491	0.149856	0.0401828	Stable
K..409	-1.3484	0.648061	0.0521827	Stable
K..4500	-1.348	0.184486	0.0452992	Stable
C..1455	1.3463	0.14908	0.0531833	Stable
A..1206	-1.3446	0.136262	0.0611791	Stable
A..394	-1.3434	0.257985	0.04001	Stable
K..1977	-1.3393	0.478285	0.0570281	Stable
A..1155	-1.339	0.157755	0.0425605	Stable
K..484	-1.3388	0.226977	0.0509317	Stable
A..1658	-1.3385	0.286652	0.0549937	Stable
K..187	1.3379	0.589883	0.0540476	Stable
K..1397	1.3377	0.33366	0.0415222	Stable
K..1427	-1.3377	0.540016	0.0565126	Stable
H..1786	-1.3369	0.435168	0.0520775	Stable
K..2709	1.3368	0.390221	0.0442612	Stable
K..2000	-1.3363	0.619428	0.0632932	Stable
A..1145	-1.3351	0.431221	0.0529842	Stable
K..649	1.335	0.246964	0.0420575	Stable
K..3062	-1.3338	0.0268746	0.0541242	Down
A..1426	-1.3333	0.456983	0.0520857	Stable
A..2021	-1.333	0.0478546	0.0589499	Down
A..1280	-1.3328	0.0691991	0.0548818	Stable
A..2090	1.3295	0.111485	0.0586237	Stable
K..3955	-1.3292	0.354523	0.0503181	Stable
K..281	-1.329	0.233341	0.0427777	Stable
A..578	1.3287	0.223046	0.0517325	Stable
H..2143	-1.3287	0.165033	0.0539808	Stable
C..3444	1.3286	0.0778699	0.0563288	Stable
C..5836	1.3284	0.678496	0.0501557	Stable
C..3934	-1.3274	0.118488	0.0555792	Stable
A..1704	-1.3256	0.533606	0.0372287	Stable
K..2730	1.3255	0.949575	0.0445924	Stable
A..912	-1.3246	0.133974	0.0560253	Stable
K..729	-1.3246	0.127196	0.0482093	Stable
K..3301	-1.3246	0.0512278	0.0440098	Stable
C..1256	1.3225	0.103467	0.0540396	Stable
A..1858	1.3223	0.0916921	0.0435474	Stable
A..1022	-1.3222	0.0389302	0.0480106	Down
C..6693	1.3221	0.425091	0.0605048	Stable
C..1290	1.3219	0.179535	0.0470478	Stable
K..1530	1.3215	0.407114	0.0521708	Stable
A..765	-1.3196	0.912236	0.0680314	Stable
C..6973	1.318	0.0118308	0.0570698	Up
C..3621	-1.3179	0.340363	0.0414414	Stable
K..1508	1.3175	0.531967	0.0497213	Stable
A..425	-1.3157	0.266042	0.0547825	Stable
K..4505	-1.3154	0.0427929	0.0461267	Down
A..1296	1.3151	0.986453	0.0645231	Stable
A..1935	-1.3106	0.18769	0.0485503	Stable
A..1217	1.3078	0.86468	0.0648015	Stable
K..4260	-1.3057	0.175277	0.0454236	Stable
C..6776	-1.305	0.228675	0.0407167	Stable
A..1823	-1.3048	0.393694	0.0580204	Stable
K..3441	-1.3047	0.204572	0.0523945	Stable
A..1671	-1.3044	0.13416	0.0525534	Stable
A..1839	-1.3044	0.276859	0.0640843	Stable
K..3635	-1.3038	0.788742	0.0500396	Stable
A..713	-1.3036	0.428627	0.0424105	Stable
A..1384	1.3029	0.902058	0.0557741	Stable
A..566	-1.3022	0.395901	0.0532139	Stable
C..5390	-1.3022	0.558651	0.0469031	Stable
K..1125	-1.2993	0.758803	0.0583767	Stable
K..38	-1.2991	0.0979688	0.0533329	Stable
C..6741	1.2975	0.592482	0.0453744	Stable
C..3094	1.2962	0.0778516	0.0601033	Stable
A..30	-1.2961	0.455255	0.0557572	Stable
A..673	1.2955	0.968877	0.0590937	Stable
A..674	1.2955	0.968877	0.0590937	Stable
C..2912	1.2955	0.436559	0.0591345	Stable
K..627	1.2932	0.281587	0.055223	Stable
H..1223	-1.2923	0.189515	0.0723221	Stable
C..1711	1.2921	0.0760896	0.0489878	Stable
C..3374	-1.2921	0.0472234	0.057757	Down
K..2669	-1.2921	0.0852254	0.0498493	Stable
C..6625	-1.2918	0.159671	0.0554261	Stable
C..6234	1.2916	0.522776	0.0567551	Stable
A..47	-1.29	0.11198	0.0507667	Stable
H..993	1.2893	0.358251	0.06696	Stable
H..194	-1.2892	0.355181	0.0528874	Stable
K..3930	1.2886	0.315804	0.0502251	Stable
A..1677	-1.2868	0.216498	0.0442815	Stable
K..3756	-1.2851	0.336639	0.0673943	Stable
K..2207	1.2844	0.817547	0.064674	Stable
K..3467	-1.2828	0.437655	0.0469846	Stable
K..1580	-1.2817	0.922461	0.0467742	Stable
C..7016	-1.2814	0.643278	0.0569799	Stable
H..1288	-1.2814	0.334946	0.0540789	Stable
A..1027	-1.2805	0.0647846	0.0497973	Stable
A..2065	1.28	0.153162	0.0650603	Stable
H..108	-1.2793	0.265625	0.0532906	Stable
K..3446	1.2777	0.801758	0.0806469	Stable
H..1056	-1.2761	0.116528	0.0532338	Stable
C..6059	1.2757	0.529535	0.0557969	Stable
A..919	-1.2752	0.0640101	0.0383817	Stable
K..912	1.2739	0.226873	0.0538766	Stable
C..6629	-1.273	0.243378	0.0494539	Stable
H..247	1.2717	0.527682	0.0323107	Stable
H..515	-1.2714	0.433197	0.0974367	Stable
A..1467	1.2709	0.41889	0.0623045	Stable
3,5,5-Trimethyl-2-cyclohexen-1-one	-1.2696	0.0485051	0.0571494	Down	3,5,5-Trimethyl-2-cyclohexen-1-one
K..3455	1.2695	0.2751	0.0534817	Stable
A..1610	1.2688	0.676441	0.0596026	Stable
A..2225	1.268	0.167397	0.0397866	Stable
K..4221	-1.267	0.026573	0.0433462	Down
H..827	1.2664	0.491482	0.0634915	Stable
K..76	-1.2652	0.0561372	0.045125	Stable
A..1661	-1.264	0.292666	0.0595213	Stable
K..4406	-1.2632	0.424587	0.0482049	Stable
C..3526	-1.2625	0.170971	0.0409193	Stable
K..2613	-1.2623	0.359611	0.0460829	Stable
C..5097	-1.262	0.569992	0.0504509	Stable
K..1105	-1.2604	0.329991	0.0596216	Stable
C..6262	-1.2583	0.0564089	0.0531196	Stable
C..1083	1.2575	0.21496	0.0672928	Stable
K..928	1.2564	0.138235	0.0481187	Stable
A..2088	-1.2563	0.1544	0.054849	Stable
A..556	-1.2551	0.0979468	0.0545102	Stable
K..1805	1.2548	0.93252	0.0593507	Stable
A..444	-1.2546	0.0895205	0.0483867	Stable
A..531	1.2536	0.134572	0.0505129	Stable
A..1743	-1.2535	0.269487	0.0621612	Stable
A..243	-1.2529	0.309177	0.0539592	Stable
K..470	-1.2516	0.588672	0.0607595	Stable
K..314	1.2514	0.101388	0.0573445	Stable
H..2046	-1.2511	0.0341014	0.0525599	Down
A..1592	-1.2507	0.369848	0.0482439	Stable
A..1596	-1.2507	0.369848	0.0482439	Stable
A..465	-1.25	0.155275	0.0363904	Stable
A..1945	-1.2492	0.297872	0.0407131	Stable
K..2078	-1.2492	0.238218	0.0698554	Stable
A..1295	1.2482	0.314895	0.0601532	Stable
A..1966	-1.2477	0.164874	0.0538362	Stable
K..2361	-1.2473	0.509131	0.0380302	Stable
A..1405	-1.247	0.352341	0.0560206	Stable
K..4017	-1.245	0.502992	0.047167	Stable
A..2007	1.2444	0.816168	0.0522966	Stable
C..6511	1.2402	0.0285042	0.0576593	Up
K..1072	-1.2399	0.309098	0.0509609	Stable
K..4198	1.2397	0.418837	0.058124	Stable
C..2431	1.238	0.0439442	0.0554809	Up
A..97	1.2371	0.872821	0.0615208	Stable
A..1960	-1.2361	0.0466172	0.0519222	Down
A..687	-1.2334	0.213228	0.0456226	Stable
A..2015	-1.2323	0.295362	0.0694138	Stable
A..192	1.2317	0.299498	0.0680021	Stable
A..1133	-1.2316	0.68091	0.058695	Stable
A..2178	-1.2307	0.0709783	0.0547513	Stable
A..1615	-1.2293	0.225903	0.0550344	Stable
K..2390	-1.2283	0.0930106	0.063097	Stable
C..6490	-1.2279	0.0608487	0.049647	Stable
K..1695	-1.2278	0.464806	0.0531838	Stable
K..1831	-1.2262	0.492066	0.060884	Stable
K..2454	1.2256	0.0272598	0.0544984	Up
C..4250	1.2252	0.576972	0.0595737	Stable
K..1462	-1.2252	0.68273	0.0589305	Stable
C..4013	1.2229	0.678117	0.0530795	Stable
C..1108	1.2219	0.100149	0.051792	Stable
K..1950	-1.2219	0.319971	0.0628436	Stable
K..523	-1.2212	0.19396	0.0473038	Stable
K..2260	-1.2198	0.237861	0.0624765	Stable
H..1512	-1.2195	0.34305	0.0664824	Stable
K..4283	-1.2192	0.0278086	0.0455495	Down
A..1018	-1.2187	0.444591	0.0485145	Stable
C..4988	1.2183	0.150135	0.0513201	Stable
A..1160	1.2175	0.935693	0.0617734	Stable
C..1503	1.2175	0.551449	0.054863	Stable
H..14	-1.2169	0.0695993	0.0544004	Stable
A..1640	-1.2167	0.373828	0.0718988	Stable
A..1664	1.2154	0.920234	0.0545243	Stable
K..3464	1.2151	0.470192	0.0594729	Stable
K..3529	1.2143	0.848861	0.0537603	Stable
A..1967	1.2141	0.860687	0.0636502	Stable
K..3612	1.2139	0.864643	0.0600489	Stable
C..1945	-1.2128	0.385127	0.050484	Stable
K..4141	-1.212	0.174777	0.0642033	Stable
C..7164	1.2119	0.710792	0.0746103	Stable
A..586	-1.2116	0.152897	0.0574002	Stable
A..1333	1.2114	0.150161	0.0458064	Stable
H..888	-1.211	0.334762	0.0691236	Stable
K..4004	-1.2101	0.135498	0.0563183	Stable
K..725	1.2075	0.11183	0.0631106	Stable
A..322	1.2071	0.0520864	0.0488539	Stable
A..2053	1.2059	0.999077	0.0552572	Stable
K..1175	1.2058	0.527298	0.0660086	Stable
A..1136	-1.2044	0.638143	0.0598736	Stable
A..1912	-1.204	0.119896	0.0446891	Stable
K..2495	-1.203	0.0776271	0.0465866	Stable
H..1486	-1.2023	0.563979	0.0578128	Stable
A..1166	-1.2021	0.313296	0.0643687	Stable
A..626	1.201	0.170684	0.0492129	Stable
K..4119	-1.2005	0.671856	0.0598698	Stable
C..5987	1.1979	0.238918	0.07376	Stable
A..183	1.1944	0.960908	0.0646445	Stable
A..1597	1.1944	0.461489	0.0646299	Stable
K..841	1.1939	0.858589	0.066334	Stable
K..252	-1.1902	0.223042	0.0532027	Stable
A..501	-1.19	0.890723	0.0604954	Stable
K..4482	-1.1896	0.035941	0.0538294	Down
K..4272	-1.1889	0.126163	0.040897	Stable
K..919	-1.1879	0.185294	0.0470499	Stable
A..718	1.1878	0.643293	0.0447064	Stable
A..1310	-1.1876	0.0706507	0.0470968	Stable
A..1871	1.1873	0.321116	0.0620725	Stable
A..1424	1.1871	0.0653792	0.0469604	Stable
A..1706	-1.1851	0.197681	0.0563369	Stable
A..15	1.1849	0.472323	0.0554163	Stable
A..527	-1.1845	0.121452	0.0479276	Stable
K..1121	-1.1845	0.690521	0.058331	Stable
A..416	1.1844	0.668201	0.0515448	Stable
K..3683	-1.1842	0.615255	0.0626615	Stable
A..645	-1.1833	0.0647494	0.0456714	Stable
A..1884	1.1832	0.387008	0.0423154	Stable
A..973	-1.1827	0.0776579	0.0365588	Stable
A..1783	-1.1825	0.222148	0.0517841	Stable
A..1770	1.1822	0.728752	0.0471568	Stable
C..5963	-1.1807	0.29436	0.0497503	Stable
A..614	1.1798	0.317311	0.0603292	Stable
K..4565	1.1798	0.906755	0.0616366	Stable
H..1458	-1.1792	0.317404	0.0446416	Stable
K..4359	1.1785	0.505274	0.0590778	Stable
K..1744	-1.1774	0.34255	0.0769447	Stable
C..4639	-1.1772	0.548268	0.0462124	Stable
K..2155	-1.1767	0.105388	0.0553558	Stable
K..1599	1.1749	0.73456	0.0408154	Stable
A..498	-1.1739	0.0906982	0.0540161	Stable
C..7042	-1.1739	0.523577	0.0452227	Stable
K..1093	-1.1737	0.775123	0.0536833	Stable
A..91	-1.1728	0.871234	0.0601265	Stable
A..1090	1.1719	0.927718	0.0612545	Stable
K..2665	1.1715	0.661247	0.0579388	Stable
A..455	-1.1713	0.0376825	0.0451953	Down
A..990	1.169	0.530432	0.0565182	Stable
C..4655	1.1679	0.0663286	0.0562481	Stable
C..3718	-1.1667	0.689724	0.0663134	Stable
C..1336	1.1649	0.107778	0.0579326	Stable
A..813	-1.1641	0.228928	0.0652846	Stable
K..2658	1.1633	0.456374	0.070411	Stable
K..1174	-1.1629	0.317679	0.044906	Stable
K..836	1.1624	0.372701	0.0518691	Stable
A..1422	1.1609	0.698951	0.0332629	Stable
K..233	-1.1607	0.307874	0.050953	Stable
H..68	-1.1604	0.176318	0.045333	Stable
A..1518	1.16	0.369791	0.0528894	Stable
A..1983	-1.1584	0.42438	0.0993365	Stable
K..1733	1.1584	0.790221	0.0674608	Stable
K..2626	-1.1565	0.976737	0.049181	Stable
A..1131	1.1539	0.534256	0.0504735	Stable
A..1852	-1.1528	0.116725	0.0562623	Stable
K..856	-1.1528	0.286697	0.0487928	Stable
A..1051	1.1512	0.566619	0.0594014	Stable
C..4288	-1.1503	0.289562	0.0622015	Stable
A..1037	-1.15	0.967425	0.0719595	Stable
H..856	-1.1493	0.64415	0.0586728	Stable
K..3502	1.1492	0.857914	0.0633229	Stable
A..321	-1.149	0.824731	0.0639693	Stable
A..974	-1.1465	0.0586788	0.0422226	Stable
A..1648	-1.1465	0.485096	0.0591479	Stable
C..2553	1.1463	0.227963	0.0479375	Stable
K..678	1.1462	0.96809	0.0633216	Stable
A..390	-1.1445	0.271045	0.0500283	Stable
A..743	-1.1439	0.0898637	0.053277	Stable
K..3371	-1.1433	0.95967	0.0441597	Stable
A..970	-1.1422	0.0806479	0.049322	Stable
K..1143	1.1412	0.164689	0.0502112	Stable
K..2175	1.1408	0.485087	0.0420297	Stable
A..1174	-1.1406	0.339487	0.0579902	Stable
A..1312	-1.1406	0.0677337	0.0424045	Stable
A..757	-1.1388	0.238232	0.0599003	Stable
K..901	-1.1372	0.171478	0.0486971	Stable
H..2118	-1.1371	0.0510417	0.0514439	Down
A..60	1.1367	0.728559	0.0638639	Stable
A..168	-1.1364	0.0397542	0.0532375	Down
C..2886	1.1364	0.056337	0.0494358	Stable
C..6937	1.136	0.396585	0.0509639	Stable
C..2490	1.1358	0.851774	0.0627649	Stable
A..797	-1.1352	0.144422	0.0569693	Stable
K..4547	1.1349	0.328577	0.0621114	Stable
A..1595	-1.1348	0.104996	0.0532406	Stable
A..960	-1.1342	0.0786818	0.0545854	Stable
A..1425	-1.134	0.0921438	0.0497499	Stable
K..902	1.1334	0.280158	0.0622362	Stable
K..2255	-1.1331	0.660998	0.0522671	Stable
K..1142	1.1318	0.082258	0.0610747	Stable
H..845	-1.1299	0.137162	0.0586894	Stable
A..161	1.1294	0.290232	0.0532226	Stable
A..553	-1.1293	0.107783	0.0502057	Stable
A..1287	-1.1288	0.0998959	0.037819	Stable
K..453	-1.1287	0.246701	0.0647879	Stable
A..2208	1.1271	0.709561	0.055211	Stable
K..1314	-1.127	0.322888	0.060116	Stable
A..1290	-1.1265	0.0795452	0.0582042	Stable
K..2908	-1.1265	0.0286813	0.0520109	Down
K..2243	-1.1263	0.321854	0.0581906	Stable
H..245	-1.1262	0.714826	0.0559916	Stable
H..214	-1.1236	0.257075	0.0558414	Stable
C..4351	1.1219	0.0980139	0.0646465	Stable
K..3754	1.1207	0.243037	0.0623786	Stable
A..1142	-1.1206	0.0842241	0.048115	Stable
C..1499	1.1196	0.243272	0.0524292	Stable
K..3969	-1.1192	0.203879	0.0541093	Stable
C..3971	1.119	0.930437	0.0521796	Stable
K..4442	-1.1187	0.679786	0.0510702	Stable
C..6340	1.1178	0.0818281	0.0453275	Stable
K..1416	-1.1178	0.457003	0.0484974	Stable
K..4313	1.1178	0.447634	0.0518577	Stable
K..2232	-1.1177	0.066941	0.0425331	Stable
K..2659	1.1173	0.0133701	0.0544966	Up
K..4137	-1.117	0.45469	0.0658622	Stable
K..780	1.1163	0.634481	0.0520068	Stable
A..1692	1.1147	0.481959	0.055984	Stable
A..1817	1.1138	0.150911	0.0529515	Stable
A..25	-1.1133	0.246929	0.0597715	Stable
A..840	-1.1125	0.0820139	0.0589063	Stable
K..956	-1.1122	0.163721	0.0473431	Stable
A..1495	-1.1108	0.229037	0.0486042	Stable
K..2737	-1.11	0.0460111	0.0513822	Down
K..2423	-1.1097	0.075389	0.0424466	Stable
A..587	-1.1094	0.0931289	0.0516679	Stable
H..2162	-1.109	0.234305	0.0518018	Stable
A..1055	1.1085	0.401132	0.0467592	Stable
A..1029	-1.1076	0.0380043	0.0420896	Down
H..1083	-1.107	0.183571	0.0546848	Stable
K..555	1.1064	0.621503	0.0522299	Stable
K..3848	-1.1064	0.221276	0.0673226	Stable
A..1985	1.1062	0.909658	0.0533763	Stable
A..979	1.1061	0.84163	0.0668	Stable
H..832	-1.1061	0.234511	0.0609958	Stable
A..918	-1.1057	0.309813	0.0605062	Stable
K..731	-1.1056	0.630871	0.0689697	Stable
C..7002	-1.1055	0.398247	0.0571831	Stable
K..2350	-1.1048	0.0414879	0.039344	Stable
C..6099	-1.1033	0.555235	0.0444518	Stable
K..768	1.103	0.250564	0.0502784	Stable
A..1541	-1.1016	0.857939	0.0588896	Stable
C..4704	1.1002	0.339932	0.0542495	Stable
C..3743	-1.0996	0.716839	0.0607245	Stable
A..1741	1.0988	0.633776	0.0604531	Stable
A..12	-1.0967	0.15027	0.0466809	Stable
K..4524	-1.0953	0.430778	0.0431483	Stable
K..74	-1.0952	0.117962	0.0462907	Stable
A..564	-1.0942	0.796712	0.0637692	Stable
K..2304	-1.0941	0.661605	0.0565427	Stable
H..948	-1.0932	0.50558	0.0576799	Stable
K..831	-1.093	0.787184	0.0654494	Stable
A..224	1.0913	0.822562	0.0661936	Stable
A..158	-1.0907	0.117123	0.0488806	Stable
A..314	-1.0896	0.636435	0.0584434	Stable
H..2145	1.0875	0.999012	0.074898	Stable
K..3620	-1.0873	0.0964788	0.0535289	Stable
A..709	1.0858	0.894067	0.0455283	Stable
C..4028	1.0854	0.692611	0.0995253	Stable
C..6106	-1.0851	0.38796	0.0544769	Stable
K..2396	-1.0848	0.498353	0.0378364	Stable
A..1240	-1.0843	0.436843	0.0493319	Stable
C..5058	-1.084	0.235056	0.0585621	Stable
A..681	-1.0839	0.446579	0.062215	Stable
A..188	-1.0818	0.253821	0.0441247	Stable
A..1330	-1.0815	0.733578	0.0692842	Stable
A..297	1.0814	0.196627	0.0672417	Stable
K..3279	-1.0814	0.476299	0.0603045	Stable
K..464	-1.0812	0.494298	0.0699995	Stable
H..529	-1.0805	0.461956	0.0450754	Stable
C..3323	-1.08	0.518852	0.0512701	Stable
K..2811	1.0798	0.642327	0.0695422	Stable
K..2315	1.0793	0.670185	0.0658083	Stable
K..2789	1.0788	0.760282	0.0518018	Stable
A..762	1.0778	0.43754	0.0576953	Stable
H..1517	1.0776	0.730608	0.0600801	Stable
K..4322	-1.0773	0.175579	0.0605177	Stable
K..2365	-1.0769	0.284316	0.0520612	Stable
C..1517	1.0767	0.176977	0.0595921	Stable
K..1649	-1.0766	0.52682	0.0639469	Stable
K..2788	-1.0766	0.0837714	0.0501176	Stable
A..1252	-1.0765	0.0506935	0.0564979	Down
A..469	-1.0762	0.127062	0.0581593	Stable
K..1787	-1.0762	0.628485	0.0697442	Stable
C..5569	-1.0758	0.426752	0.0390755	Stable
C..244	-1.0748	0.442419	0.0433273	Stable
K..1255	1.0745	0.0558233	0.0516907	Stable
A..588	-1.0734	0.435127	0.0518669	Stable
A..1269	-1.0728	0.685854	0.0542901	Stable
K..336	1.0711	0.545538	0.0514152	Stable
K..4430	-1.0706	0.250743	0.0589961	Stable
A..1304	1.0701	0.897786	0.0619724	Stable
K..2566	1.069	0.775799	0.0577174	Stable
K..4402	1.0687	0.139629	0.0586536	Stable
K..4321	-1.0686	0.0537271	0.0372249	Stable
K..988	-1.0676	0.176439	0.0432859	Stable
A..2113	-1.0675	0.282433	0.0620663	Stable
K..814	1.0673	0.401372	0.0575377	Stable
K..1144	1.067	0.172066	0.0504019	Stable
A..131	-1.0661	0.27059	0.0576277	Stable
C..1365	1.0656	0.102857	0.0621925	Stable
K..1294	1.065	0.215063	0.0341902	Stable
A..1624	-1.0643	0.577944	0.0404747	Stable
K..156	1.0631	0.963974	0.0479644	Stable
A..157	-1.063	0.434088	0.0444103	Stable
K..3543	1.0628	0.384524	0.0566593	Stable
K..659	-1.0625	0.159632	0.0449717	Stable
A..1032	-1.0617	0.703955	0.0516928	Stable
C..3692	-1.0613	0.742398	0.0583076	Stable
K..1989	1.0613	0.750908	0.0578709	Stable
A..688	-1.0606	0.621289	0.0550773	Stable
A..748	-1.0596	0.0839467	0.0501172	Stable
K..946	1.0596	0.724042	0.049507	Stable
C..1663	1.0593	0.16419	0.0522174	Stable
C..4419	-1.0582	0.387779	0.0639586	Stable
K..1793	-1.0577	0.350689	0.059022	Stable
C..2504	-1.055	0.357359	0.0464647	Stable
C..4297	1.0545	0.746075	0.064404	Stable
A..795	-1.053	0.106202	0.0430321	Stable
A..1560	1.0529	0.908098	0.062378	Stable
K..1277	-1.0509	0.703062	0.0680544	Stable
A..1803	1.0507	0.298544	0.0507387	Stable
K..203	1.0479	0.800973	0.0525636	Stable
K..2422	1.0467	0.572	0.0572598	Stable
A..1898	-1.0455	0.463627	0.0582874	Stable
K..1390	1.0451	0.459163	0.0617727	Stable
A..2014	-1.0448	0.0437853	0.0563298	Down
K..2237	-1.0448	0.44025	0.0831108	Stable
A..881	1.0447	0.642911	0.0528852	Stable
K..1705	1.0442	0.765132	0.0467858	Stable
C..3653	1.044	0.191703	0.0607917	Stable
A..117	-1.0439	0.347215	0.0537339	Stable
H..1270	-1.0439	0.527771	0.0782382	Stable
A..2077	1.0434	0.884334	0.0531791	Stable
A..120	-1.0432	0.210679	0.0553032	Stable
A..1391	-1.0431	0.354107	0.0574257	Stable
A..949	1.0427	0.369873	0.0539422	Stable
H..1792	-1.0426	0.194749	0.0604679	Stable
K..3747	-1.0425	0.379969	0.0500426	Stable
K..446	1.0421	0.36306	0.0678502	Stable
A..480	-1.0416	0.426038	0.0484467	Stable
A..1211	-1.0414	0.312429	0.0560355	Stable
K..4419	1.0408	0.529653	0.0464081	Stable
C..2066	1.0406	0.569138	0.0448863	Stable
K..3357	1.0404	0.525284	0.0619405	Stable
K..3843	-1.0394	0.208475	0.0491951	Stable
A..1239	1.0393	0.400463	0.0579627	Stable
A..1132	-1.0389	0.222168	0.0528428	Stable
A..877	-1.0383	0.718971	0.057314	Stable
A..717	1.0379	0.386196	0.0461218	Stable
A..1040	-1.0373	0.0428594	0.0425494	Stable
A..1924	-1.0372	0.0842518	0.0464208	Stable
A..1418	1.0357	0.654399	0.0458147	Stable
K..1865	-1.0357	0.273574	0.0454371	Stable
A..1433	-1.0354	0.215909	0.0510831	Stable
K..1452	-1.0343	0.484315	0.051599	Stable
K..1138	1.0341	0.266955	0.0459617	Stable
K..1176	-1.0315	0.412322	0.0701964	Stable
K..1453	1.0308	0.369383	0.0534268	Stable
A..1708	-1.0307	0.379568	0.0586081	Stable
A..1726	-1.0307	0.379568	0.0586081	Stable
A..2047	1.0305	0.716549	0.0607547	Stable
A..2075	-1.03	0.109588	0.0399035	Stable
A..1316	-1.0292	0.222954	0.0653305	Stable
C..5570	-1.0286	0.642907	0.123853	Stable
K..2546	-1.0282	0.796721	0.0574699	Stable
K..1276	-1.0277	0.339732	0.0684103	Stable
H..325	-1.0272	0.293791	0.0606734	Stable
K..993	1.0272	0.800921	0.0625154	Stable
K..716	-1.027	0.54907	0.0554185	Stable
K..881	1.0264	0.863817	0.0556391	Stable
A..1564	-1.0259	0.888842	0.0523045	Stable
A..640	1.0249	0.670655	0.05139	Stable
K..2181	-1.0234	0.574913	0.0528938	Stable
A..740	-1.0233	0.964079	0.0583575	Stable
A..280	-1.0231	0.815377	0.0557094	Stable
H..1180	-1.023	0.128909	0.0530653	Stable
H..1286	-1.0206	0.421121	0.0430393	Stable
A..2204	-1.0194	0.0931938	0.0465913	Stable
A..438	1.0186	0.990297	0.0403578	Stable
C..4871	1.0179	0.0810586	0.0394947	Stable
K..75	-1.0177	0.0866292	0.047112	Stable
K..3619	1.0159	0.872359	0.0458526	Stable
A..1759	-1.0152	0.467982	0.0785588	Stable
C..2114	1.014	0.84364	0.0461397	Stable
K..2814	-1.0132	0.665699	0.0473035	Stable
C..4682	-1.013	0.545244	0.0411793	Stable
H..201	-1.013	0.191306	0.056325	Stable
A..1918	-1.0124	0.495121	0.0570806	Stable
A..760	1.0123	0.90409	0.0627129	Stable
A..909	-1.0116	0.25697	0.0609284	Stable
A..1771	1.0114	0.344168	0.0712576	Stable
C..520	1.0113	0.402336	0.0444654	Stable
K..1075	-1.011	0.300613	0.0383605	Stable
C..5536	1.0109	0.282901	0.0656867	Stable
A..889	-1.0095	0.107579	0.0518597	Stable
K..2571	1.0087	0.816412	0.0348237	Stable
A..2132	1.0086	0.921694	0.0612452	Stable
K..1597	-1.0086	0.241365	0.0543517	Stable
A..1335	1.0081	0.716005	0.0636821	Stable
K..2052	1.0079	0.0556552	0.0364643	Stable
K..3013	1.0068	0.393081	0.0538547	Stable
C..4591	1.0062	0.115653	0.0474369	Stable
K..560	1.0059	0.0805945	0.0580384	Stable
H..161	-1.0046	0.788066	0.0456788	Stable
H..1258	-1.0046	0.295708	0.0755788	Stable
A..1436	1.0044	0.870224	0.0577923	Stable
A..1580	-1.0039	0.0898375	0.0471106	Stable
A..2036	-1.0035	0.457225	0.0674757	Stable
K..666	-1.0023	0.304942	0.052653	Stable
A..1532	1.0014	0.246017	0.0610501	Stable
K..173	-1.0013	0.191671	0.0487548	Stable
C..7027	1.0003	0.685586	0.0595776	Stable
A..1848	-0.9997	0.240581	0.0438548	Stable
K..2080	-0.99966	0.178977	0.0510721	Stable
K..4464	-0.99876	0.35236	0.0570376	Stable
C..6098	0.99831	0.256146	0.0391197	Stable
K..2529	-0.99748	0.346012	0.0796169	Stable
H..1600	-0.99719	0.447275	0.0558407	Stable
A..2049	-0.99687	0.207137	0.0522288	Stable
K..3601	-0.9968	0.183186	0.0492259	Stable
A..964	-0.9964	0.621779	0.0592004	Stable
A..620	-0.99633	0.169178	0.0531178	Stable
C..1446	0.99594	0.13431	0.0438492	Stable
A..2086	0.99568	0.69042	0.0544639	Stable
K..1338	0.99432	0.306843	0.0502865	Stable
K..990	0.99279	0.576446	0.0677544	Stable
K..3290	0.99278	0.888774	0.0584369	Stable
A..273	-0.99248	0.16095	0.0503293	Stable
A..1795	-0.99244	0.112224	0.0493627	Stable
C..5886	-0.99207	0.217869	0.0637826	Stable
H..655	0.99168	0.354093	0.0627181	Stable
A..1948	-0.99078	0.0716138	0.0467704	Stable
K..4338	-0.9905	0.533344	0.0411061	Stable
K..3423	0.98899	0.920562	0.0587042	Stable
A..1606	-0.98741	0.379184	0.0526606	Stable
A..206	-0.9874	0.467711	0.054146	Stable
A..1764	0.98718	0.780383	0.0508776	Stable
A..2097	0.98653	0.409569	0.0627687	Stable
A..1339	-0.98547	0.535957	0.0706185	Stable
K..122	-0.98538	0.0630182	0.0508028	Stable
C..1563	-0.98518	0.10597	0.0529158	Stable
C..2242	0.98472	0.286304	0.0530193	Stable
H..727	-0.98414	0.486787	0.0549203	Stable
A..998	-0.98283	0.365763	0.0499977	Stable
K..4306	0.98252	0.36196	0.0582287	Stable
H..34	-0.98219	0.166541	0.0510283	Stable
C..3464	0.98115	0.350816	0.0524571	Stable
K..1570	-0.98112	0.38664	0.0693757	Stable
K..2210	-0.97997	0.370249	0.0491061	Stable
C..2575	0.97955	0.306311	0.0621677	Stable
A..861	-0.97954	0.533794	0.0400106	Stable
K..3867	-0.9789	0.72994	0.053732	Stable
K..3945	-0.97881	0.0888944	0.0384754	Stable
K..360	0.97876	0.189078	0.0425227	Stable
A..1146	-0.97733	0.175577	0.0638506	Stable
C..4285	0.97711	0.255665	0.0490045	Stable
A..367	-0.97614	0.595228	0.0455855	Stable
K..3697	0.97571	0.270564	0.0520935	Stable
A..745	0.97424	0.947553	0.0544281	Stable
A..1192	0.97384	0.778279	0.0511258	Stable
K..2655	-0.97257	0.172896	0.0583721	Stable
C..3681	0.97228	0.506673	0.0688997	Stable
A..345	-0.97218	0.828349	0.0461175	Stable
K..3755	-0.97208	0.177056	0.0500427	Stable
A..19	-0.97196	0.216078	0.0579374	Stable
K..2946	-0.97155	0.292396	0.0515941	Stable
A..1585	0.97022	0.789409	0.051008	Stable
K..829	-0.96868	0.625038	0.0624194	Stable
A..617	0.96823	0.841587	0.0531093	Stable
A..1856	-0.96637	0.0451507	0.0497954	Stable
K..2642	-0.96614	0.352026	0.0492567	Stable
K..2903	-0.96553	0.905996	0.0539299	Stable
A..1444	-0.9651	0.18865	0.06836	Stable
K..845	0.96422	0.496454	0.0422375	Stable
A..1701	0.96208	0.484242	0.0614459	Stable
C..3275	-0.96127	0.733179	0.0515062	Stable
H..502	-0.96107	0.308666	0.0574509	Stable
K..3833	0.95941	0.777926	0.060097	Stable
A..163	-0.9593	0.0719472	0.0505128	Stable
K..1988	-0.95844	0.472614	0.0636038	Stable
K..305	-0.95757	0.262398	0.0540326	Stable
A..1164	0.95753	0.841831	0.057724	Stable
K..2188	0.95721	0.852304	0.0522129	Stable
K..3332	0.95707	0.268209	0.0490115	Stable
A..1457	0.95543	0.674075	0.0563205	Stable
A..22	0.95369	0.44974	0.0535463	Stable
A..1490	-0.95366	0.730443	0.0668691	Stable
K..2292	-0.9526	0.140134	0.0621622	Stable
A..1981	-0.95227	0.899088	0.0550533	Stable
C..5793	-0.95182	0.56707	0.0396446	Stable
C..3309	-0.9516	0.960558	0.0470893	Stable
C..6748	-0.95122	0.115183	0.0528739	Stable
A..957	0.95084	0.657478	0.0534661	Stable
C..2999	-0.9507	0.902267	0.0420619	Stable
A..1676	0.95031	0.316963	0.0529258	Stable
A..1039	0.95023	0.71885	0.0487562	Stable
H..1935	-0.9501	0.41605	0.0770655	Stable
A..961	-0.94997	0.095528	0.0378718	Stable
A..1575	-0.94874	0.347115	0.059376	Stable
K..3744	-0.94798	0.819225	0.0475263	Stable
K..1353	-0.94769	0.329841	0.0675303	Stable
K..3102	0.9473	0.268848	0.050679	Stable
K..1070	-0.94546	0.226153	0.0361036	Stable
K..785	0.94532	0.859505	0.0498358	Stable
K..468	-0.94394	0.162072	0.0493181	Stable
C..6958	0.94382	0.298827	0.0647996	Stable
K..788	-0.94292	0.231119	0.0482224	Stable
A..928	0.94272	0.943775	0.0457284	Stable
K..2342	-0.9421	0.289794	0.0533055	Stable
A..271	0.94176	0.351935	0.0425141	Stable
A..1957	-0.94085	0.0637262	0.0443921	Stable
A..1190	-0.94042	0.308538	0.043038	Stable
A..1360	0.94012	0.869845	0.0535844	Stable
A..2046	0.93952	0.499712	0.0487612	Stable
K..1251	-0.93895	0.382079	0.0471733	Stable
K..1450	0.93874	0.32072	0.0502898	Stable
C..4179	0.93863	0.217746	0.0535741	Stable
A..478	-0.93818	0.114865	0.0538903	Stable
A..1249	-0.93759	0.144145	0.0396041	Stable
C..2562	-0.93622	0.517219	0.0488137	Stable
C..3370	-0.9361	0.138147	0.0430713	Stable
A..595	-0.93575	0.371034	0.0443532	Stable
C..6895	0.93489	0.74806	0.0621442	Stable
C..3812	-0.93478	0.669236	0.0642586	Stable
K..2127	0.93404	0.213012	0.0377867	Stable
C..6641	-0.93286	0.122111	0.0550071	Stable
C..3949	0.93207	0.542448	0.0603561	Stable
C..2533	-0.93201	0.387225	0.0592277	Stable
A..108	0.9307	0.527548	0.0561841	Stable
C..3515	-0.93063	0.726942	0.0630402	Stable
K..1704	0.93036	0.361365	0.0527658	Stable
H..255	-0.92966	0.914402	0.0518507	Stable
K..535	0.92866	0.877399	0.0495615	Stable
A..1546	-0.92827	0.53303	0.0700276	Stable
A..1176	-0.9264	0.290543	0.0517495	Stable
A..1191	-0.9264	0.290543	0.0517495	Stable
A..524	-0.92613	0.816176	0.0624816	Stable
K..1701	0.92486	0.945005	0.0582109	Stable
K..3592	0.92392	0.35678	0.0454749	Stable
A..565	-0.92318	0.346831	0.0465887	Stable
C..4962	-0.92274	0.570049	0.0402647	Stable
C..4559	-0.92143	0.528034	0.0556613	Stable
K..131	-0.92085	0.137735	0.0489793	Stable
A..1282	0.92002	0.943602	0.0792358	Stable
C..2561	0.91917	0.183498	0.0687115	Stable
K..3661	-0.91877	0.657873	0.0570493	Stable
K..3181	0.91768	0.971132	0.0514568	Stable
A..862	-0.91739	0.589061	0.0445669	Stable
A..1338	-0.91739	0.497345	0.0716632	Stable
K..3437	-0.91653	0.990926	0.0567871	Stable
K..4563	0.91592	0.487866	0.0736471	Stable
K..57	-0.91548	0.243647	0.0519693	Stable
A..618	-0.91485	0.0539488	0.0434569	Stable
A..1382	0.91484	0.943641	0.0580241	Stable
C..6630	-0.91154	0.400848	0.0517919	Stable
A..1341	0.91131	0.629153	0.0521705	Stable
C..3364	-0.91108	0.0816754	0.0487305	Stable
C..4617	0.91031	0.251586	0.0615595	Stable
K..1601	-0.90989	0.266187	0.0506495	Stable
A..2084	-0.90948	0.343143	0.0513159	Stable
A..663	-0.90907	0.635553	0.0511476	Stable
C..6889	-0.90845	0.152564	0.0497523	Stable
A..1367	0.90824	0.809695	0.0564728	Stable
K..857	0.90818	0.92107	0.0521599	Stable
K..719	-0.90753	0.174246	0.0461928	Stable
A..922	-0.90741	0.734701	0.0454079	Stable
A..879	-0.9073	0.770039	0.050168	Stable
C..456	-0.90727	0.523891	0.0500416	Stable
A..1931	0.90596	0.54748	0.0552704	Stable
K..2703	-0.90558	0.0796847	0.0380313	Stable
A..1746	0.90553	0.992286	0.0494136	Stable
A..917	-0.90478	0.751751	0.0449444	Stable
K..2252	-0.90476	0.439628	0.071176	Stable
K..4392	-0.90445	0.251139	0.0592396	Stable
K..2821	0.90232	0.375446	0.0515661	Stable
K..1879	0.90104	0.720008	0.0424616	Stable
K..598	0.90012	0.673719	0.0578513	Stable
A..675	-0.89846	0.298615	0.0394812	Stable
K..3266	-0.89794	0.793486	0.0565236	Stable
C..4168	-0.89684	0.497746	0.0489636	Stable
K..1555	-0.89607	0.91476	0.0710357	Stable
H..457	-0.89558	0.323996	0.0512825	Stable
A..2001	-0.89542	0.518892	0.052513	Stable
K..984	-0.89514	0.0978161	0.061523	Stable
K..1590	-0.8947	0.413907	0.0690161	Stable
K..2522	-0.89424	0.269168	0.0650434	Stable
C..6675	-0.89402	0.359094	0.0516848	Stable
A..624	-0.89378	0.589281	0.0357187	Stable
K..3453	-0.89271	0.366385	0.0531763	Stable
A..2028	-0.89205	0.351317	0.0499236	Stable
K..1129	-0.89171	0.38492	0.0706581	Stable
A..241	0.89138	0.751289	0.0431179	Stable
K..1472	0.89135	0.34213	0.0514928	Stable
C..4122	-0.89126	0.580912	0.0460055	Stable
K..3317	-0.89081	0.0430276	0.0437141	Stable
A..1476	-0.89043	0.942911	0.0551892	Stable
A..1478	-0.89043	0.942911	0.0551892	Stable
K..2839	-0.8902	0.408542	0.0695174	Stable
A..534	0.88947	0.734836	0.0582433	Stable
C..2224	0.88845	0.627788	0.0494705	Stable
C..2563	-0.88816	0.467502	0.0527793	Stable
A..805	-0.88806	0.0459311	0.0448376	Stable
A..1061	0.88795	0.744905	0.0691973	Stable
K..3419	-0.88778	0.233663	0.0499522	Stable
A..1866	-0.88775	0.270636	0.0604683	Stable
A..609	0.88771	0.401143	0.0650618	Stable
A..1794	-0.88704	0.294388	0.0564588	Stable
K..3051	-0.8868	0.355532	0.0689247	Stable
A..1059	0.88628	0.591367	0.0711794	Stable
K..3368	0.88622	0.854296	0.0566636	Stable
A..1744	0.88602	0.753391	0.0593708	Stable
K..1760	0.88585	0.441755	0.0468323	Stable
A..110	0.88569	0.459912	0.0485606	Stable
K..1536	0.88555	0.871994	0.0528183	Stable
H..2180	0.88413	0.977833	0.0509421	Stable
K..79	-0.88334	0.421595	0.064315	Stable
A..1151	-0.88248	0.0774055	0.048451	Stable
K..368	-0.88216	0.385253	0.0494734	Stable
C..6948	-0.88087	0.154202	0.0433691	Stable
K..115	-0.88003	0.878705	0.0689356	Stable
A..1202	0.87991	0.768576	0.0627254	Stable
A..26	-0.87978	0.387735	0.0491762	Stable
A..423	-0.87972	0.288694	0.0544192	Stable
K..1742	-0.87907	0.329574	0.0586724	Stable
A..254	0.8785	0.120822	0.0400458	Stable
K..192	-0.87831	0.152394	0.0562937	Stable
K..3707	-0.87814	0.415974	0.0598818	Stable
K..3623	0.87813	0.984453	0.051218	Stable
A..908	-0.87771	0.180577	0.0567526	Stable
K..870	0.87743	0.893987	0.045172	Stable
A..197	-0.87737	0.429198	0.0465415	Stable
A..1695	-0.87731	0.254907	0.0542512	Stable
C..3397	0.87663	0.216335	0.0567995	Stable
K..67	-0.87594	0.282613	0.0603649	Stable
A..1620	-0.87588	0.453366	0.0416102	Stable
A..703	0.87555	0.772401	0.0660091	Stable
K..1585	0.87506	0.566748	0.0428722	Stable
A..1543	-0.87361	0.127252	0.0405632	Stable
A..129	-0.87269	0.492401	0.0346388	Stable
K..513	-0.87266	0.896322	0.0590347	Stable
C..3823	-0.8716	0.369805	0.0621088	Stable
A..1780	0.87158	0.911971	0.0598537	Stable
A..1750	0.87083	0.372286	0.0467187	Stable
A..442	-0.87045	0.116704	0.0408978	Stable
A..72	-0.8704	0.533917	0.059089	Stable
K..2858	-0.86991	0.250619	0.0433459	Stable
A..1034	0.86988	0.98164	0.0599165	Stable
K..2570	-0.86958	0.339261	0.0421915	Stable
K..3006	0.86954	0.181093	0.0491518	Stable
H..200	-0.86911	0.647782	0.0637251	Stable
A..602	-0.86894	0.714652	0.0594838	Stable
A..648	0.86835	0.682029	0.0577895	Stable
A..654	0.86835	0.682029	0.0577895	Stable
A..1081	-0.86798	0.403665	0.0554502	Stable
A..1745	-0.86797	0.30896	0.0579199	Stable
A..1736	-0.86742	0.328312	0.0567234	Stable
A..1696	-0.86729	0.288188	0.0484076	Stable
K..451	-0.86649	0.939084	0.0510548	Stable
K..989	0.86589	0.943132	0.0561028	Stable
H..733	0.86584	0.773803	0.0459267	Stable
K..1513	-0.8647	0.720207	0.0492866	Stable
C..5815	0.86423	0.7343	0.0579047	Stable
A..1792	-0.86421	0.40353	0.0596123	Stable
A..2096	0.8632	0.938181	0.0596918	Stable
A..749	0.86298	0.164864	0.0528559	Stable
C..2236	0.86238	0.176525	0.0717293	Stable
K..406	-0.86225	0.471972	0.0633287	Stable
A..1684	0.86219	0.69431	0.0526289	Stable
A..896	-0.86139	0.769998	0.0477167	Stable
C..2028	0.8612	0.698215	0.0516108	Stable
H..917	0.86114	0.951015	0.0587289	Stable
K..4063	0.86105	0.747519	0.0593409	Stable
A..1306	-0.85909	0.112036	0.0436852	Stable
A..1369	-0.85893	0.184362	0.0569321	Stable
K..980	0.85874	0.970822	0.0513651	Stable
A..951	-0.85803	0.283941	0.0488022	Stable
K..972	-0.8554	0.728503	0.0609769	Stable
K..454	0.85528	0.718116	0.0648693	Stable
A..236	0.85522	0.742099	0.0627562	Stable
K..3359	-0.85374	0.824511	0.0629694	Stable
A..1359	-0.85339	0.897017	0.0586101	Stable
K..2253	-0.8532	0.296831	0.0416189	Stable
C..4012	-0.85319	0.728566	0.0460246	Stable
A..667	-0.85235	0.224695	0.0474485	Stable
K..2355	-0.8523	0.464816	0.0534855	Stable
K..290	-0.85084	0.534895	0.0554242	Stable
C..5788	0.84962	0.903272	0.0591083	Stable
K..2500	0.84949	0.0543041	0.0525657	Stable
A..715	-0.84908	0.328202	0.0482022	Stable
A..1586	-0.8483	0.667216	0.0574486	Stable
K..1671	-0.84768	0.114629	0.0505666	Stable
K..307	0.84759	0.494765	0.0607661	Stable
K..2197	0.84719	0.600281	0.0670818	Stable
H..907	-0.8463	0.554934	0.0557149	Stable
K..4134	0.84609	0.729593	0.0557133	Stable
A..1110	-0.84594	0.522654	0.0509797	Stable
A..615	0.84522	0.801607	0.0634686	Stable
A..694	0.845	0.650696	0.0555727	Stable
H..633	-0.84492	0.242879	0.0437401	Stable
A..18	-0.84474	0.786548	0.057175	Stable
H..1389	-0.84474	0.57829	0.0572075	Stable
A..1024	-0.84369	0.746317	0.0610474	Stable
A..538	0.84329	0.285062	0.0499193	Stable
A..434	-0.84286	0.790827	0.0639708	Stable
H..1694	-0.84236	0.296666	0.0578661	Stable
A..891	-0.84228	0.779388	0.0521894	Stable
H..657	-0.84063	0.190565	0.0500837	Stable
C..3536	-0.84052	0.886664	0.051549	Stable
C..3975	-0.84037	0.697621	0.055942	Stable
A..396	-0.84003	0.306589	0.0459457	Stable
K..3662	-0.83968	0.0687349	0.046924	Stable
A..1487	-0.83953	0.292874	0.0599909	Stable
K..4502	-0.83945	0.704291	0.0461287	Stable
A..1268	0.83941	0.879308	0.0617221	Stable
K..1497	0.83941	0.678801	0.0564671	Stable
C..3943	0.83886	0.989799	0.0495124	Stable
C..3947	0.83886	0.989799	0.0495124	Stable
A..769	-0.83844	0.352933	0.0624896	Stable
A..1600	-0.83833	0.53413	0.0540296	Stable
A..1847	-0.83819	0.462811	0.0472993	Stable
H..1078	-0.83713	0.649599	0.0438607	Stable
A..247	0.83614	0.777471	0.0581069	Stable
A..706	0.83568	0.971457	0.058509	Stable
C..2238	0.83559	0.467312	0.0612874	Stable
K..2687	-0.83503	0.47999	0.0768379	Stable
K..3297	-0.83503	0.245526	0.0492195	Stable
C..4309	0.83478	0.194216	0.0651144	Stable
C..6719	0.83473	0.591814	0.0432129	Stable
K..3632	-0.83409	0.885815	0.0507924	Stable
A..930	-0.83358	0.219124	0.0715336	Stable
A..1071	-0.83333	0.458177	0.0516905	Stable
K..849	-0.83303	0.226223	0.0432141	Stable
H..1281	-0.83273	0.298248	0.0642707	Stable
C..1555	0.83151	0.153924	0.0599021	Stable
A..977	-0.8315	0.0696641	0.0501647	Stable
K..1387	-0.83079	0.508195	0.0455804	Stable
K..4145	0.83045	0.671576	0.0558392	Stable
[truncated: 2,188 more rows]

## Sheet: Charolais
MetbolitesID	logFC	P.Value	Permutation P.Value threshold	change	label
K..93	6.5368	0.002575	0.0505754	Up
K..4020	-6.3489	0.00983541	0.0560744	Down
A..1785	-6.2534	0.0551931	0.0583414	Down
C..4925	-6.2401	0.106221	0.0939684	Stable
C..3288	-6.1435	0.149425	0.127287	Stable
C..4888	-6.0644	0.0939396	0.09572	Down
C..3753	-6.0047	0.0700389	0.0777826	Down
K..4155	-5.9844	0.00417079	0.0629919	Down
K..912	5.9212	0.00596595	0.0683494	Up
C..1663	-5.5836	0.344745	0.25254	Stable
A..240	5.5674	0.0481382	0.0520868	Up
K..2384	5.5427	0.0206811	0.0591666	Up
K..3697	-5.5335	0.0372656	0.0629064	Down
C..3672	-5.5301	0.361723	0.222371	Stable
A..315	5.4991	0.054987	0.0752528	Up
A..735	5.443	0.31638	0.196365	Stable
K..3695	-5.443	0.00268892	0.0681519	Down
A..2056	5.4414	0.114904	0.0589795	Stable
C..1935	-5.3717	0.00522955	0.0696497	Down
K..3421	-5.364	0.101198	0.0539786	Stable
K..1584	5.3212	0.340639	0.106618	Stable
C..4051	-5.31	0.122642	0.113746	Stable
C..2912	-5.2819	0.27366	0.0820243	Stable
C..1639	-5.2739	0.0395205	0.100532	Down
K..3890	-5.2081	0.0523872	0.0760174	Down
A..1800	5.1312	0.0753905	0.0684823	Stable
K..533	-4.9608	0.00333982	0.0600544	Down
C..4064	-4.8546	0.0257988	0.0639343	Down
C..1222	-4.7902	0.00463845	0.055178	Down
A..42	4.7708	0.0169021	0.0434403	Up
H..463	-4.7283	0.0186627	0.0531537	Down
H..526	4.691	7.76e-05	0.0446759	Up
K..283	4.6661	0.0163313	0.0705629	Up
H..551	4.6447	0.10953	0.0761894	Stable
C..4013	-4.5473	0.0116236	0.0631891	Down
K..3989	4.5297	0.000379537	0.0620928	Up
C..4069	-4.5242	0.0477176	0.0674169	Down
K..4493	4.5201	0.000691525	0.0622523	Up
K..4284	4.5114	0.133219	0.175299	Up
A..917	-4.4219	0.00307343	0.0557807	Down
K..2660	4.3926	0.0793134	0.073168	Stable
A..1321	-4.3892	0.0291739	0.048506	Down
A..1858	-4.3804	0.00383193	0.0671687	Down
C..5878	-4.321	0.0809817	0.0749166	Stable
H..515	4.2883	0.0197977	0.0764816	Up
K..3780	4.2123	0.411038	0.0735835	Stable
H..41	4.1645	0.00737943	0.0650161	Up
C..1971	-4.1432	0.0995749	0.0732663	Stable
A..2106	4.1423	0.00117841	0.060624	Up
A..1407	4.1329	0.000193108	0.0525449	Up
K..1037	4.1262	0.00222931	0.0583866	Up
A..1569	4.0908	0.0860368	0.0822684	Stable
A..81	4.0863	0.0521525	0.0594729	Up
A..561	-4.0631	0.118702	0.0678752	Stable
K..1172	4.0629	0.180804	0.0657802	Stable
A..1342	-4.0462	0.00963525	0.0637726	Down
K..3493	-4.0435	0.0565169	0.0565651	Down
K..2720	4.0348	0.183808	0.0831398	Stable
K..4057	-4.0256	0.164548	0.0787414	Stable
H..457	4.0021	0.0910245	0.0450668	Stable
C..4962	-3.9746	0.0578394	0.0825392	Down
A..2029	3.9729	0.00978924	0.0574539	Up
A..640	3.9467	0.135649	0.0529744	Stable
A..455	3.8978	0.0146646	0.0383994	Up
K..3432	-3.8882	0.0361688	0.0511989	Down
A..134	3.886	0.000206527	0.0546631	Up
C..135	-3.8722	0.387639	0.157219	Stable
K..2547	-3.8038	0.372268	0.234567	Stable
K..3711	-3.7949	0.366493	0.186607	Stable
A..1548	3.7889	0.0498188	0.0494652	Stable
H..692	3.7779	0.0814993	0.0718619	Stable
H..1531	3.7687	0.00393637	0.0625197	Up
Creatinine	3.7437	0.0174858	0.0570544	Up	Creatinine
A..1423	3.7316	0.0509531	0.0481574	Stable
K..2614	3.7047	0.00732461	0.0583181	Up
K..4380	3.6964	0.0174048	0.0563093	Up
K..3303	-3.695	0.0761046	0.0447307	Stable
K..495	3.6833	0.0178062	0.0498206	Up
K..725	3.6798	0.0964659	0.0836594	Stable
A..857	3.5928	0.0813281	0.050046	Stable
C..6320	3.5587	0.0367709	0.0615748	Up
A..363	3.5553	0.0334953	0.0545832	Up
C..3557	-3.5419	0.0797344	0.0591793	Stable
A..471	3.5148	0.0371477	0.0525248	Up
A..781	3.5092	0.0386006	0.0467132	Up
A..1662	-3.4919	0.228249	0.0894686	Stable
C..6046	-3.4891	0.0142217	0.0582823	Down
A..41	3.483	0.00990002	0.0616639	Up
C..5670	-3.4673	0.00899952	0.0612945	Down
C..6229	-3.4636	0.0170026	0.0595032	Down
A..614	3.4627	0.000375561	0.0428877	Up
C..3444	-3.4585	0.0542557	0.0718726	Down
C..3441	-3.4543	0.0858922	0.0975577	Down
K..38	3.4534	0.0380501	0.0490553	Up
K..1513	3.4435	0.0329542	0.0684078	Up
H..1394	3.4228	0.00123759	0.0447344	Up
K..1266	3.4225	0.163391	0.0683825	Stable
H..212	3.3857	0.000851651	0.0461077	Up
A..1094	3.367	0.00191235	0.0575061	Up
C..1572	-3.363	0.00816279	0.0791269	Down
C..5172	-3.3608	0.00855404	0.0486442	Down
C..3597	-3.3558	0.415221	0.0557259	Stable
A..846	-3.3542	0.0112891	0.0498747	Down
A..870	-3.3542	0.0112891	0.0498747	Down
A..477	-3.3521	0.101864	0.0620427	Stable
K..3191	3.3452	0.00892251	0.0493153	Up
K..1372	3.3319	0.0349627	0.0537527	Up
C..4297	3.3294	0.0469466	0.0595702	Up
A..869	-3.3207	0.00304421	0.0447574	Down
A..882	-3.3207	0.00304421	0.0447574	Down
C..5914	-3.3199	0.017591	0.0609153	Down
A..782	3.3116	0.00498926	0.0413444	Up
H..43	3.3004	0.030174	0.0550308	Up
H..2062	3.3	0.000223516	0.0581727	Up
A..1490	-3.2936	0.0469706	0.0410029	Stable
K..3441	3.2857	0.0146294	0.0517584	Up
K..3639	-3.2803	0.00654776	0.0464338	Down
A..94	3.2764	0.0271975	0.0525923	Up
K..3576	-3.2605	0.0628089	0.0709806	Down
A..1843	-3.2471	0.225235	0.0449994	Stable
A..448	3.2405	0.00232325	0.0457773	Up
A..1317	3.2337	0.0154568	0.0512153	Up
C..1497	-3.2182	0.0434571	0.05469	Down
K..504	3.2121	0.0714633	0.060216	Stable
K..4449	3.2084	0.00274263	0.052674	Up
A..1158	3.2038	0.00950566	0.0511794	Up
C..1473	-3.2004	0.00961901	0.0708265	Down
C..6275	-3.1995	0.0624163	0.068723	Down
A..1532	-3.1931	0.473354	0.229115	Stable
A..80	3.1903	0.00328727	0.0657734	Up
A..1029	3.1874	0.0526645	0.0470097	Stable
K..4077	3.1812	0.115381	0.0558676	Stable
A..557	-3.1734	0.103887	0.054724	Stable
K..2390	3.1679	0.00593744	0.0528146	Up
C..6795	-3.1647	0.00248274	0.06233	Down
K..4154	3.1487	0.00328804	0.0612998	Up
K..577	3.146	0.043013	0.0562849	Up
K..3716	3.1335	0.0236618	0.0557428	Up
C..105	-3.1327	0.428029	0.135259	Stable
A..1860	-3.122	0.506054	0.0461239	Stable
A..854	3.1165	0.00560015	0.0446466	Up
K..3733	3.1108	0.0308474	0.0499824	Up
K..2633	3.1038	0.0143287	0.0523083	Up
K..2573	3.0976	0.0544117	0.0582769	Up
H..694	3.0969	0.0394228	0.0708271	Up
A..1795	3.0793	0.0151075	0.0511563	Up
A..359	3.0707	0.085273	0.0614222	Stable
H..727	3.0695	0.025428	0.0455898	Up
K..543	3.0645	0.0269555	0.0717594	Up
A..840	-3.0644	0.146601	0.0489488	Stable
C..2879	-3.0395	0.0259996	0.063248	Down
C..3577	-3.0349	0.00332036	0.07574	Down
C..6663	-3.0344	0.0572356	0.0573927	Down
A..599	3.0206	0.00240766	0.0531386	Up
C..4179	3.0195	0.0636819	0.0495701	Stable
A..1582	-3.0164	0.0615264	0.05205	Stable
C..352	-3.0116	0.319537	0.0594951	Stable
K..423	3.0112	0.0279789	0.0614155	Up
A..376	-3.0101	0.119786	0.0601952	Stable
C..1614	-3.0094	0.105214	0.0672851	Stable
A..716	-3.0078	0.380703	0.0590606	Stable
A..2086	3.0076	0.0616034	0.0565279	Stable
C..3111	-3.0048	0.0300418	0.0720881	Down
C..5479	-2.9989	0.0180618	0.0665941	Down
K..4482	2.9984	0.00903411	0.0610134	Up
C..6977	-2.9978	0.00424632	0.0572164	Down
K..4137	2.9971	0.376271	0.0801794	Stable
K..3025	2.991	0.0568728	0.0589599	Up
A..150	-2.9826	0.382713	0.175033	Stable
C..6480	-2.98	0.00529772	0.0594315	Down
C..6436	-2.9781	0.0766725	0.0494734	Stable
A..90	2.9769	0.070106	0.0592711	Stable
A..1040	2.9687	0.0493368	0.0502166	Up
K..4569	2.9684	0.0548593	0.0547608	Stable
K..4508	-2.9583	0.0359743	0.0454231	Down
C..2800	-2.9561	0.114029	0.0516538	Stable
K..207	2.9518	0.0699194	0.0531607	Stable
K..2616	2.9503	0.0458982	0.0563639	Up
A..573	-2.934	0.0170243	0.0558044	Down
A..1635	2.9332	0.289782	0.0667036	Stable
A..1471	2.9306	0.0429483	0.0556208	Up
K..497	2.9294	0.015125	0.0478866	Up
cis,cis-4-Hydroxymuconic semialdehyde	2.916	0.0175425	0.0548606	Up	cis,cis-4-Hydroxymuconic semialdehyde
A..25	2.9125	0.125703	0.0451207	Stable
K..4126	2.9112	0.0278088	0.0507049	Up
A..1165	2.9087	0.00583892	0.0545853	Up
A..1951	-2.9061	0.288215	0.0399799	Stable
A..623	2.9053	0.0113674	0.0541833	Up
K..3819	-2.9045	0.13732	0.0694601	Stable
C..4653	-2.9015	0.185966	0.0657311	Stable
C..5182	-2.8987	0.00330328	0.0519407	Down
C..3387	-2.898	0.006102	0.0821503	Down
K..2933	-2.8933	0.194574	0.0453378	Stable
H..315	2.8902	0.226649	0.0597297	Stable
C..5915	-2.8861	0.0133291	0.0766828	Down
K..1627	-2.8852	0.00310714	0.0692163	Down
A..382	2.872	0.0125058	0.0557235	Up
K..2088	-2.8718	0.287294	0.0546913	Stable
K..1144	2.8644	0.104822	0.0689714	Stable
K..4572	-2.864	0.215644	0.0601425	Stable
K..908	2.855	0.0297715	0.0722409	Up
A..1355	2.8467	0.00201287	0.0540399	Up
K..1174	2.8454	0.00442514	0.0444986	Up
A..1919	2.8429	0.061319	0.0498442	Stable
A..1613	2.8415	0.129606	0.0439182	Stable
K..4468	2.8355	0.0810591	0.0405979	Stable
K..4440	2.8271	0.0453212	0.0370098	Stable
A..1035	2.8255	0.143799	0.0581745	Stable
A..1025	2.8194	0.14097	0.0606361	Stable
K..1313	2.8147	0.0358071	0.0611402	Up
C..1840	-2.8116	0.0230344	0.0841245	Down
A..2070	2.81	0.0125062	0.0464739	Up
A..929	2.8086	0.0262333	0.048064	Up
C..4739	-2.8082	0.0213472	0.0591836	Down
A..108	-2.8063	0.00430565	0.0560423	Down
H..1390	-2.8002	0.0206261	0.0669918	Down
Isomer 2 of 4-Chloro-L-lysine - 2 tags	2.8	0.00730525	0.0513981	Up	Isomer 2 of 4-Chloro-L-lysine - 2 tags
A..701	2.8	0.00326863	0.0535979	Up
K..3400	-2.7988	0.00901705	0.0637032	Down
K..1107	-2.7951	0.56053	0.203368	Stable
C..1893	-2.7893	0.251537	0.0684401	Stable
C..6069	-2.7893	0.00247946	0.0636486	Down
H..2046	2.789	0.000857431	0.0476444	Up
K..3840	2.7871	0.0936226	0.0541497	Stable
A..1013	2.7853	0.00529578	0.0619286	Up
A..1383	-2.7827	0.150387	0.0471585	Stable
C..4309	-2.7694	0.0252004	0.0629161	Down
K..150	2.7606	0.0293945	0.0531923	Up
C..3823	2.7601	0.365518	0.0527739	Stable
A..1677	2.7596	0.00315239	0.0560615	Up
K..4201	2.7532	0.0141948	0.0435258	Up
K..92	2.7512	0.0037144	0.051092	Up
K..4351	-2.7462	0.0739213	0.062394	Stable
C..3090	-2.7461	0.025189	0.0473918	Down
Pyruvate	2.7355	0.0284895	0.0453734	Up	Pyruvate
H..845	2.7329	0.00276902	0.0396807	Up
A..1803	-2.7267	0.0086097	0.0667404	Down
H..2118	2.7177	0.00226598	0.0511108	Up
H..398	2.7175	0.0533589	0.0712348	Up
A..793	2.7159	0.00801642	0.0496962	Up
K..4497	2.7115	0.380479	0.0570717	Stable
K..2268	-2.708	0.307522	0.0649763	Stable
K..3419	-2.7075	0.0238042	0.0580147	Down
K..468	2.7016	0.054491	0.0610388	Up
C..2119	-2.6938	0.156304	0.0440581	Stable
K..3754	2.6916	0.0653274	0.0761017	Up
3-Oxopropanoate	2.6805	0.0137632	0.0509235	Up	3-Oxopropanoate
A..457	2.6747	0.0123803	0.0455094	Up
C..5720	-2.6699	0.0147575	0.0603266	Down
K..1134	2.6699	0.14683	0.064415	Stable
A..861	-2.6631	0.0515012	0.0651113	Down
C..2484	-2.6594	0.0333802	0.0549681	Down
H..1223	2.6542	0.000789252	0.0449874	Up
K..215	2.6538	0.0420328	0.0413566	Stable
A..609	-2.6441	0.470109	0.0485595	Stable
A..1199	2.6435	0.00582225	0.0530992	Up
A..1595	2.6411	0.0710199	0.073545	Up
C..2431	-2.6322	0.0296945	0.0590216	Down
K..3683	2.6308	0.029615	0.0706622	Up
A..707	2.6303	0.0844673	0.0467402	Stable
C..4539	-2.6289	0.0606255	0.061055	Down
C..5371	-2.6238	0.0178137	0.0604562	Down
C..3354	2.6163	0.0378531	0.0591037	Up
C..3118	-2.6132	0.0368596	0.0751838	Down
K..527	2.6127	0.0952584	0.0697814	Stable
C..4226	2.6094	0.148237	0.0593142	Stable
C..3369	2.6073	0.158532	0.0567084	Stable
A..1397	2.6061	0.157398	0.0614864	Stable
C..4193	-2.5916	0.18935	0.0551767	Stable
A..765	-2.5883	0.0549612	0.0622502	Down
A..785	-2.5875	0.112889	0.0472167	Stable
K..2981	2.5861	0.026993	0.0550607	Up
A..1215	2.5841	0.00988673	0.0545869	Up
K..2607	-2.5806	0.256649	0.0602358	Stable
C..6367	-2.5738	0.0140392	0.0724539	Down
K..4437	-2.5724	0.0175389	0.0506663	Down
C..3374	2.5668	0.362831	0.0672026	Stable
K..360	-2.5619	0.0239327	0.0520255	Down
A..517	-2.5606	0.168701	0.0496683	Stable
A..891	-2.56	0.0829166	0.0608372	Stable
C..4980	-2.56	0.0437504	0.0455307	Down
C..6906	-2.5587	0.0106377	0.0569509	Down
A..353	-2.5574	0.156889	0.0598121	Stable
K..4199	2.5573	0.0735264	0.0506796	Stable
K..3623	2.5571	0.0433742	0.0611747	Up
A..1638	2.5551	0.0664956	0.061338	Stable
C..2238	-2.5533	0.237022	0.0509065	Stable
A..292	2.5529	0.0365068	0.0529418	Up
K..439	2.5527	0.00841448	0.0577712	Up
K..3257	-2.5511	0.145776	0.0570614	Stable
A..30	-2.5478	0.00818473	0.0523789	Down
C..3228	-2.545	0.0176304	0.05755	Down
C..4693	-2.5445	0.013919	0.0583707	Down
A..13	2.539	0.0277595	0.0565768	Up
H..1285	2.5368	0.000474858	0.0447945	Up
C..6511	-2.5358	0.0285493	0.0488881	Down
A..400	-2.5356	0.208382	0.0536631	Stable
H..136	-2.5338	0.0199522	0.0495854	Down
K..3371	-2.5336	0.0286536	0.072451	Down
K..3282	2.5335	0.0602057	0.0433272	Stable
K..1097	2.5312	0.118921	0.067036	Stable
C..3899	-2.5299	0.00288027	0.0623488	Down
H..1180	2.5273	0.0898192	0.0592463	Stable
A..2048	-2.5265	0.0283663	0.0506087	Down
A..1898	-2.5249	0.662585	0.0476783	Stable
A..1365	-2.5241	0.318623	0.0763309	Stable
A..1814	2.5205	0.174384	0.0593504	Stable
H..231	2.5204	0.00327197	0.0567128	Up
A..712	2.518	0.0730255	0.0594396	Stable
K..1556	2.517	0.0294882	0.0494503	Up
K..2910	2.5124	0.018142	0.058897	Up
C..6548	-2.5109	0.0288983	0.0675612	Down
A..1378	2.5102	0.00109395	0.0500984	Up
C..5033	-2.5097	0.155643	0.0459922	Stable
K..82	2.5078	0.0290848	0.0494129	Up
A..586	-2.5039	0.492884	0.0452522	Stable
K..1822	2.503	0.132806	0.0642898	Stable
C..5001	-2.5028	0.00709417	0.0590216	Down
H..759	2.4976	0.00145435	0.0507617	Up
K..1392	2.4966	0.0269312	0.0563052	Up
C..2473	-2.4906	0.0590011	0.0614137	Down
C..4988	-2.4888	0.0374195	0.0694721	Down
C..4904	-2.4878	0.031215	0.065683	Down
A..1883	2.4858	0.0351028	0.0567053	Up
K..3982	2.4843	0.518938	0.0706989	Stable
A..136	2.484	0.0175945	0.0586076	Up
K..1526	2.4833	0.043939	0.0449041	Up
A..1146	2.4815	0.0551589	0.0496716	Stable
C..3207	-2.4788	0.0522199	0.0676022	Down
H..134	2.4768	0.0415462	0.0587693	Up
A..829	-2.4737	0.01216	0.0681209	Down
C..2936	-2.4725	0.247033	0.0607818	Stable
C..3842	2.4695	0.327585	0.05982	Stable
C..3775	-2.4649	0.147271	0.0551929	Stable
A..173	2.4636	0.0372503	0.0532074	Up
K..1140	2.4627	0.27466	0.0616894	Stable
K..479	2.4618	0.0203513	0.0566925	Up
A..50	2.4605	0.0545805	0.0618444	Up
K..3238	-2.4511	0.0135232	0.0576055	Down
C..3420	-2.4466	0.0115829	0.0625844	Down
A..1873	-2.4455	0.212859	0.0514333	Stable
A..1325	-2.4434	0.110521	0.0562443	Stable
K..721	2.4332	0.181642	0.048872	Stable
H..345	2.432	0.0406924	0.0496357	Up
C..3314	-2.4312	0.0214253	0.0670122	Down
C..3059	-2.4308	0.0447773	0.0625539	Down
A..380	2.428	0.0145838	0.0468519	Up
A..770	2.4279	0.0323741	0.059282	Up
A..28	2.4231	0.043171	0.0506276	Up
K..1879	-2.4223	0.0832429	0.0522097	Stable
C..3734	2.4195	0.629775	0.0484481	Stable
C..3746	2.4195	0.629775	0.0484481	Stable
K..3532	-2.4168	0.0293871	0.0508043	Down
A..553	2.4167	0.0816675	0.0442013	Stable
A..388	2.4156	0.00144281	0.0696506	Up
K..3620	2.4153	0.230342	0.0442938	Stable
C..3811	-2.4107	0.00802641	0.0626507	Down
C..3359	-2.4094	0.013252	0.0639848	Down
A..1368	-2.4057	0.11258	0.0578389	Stable
A..1927	2.4038	0.00423155	0.0623872	Up
Isomer 3 of 4-Chloro-L-lysine - 2 tags	2.4019	0.00283492	0.0472199	Up	Isomer 3 of 4-Chloro-L-lysine - 2 tags
K..729	2.3999	0.0598385	0.0530695	Stable
A..559	-2.3994	0.145456	0.0668451	Stable
H..1291	-2.3988	0.0206709	0.0550012	Down
K..776	2.3969	0.317181	0.0507886	Stable
C..1677	-2.3968	0.0784114	0.0547075	Stable
H..682	2.3962	0.00134201	0.05342	Up
K..314	2.3947	0.0826495	0.037888	Stable
A..1615	2.3913	0.0185857	0.0547685	Up
K..645	2.3901	0.0124068	0.0530831	Up
A..1720	-2.3897	0.163714	0.0541435	Stable
C..6973	-2.3878	0.0491304	0.0679099	Down
K..2102	-2.3863	0.0577317	0.0606759	Down
K..2914	2.3849	0.0967578	0.050044	Stable
C..4406	-2.3834	0.0146752	0.0612735	Down
K..2672	2.382	0.144138	0.108351	Stable
A..2067	-2.3811	0.27205	0.0520919	Stable
K..2982	2.3811	0.0671716	0.0417305	Stable
H..1083	2.3756	0.00260641	0.0721609	Up
C..6715	-2.3742	0.316339	0.129468	Stable
A..1088	2.374	0.0426103	0.0462521	Up
A..1475	2.3729	0.0679088	0.0584034	Stable
A..1084	2.3721	0.265979	0.0545603	Stable
K..3368	2.372	0.0887342	0.0482245	Stable
K..4242	-2.3707	0.091137	0.0631691	Stable
A..444	2.3638	0.189899	0.0586383	Stable
A..1862	-2.363	0.252314	0.0511459	Stable
K..506	2.3619	0.0232767	0.0543658	Up
A..2004	2.3583	0.0825254	0.061189	Stable
A..1011	2.3572	0.00408529	0.050881	Up
C..1721	-2.3526	0.0230704	0.0747588	Down
A..89	2.3508	0.00908903	0.0634967	Up
H..1106	2.3491	0.0564925	0.0562639	Stable
A..1996	-2.3464	0.151781	0.0690828	Stable
C..2561	-2.3434	0.0849004	0.0663887	Stable
A..1933	2.3381	0.00118079	0.0469796	Up
C..1775	-2.3375	0.0748046	0.0650689	Stable
K..1590	2.3351	0.204104	0.0897518	Stable
A..830	2.3333	0.159799	0.0495314	Stable
K..2511	2.3331	0.0913395	0.0502354	Stable
A..839	2.3317	0.0108856	0.0501795	Up
A..879	-2.3303	0.0285178	0.0610167	Down
C..4493	-2.3286	0.00722896	0.0627012	Down
5-Phenyl-1,3-oxazinane-2,4-dione	-2.3276	0.0353817	0.0551753	Down	5-Phenyl-1,3-oxazinane-2,4-dione
C..2963	-2.3263	0.0199445	0.0619184	Down
A..273	2.3239	0.251562	0.054938	Stable
A..1285	2.3228	0.102298	0.0530511	Stable
C..4363	-2.3228	0.0954456	0.080427	Stable
A..412	-2.3219	0.28964	0.267358	Stable
A..974	2.3219	0.0470264	0.045393	Stable
A..61	2.3218	0.031158	0.0456071	Up
C..6979	-2.3218	0.00480214	0.0684555	Down
K..4318	2.3214	0.161207	0.0755539	Stable
A..1026	-2.3127	0.223855	0.0609907	Stable
A..718	2.3118	0.323165	0.051702	Stable
K..246	2.3089	0.0188689	0.0554525	Up
K..2371	-2.3069	0.314735	0.0564014	Stable
K..1633	2.306	0.155036	0.0697716	Stable
C..6969	-2.3054	0.0631753	0.0686188	Down
K..1176	2.3054	0.126134	0.0486835	Stable
A..1657	2.3037	0.397127	0.0959992	Stable
K..153	2.3027	0.0402292	0.0553798	Up
C..2764	-2.2979	0.336777	0.322195	Stable
C..3580	-2.2973	0.0396044	0.0641313	Down
C..2350	2.292	0.180779	0.045978	Stable
K..4563	2.2884	0.0844189	0.0528182	Stable
H..1307	2.2865	0.0761953	0.0646066	Stable
H..1309	2.2865	0.0761953	0.0646066	Stable
C..3513	2.2856	0.0221366	0.0486352	Up
C..1693	-2.2855	0.0726613	0.0553683	Stable
C..4454	-2.2825	0.0604822	0.0613995	Down
C..2553	-2.2823	0.404233	0.0471327	Stable
A..721	2.2811	0.028257	0.0563884	Up
K..3866	-2.2783	0.100767	0.0568229	Stable
A..328	2.2781	0.0334014	0.0697404	Up
A..1786	2.2773	0.0699126	0.0368143	Stable
K..3391	2.2762	0.0428981	0.0642119	Up
C..1336	2.2754	0.126832	0.0503263	Stable
C..3560	-2.2742	0.012244	0.0629304	Down
C..4349	-2.2732	0.0860715	0.0510124	Stable
K..2737	2.2705	0.212348	0.0494187	Stable
K..3299	2.269	0.105117	0.0552583	Stable
A..386	2.2681	0.0378896	0.0564657	Up
C..2163	-2.2653	0.0317492	0.0649835	Down
A..1678	2.2651	0.00897065	0.0508775	Up
K..514	-2.2649	0.0346208	0.045135	Down
K..2288	2.26	0.279477	0.0584189	Stable
C..4109	-2.2575	0.0219876	0.0653938	Down
K..3781	-2.257	0.274555	0.0734003	Stable
A..576	-2.2566	0.268336	0.0539417	Stable
C..3702	2.2562	0.426153	0.0464256	Stable
K..1742	-2.2558	0.34962	0.0472167	Stable
C..2217	-2.2538	0.0700053	0.059558	Stable
K..1664	2.2532	0.532339	0.138834	Stable
A..1206	2.2523	0.145364	0.0502904	Stable
K..18	2.2505	0.0643744	0.0609842	Stable
K..3845	2.2498	0.0184775	0.0504804	Up
A..632	2.2469	0.00322635	0.0447681	Up
K..2299	-2.2416	0.223644	0.0594328	Stable
K..1083	2.2412	0.060243	0.0592099	Stable
A..377	2.2397	0.0418068	0.0527931	Up
C..3830	-2.2373	0.0405445	0.0688683	Down
K..661	2.2347	0.189142	0.0684732	Stable
A..2228	-2.2344	0.113545	0.0510086	Stable
C..6598	-2.2341	0.0231705	0.0528817	Down
A..2117	-2.2327	0.113268	0.0617369	Stable
A..995	-2.2267	0.149773	0.0548953	Stable
A..1602	-2.2267	0.0415476	0.0457778	Down
K..100	2.2258	0.0404478	0.0592004	Up
A..146	2.2253	0.0469094	0.0583374	Up
C..5074	-2.2241	0.040218	0.0625373	Down
K..1281	-2.2211	0.364318	0.0435197	Stable
A..2002	2.2193	0.0139442	0.0557488	Up
K..33	2.2175	0.172569	0.0426712	Stable
C..3594	-2.216	0.0588293	0.0580809	Stable
K..1486	2.2108	0.248295	0.0650762	Stable
A..1269	-2.2094	0.0705275	0.055952	Stable
A..626	2.2089	0.0226492	0.0409168	Up
C..5879	-2.2071	0.042293	0.0664558	Down
A..1744	2.205	0.157463	0.06502	Stable
H..201	2.2033	0.135128	0.0531416	Stable
C..3416	-2.2012	0.216415	0.0605337	Stable
C..4561	-2.1999	0.0111142	0.0585117	Down
C..6340	-2.1997	0.0834938	0.0638855	Stable
K..4308	-2.1971	0.080271	0.0573287	Stable
A..731	-2.197	0.0265986	0.0639243	Down
K..3053	-2.1929	0.327561	0.0440843	Stable
K..488	-2.1921	0.00861347	0.0585668	Down
K..996	2.1903	0.0119072	0.0550603	Up
A..1062	2.1895	0.057147	0.0570639	Stable
C..5566	-2.1874	0.0200239	0.0539304	Down
K..87	2.1849	0.0355895	0.0540637	Up
H..733	-2.1843	0.369115	0.0566352	Stable
K..641	-2.1832	0.109473	0.0425496	Stable
C..5995	2.1831	0.146275	0.0516883	Stable
K..1684	-2.1827	0.0773939	0.061864	Stable
K..523	2.1826	0.0955716	0.0510623	Stable
K..2626	-2.1817	0.121311	0.0511968	Stable
A..2044	-2.1811	0.0369076	0.0567339	Down
A..1229	2.1798	0.436714	0.0464596	Stable
K..164	2.1766	0.0741479	0.0525169	Stable
A..1495	2.1758	0.0372758	0.0424557	Up
A..401	2.1744	0.130094	0.0954379	Stable
K..4524	-2.1743	0.0946479	0.0488404	Stable
A..1916	2.1739	0.333122	0.0604677	Stable
C..1820	-2.1735	0.0397757	0.0665017	Down
C..1702	-2.1734	0.300188	0.0544437	Stable
C..3728	2.1703	0.107225	0.0484338	Stable
K..1374	2.169	0.031269	0.060175	Up
K..1686	-2.1673	0.237461	0.0446678	Stable
A..1492	2.1672	0.180567	0.0485516	Stable
K..3707	2.1666	0.0597467	0.051645	Stable
A..1127	-2.1653	0.0542256	0.0642916	Down
C..7164	-2.1639	0.414665	0.0634206	Stable
C..4241	-2.1634	0.0192065	0.0694146	Down
A..1050	2.1618	0.136453	0.0638525	Stable
A..1592	2.1544	0.0317161	0.0450287	Up
A..1596	2.1544	0.0317161	0.0450287	Up
A..415	2.1528	0.028542	0.0528154	Up
A..1134	-2.1526	0.165805	0.0590782	Stable
C..6388	-2.1517	0.0393663	0.0556699	Down
C..1978	-2.1495	0.685039	0.0569216	Stable
H..2000	2.1495	0.050984	0.0431678	Stable
C..5831	-2.1473	0.128884	0.0605612	Stable
C..6981	-2.1469	0.00390962	0.056617	Down
C..3546	-2.146	0.0456278	0.0582814	Down
A..1292	2.1454	0.407193	0.0527183	Stable
A..224	2.1433	0.0726883	0.0525243	Stable
A..1344	-2.1429	0.560808	0.0463844	Stable
K..1773	-2.1415	0.120543	0.0598026	Stable
K..188	2.1405	0.449631	0.0438182	Stable
K..1192	2.1374	0.0594024	0.0403447	Stable
C..2636	-2.1372	0.0212887	0.0654296	Down
K..138	2.1371	0.407971	0.0491115	Stable
K..2265	2.1367	0.309257	0.0459036	Stable
A..228	2.1337	0.17349	0.0485165	Stable
C..5414	-2.133	0.0244943	0.0517477	Down
A..738	2.1324	0.00773628	0.0463399	Up
A..667	-2.1303	0.322744	0.0534788	Stable
A..1683	2.1302	0.103041	0.0536625	Stable
H..782	-2.1236	0.0818424	0.0537681	Stable
A..316	2.1229	0.071676	0.0554571	Stable
C..3773	-2.1196	0.0370142	0.0627753	Down
Galactose	2.118	0.0293876	0.049005	Up	Galactose
K..4220	2.1174	0.109722	0.0478849	Stable
A..1071	2.1164	0.074208	0.0521165	Stable
A..859	-2.1155	0.0311409	0.0563447	Down
A..403	2.1142	0.0434248	0.0642966	Up
C..1350	-2.114	0.0165155	0.0544666	Down
A..1361	-2.1119	0.0499055	0.0487171	Stable
A..1554	-2.1119	0.30527	0.0307197	Stable
C..5398	-2.1107	0.0525304	0.0615403	Down
A..418	-2.1084	0.150891	0.0593628	Stable
A..2072	2.1065	0.0971489	0.0747626	Stable
A..1995	-2.1055	0.512603	0.0436362	Stable
K..1745	2.1038	0.130331	0.0809388	Stable
K..3749	-2.1029	0.205448	0.0666998	Stable
K..2509	-2.1006	0.148172	0.0709361	Stable
C..6688	-2.0993	0.392213	0.0468944	Stable
K..2376	-2.0984	0.00396893	0.0558056	Down
A..362	-2.0974	0.181516	0.0613737	Stable
C..6227	-2.0972	0.0323833	0.0553264	Down
A..2049	2.0962	0.0557171	0.0568403	Up
C..5949	-2.0936	0.0260346	0.053103	Down
K..475	2.0934	0.109438	0.0479132	Stable
H..161	2.0919	0.270649	0.0508101	Stable
K..453	2.0862	0.240378	0.0434124	Stable
A..847	-2.0861	0.0745992	0.0485566	Stable
A..887	-2.0861	0.0745992	0.0485566	Stable
H..1935	2.0855	0.0462666	0.0476947	Up
K..1248	-2.0799	0.020899	0.0590305	Down
K..3618	2.0785	0.0873478	0.0541354	Stable
A..1650	2.0778	0.0227646	0.054306	Up
K..174	-2.0775	0.212274	0.0565661	Stable
A..2001	-2.0773	0.0490585	0.0666702	Down
C..7027	2.0767	0.188967	0.0519508	Stable
C..6557	-2.0761	0.27144	0.056133	Stable
A..95	2.0743	0.024866	0.0517279	Up
A..1491	2.074	0.136993	0.0635798	Stable
C..5483	-2.0733	0.013048	0.0615475	Down
K..845	2.0729	0.0389278	0.0538209	Up
A..1958	2.0703	0.0221668	0.0521562	Up
A..220	-2.0684	0.155964	0.0463528	Stable
H..178	2.0655	0.103723	0.0604665	Stable
A..1960	-2.0654	0.280509	0.0413539	Stable
A..1114	2.0649	0.0375355	0.0595948	Up
A..997	2.0625	0.0968751	0.044583	Stable
C..5065	-2.0608	0.0131493	0.0556153	Down
K..692	-2.0606	0.107897	0.0607424	Stable
C..2242	-2.06	0.0733424	0.060337	Stable
A..441	2.0599	0.0357584	0.0479329	Up
A..355	2.0587	0.0686648	0.0526149	Stable
C..476	-2.0581	0.0950388	0.0782879	Stable
H..529	2.0567	0.039915	0.0648529	Up
C..4871	-2.0561	0.355007	0.0680674	Stable
A..1049	2.0554	0.118934	0.0584683	Stable
A..1443	2.0554	0.186752	0.0505862	Stable
A..1828	2.0509	0.0138076	0.0540669	Up
C..1706	-2.0499	0.365997	0.0722041	Stable
K..1733	2.0477	0.162938	0.0534954	Stable
K..4266	2.0433	0.303144	0.0584103	Stable
K..3580	2.0402	0.025318	0.0416335	Up
K..844	-2.0386	0.152232	0.0490321	Stable
A..2022	-2.0363	0.665945	0.0529633	Stable
H..1360	2.036	0.0607743	0.0523959	Stable
A..807	-2.0352	0.597484	0.0648667	Stable
A..1910	2.0345	0.0353971	0.0572053	Up
A..1513	-2.0342	0.0831549	0.0483598	Stable
A..1605	2.0341	0.201678	0.0513564	Stable
C..4972	-2.0339	0.0283788	0.0674775	Down
C..1547	2.0303	0.0284627	0.0681569	Up
A..437	2.0302	0.0428839	0.045	Up
C..5285	-2.0284	0.041969	0.0566414	Down
A..259	2.0272	0.0546963	0.0541342	Stable
H..1271	2.0263	0.213019	0.065436	Stable
K..2885	-2.0234	0.0616968	0.0569996	Stable
H..1953	2.0233	0.0506417	0.0414002	Stable
C..4969	-2.0232	0.0131496	0.0586501	Down
A..2100	2.021	0.235116	0.0510115	Stable
K..173	2.0194	0.0250169	0.044054	Up
A..601	-2.0193	0.0471382	0.0685469	Down
A..279	-2.0188	0.390382	0.0435559	Stable
2,3-Dihydroxy-p-cumate - 2 tags	2.0158	0.0229502	0.0604629	Up	2,3-Dihydroxy-p-cumate - 2 tags
A..2075	-2.0154	0.199636	0.0728878	Stable
K..287	2.0152	0.0566734	0.0541553	Stable
K..98	2.015	0.0381067	0.046982	Up
A..1583	-2.0139	0.4326	0.0648463	Stable
C..6798	-2.012	0.103594	0.0619961	Stable
A..498	2.0117	0.0497721	0.0485065	Stable
C..6634	-2.0112	0.0482958	0.0535137	Down
C..3366	-2.0103	0.274922	0.0646407	Stable
K..274	2.008	0.231206	0.057001	Stable
A..1783	2.0079	0.0171597	0.0491097	Up
K..2052	2.0077	0.617485	0.0589322	Stable
H..403	2.0028	0.0347626	0.0561149	Up
K..228	2.0024	0.21488	0.0563768	Stable
H..2013	-2.0018	0.247134	0.0689078	Stable
C..6191	-2.0012	0.0184411	0.0666659	Down
K..4362	2	0.381454	0.0603262	Stable
A..872	-1.9999	0.115385	0.0495268	Stable
A..424	1.9995	0.0386072	0.0513676	Up
A..523	-1.9992	0.0676911	0.049145	Stable
A..2105	1.9957	0.0518817	0.0459867	Stable
H..337	1.9952	0.133034	0.0989508	Stable
A..1816	1.994	0.139407	0.0593005	Stable
K..4469	-1.9929	0.236225	0.069462	Stable
K..3744	-1.9928	0.0663797	0.0532611	Stable
C..1774	-1.991	0.0500785	0.0600925	Down
A..1537	1.9874	0.148246	0.0597968	Stable
C..6245	-1.9858	0.00955369	0.0696137	Down
C..1919	-1.9844	0.0413745	0.054895	Down
C..4807	1.982	0.288572	0.0523828	Stable
A..1349	-1.9795	0.324944	0.050968	Stable
K..863	1.9788	0.119993	0.0566867	Stable
K..4514	-1.9776	0.0605636	0.0727138	Down
A..942	1.9718	0.0800453	0.0470042	Stable
A..1714	1.9703	0.0314588	0.044498	Up
K..1186	1.9695	0.0312602	0.0753102	Up
A..619	1.9694	0.159251	0.053224	Stable
K..2022	1.9694	0.297956	0.0483155	Stable
K..4190	-1.9686	0.026481	0.0588612	Down
K..3262	-1.968	0.570645	0.0580475	Stable
K..1524	1.9677	0.527345	0.0501733	Stable
C..6339	-1.9653	0.034442	0.0580785	Down
A..474	1.9649	0.0547061	0.0446695	Stable
A..52	1.9626	0.141364	0.0459967	Stable
K..4271	1.9625	0.472848	0.0711532	Stable
K..162	-1.961	0.353694	0.0539604	Stable
C..1254	1.9608	0.0674704	0.0563144	Stable
K..2913	1.9605	0.259681	0.0524555	Stable
C..2101	-1.9594	0.0289424	0.058465	Down
H..1281	1.9545	0.0633311	0.0336091	Stable
K..3535	1.9543	0.120578	0.0556156	Stable
K..264	1.9525	0.351066	0.0505758	Stable
C..4608	-1.9522	0.352986	0.0629123	Stable
A..689	1.951	0.13215	0.0523373	Stable
H..799	1.9494	0.0562165	0.0569006	Up
A..1831	1.9493	0.294222	0.0733631	Stable
C..1854	-1.9466	0.0174847	0.0640333	Down
A..695	-1.945	0.198182	0.0548468	Stable
A..217	1.9419	0.882427	0.0443999	Stable
K..4398	1.9412	0.195397	0.0618254	Stable
K..135	1.9379	0.0275498	0.0457261	Up
A..1991	-1.9358	0.40744	0.128241	Stable
H..716	-1.9355	0.511764	0.0506741	Stable
K..3020	-1.9347	0.260369	0.0564534	Stable
A..24	1.9327	0.0955184	0.0618405	Stable
K..4566	1.9299	0.0287477	0.0650996	Up
A..203	1.9291	0.11435	0.0458464	Stable
K..234	1.9288	0.0898499	0.0453266	Stable
H..644	-1.9268	0.185802	0.0556583	Stable
C..1237	-1.9262	0.57652	0.0557015	Stable
H..179	1.9239	0.0714956	0.0487641	Stable
A..1309	1.9227	0.00739307	0.0552015	Up
C..5976	-1.9226	0.0674259	0.0569026	Stable
K..4392	-1.9221	0.233329	0.0668183	Stable
A..896	-1.9208	0.00891502	0.054537	Down
A..965	1.9179	0.118245	0.0489673	Stable
K..214	1.9173	0.055094	0.0479884	Stable
H..349	1.9164	0.510386	0.0461635	Stable
A..98	-1.9131	0.35266	0.0517674	Stable
K..3868	1.9109	0.0157311	0.045229	Up
K..1041	1.9092	0.187493	0.0870756	Stable
A..1833	-1.9066	0.169784	0.0668848	Stable
A..1632	1.9056	0.0510216	0.0378895	Stable
K..3619	1.9048	0.190061	0.0430337	Stable
C..5954	-1.9044	0.47457	0.0541067	Stable
K..2658	1.9028	0.044544	0.0504043	Up
A..1877	1.9007	0.566162	0.0599972	Stable
K..220	-1.9002	0.177735	0.0489159	Stable
K..2335	-1.8999	0.162443	0.0459598	Stable
C..6054	-1.8998	0.225631	0.0748093	Stable
A..1975	-1.8973	0.345858	0.107517	Stable
C..5132	1.8942	0.221383	0.0488574	Stable
K..4004	1.8938	0.0745206	0.0588156	Stable
K..513	1.8932	0.154116	0.0498368	Stable
A..1676	-1.8916	0.323101	0.0461549	Stable
C..4564	-1.8886	0.0572203	0.0519677	Stable
A..1899	1.8871	0.0239308	0.0491557	Up
A..1421	-1.8866	0.0652783	0.0488686	Stable
A..2089	-1.8862	0.130571	0.0472419	Stable
K..2868	-1.8861	0.038374	0.0556436	Down
A..449	1.8841	0.0590646	0.0485854	Stable
K..225	1.8832	0.260684	0.0579864	Stable
A..810	1.8831	0.022866	0.052429	Up
C..3536	-1.8817	0.52537	0.0557348	Stable
K..3905	1.879	0.0868646	0.0460891	Stable
A..1966	-1.8767	0.192294	0.0600963	Stable
K..1786	1.8754	0.108293	0.0468099	Stable
A..797	1.8713	0.136604	0.0476355	Stable
C..5126	-1.8703	0.401344	0.0571881	Stable
A..1957	1.868	0.399701	0.0611766	Stable
A..1773	1.8672	0.0211011	0.0489271	Up
K..1805	-1.867	0.420241	0.0500778	Stable
A..1359	1.8642	0.0309582	0.0605911	Up
A..1435	1.8642	0.0177431	0.0447433	Up
K..3756	-1.8634	0.0313013	0.0572752	Down
A..906	-1.8582	0.262113	0.0497007	Stable
A..247	1.8578	0.0696138	0.0582355	Stable
K..789	-1.8568	0.27622	0.0436229	Stable
A..40	1.8564	0.458631	0.0634661	Stable
A..351	1.8563	0.0563938	0.0545309	Stable
C..3943	1.8558	0.391498	0.0535413	Stable
C..3947	1.8558	0.391498	0.0535413	Stable
A..97	1.8551	0.217683	0.0603224	Stable
C..1987	-1.8548	0.435271	0.0701208	Stable
C..3971	1.8546	0.388655	0.0535393	Stable
A..2120	1.8515	0.111195	0.0618311	Stable
A..1216	1.8513	0.127205	0.0614	Stable
K..4306	-1.8499	0.395518	0.0584346	Stable
A..685	1.8497	0.0501665	0.0412489	Stable
A..171	1.8492	0.0830514	0.0560937	Stable
A..678	1.8474	0.148027	0.0509253	Stable
K..635	1.8471	0.0799171	0.0682843	Stable
A..1007	1.8469	0.304689	0.0428921	Stable
K..4322	1.8428	0.0979641	0.0530094	Stable
K..1075	-1.8424	0.393097	0.0598077	Stable
K..1744	1.842	0.122816	0.0529049	Stable
K..1276	1.8416	0.147854	0.0466619	Stable
A..1707	1.8407	0.797557	0.0344137	Stable
A..1228	1.8404	0.241314	0.0674134	Stable
K..240	1.8391	0.146134	0.0457666	Stable
C..5034	-1.8385	0.0154122	0.0580321	Down
A..258	-1.838	0.383869	0.044244	Stable
A..1054	1.8375	0.225633	0.0591045	Stable
C..4011	-1.8358	0.0444347	0.0666965	Down
A..535	-1.8342	0.0202822	0.0441618	Down
A..249	-1.8328	0.302604	0.0404093	Stable
H..34	1.8298	0.290178	0.0626612	Stable
A..1220	-1.8293	0.0769219	0.0410865	Stable
A..627	1.829	0.122181	0.0607939	Stable
K..1170	1.827	0.238981	0.0644616	Stable
K..3279	-1.8262	0.236562	0.0537328	Stable
C..1268	-1.8259	0.301111	0.0573043	Stable
A..564	-1.8258	0.0626677	0.0608774	Stable
K..2199	1.8228	0.375189	0.0398126	Stable
A..591	1.8219	0.102356	0.0468333	Stable
C..1641	-1.8211	0.135664	0.0478244	Stable
A..1894	1.82	0.0433603	0.0588411	Up
K..115	1.8186	0.00442198	0.0484628	Up
H..825	-1.8182	0.268554	0.054207	Stable
A..850	-1.8175	0.0711379	0.0603947	Stable
A..366	1.8173	0.0774468	0.05095	Stable
K..3757	1.8131	0.183705	0.0532034	Stable
K..3793	1.8096	0.37865	0.0515558	Stable
H..508	1.8088	0.0995366	0.0468812	Stable
A..1416	1.8072	0.0083407	0.052206	Up
A..828	1.8043	0.0567377	0.0528042	Stable
K..79	1.8017	0.0337946	0.0493671	Up
C..5495	-1.8015	0.486832	0.0572161	Stable
K..3858	-1.8002	0.521284	0.0856413	Stable
A..790	1.7985	0.269301	0.0454359	Stable
A..815	1.797	0.0489119	0.050291	Up
K..512	1.7955	0.242021	0.0566776	Stable
K..2319	-1.7953	0.24153	0.0635609	Stable
H..1686	1.7922	0.0361312	0.0409134	Up
A..138	1.7906	0.127994	0.058614	Stable
K..1790	1.7905	0.101299	0.0546982	Stable
C..4647	-1.7896	0.279503	0.0546309	Stable
H..1517	1.7895	0.00802291	0.0580996	Up
A..748	-1.7886	0.560197	0.0538571	Stable
H..1350	1.7883	0.00974775	0.0544439	Up
K..1454	-1.7878	0.355815	0.0427591	Stable
H..31	1.787	0.307448	0.0704603	Stable
A..385	-1.7842	0.35988	0.0472207	Stable
K..2811	1.7832	0.346148	0.0386517	Stable
K..1163	1.7821	0.553112	0.0526697	Stable
A..1993	1.7811	0.0592588	0.0485431	Stable
C..5724	-1.7795	0.596147	0.0413286	Stable
C..5124	-1.7784	0.0662892	0.0585288	Stable
C..1546	-1.7769	0.36448	0.0452423	Stable
A..1808	-1.7761	0.694798	0.0459031	Stable
A..204	1.7734	0.0811582	0.0438119	Stable
K..395	1.773	0.111404	0.0509782	Stable
A..1022	1.7716	0.0960278	0.0472176	Stable
A..1934	1.7715	0.0323681	0.0489984	Up
A..740	-1.7701	0.180325	0.0641755	Stable
K..4204	-1.7698	0.397754	0.0577145	Stable
A..276	1.769	0.0674609	0.039886	Stable
A..181	-1.768	0.149757	0.0578325	Stable
K..881	1.7676	0.180386	0.0492087	Stable
A..1743	1.7671	0.26458	0.0606834	Stable
A..877	-1.7664	0.0224556	0.0595135	Down
A..2063	1.7663	0.233043	0.0573678	Stable
C..4165	-1.7622	0.076536	0.0614974	Stable
C..4758	-1.7559	0.314298	0.0609176	Stable
K..67	1.7537	0.0559855	0.0483372	Stable
A..588	-1.7518	0.712286	0.044207	Stable
A..1669	-1.7492	0.464767	0.0499029	Stable
C..3178	-1.7472	0.0867011	0.0596841	Stable
A..556	1.7433	0.132656	0.0501025	Stable
A..1380	1.7431	0.291709	0.0554482	Stable
A..149	1.7415	0.087115	0.0661884	Stable
K..3521	-1.7405	0.0492312	0.0534522	Down
A..1230	-1.7393	0.215631	0.0661972	Stable
K..1701	1.7391	0.212657	0.0506408	Stable
A..2083	-1.738	0.549022	0.0578088	Stable
C..4129	1.738	0.52419	0.0586411	Stable
C..5231	-1.7376	0.0446664	0.0640329	Down
A..176	1.7372	0.136523	0.051723	Stable
A..1459	-1.7364	0.724203	0.0583144	Stable
K..2510	1.7357	0.154742	0.0440679	Stable
K..642	1.7356	0.359703	0.0720726	Stable
A..44	-1.7342	0.0631467	0.0617342	Stable
A..360	1.7329	0.0604644	0.0478953	Stable
K..4301	1.7328	0.0607132	0.0499948	Stable
C..4122	1.7321	0.600869	0.0592129	Stable
K..2987	1.732	0.364335	0.0541699	Stable
H..1292	-1.7307	0.335708	0.0510957	Stable
K..128	-1.7286	0.188596	0.0444961	Stable
H..14	1.7284	0.041582	0.0484041	Up
C..6809	-1.7274	0.0491455	0.0585077	Down
K..4111	-1.7252	0.0400628	0.0590894	Down
A..1487	1.7247	0.250614	0.0591369	Stable
K..722	1.7237	0.299366	0.0568138	Stable
K..820	1.7225	0.324828	0.0467095	Stable
A..2015	-1.7218	0.307173	0.0499923	Stable
K..2139	-1.7218	0.0784726	0.060669	Stable
C..6960	-1.7203	0.0615339	0.0591238	Stable
A..101	1.72	0.0741562	0.0569668	Stable
A..1841	1.7199	0.253955	0.0440835	Stable
A..200	1.7195	0.343269	0.0491047	Stable
C..3840	-1.7192	0.186786	0.0461343	Stable
C..1785	-1.714	0.109406	0.0503167	Stable
K..131	1.7135	0.0259895	0.0435333	Up
A..2081	1.7134	0.190977	0.0631995	Stable
H..322	1.7127	0.109992	0.0892136	Stable
A..2108	-1.7108	0.270748	0.0594282	Stable
A..1237	1.7105	0.152415	0.0534808	Stable
A..1981	-1.7098	0.53071	0.0665127	Stable
A..53	-1.7095	0.162529	0.063238	Stable
H..908	1.7092	0.190755	0.0642833	Stable
K..2036	1.709	0.111452	0.0576111	Stable
K..451	1.7077	0.292717	0.0419933	Stable
A..1874	-1.7047	0.17468	0.0662253	Stable
A..1614	1.7034	0.185503	0.0404554	Stable
H..249	1.7016	0.00734459	0.051546	Up
A..127	-1.7009	0.426613	0.0505069	Stable
A..670	-1.7004	0.38215	0.0533776	Stable
A..1482	-1.6998	0.0787572	0.0540619	Stable
C..4185	-1.6998	0.238701	0.0665862	Stable
A..516	1.6997	0.0595693	0.0543768	Stable
H..1441	-1.6994	0.10797	0.0531699	Stable
H..1219	1.6977	0.0927009	0.0365066	Stable
K..4098	1.6945	0.0756823	0.0590791	Stable
A..1869	1.6943	0.105473	0.05181	Stable
A..446	1.6939	0.326309	0.0528398	Stable
A..64	1.6933	0.0550578	0.056634	Up
K..1720	1.693	0.158067	0.0508213	Stable
A..713	-1.6919	0.111162	0.052407	Stable
H..779	1.6895	0.0562257	0.049068	Stable
A..1738	-1.6892	0.17349	0.0485529	Stable
C..1398	-1.6887	0.0436406	0.0409927	Stable
K..154	1.6885	0.114358	0.0464131	Stable
A..1201	1.6878	0.10989	0.0518806	Stable
C..1969	-1.6863	0.140872	0.0499586	Stable
C..5350	-1.6863	0.0519597	0.0556574	Down
A..919	1.6862	0.0747848	0.0539221	Stable
K..2574	1.6855	0.0389741	0.0584402	Up
A..1232	1.6852	0.0198513	0.05474	Up
K..2337	-1.6848	0.0929604	0.0523424	Stable
C..3473	-1.6847	0.433195	0.0717636	Stable
K..3458	1.683	0.214215	0.0622967	Stable
K..810	1.6827	0.515383	0.0695013	Stable
A..819	1.6806	0.0274311	0.0556458	Up
A..1030	-1.6804	0.0835891	0.0423575	Stable
K..2175	1.6758	0.311175	0.0597947	Stable
A..663	1.6753	0.201138	0.0570231	Stable
C..3365	-1.674	0.632527	0.0605797	Stable
C..5836	1.6734	0.0837927	0.0641862	Stable
A..700	-1.6732	0.378026	0.0513071	Stable
K..2530	-1.6721	0.0467546	0.0462206	Stable
H..1512	-1.6718	0.0526204	0.0645621	Down
A..920	-1.6713	0.203967	0.0470982	Stable
A..1241	1.67	0.101745	0.062797	Stable
A..113	1.6682	0.609318	0.0565794	Stable
A..395	1.668	0.29334	0.0496758	Stable
K..1796	1.6672	0.330395	0.0456054	Stable
H..255	-1.667	0.132212	0.0462481	Stable
A..936	1.6652	0.0522131	0.0512946	Stable
K..621	-1.6644	0.331109	0.044114	Stable
A..947	1.6639	0.387136	0.0586081	Stable
H..1252	-1.6635	0.202677	0.0464434	Stable
C..3787	-1.6632	0.0688254	0.0613929	Stable
K..1569	1.662	0.324312	0.0395807	Stable
A..1147	1.6607	0.0325918	0.0447974	Up
K..2452	-1.66	0.0905563	0.0536174	Stable
K..1147	-1.6587	0.433194	0.0576108	Stable
H..247	-1.657	0.170311	0.0591506	Stable
K..705	1.6567	0.248252	0.055281	Stable
A..1343	-1.6563	0.0988794	0.0563343	Stable
C..5112	-1.6547	0.0313546	0.0520522	Down
K..1536	-1.6536	0.367143	0.0469405	Stable
H..454	1.653	0.0719466	0.0479662	Stable
K..1125	1.652	0.0835245	0.0527373	Stable
K..1464	1.6519	0.266689	0.0456677	Stable
C..5525	-1.6508	0.115883	0.0644693	Stable
K..3290	-1.6495	0.0816282	0.0698571	Stable
A..1340	1.6491	0.0892569	0.0458384	Stable
H..832	1.6487	0.102276	0.040799	Stable
A..768	1.6477	0.0455181	0.0633722	Up
H..1962	-1.6473	0.358001	0.0658133	Stable
C..3377	-1.6461	0.0774939	0.0562025	Stable
C..4311	1.6436	0.0667376	0.0425282	Stable
K..197	1.6435	0.145635	0.0497336	Stable
K..565	-1.6434	0.659982	0.050965	Stable
A..991	1.642	0.109994	0.0560013	Stable
C..2560	-1.6418	0.156681	0.0485911	Stable
K..2069	1.6412	0.116414	0.0443242	Stable
K..1399	1.6411	0.110253	0.0492722	Stable
A..31	1.6409	0.0335883	0.0488896	Up
A..2085	1.6398	0.112829	0.0488908	Stable
K..711	1.6396	0.199269	0.0551529	Stable
C..3625	1.6366	0.329656	0.0554199	Stable
A..130	1.6363	0.199378	0.061973	Stable
A..161	1.633	0.469926	0.0793118	Stable
A..940	-1.6312	0.164497	0.0464931	Stable
C..2886	-1.6307	0.0584317	0.072557	Down
K..4408	1.6298	0.250602	0.050139	Stable
A..519	-1.6291	0.0501726	0.0623435	Down
A..1998	-1.6287	0.971431	0.0631955	Stable
C..3275	-1.6282	0.229129	0.100097	Stable
K..270	1.6259	0.101505	0.0492911	Stable
A..1041	1.6223	0.483345	0.055014	Stable
K..1377	1.6198	0.0792838	0.0471277	Stable
C..6252	1.6192	0.145918	0.0555495	Stable
K..1138	1.6188	0.216552	0.0617846	Stable
H..544	1.6187	0.113372	0.0588319	Stable
A..2213	-1.6181	0.95463	0.0711648	Stable
K..141	1.6152	0.145099	0.0439688	Stable
C..6691	1.6151	0.592665	0.0590299	Stable
A..555	1.6147	0.161654	0.0469948	Stable
A..509	1.6135	0.587063	0.0422024	Stable
K..4123	1.6129	0.219498	0.0550564	Stable
K..942	1.6121	0.237606	0.0644743	Stable
A..427	-1.6105	0.969121	0.0441175	Stable
A..1829	-1.6102	0.204935	0.0486329	Stable
K..4011	1.6098	0.119725	0.0589577	Stable
H..73	1.6092	0.103681	0.0636055	Stable
H..256	1.6092	0.0905684	0.060492	Stable
K..3412	1.6084	0.0931079	0.0421082	Stable
K..2495	-1.6074	0.301218	0.0381237	Stable
K..1018	1.6061	0.0804265	0.0493177	Stable
K..763	1.6051	0.0633919	0.0522575	Stable
A..878	1.6047	0.0585773	0.0550021	Stable
K..1251	1.6022	0.293993	0.0539434	Stable
A..1859	1.6021	0.0206773	0.0466711	Up
K..2127	1.6014	0.161025	0.0511859	Stable
K..1038	1.599	0.316097	0.0426363	Stable
A..307	1.5976	0.0388572	0.0601641	Up
A..1881	1.5969	0.0202612	0.0415801	Up
A..1404	1.5968	0.639424	0.0566554	Stable
A..2003	-1.5968	0.943605	0.0456795	Stable
H..2060	-1.594	0.102826	0.0671956	Stable
A..1854	1.592	0.0216444	0.0638343	Up
H..631	1.592	0.100446	0.0476707	Stable
K..1244	1.5913	0.0212622	0.0535051	Up
K..3407	1.5895	0.0144454	0.0534972	Up
K..1402	1.5888	0.161459	0.0697531	Stable
K..1762	1.5887	0.289391	0.0547774	Stable
K..3062	1.5877	0.388394	0.052786	Stable
A..1965	-1.5854	0.453716	0.124679	Stable
K..1775	-1.5848	0.394635	0.0519098	Stable
K..4381	1.5846	0.400718	0.0913003	Stable
C..1831	-1.5845	0.685065	0.0551229	Stable
K..1979	-1.5842	0.163832	0.0589996	Stable
A..195	1.5839	0.186715	0.0509278	Stable
K..901	-1.5835	0.386387	0.0531962	Stable
K..2682	1.5832	0.229392	0.0556378	Stable
K..1606	1.5813	0.055504	0.0480112	Stable
K..2500	-1.5797	0.763168	0.0481522	Stable
K..1705	1.5779	0.125595	0.0560747	Stable
H..2043	-1.5764	0.366631	0.0563506	Stable
A..2066	1.5753	0.256565	0.0788239	Stable
A..881	-1.5735	0.131221	0.066396	Stable
K..480	1.5734	0.197941	0.0561736	Stable
K..556	-1.5723	0.186433	0.0554916	Stable
K..775	1.5717	0.0743264	0.0469434	Stable
A..789	1.5716	0.0418913	0.0493796	Up
K..3648	1.5711	0.109737	0.0494724	Stable
A..1204	1.5703	0.0212872	0.0490049	Up
A..696	-1.5701	0.533752	0.0429926	Stable
A..1353	1.5699	0.0619664	0.0490651	Stable
K..447	1.5696	0.0884286	0.0513207	Stable
A..2084	1.5691	0.0951701	0.0536752	Stable
A..5	-1.5672	0.195778	0.0509118	Stable
A..970	-1.567	0.146514	0.0396897	Stable
A..346	1.5666	0.105441	0.0452959	Stable
C..4870	-1.566	0.0300852	0.0574683	Down
A..1566	1.5656	0.156733	0.0637394	Stable
K..1324	1.5656	0.14224	0.0547371	Stable
K..2948	1.5643	0.103956	0.0587754	Stable
K..4337	-1.5636	0.0464891	0.0509956	Down
K..3384	1.5623	0.422722	0.0628549	Stable
H..1461	1.562	0.275715	0.0497	Stable
C..4321	-1.5602	0.0822454	0.0639518	Stable
A..1867	1.559	0.0341769	0.0472689	Up
K..3263	1.558	0.193518	0.0362347	Stable
K..110	1.5579	0.111826	0.0418761	Stable
C..1699	1.5564	0.0448374	0.0477737	Up
K..594	-1.5563	0.121031	0.0427635	Stable
H..672	1.5556	0.0898773	0.0578563	Stable
H..2087	-1.5545	0.128178	0.0442484	Stable
C..456	-1.5543	0.461445	0.0805417	Stable
K..1704	1.5542	0.302411	0.0619193	Stable
A..244	-1.5537	0.395235	0.0422468	Stable
C..4137	-1.5527	0.297137	0.0512711	Stable
K..257	1.5521	0.250093	0.042544	Stable
A..73	1.5505	0.00868841	0.0497127	Up
A..737	-1.5503	0.110948	0.0566607	Stable
C..1056	-1.55	0.921779	0.101772	Stable
K..2730	1.5466	0.164008	0.0639482	Stable
A..475	-1.546	0.117396	0.0463602	Stable
C..5939	-1.5458	0.0462628	0.0581317	Down
A..1176	-1.5457	0.0195446	0.0505302	Down
A..1191	-1.5457	0.0195446	0.0505302	Down
A..993	1.5451	0.253445	0.0500624	Stable
C..1898	-1.5438	0.40111	0.0601887	Stable
K..2155	1.5431	0.18416	0.061308	Stable
A..1248	1.5421	0.109784	0.0635691	Stable
K..2179	1.5405	0.0390574	0.0509482	Up
H..1665	1.5402	0.194122	0.0482978	Stable
A..1356	1.5395	0.230786	0.0440563	Stable
K..3301	-1.5373	0.0800753	0.0623221	Stable
H..2103	-1.5366	0.125829	0.0457471	Stable
K..3612	1.5356	0.177629	0.0465242	Stable
A..1819	1.5353	0.0584258	0.0503354	Stable
A..587	1.5352	0.171418	0.04848	Stable
A..753	-1.5351	0.520552	0.0488181	Stable
A..1576	1.5348	0.0661254	0.0457152	Stable
A..607	1.5345	0.0795078	0.0536231	Stable
A..1124	1.5319	0.137432	0.0790675	Stable
K..372	1.5319	0.450253	0.0611724	Stable
Isomer 1 of 5-epi-Valiolone/2-epi-5-epi-Valiolone	1.5307	0.0464313	0.0609692	Up	Isomer 1 of 5-epi-Valiolone/2-epi-5-epi-Valiolone
A..1252	-1.5294	0.713545	0.0644695	Stable
A..1357	1.5282	0.0491183	0.0620686	Up
K..469	1.5265	0.291031	0.0589841	Stable
A..1044	1.5235	0.140312	0.0472371	Stable
H..1851	-1.5231	0.0406359	0.0647879	Down
A..1246	1.5216	0.232732	0.0433761	Stable
A..875	-1.5213	0.0146902	0.0518692	Down
H..1255	1.5208	0.281871	0.0469477	Stable
C..6710	-1.5204	0.252799	0.0557289	Stable
A..152	1.52	0.375445	0.0514208	Stable
K..4303	1.5198	0.734088	0.0601394	Stable
A..873	-1.5196	0.313066	0.0385056	Stable
C..6507	-1.5195	0.775477	0.0532417	Stable
K..2372	-1.5192	0.252206	0.0471168	Stable
K..1714	1.519	0.169707	0.0555002	Stable
A..1570	-1.5167	0.215909	0.0505103	Stable
A..1627	1.5137	0.0434689	0.0451724	Up
A..1804	1.5128	0.188002	0.0571216	Stable
K..2197	1.5128	0.107945	0.0427521	Stable
K..4393	-1.5115	0.0967569	0.0567626	Stable
A..921	1.5112	0.425651	0.0389602	Stable
A..219	1.5111	0.132667	0.0403117	Stable
A..306	1.5093	0.119402	0.0689632	Stable
C..6098	-1.5092	0.051277	0.0470926	Stable
A..1750	1.5091	0.161908	0.045721	Stable
K..4447	-1.5091	0.713793	0.0514403	Stable
C..7129	1.5085	0.0559404	0.0548924	Stable
H..783	-1.5073	0.179721	0.062502	Stable
A..780	1.5044	0.0534061	0.0512331	Stable
A..1105	-1.5026	0.323844	0.0586867	Stable
C..5048	-1.5014	0.130913	0.0573041	Stable
A..2090	-1.5012	0.214495	0.0763885	Stable
K..2946	1.5012	0.461941	0.055127	Stable
C..6804	-1.4997	0.0371154	0.0430367	Down
H..1272	1.4997	0.302195	0.0593691	Stable
H..1167	1.4973	0.0849652	0.0428728	Stable
K..1214	1.4955	0.640255	0.0473759	Stable
C..6234	-1.4953	0.414684	0.0551925	Stable
A..865	-1.494	0.0788187	0.0541834	Stable
K..1977	1.4934	0.135856	0.0671561	Stable
C..4540	1.4926	0.534674	0.0569109	Stable
K..2929	1.4923	0.34785	0.0418579	Stable
C..4954	-1.4921	0.0661569	0.0423795	Stable
A..913	-1.4919	0.10235	0.047034	Stable
A..277	1.4916	0.267677	0.0612899	Stable
K..4173	1.4886	0.186282	0.0465668	Stable
K..370	1.4878	0.34869	0.0549422	Stable
C..4617	-1.4874	0.274252	0.0585527	Stable
A..417	1.4869	0.0604551	0.0514213	Stable
K..909	1.4867	0.212422	0.0462888	Stable
K..481	1.4851	0.242756	0.0474045	Stable
K..2219	-1.484	0.233987	0.0517582	Stable
K..290	1.4837	0.0694574	0.0657428	Stable
5-Hydroxyconiferyl alcohol - 2 tags	1.4835	0.034697	0.0665823	Up	5-Hydroxyconiferyl alcohol - 2 tags
C..5987	1.4831	0.148264	0.0372051	Stable
A..79	1.4827	0.0579226	0.0616444	Up
K..39	1.4826	0.459992	0.0504157	Stable
A..499	-1.482	0.425131	0.0439823	Stable
K..2077	-1.4818	0.258328	0.0690036	Stable
K..2490	-1.4817	0.359513	0.0436264	Stable
K..1580	1.481	0.64835	0.0395967	Stable
A..763	1.4804	0.117737	0.0533315	Stable
A..774	1.4804	0.117737	0.0533315	Stable
A..944	-1.4804	0.472055	0.0784151	Stable
K..1385	-1.48	0.155119	0.0645661	Stable
C..3621	1.4797	0.425049	0.0539447	Stable
K..2285	-1.4792	0.177582	0.0563382	Stable
C..4556	-1.4791	0.116711	0.0566763	Stable
K..1368	-1.477	0.609649	0.0482352	Stable
A..1125	1.4769	0.220652	0.0588414	Stable
K..1169	-1.4764	0.343589	0.0491631	Stable
K..2451	1.4762	0.153432	0.0521461	Stable
A..191	1.4761	0.336492	0.0412142	Stable
K..3565	1.4758	0.052973	0.048044	Stable
C..4602	-1.4751	0.865652	0.0577997	Stable
K..2173	1.4746	0.244003	0.0573946	Stable
A..856	-1.4723	0.0523484	0.0418573	Stable
C..5415	-1.4723	0.378233	0.048647	Stable
A..1122	1.4718	0.327228	0.0770672	Stable
A..503	1.4713	0.109034	0.0466438	Stable
A..370	1.4709	0.0604939	0.0560345	Stable
K..3885	-1.4697	0.103255	0.0444386	Stable
H..1966	-1.4693	0.400455	0.0476308	Stable
A..1937	1.468	0.293907	0.0394422	Stable
A..1364	-1.4673	0.686158	0.0482258	Stable
K..1129	1.4665	0.124182	0.0503148	Stable
K..2844	1.4664	0.434078	0.0607221	Stable
K..873	1.4663	0.134618	0.0491536	Stable
K..1944	1.4656	0.302501	0.0460959	Stable
K..731	1.4655	0.225301	0.0576812	Stable
A..1912	1.4646	0.42975	0.0437515	Stable
C..3645	-1.4639	0.183489	0.0631677	Stable
K..1450	1.4635	0.0797796	0.055599	Stable
K..3917	-1.4618	0.119683	0.0544249	Stable
K..3057	1.4582	0.0974543	0.0589809	Stable
A..1587	-1.4575	0.434289	0.0445572	Stable
K..1757	1.4559	0.181739	0.0518115	Stable
K..2754	1.4558	0.527261	0.0408369	Stable
A..728	-1.4555	0.222251	0.0560476	Stable
C..4664	-1.4553	0.105458	0.0643139	Stable
K..4539	1.4551	0.121199	0.0496076	Stable
H..144	1.4548	0.70551	0.0516483	Stable
K..1715	1.4541	0.298403	0.0491242	Stable
H..138	1.4524	0.0314801	0.0448832	Up
K..4359	-1.4523	0.693341	0.0576873	Stable
A..453	1.451	0.0377732	0.0558988	Up
C..4952	-1.4505	0.0516794	0.0571261	Down
K..2894	1.4503	0.0725677	0.0533843	Stable
A..320	1.4481	0.155268	0.0611693	Stable
K..2204	-1.4479	0.12347	0.0559436	Stable
K..473	-1.4467	0.0869443	0.0416856	Stable
K..4346	-1.4466	0.510161	0.0392293	Stable
K..4544	1.446	0.0262115	0.0431043	Up
A..1027	-1.4421	0.144106	0.0452877	Stable
C..4571	1.4419	0.0625344	0.036578	Stable
K..2957	1.4414	0.0587421	0.0350064	Stable
C..6733	-1.4385	0.967509	0.0645521	Stable
K..542	1.4378	0.48742	0.0492643	Stable
A..1430	-1.4365	0.244	0.0379547	Stable
A..1540	-1.4354	0.0574711	0.0537321	Stable
A..1654	1.4347	0.114995	0.0478585	Stable
A..18	-1.4337	0.464574	0.0552957	Stable
C..2519	-1.4318	0.358626	0.0576731	Stable
K..2498	-1.4318	0.122153	0.0628551	Stable
K..879	1.4299	0.122418	0.0540525	Stable
A..2137	1.4297	0.0322028	0.047604	Up
K..2701	1.429	0.338065	0.042886	Stable
K..2571	1.4284	0.617443	0.0479502	Stable
K..1419	1.4281	0.50549	0.0512387	Stable
A..411	-1.428	0.086036	0.0448824	Stable
A..1235	-1.4266	0.236763	0.0658318	Stable
C..4957	-1.4263	0.059358	0.0644042	Down
A..2024	-1.4256	0.183119	0.0469983	Stable
A..1607	1.4252	0.0382967	0.0477408	Up
A..1643	1.4242	0.339079	0.057732	Stable
H..1499	-1.424	0.102509	0.05396	Stable
K..3850	1.4237	0.0545186	0.0482777	Stable
C..3094	-1.4226	0.0228204	0.0507739	Down
K..3925	-1.4206	0.199992	0.0378724	Stable
C..5681	-1.4201	0.430347	0.0540512	Stable
K..266	1.4187	0.231543	0.0556856	Stable
K..1387	1.4175	0.213855	0.0552114	Stable
K..862	1.4173	0.1421	0.0459074	Stable
K..185	1.4165	0.15232	0.0462978	Stable
C..4284	-1.4163	0.0771597	0.0640284	Stable
H..1898	1.4161	0.249596	0.0505819	Stable
K..1585	1.4144	0.133058	0.0617907	Stable
A..1055	1.4115	0.383343	0.051172	Stable
A..766	1.4112	0.0573435	0.0717992	Up
A..1034	1.4088	0.0493169	0.0533389	Up
A..2192	1.4085	0.0615607	0.0511936	Stable
K..1064	1.4085	0.0757946	0.049864	Stable
K..659	1.4084	0.064622	0.0533718	Stable
A..1880	1.4079	0.154064	0.0533657	Stable
K..1033	1.4071	0.475368	0.0695483	Stable
K..548	-1.407	0.156456	0.0499431	Stable
K..1831	-1.4054	0.346041	0.0536443	Stable
K..553	1.4052	0.169629	0.0484795	Stable
K..2963	1.405	0.152153	0.0508357	Stable
A..1986	-1.4042	0.298863	0.0481733	Stable
A..1087	1.4011	0.0916578	0.0485108	Stable
K..4505	-1.4011	0.0496806	0.0539816	Down
H..1600	-1.4006	0.220529	0.0457911	Stable
A..1974	-1.4005	0.4876	0.116008	Stable
H..1456	-1.4001	0.435072	0.0539364	Stable
A..429	1.3998	0.257507	0.0510024	Stable
K..1365	-1.399	0.791619	0.0626937	Stable
C..5438	-1.3985	0.939082	0.0590144	Stable
K..2305	1.3981	0.0328476	0.0446045	Up
A..1509	1.3975	0.0309909	0.0563111	Up
A..1897	1.3966	0.329007	0.0404317	Stable
A..1679	1.3956	0.414777	0.0551705	Stable
K..2631	1.3951	0.148872	0.0536975	Stable
H..140	1.3939	0.485003	0.0520136	Stable
A..933	1.3922	0.197809	0.0611106	Stable
C..6128	1.3917	0.0911145	0.0622146	Stable
A..1545	1.3909	0.311099	0.0556126	Stable
K..3764	-1.3894	0.154643	0.0483313	Stable
C..3903	-1.3888	0.577497	0.0422335	Stable
K..4548	-1.388	0.299591	0.0447964	Stable
A..1115	1.386	0.105981	0.0560951	Stable
A..1923	1.3845	0.0579533	0.0487047	Stable
H..2180	1.3804	0.0471144	0.0430611	Stable
K..3894	-1.3798	0.290277	0.046572	Stable
K..259	1.3791	0.164642	0.0547747	Stable
A..1384	1.3789	0.0102779	0.0517195	Up
A..698	1.3784	0.0646099	0.0501363	Stable
C..7010	-1.3777	0.100437	0.0647493	Stable
H..761	1.3764	0.109174	0.0446678	Stable
C..4419	-1.3763	0.235829	0.0562448	Stable
H..1040	1.3758	0.222425	0.0634089	Stable
A..39	1.3752	0.26311	0.0612068	Stable
A..1277	1.3748	0.193968	0.060197	Stable
C..1517	1.3748	0.215634	0.0558441	Stable
K..4338	-1.3743	0.194358	0.0575165	Stable
A..943	1.3739	0.332586	0.0394974	Stable
K..1417	-1.3731	0.0946397	0.0455705	Stable
C..6085	-1.3721	0.110893	0.0603661	Stable
A..1941	-1.3712	0.152227	0.0535163	Stable
A..1016	1.3711	0.0391321	0.047249	Up
A..1767	1.3709	0.0286676	0.0472383	Up
A..456	1.3705	0.256149	0.0517673	Stable
A..1298	1.3696	0.0883248	0.0405317	Stable
H..507	1.3691	0.0872627	0.0418452	Stable
K..3933	1.368	0.56593	0.0425325	Stable
A..1711	-1.367	0.621715	0.062808	Stable
A..1721	-1.367	0.621715	0.062808	Stable
H..1742	-1.3669	0.429069	0.121896	Stable
C..1634	-1.3652	0.599727	0.0499618	Stable
K..3413	1.364	0.262083	0.0582793	Stable
C..5755	-1.3638	0.63628	0.0559287	Stable
K..365	-1.3634	0.234065	0.0479366	Stable
K..771	1.3627	0.0849199	0.0516997	Stable
K..3934	1.3627	0.756309	0.0555655	Stable
C..3474	-1.3626	0.139922	0.0678331	Stable
C..7099	1.3623	0.401589	0.0513864	Stable
K..2902	1.3614	0.472237	0.0505929	Stable
C..4042	1.3612	0.297638	0.0548537	Stable
A..502	-1.3605	0.722508	0.0568463	Stable
A..1915	1.3601	0.423948	0.0487666	Stable
A..51	1.3585	0.530671	0.0485204	Stable
K..78	1.3577	0.188448	0.0397661	Stable
K..2464	1.3571	0.254649	0.050741	Stable
K..2486	1.3571	0.254649	0.050741	Stable
K..3357	-1.3569	0.295754	0.0566524	Stable
K..3502	1.3541	0.175044	0.0540515	Stable
H..1486	1.3538	0.142768	0.0621405	Stable
A..1184	-1.3533	0.313963	0.0683791	Stable
A..123	-1.3524	0.929793	0.0631767	Stable
A..2005	-1.352	0.0546987	0.0590123	Down
A..1871	-1.3494	0.128745	0.0430035	Stable
K..713	1.3469	0.172559	0.0509905	Stable
K..4073	1.3464	0.189042	0.0477855	Stable
C..1945	-1.343	0.230522	0.0519167	Stable
C..4657	-1.3427	0.111879	0.0630701	Stable
A..589	-1.3417	0.0832237	0.0433461	Stable
C..2999	-1.3416	0.373868	0.0524131	Stable
A..298	-1.3405	0.633439	0.045556	Stable
C..2504	-1.3404	0.19002	0.0632627	Stable
K..236	1.34	0.263046	0.0577541	Stable
A..19	-1.3384	0.148186	0.0458541	Stable
A..1330	1.3384	0.157222	0.0441221	Stable
K..3113	-1.3381	0.728499	0.0477374	Stable
A..202	1.3378	0.291745	0.0570759	Stable
C..6099	-1.3376	0.369195	0.0514672	Stable
K..4286	-1.3373	0.0443297	0.0434642	Stable
A..1818	-1.3372	0.106073	0.0389657	Stable
A..1058	-1.3356	0.180328	0.0486117	Stable
C..4401	-1.3347	0.0504764	0.0506519	Down
K..1060	1.3346	0.316226	0.0550945	Stable
K..4542	-1.3341	0.32718	0.0475653	Stable
K..1289	1.3336	0.260484	0.0514035	Stable
A..185	1.3326	0.153122	0.045437	Stable
C..2418	-1.3326	0.325825	0.104662	Stable
A..1533	1.3319	0.654603	0.0550706	Stable
K..3566	-1.3307	0.397003	0.0588239	Stable
A..1896	-1.3289	0.643726	0.0582991	Stable
A..1906	-1.3289	0.643726	0.0582991	Stable
K..119	1.3288	0.234292	0.0597637	Stable
K..1112	1.3271	0.300859	0.0448184	Stable
K..4435	1.3266	0.611893	0.0465682	Stable
K..133	1.3264	0.0395295	0.056203	Up
A..1425	1.3252	0.170264	0.0501576	Stable
A..837	1.3243	0.0747812	0.0521239	Stable
C..6404	-1.3233	0.737328	0.0687569	Stable
C..3689	1.3229	0.381366	0.0706915	Stable
K..2070	1.3223	0.196102	0.047473	Stable
C..5874	1.3214	0.459432	0.04971	Stable
K..654	-1.3212	0.379759	0.0590488	Stable
A..950	1.3208	0.319779	0.0457669	Stable
K..255	1.3202	0.102081	0.0448736	Stable
C..5793	-1.32	0.333835	0.0542422	Stable
A..1799	1.3185	0.0931414	0.060066	Stable
K..4253	1.3183	0.0945836	0.0541084	Stable
K..1752	1.318	0.247318	0.0662493	Stable
C..6724	-1.3177	0.125662	0.0530434	Stable
K..3527	-1.3161	0.110683	0.0431093	Stable
A..1525	1.3151	0.682345	0.0622508	Stable
A..1243	1.315	0.654189	0.0575845	Stable
C..1139	1.315	0.12309	0.0487603	Stable
H..655	1.3138	0.140209	0.0553535	Stable
K..4249	1.3137	0.0449572	0.0515027	Up
A..1320	1.3134	0.197123	0.057347	Stable
A..1415	-1.3124	0.246878	0.0567167	Stable
A..394	-1.3123	0.172151	0.0472548	Stable
K..301	1.3121	0.060009	0.0470822	Stable
K..998	1.3106	0.0480684	0.0477132	Stable
K..224	1.3098	0.263125	0.0484922	Stable
K..1717	1.3097	0.150808	0.0483967	Stable
A..704	-1.309	0.0422504	0.0481573	Down
A..996	1.3078	0.0395805	0.0578945	Up
A..473	1.3051	0.158681	0.0527539	Stable
A..531	1.3046	0.144075	0.056645	Stable
A..1249	-1.304	0.823854	0.0531052	Stable
K..271	1.3036	0.306552	0.0500634	Stable
K..4405	-1.3026	0.0664313	0.0432967	Stable
A..170	1.3025	0.402826	0.0390869	Stable
K..833	-1.3025	0.236651	0.0577514	Stable
K..849	1.302	0.176872	0.0563941	Stable
A..1953	1.3019	0.386462	0.0548833	Stable
A..1824	1.3009	0.120255	0.0644539	Stable
A..35	1.2994	0.231864	0.048269	Stable
A..479	-1.2992	0.2101	0.0537601	Stable
A..729	1.2986	0.137486	0.0517427	Stable
A..605	1.298	0.0437662	0.0544639	Up
A..1640	1.298	0.447147	0.0666025	Stable
A..1574	1.2974	0.340564	0.067307	Stable
A..709	1.2957	0.179975	0.0472014	Stable
K..2833	-1.2957	0.582655	0.0533659	Stable
C..2220	1.2955	0.12767	0.0509873	Stable
K..988	1.2943	0.132828	0.0510003	Stable
C..4335	1.2941	0.111917	0.0679415	Stable
K..3805	-1.2939	0.496564	0.0535044	Stable
K..3929	-1.2919	0.222809	0.0485898	Stable
A..335	1.2915	0.0602836	0.0559784	Stable
C..5095	1.2911	0.173735	0.05551	Stable
K..2094	-1.2903	0.218598	0.0533255	Stable
A..1211	-1.2888	0.0518666	0.0492108	Stable
K..4410	-1.2886	0.186215	0.0408969	Stable
C..4001	-1.2885	0.727518	0.0476673	Stable
C..3484	-1.2884	0.693271	0.060712	Stable
A..468	-1.2882	0.0832184	0.0510958	Stable
A..1328	1.2871	0.174038	0.0563813	Stable
C..3139	1.2869	0.505342	0.0613688	Stable
K..744	1.2867	0.270883	0.0590728	Stable
A..1244	1.2864	0.178057	0.042237	Stable
K..425	1.2859	0.194693	0.052562	Stable
C..7002	-1.2842	0.41287	0.0525335	Stable
A..1362	1.2839	0.342503	0.0467872	Stable
A..1776	-1.2837	0.418837	0.0523084	Stable
A..125	-1.2828	0.156356	0.0502348	Stable
A..2132	1.2827	0.0489889	0.0518705	Up
K..3880	-1.2819	0.322623	0.0585644	Stable
A..1835	1.2818	0.116098	0.0484519	Stable
K..783	1.2817	0.190234	0.0402204	Stable
H..147	1.2816	0.162999	0.0505113	Stable
C..3538	-1.2799	0.283068	0.0492918	Stable
A..443	-1.2797	0.565782	0.0499425	Stable
H..2139	-1.278	0.170767	0.0639345	Stable
A..615	1.2778	0.117133	0.0483384	Stable
A..736	-1.2777	0.704086	0.0468114	Stable
A..1687	-1.2768	0.6885	0.045541	Stable
A..1747	-1.2768	0.6885	0.045541	Stable
A..1075	1.2754	0.121686	0.0482203	Stable
K..1315	1.274	0.0489781	0.0381908	Stable
K..2920	1.2735	0.050473	0.0493616	Stable
A..1339	1.2724	0.144642	0.0488845	Stable
K..1353	1.2724	0.164596	0.045077	Stable
K..4389	1.2698	0.0390146	0.0519646	Up
A..613	1.2681	0.706836	0.045806	Stable
C..6059	1.2679	0.198375	0.0534118	Stable
K..1341	1.2669	0.333189	0.0469993	Stable
A..1197	-1.2664	0.123241	0.0537567	Stable
C..816	-1.2644	0.241121	0.0614184	Stable
K..3549	1.2642	0.484743	0.0546446	Stable
K..3846	-1.2623	0.0903659	0.0462158	Stable
C..6027	1.2619	0.120953	0.0612156	Stable
A..1347	1.2605	0.312297	0.0714398	Stable
K..1559	-1.2595	0.237263	0.0614224	Stable
K..3644	-1.259	0.0209174	0.054578	Down
A..38	-1.2577	0.252487	0.0573133	Stable
K..2026	1.2566	0.260595	0.0492455	Stable
K..2195	1.2566	0.290718	0.0574901	Stable
K..1057	1.2563	0.122394	0.0484826	Stable
C..4034	-1.2562	0.463881	0.0579311	Stable
H..623	-1.2562	0.30881	0.0642766	Stable
K..975	1.2541	0.250074	0.0460653	Stable
K..2491	-1.2541	0.875538	0.0760651	Stable
A..1697	-1.2531	0.0272505	0.0565183	Down
A..1296	-1.2522	0.72184	0.0654151	Stable
C..6821	-1.252	0.298011	0.0460659	Stable
C..4613	-1.2503	0.485799	0.0576019	Stable
K..206	-1.2502	0.157183	0.0556529	Stable
C..1809	-1.2485	0.327484	0.0627673	Stable
K..3572	-1.2481	0.660575	0.0457934	Stable
A..1376	1.2456	0.354821	0.0470413	Stable
A..1817	1.245	0.201818	0.0400199	Stable
A..213	1.2444	0.0925311	0.0580782	Stable
A..2073	-1.2428	0.516083	0.051136	Stable
A..193	1.2402	0.0731431	0.0500495	Stable
K..4177	1.2387	0.145547	0.0575187	Stable
K..3068	1.2385	0.229431	0.0508487	Stable
H..467	-1.2381	0.071294	0.0615799	Stable
K..2570	1.2378	0.468989	0.0592053	Stable
H..888	1.2364	0.255736	0.0631599	Stable
C..6978	1.236	0.572322	0.0626853	Stable
K..559	-1.236	0.226558	0.0515359	Stable
A..1701	1.2352	0.446283	0.0655087	Stable
A..1863	1.2347	0.509826	0.0493748	Stable
A..1267	1.2335	0.0781099	0.0562686	Stable
A..1567	1.233	0.312454	0.0445793	Stable
K..2763	-1.2313	0.239817	0.0513029	Stable
A..1268	1.2309	0.0429593	0.0467284	Up
H..2125	-1.2306	0.444519	0.0532093	Stable
A..1126	-1.228	0.695588	0.0426913	Stable
A..578	1.2267	0.0717103	0.0541652	Stable
C..1934	1.2246	0.342019	0.051898	Stable
H..388	1.2239	0.463377	0.0647829	Stable
A..1019	1.2238	0.504092	0.0573913	Stable
A..1978	-1.2236	0.64469	0.0583016	Stable
A..2188	-1.2234	0.357189	0.0485514	Stable
K..3066	1.2213	0.17613	0.0563977	Stable
K..570	1.2208	0.138768	0.0571846	Stable
H..1234	1.2193	0.288583	0.0470715	Stable
A..673	1.2181	0.392402	0.0441027	Stable
A..674	1.2181	0.392402	0.0441027	Stable
K..134	1.2172	0.425133	0.0556662	Stable
A..980	-1.2154	0.932319	0.0462306	Stable
A..1606	1.2154	0.120784	0.0490187	Stable
A..1142	1.2146	0.0311214	0.0424502	Up
A..2058	1.2146	0.014402	0.0585479	Up
K..1390	1.2143	0.31986	0.0413763	Stable
K..519	1.2136	0.33063	0.0342098	Stable
A..546	1.2134	0.0488769	0.0506993	Up
K..1671	1.2134	0.496844	0.0534231	Stable
K..2527	-1.2132	0.46482	0.0543119	Stable
K..3423	1.2126	0.242789	0.041722	Stable
K..3464	-1.212	0.197555	0.0417005	Stable
K..676	1.2117	0.202672	0.049481	Stable
C..6469	-1.2111	0.907875	0.065262	Stable
K..1054	-1.2107	0.974192	0.0549074	Stable
H..326	1.2101	0.376629	0.0475158	Stable
A..1610	-1.2098	0.704852	0.0431298	Stable
K..3747	1.2068	0.693407	0.0586396	Stable
A..367	-1.2062	0.36378	0.0430058	Stable
A..2231	-1.2057	0.631327	0.0471392	Stable
C..1446	-1.2054	0.1501	0.0600781	Stable
K..3739	1.2047	0.0483381	0.0613809	Up
A..425	-1.2042	0.462268	0.0366171	Stable
K..1222	1.203	0.163284	0.0430613	Stable
K..243	1.2026	0.0878732	0.0612996	Stable
K..2856	1.2024	0.408142	0.0502721	Stable
C..481	-1.2009	0.214431	0.0542301	Stable
K..919	1.2006	0.146916	0.0540568	Stable
A..1003	1.2005	0.200805	0.0612065	Stable
A..1187	-1.2002	0.233767	0.0577906	Stable
K..638	-1.1996	0.124296	0.0296543	Stable
H..1971	-1.1979	0.275539	0.0663668	Stable
K..167	1.1978	0.335117	0.0587533	Stable
A..862	-1.1976	0.0142944	0.0589077	Down
C..1824	-1.1972	0.665255	0.0594422	Stable
A..2229	1.1967	0.0868354	0.0638184	Stable
K..2966	1.1962	0.465908	0.040214	Stable
K..2689	-1.1961	0.250171	0.0519169	Stable
C..2563	-1.196	0.148941	0.0523979	Stable
K..2687	1.1958	0.179566	0.0421021	Stable
A..1704	1.1954	0.569604	0.0586751	Stable
K..782	1.1953	0.129326	0.0550683	Stable
K..768	1.1951	0.311034	0.05836	Stable
A..1448	1.1946	0.139984	0.0452149	Stable
K..3883	1.1943	0.684207	0.11407	Stable
A..1245	1.1939	0.229385	0.04956	Stable
K..4538	-1.1926	0.0460178	0.0523162	Down
A..1663	1.1923	0.0315301	0.0460159	Up
A..758	1.1909	0.141836	0.057394	Stable
K..3693	-1.1902	0.339824	0.0692625	Stable
A..1148	1.1895	0.213465	0.0652551	Stable
K..3000	1.1895	0.278767	0.0399408	Stable
K..2764	-1.1893	0.589841	0.042857	Stable
K..1211	1.1892	0.499814	0.0600672	Stable
K..741	1.1882	0.107556	0.0534509	Stable
A..969	-1.187	0.965123	0.0480061	Stable
A..710	1.1858	0.791876	0.0543067	Stable
C..3378	-1.1857	0.477638	0.064717	Stable
H..459	-1.1844	0.162905	0.059549	Stable
K..435	1.1839	0.163094	0.049117	Stable
A..844	-1.1835	0.864188	0.0525768	Stable
K..4115	1.1807	0.102083	0.0557537	Stable
A..1166	-1.1806	0.25673	0.0471977	Stable
A..1314	-1.1801	0.348509	0.0672242	Stable
A..1589	-1.1788	0.335154	0.0503292	Stable
K..2899	-1.1776	0.284436	0.0414433	Stable
K..4446	-1.1771	0.543908	0.0481604	Stable
A..461	-1.1761	0.342435	0.0538971	Stable
A..571	1.1747	0.521534	0.0552766	Stable
A..938	-1.1715	0.727177	0.0447463	Stable
A..297	1.1705	0.402153	0.0453884	Stable
A..1870	1.1705	0.507598	0.0612916	Stable
K..499	1.1696	0.201637	0.0651154	Stable
K..798	1.1693	0.432344	0.0570311	Stable
K..1563	1.1679	0.147968	0.0503865	Stable
K..4547	1.1675	0.145713	0.0550229	Stable
A..1675	-1.1672	0.847839	0.0435066	Stable
A..2014	1.165	0.364101	0.0492239	Stable
A..635	1.1641	0.437688	0.0392789	Stable
K..4221	1.163	0.276132	0.052763	Stable
C..5171	1.1627	0.770711	0.0448143	Stable
K..2890	1.1618	0.478225	0.0494571	Stable
K..484	1.1606	0.563903	0.0555719	Stable
K..4143	1.16	0.354455	0.048067	Stable
K..870	1.1594	0.570694	0.0596057	Stable
K..4375	-1.1594	0.240033	0.0640274	Stable
K..2995	-1.1592	0.447939	0.0665965	Stable
H..2104	-1.1585	0.318888	0.0427819	Stable
A..690	-1.1582	0.806219	0.037357	Stable
K..4419	-1.1573	0.484015	0.0369771	Stable
A..1422	1.157	0.572556	0.0424396	Stable
A..1338	1.1558	0.14722	0.0544935	Stable
K..766	1.1555	0.303063	0.0478132	Stable
A..1603	-1.1552	0.382604	0.0594844	Stable
A..664	1.1551	0.846789	0.0652698	Stable
K..1552	1.1541	0.169313	0.0532808	Stable
K..391	1.1536	0.169996	0.0489544	Stable
A..1573	-1.1528	0.341402	0.0493688	Stable
C..3464	1.1526	0.572381	0.0640404	Stable
A..118	-1.1521	0.639279	0.0464664	Stable
C..3975	1.152	0.674638	0.0608692	Stable
K..4006	-1.1517	0.229777	0.0601201	Stable
K..1508	1.1513	0.988996	0.0349183	Stable
K..780	1.151	0.384565	0.0529266	Stable
H..1731	1.1502	0.462197	0.0557823	Stable
K..4029	-1.1493	0.646685	0.0769328	Stable
C..3988	1.1487	0.694784	0.0492043	Stable
A..1681	-1.1473	0.439318	0.0637309	Stable
K..3365	-1.1471	0.303916	0.0575085	Stable
H..1078	1.1465	0.0345922	0.0500299	Up
C..6589	1.1463	0.328674	0.0442018	Stable
K..3672	-1.1434	0.380444	0.062934	Stable
A..1664	1.1426	0.302725	0.0629673	Stable
C..6262	1.1426	0.0378708	0.0540694	Up
A..565	-1.1416	0.472244	0.0534914	Stable
H..1245	-1.1406	0.0972654	0.0587869	Stable
K..2082	1.1405	0.298531	0.0495047	Stable
K..4556	1.14	0.546635	0.0417793	Stable
A..699	-1.1397	0.323622	0.0482741	Stable
A..1217	1.1385	0.129036	0.0555896	Stable
A..1560	-1.1377	0.235163	0.0544501	Stable
A..1706	-1.1369	0.698813	0.0534571	Stable
H..2113	-1.1368	0.545671	0.0555816	Stable
K..3563	-1.1349	0.508115	0.0531993	Stable
C..2077	-1.1345	0.893009	0.0637887	Stable
A..1599	1.134	0.20361	0.0493848	Stable
A..1061	1.1319	0.09893	0.0520156	Stable
K..1122	1.1317	0.205085	0.0543792	Stable
K..13	1.1307	0.125512	0.0445084	Stable
A..253	1.1305	0.195558	0.0580505	Stable
A..1110	1.1295	0.0758293	0.0483996	Stable
A..2042	-1.1295	0.928802	0.0520824	Stable
C..5002	-1.1295	0.201931	0.0503542	Stable
A..977	1.129	0.236064	0.0440653	Stable
A..1848	-1.129	0.188877	0.0515005	Stable
A..1825	1.1286	0.210475	0.0508859	Stable
K..3023	1.1283	0.222493	0.0480468	Stable
K..876	-1.1281	0.144983	0.0489664	Stable
K..491	1.1271	0.342775	0.0592041	Stable
K..1213	-1.127	0.556892	0.0523796	Stable
A..1746	1.1266	0.206307	0.0435998	Stable
K..2645	-1.1261	0.542787	0.0658737	Stable
A..1073	1.1255	0.384812	0.0489164	Stable
H..1468	1.1248	0.0221008	0.0465646	Up
A..2012	-1.1245	0.310158	0.065311	Stable
K..1397	-1.1241	0.276857	0.0580238	Stable
C..1256	1.124	0.301875	0.0525516	Stable
A..430	-1.1238	0.499455	0.0496211	Stable
A..1780	1.1236	0.0635171	0.0538611	Stable
A..1014	1.121	0.150422	0.048211	Stable
A..773	1.1209	0.416308	0.0727132	Stable
A..1354	1.1201	0.187822	0.0489518	Stable
H..1267	1.1191	0.0292363	0.067669	Up
K..1070	-1.1189	0.311541	0.0586854	Stable
H..245	1.1184	0.229101	0.0649397	Stable
A..196	-1.1179	0.135228	0.0532236	Stable
K..2503	1.1171	0.176774	0.0415746	Stable
A..611	1.1166	0.771656	0.0586065	Stable
A..569	-1.1162	0.377784	0.0556935	Stable
K..3017	1.1155	0.136597	0.0535691	Stable
K..3907	-1.1155	0.548374	0.0375103	Stable
C..6144	1.115	0.301447	0.0597742	Stable
K..3455	1.1148	0.614845	0.0550164	Stable
A..1809	-1.1144	0.353302	0.0403576	Stable
C..5255	-1.1138	0.593534	0.0495872	Stable
A..889	-1.112	0.235241	0.0385454	Stable
H..821	-1.1118	0.146854	0.0578016	Stable
H..2038	-1.1115	0.528277	0.0685904	Stable
K..2839	1.1106	0.160927	0.0409713	Stable
K..1151	1.1092	0.153411	0.0610471	Stable
K..1620	-1.1087	0.342674	0.0423445	Stable
A..552	-1.1076	0.0850289	0.0543501	Stable
K..2834	1.1076	0.290869	0.04612	Stable
K..205	1.1074	0.236684	0.049019	Stable
A..1171	1.1069	0.20432	0.0516573	Stable
K..2084	1.1069	0.087774	0.0511462	Stable
A..521	-1.1064	0.155981	0.0538584	Stable
A..595	1.1063	0.094468	0.0648243	Stable
C..6948	1.1057	0.0897959	0.0593482	Stable
A..932	1.1053	0.373749	0.053164	Stable
A..309	1.1052	0.684693	0.0454989	Stable
C..2028	1.1052	0.418354	0.0650209	Stable
C..3740	1.1031	0.978367	0.0591793	Stable
A..711	-1.1022	0.666509	0.0580703	Stable
A..132	-1.102	0.276903	0.0625126	Stable
A..111	1.1005	0.890603	0.0340627	Stable
A..410	-1.0972	0.713148	0.0463694	Stable
K..2992	-1.0971	0.93031	0.0560978	Stable
A..1660	1.0963	0.0422183	0.0491555	Up
A..537	-1.0958	0.463289	0.0603122	Stable
K..4094	1.0958	0.554121	0.0499652	Stable
K..3740	1.093	0.132246	0.041773	Stable
C..6468	1.0928	0.270905	0.0614188	Stable
K..850	1.0926	0.190575	0.0475912	Stable
K..3394	1.0918	0.171082	0.0433899	Stable
K..2128	1.0905	0.297754	0.051907	Stable
K..1675	1.0903	0.254137	0.0408397	Stable
A..214	-1.0881	0.726101	0.0580865	Stable
A..1924	1.0879	0.110041	0.0583527	Stable
A..1982	1.0878	0.835512	0.0526259	Stable
A..1410	-1.0861	0.46362	0.0524875	Stable
C..4294	-1.086	0.912976	0.047449	Stable
A..1163	-1.0832	0.212612	0.0525279	Stable
C..4986	-1.0818	0.349693	0.0547382	Stable
A..1337	-1.0812	0.543573	0.0436874	Stable
A..843	1.0804	0.19327	0.0517612	Stable
K..2078	1.0804	0.908093	0.049026	Stable
K..84	1.0793	0.15382	0.0552435	Stable
C..3284	-1.0789	0.333961	0.0490387	Stable
H..1369	1.0789	0.0991433	0.0651616	Stable
K..258	1.0784	0.183112	0.0515341	Stable
A..16	1.0782	0.876122	0.0647496	Stable
K..4178	1.0777	0.187623	0.0536237	Stable
A..271	1.0772	0.308276	0.0521053	Stable
A..643	-1.0764	0.61051	0.0558601	Stable
A..2221	-1.0762	0.628721	0.0676026	Stable
A..1318	1.0761	0.263594	0.0515603	Stable
K..4315	1.0761	0.136116	0.0525727	Stable
H..1004	1.076	0.464217	0.0439973	Stable
K..1462	1.075	0.445423	0.0510389	Stable
K..4107	1.0749	0.845509	0.0613339	Stable
K..1405	-1.0745	0.26665	0.054444	Stable
A..652	1.0742	0.626304	0.0392711	Stable
A..242	-1.074	0.917588	0.063555	Stable
K..1616	1.0735	0.106411	0.0450888	Stable
C..5946	-1.0731	0.132491	0.0558983	Stable
H..1839	-1.0731	0.216209	0.0613789	Stable
A..343	1.0726	0.214647	0.0568947	Stable
A..421	-1.0716	0.16896	0.0622792	Stable
A..2142	1.0715	0.274303	0.0449554	Stable
A..23	1.071	0.379082	0.0552229	Stable
C..3869	-1.0709	0.278497	0.0774944	Stable
K..3158	-1.0705	0.663239	0.0580058	Stable
H..1410	1.0698	0.036268	0.0543404	Up
A..1223	-1.0696	0.349027	0.0426179	Stable
K..1659	-1.0695	0.248199	0.0563099	Stable
A..1335	1.0688	0.428313	0.0466097	Stable
C..6641	1.0685	0.0583432	0.0626782	Up
K..1217	1.0685	0.358601	0.0449239	Stable
A..1485	-1.0683	0.169147	0.0543951	Stable
K..192	1.0683	0.282131	0.0530884	Stable
K..476	-1.0681	0.577598	0.0593021	Stable
K..2481	-1.0658	0.331032	0.0671089	Stable
C..2987	1.0654	0.132847	0.0449472	Stable
A..407	1.0645	0.895662	0.0514275	Stable
A..1077	1.0636	0.159556	0.0575934	Stable
A..148	1.0623	0.136406	0.0629901	Stable
A..1784	-1.0619	0.0490333	0.0483459	Stable
A..172	1.0614	0.228139	0.0565922	Stable
A..1381	1.0606	0.488645	0.0500492	Stable
A..1428	1.0606	0.176634	0.0445795	Stable
A..1980	1.0604	0.736149	0.0602311	Stable
A..1033	1.0596	0.321677	0.0503132	Stable
C..5707	-1.0594	0.548049	0.04707	Stable
H..1963	-1.0594	0.529545	0.0541239	Stable
K..716	1.0586	0.114079	0.0616135	Stable
K..650	-1.0582	0.728339	0.0363256	Stable
H..241	1.0576	0.42238	0.0500209	Stable
C..1195	-1.0564	0.183326	0.0581892	Stable
K..132	1.0563	0.628467	0.06592	Stable
A..86	1.0562	0.426565	0.0668914	Stable
C..1629	1.0561	0.113607	0.0609046	Stable
H..838	-1.0556	0.238115	0.0596679	Stable
K..3945	-1.0555	0.881319	0.0480297	Stable
H..985	-1.0553	0.109248	0.0696664	Stable
K..4545	-1.055	0.0789275	0.0658272	Stable
H..202	1.0544	0.321393	0.0551682	Stable
H..1786	-1.0531	0.16259	0.056783	Stable
A..1661	1.0516	0.110498	0.0545882	Stable
A..1851	1.0514	0.663177	0.0408449	Stable
A..1159	1.0513	0.203136	0.0573315	Stable
C..3646	1.0511	0.502262	0.0553348	Stable
C..3676	1.0511	0.502154	0.0553358	Stable
K..3751	1.0497	0.246841	0.0512372	Stable
K..1845	1.0495	0.175748	0.0414523	Stable
A..639	-1.0491	0.661717	0.054597	Stable
C..4704	-1.0491	0.323494	0.0642527	Stable
K..649	1.0491	0.75191	0.0499334	Stable
K..765	1.0486	0.0724072	0.0528729	Stable
K..3948	-1.048	0.424084	0.0575261	Stable
A..1626	1.0475	0.0823215	0.0443186	Stable
A..2017	1.0467	0.0745213	0.0467462	Stable
A..2031	1.0458	0.197479	0.050142	Stable
C..6748	1.0451	0.072897	0.0615914	Stable
A..880	-1.0446	0.694081	0.0582833	Stable
A..465	-1.0439	0.133821	0.0503373	Stable
K..3803	-1.0432	0.372567	0.0622312	Stable
K..1587	1.0428	0.242942	0.0685245	Stable
K..1593	1.0414	0.568706	0.0513657	Stable
H..2047	-1.0411	0.33058	0.0575653	Stable
A..1332	1.0399	0.160643	0.0588964	Stable
H..831	-1.0396	0.0306047	0.0520859	Down
A..1979	1.0391	0.301297	0.054709	Stable
A..1264	1.0387	0.404971	0.0471498	Stable
K..3003	-1.0382	0.86126	0.0565978	Stable
A..107	1.0373	0.306388	0.04948	Stable
A..423	-1.0369	0.442034	0.0577544	Stable
K..2943	1.0355	0.234901	0.0486695	Stable
A..655	1.0348	0.890614	0.066453	Stable
A..1552	1.0348	0.0533163	0.0462789	Stable
H..108	-1.0346	0.456273	0.0527169	Stable
A..1363	-1.0341	0.639247	0.062822	Stable
A..1546	1.0339	0.197118	0.0501523	Stable
K..2968	1.0334	0.116493	0.0564132	Stable
A..769	-1.0328	0.157921	0.0471886	Stable
C..3855	-1.0326	0.185188	0.0528753	Stable
A..1568	1.0314	0.312538	0.036882	Stable
K..1886	1.03	0.440292	0.0505482	Stable
A..532	-1.0298	0.699363	0.050931	Stable
K..555	-1.0294	0.36672	0.0426177	Stable
A..175	-1.0287	0.14238	0.0508426	Stable
K..3817	1.0284	0.743419	0.0639714	Stable
C..6889	1.028	0.0940434	0.0600894	Stable
K..2566	1.0267	0.0696651	0.0491496	Stable
K..2587	1.0256	0.0897823	0.0565991	Stable
C..6685	1.0254	0.0734864	0.0587508	Stable
A..1336	1.0247	0.112149	0.0482435	Stable
K..478	1.0245	0.130038	0.0560641	Stable
K..4394	1.0241	0.566641	0.0672029	Stable
A..1247	-1.0238	0.428478	0.0520342	Stable
K..950	1.0237	0.194384	0.0463274	Stable
A..1327	1.023	0.203772	0.0539118	Stable
K..471	-1.0225	0.40031	0.0546836	Stable
A..1757	-1.0223	0.472944	0.0489523	Stable
K..634	1.0223	0.31435	0.0561941	Stable
A..169	1.0221	0.283539	0.0421971	Stable
K..574	1.0204	0.335247	0.0511577	Stable
K..801	1.0203	0.404441	0.0509329	Stable
K..359	1.0202	0.147206	0.0565177	Stable
A..1792	1.0191	0.502989	0.0625566	Stable
K..2409	-1.0189	0.349611	0.0570149	Stable
A..1371	1.0183	0.134347	0.0566153	Stable
K..4229	1.0164	0.35497	0.0503291	Stable
A..1948	1.0148	0.130691	0.0578298	Stable
H..49	1.0148	0.218314	0.0451199	Stable
K..1736	1.0146	0.643025	0.0651196	Stable
C..5974	-1.0126	0.266082	0.0543287	Stable
K..2123	1.012	0.648793	0.0707482	Stable
K..2223	1.012	0.36363	0.0565099	Stable
A..207	1.0114	0.291142	0.0546892	Stable
K..851	1.0113	0.190597	0.061343	Stable
K..2884	-1.0113	0.753762	0.0392734	Stable
K..3246	1.0097	0.131767	0.0405273	Stable
K..4238	1.0094	0.160942	0.0499611	Stable
K..3382	-1.0091	0.330888	0.0549361	Stable
C..4534	-1.0088	0.914449	0.0527446	Stable
K..2083	1.0078	0.379375	0.047949	Stable
A..507	-1.0069	0.810244	0.0519871	Stable
A..99	1.0048	0.193947	0.0513581	Stable
A..1947	1.0044	0.391261	0.0696471	Stable
K..2207	-1.0042	0.512441	0.045099	Stable
A..1536	1.0039	0.206614	0.0431151	Stable
K..3418	1.0038	0.204752	0.0315884	Stable
K..1837	-1.0035	0.374454	0.0459103	Stable
C..6577	-1.0034	0.480639	0.0681999	Stable
C..4841	1.0032	0.207358	0.0552446	Stable
A..1946	-1.0027	0.316689	0.054904	Stable
A..1150	1.0023	0.691809	0.0586339	Stable
K..2080	0.99976	0.756843	0.0525623	Stable
A..2079	0.99968	0.204692	0.0436431	Stable
K..3827	0.99939	0.274697	0.0425639	Stable
K..3908	0.99819	0.0834188	0.0668503	Stable
A..488	0.99692	0.925593	0.0571044	Stable
K..74	0.99654	0.306872	0.052492	Stable
A..2113	-0.99638	0.169702	0.0489754	Stable
A..1326	0.99512	0.303447	0.0415947	Stable
K..2703	0.9951	0.27196	0.0548818	Stable
A..406	-0.99489	0.305288	0.066778	Stable
C..3854	0.99401	0.345774	0.0478262	Stable
A..1175	-0.99319	0.111104	0.0578662	Stable
H..183	0.99255	0.136708	0.0542275	Stable
A..1079	-0.99189	0.420326	0.0673178	Stable
K..1255	0.99167	0.239831	0.0454038	Stable
A..1308	0.99039	0.263625	0.0506962	Stable
A..144	0.99004	0.313815	0.0516005	Stable
C..5238	0.98936	0.904388	0.0570865	Stable
K..454	-0.98907	0.530313	0.0520249	Stable
C..3515	-0.98906	0.267406	0.0568418	Stable
A..1116	0.9879	0.0812314	0.0471436	Stable
A..1261	-0.9872	0.455967	0.0476547	Stable
H..2091	-0.98505	0.384293	0.0427881	Stable
A..679	0.98487	0.0466538	0.0445484	Stable
K..2177	-0.98453	0.619013	0.0511913	Stable
K..2414	0.9844	0.0703564	0.0576182	Stable
A..616	0.98348	0.105802	0.0583631	Stable
A..1646	0.98185	0.506642	0.0615938	Stable
A..168	-0.97833	0.63122	0.0531374	Stable
C..2172	0.97774	0.332822	0.0453864	Stable
A..824	-0.97743	0.624759	0.0443399	Stable
A..1985	-0.97644	0.768378	0.0476412	Stable
C..6376	0.97603	0.0507744	0.0503176	Stable
K..2576	0.97584	0.346638	0.0548976	Stable
C..1680	0.97542	0.215453	0.0525886	Stable
K..3453	0.97535	0.209051	0.0315724	Stable
A..294	0.97487	0.104768	0.0429057	Stable
C..520	0.9742	0.512187	0.0470402	Stable
A..914	-0.97406	0.663607	0.0477689	Stable
K..625	-0.97366	0.486527	0.0606217	Stable
A..156	0.97336	0.190957	0.0472833	Stable
K..2463	-0.97298	0.387121	0.035164	Stable
K..2152	0.97295	0.247798	0.0522425	Stable
A..747	-0.97286	0.378798	0.0489954	Stable
C..3266	-0.97251	0.0893186	0.0506906	Stable
K..737	0.97226	0.163846	0.0473348	Stable
A..1444	-0.97222	0.419087	0.0544576	Stable
K..1878	0.97177	0.175795	0.0576157	Stable
H..1326	-0.97164	0.173061	0.0458207	Stable
A..1305	0.97117	0.667292	0.051613	Stable
A..2178	-0.97088	0.719148	0.0532304	Stable
K..1187	-0.97057	0.121465	0.0478058	Stable
K..4391	-0.97051	0.165602	0.0439755	Stable
K..2896	0.96972	0.124513	0.0434869	Stable
K..2635	0.96937	0.204972	0.0436511	Stable
C..7172	0.96933	0.427105	0.0595133	Stable
K..1381	-0.96932	0.295539	0.0610706	Stable
K..4460	0.96872	0.200474	0.0508887	Stable
A..958	-0.96779	0.217672	0.0729849	Stable
A..744	-0.96691	0.598609	0.0595349	Stable
K..3560	-0.96682	0.329658	0.0648925	Stable
A..1611	0.96663	0.107913	0.048222	Stable
A..1300	0.96652	0.0851422	0.0582959	Stable
A..164	0.96595	0.278108	0.0564879	Stable
C..5887	0.96521	0.519609	0.0520863	Stable
K..3120	-0.96416	0.850771	0.0504309	Stable
A..131	0.96374	0.112508	0.0518435	Stable
C..4028	-0.96287	0.426283	0.0678936	Stable
A..96	0.96185	0.437207	0.0646708	Stable
A..1133	-0.96158	0.44619	0.058244	Stable
K..947	-0.96003	0.79812	0.0552038	Stable
C..3510	0.95988	0.339408	0.0530214	Stable
A..1530	0.9598	0.538086	0.0466598	Stable
C..4250	-0.95961	0.563725	0.0482609	Stable
K..4533	-0.95955	0.10712	0.0513767	Stable
C..5497	-0.95953	0.955757	0.0518386	Stable
A..1534	-0.95908	0.329026	0.0575183	Stable
A..545	0.95881	0.418986	0.0453176	Stable
C..5598	0.95805	0.917804	0.0731724	Stable
A..340	0.95752	0.262537	0.0452081	Stable
C..6108	0.95734	0.321458	0.0349174	Stable
K..3428	0.9561	0.293994	0.0489962	Stable
A..2011	-0.95594	0.955478	0.0550912	Stable
A..742	0.95537	0.111585	0.0514	Stable
K..1177	0.95522	0.409297	0.0546721	Stable
K..1342	0.95521	0.231643	0.0537396	Stable
K..1403	0.95495	0.156309	0.0639101	Stable
A..1174	-0.95482	0.111416	0.0516005	Stable
A..691	0.9527	0.730229	0.0574031	Stable
H..827	-0.95261	0.740834	0.0520347	Stable
K..2079	-0.95233	0.804384	0.0357279	Stable
K..1648	0.95171	0.300919	0.0560849	Stable
A..210	0.9512	0.857749	0.0427686	Stable
K..2881	-0.95058	0.0755954	0.0569567	Stable
C..5894	-0.94953	0.295846	0.0562856	Stable
K..1583	0.94766	0.636001	0.0435243	Stable
C..2489	-0.94724	0.282921	0.0607773	Stable
C..5044	-0.9469	0.704023	0.057201	Stable
A..286	-0.94646	0.27991	0.0499206	Stable
A..1730	0.94595	0.613821	0.0404985	Stable
K..165	0.94588	0.24481	0.0417216	Stable
K..2788	0.9452	0.503332	0.0492341	Stable
A..478	0.94486	0.18826	0.0471017	Stable
K..3032	-0.94389	0.481293	0.0618794	Stable
K..2397	0.94378	0.371738	0.0461508	Stable
A..1763	-0.94244	0.806109	0.0599746	Stable
H..750	0.94229	0.300825	0.0500072	Stable
A..541	0.94116	0.132126	0.0539919	Stable
A..349	0.94065	0.306581	0.0532249	Stable
K..554	-0.93995	0.801587	0.0496173	Stable
K..1632	0.93964	0.159398	0.0520427	Stable
A..1512	0.93914	0.0653436	0.0480418	Stable
A..2053	-0.93861	0.724293	0.0575053	Stable
K..4515	-0.93859	0.215435	0.0561637	Stable
A..226	0.93852	0.212069	0.0463516	Stable
K..217	-0.93842	0.725191	0.0614501	Stable
A..1053	0.93792	0.152262	0.0627492	Stable
C..4413	0.93743	0.283815	0.061303	Stable
A..1257	-0.93698	0.443271	0.0552786	Stable
A..581	0.93686	0.092102	0.0475781	Stable
C..5368	-0.93631	0.0746584	0.0736691	Stable
A..223	0.93572	0.267928	0.0456002	Stable
A..1121	0.93545	0.283733	0.0406413	Stable
A..114	0.93526	0.474597	0.0487864	Stable
K..2400	0.93506	0.0686838	0.057698	Stable
K..2423	0.93501	0.110756	0.0532828	Stable
H..2004	-0.93361	0.274596	0.0601585	Stable
A..1618	0.9332	0.104093	0.0434236	Stable
C..5334	-0.93297	0.075428	0.0733416	Stable
A..1441	-0.93236	0.384591	0.0496801	Stable
K..1756	-0.93195	0.135636	0.0323254	Stable
C..6490	0.93183	0.0722831	0.0522227	Stable
K..3283	-0.93058	0.135004	0.0531436	Stable
C..6528	0.93054	0.336227	0.0413358	Stable
C..2137	-0.92973	0.675125	0.0482142	Stable
A..2152	0.92958	0.247309	0.0400179	Stable
K..3529	-0.92956	0.134684	0.0592435	Stable
A..931	0.9295	0.833575	0.0489941	Stable
A..949	0.92667	0.184395	0.0437775	Stable
K..114	0.92636	0.144994	0.0513197	Stable
K..1363	0.92543	0.229621	0.0527839	Stable
K..1373	0.92543	0.229621	0.0527839	Stable
A..2109	-0.92462	0.950841	0.041311	Stable
C..5753	0.92167	0.161978	0.0556962	Stable
A..1331	0.92163	0.22536	0.0511377	Stable
A..584	-0.92068	0.953565	0.0465268	Stable
A..761	0.92065	0.255626	0.0507541	Stable
A..525	0.92052	0.104066	0.0340369	Stable
K..4423	0.92032	0.250022	0.0447782	Stable
A..1208	0.91928	0.294131	0.0392995	Stable
A..683	0.91909	0.220569	0.0451448	Stable
A..1983	-0.91877	0.482905	0.0919941	Stable
A..2206	0.91586	0.057834	0.0538772	Stable
K..2665	-0.91537	0.217479	0.0447479	Stable
A..1588	-0.91438	0.391359	0.0558775	Stable
C..6000	-0.91307	0.328945	0.0605424	Stable
A..2028	0.9118	0.510057	0.053228	Stable
K..788	0.91087	0.315266	0.0474191	Stable
C..6106	-0.91079	0.764208	0.0574867	Stable
K..1814	-0.91074	0.569184	0.0453826	Stable
A..1164	-0.91054	0.849916	0.0633692	Stable
[truncated: 2,209 more rows]

## Sheet: KC
MetbolitesID	logFC	P.Value	Permutation P.Value threshold	change	label
C..3090	6.6226	0.0931349	0.0523388	Stable
K..566	-6.5388	0.060937	0.0544107	Stable
C..4758	6.5121	0.000727409	0.0479494	Up
C..5414	6.4936	0.00141121	0.0420589	Up
C..1497	6.431	0.0197898	0.0477319	Up
K..2814	-6.3841	0.0725901	0.0619107	Stable
K..3764	-6.0214	0.000937346	0.0572393	Down
A..340	-5.9863	0.0146832	0.0635895	Down
C..3858	5.9351	0.0420264	0.0710909	Up
C..4871	5.913	0.00208331	0.0472836	Up
C..4999	5.8809	0.00244624	0.0521283	Up
K..1417	-5.8742	0.018369	0.0625654	Down
C..4561	5.8569	0.000231028	0.0470345	Up
K..1784	-5.8433	0.148677	0.1223	Stable
A..976	5.7628	0.00249486	0.0500466	Up
A..1995	5.7376	0.00269894	0.0539542	Up
C..2440	5.7246	0.00289898	0.0510235	Up
H..1083	-5.7155	0.0601058	0.0576006	Stable
K..3890	-5.6591	0.317713	0.174051	Stable
H..633	-5.5435	0.0974769	0.0637344	Stable
C..4401	5.5139	5.44e-05	0.0477638	Up
H..231	-5.4687	0.0246128	0.0586369	Down
A..294	-5.3139	0.00116436	0.0566258	Down
K..4238	5.3034	0.0232632	0.0606052	Up
C..2163	5.2803	0.00114598	0.0477514	Up
K..1590	5.2726	0.0124154	0.056973	Up
H..31	-5.1903	0.0417899	0.0622862	Down
K..530	-5.1738	0.0561018	0.0562187	Down
A..1230	-5.1515	0.136021	0.0641404	Stable
C..2963	5.0986	0.000799087	0.0476714	Up
C..5398	5.0723	0.000792248	0.0472984	Up
C..5720	5.0543	8.86e-05	0.041485	Up
C..4980	5.0364	0.00642108	0.0507451	Up
C..1774	5.025	0.00188999	0.0488286	Up
C..3546	5.0084	0.00242484	0.0395554	Up
K..4385	-4.9336	0.0666007	0.0465306	Stable
A..195	4.8862	0.111567	0.0540038	Stable
K..4306	-4.8514	0.00186389	0.0541426	Down
K..1526	4.8233	0.01906	0.0646122	Up
A..552	4.7939	0.00218162	0.045256	Up	p-Octopamine
C..1831	4.787	0.00143851	0.0423644	Up
C..5182	4.7806	0.00178655	0.0440256	Up
C..4406	4.747	0.000369582	0.0394299	Up
A..591	-4.7396	0.00841838	0.0487633	Down
C..2119	4.6909	0.267194	0.188617	Stable
K..4327	4.6729	0.122268	0.0654098	Stable
C..4493	4.6445	0.000529509	0.0442019	Up
K..1791	-4.6422	0.210256	0.11099	Stable
A..2012	4.609	0.0636875	0.0638424	Up
A..276	-4.5351	0.000622738	0.0488643	Down
C..3530	4.5292	0.00755999	0.0485463	Up
A..406	4.5217	0.00775882	0.0406037	Up
K..1026	-4.5083	0.0680957	0.0518501	Stable
C..5001	4.4915	0.000116201	0.0454474	Up
A..1764	-4.4723	0.0126307	0.0603932	Down
C..6979	4.4669	0.000833883	0.0538545	Up
C..6229	4.4463	1.31e-05	0.054217	Up
C..2001	4.4447	0.0792922	0.0543212	Stable
H..140	-4.4372	0.421086	0.0511877	Stable
C..5350	4.4282	3.42e-05	0.0536478	Up
C..4704	4.4223	0.000680941	0.0512256	Up
C..5163	4.4022	0.0101957	0.0539947	Up
C..2418	4.389	0.00158838	0.0361314	Up
K..4437	-4.369	0.0247169	0.0513817	Down
K..4430	4.3383	0.0102848	0.0417532	Up
C..6227	4.3095	0.00022749	0.0423516	Up
K..2123	-4.241	0.0511683	0.0633661	Down
A..1757	-4.2177	0.0452284	0.0474131	Down
C..4284	4.1481	0.00226925	0.039267	Up
K..2586	4.1353	0.00610763	0.0523675	Up
K..509	4.1189	0.0162582	0.0459656	Up
C..3560	4.0913	0.000754002	0.0495175	Up
C..5033	4.0632	0.00781047	0.0484297	Up
C..5112	4.0605	0.000334194	0.0423934	Up
K..3360	-4.0478	0.0229369	0.0488109	Down
C..4419	4.018	0.0370667	0.0667764	Up
H..398	-4.0061	0.00696449	0.0554857	Down
A..1242	-3.998	0.00436946	0.0618729	Down
A..1998	3.9906	0.00248645	0.0659219	Up
A..1419	-3.9691	0.0683029	0.0818402	Down
A..410	3.9339	0.00372297	0.0398909	Up	Isomer 3 of L-Arginine - 2 tags/D-Arginine - 2 tags
A..1748	-3.9291	0.0318957	0.0492185	Down
K..1214	3.9224	0.145855	0.0525579	Stable
K..3744	3.9158	0.00692198	0.0567782	Up
K..4381	3.9155	0.223317	0.0616805	Stable
K..975	-3.9062	0.0131867	0.0540512	Down
C..1641	3.8971	0.0150497	0.0574969	Up
C..5126	3.8769	0.00801089	0.0459404	Up
K..1530	-3.8765	0.0396866	0.0470842	Down
A..1925	3.8566	0.0408675	0.0519395	Up
A..1317	3.8528	0.034518	0.0466441	Up
C..3420	3.834	0.00101043	0.046051	Up
C..6480	3.8223	0.000833123	0.0475007	Up
A..2008	-3.8212	0.0106833	0.0579605	Down
H..2062	-3.8103	0.0018448	0.0663085	Down
K..1659	-3.805	0.0104003	0.0547346	Down
K..1427	-3.8005	0.00217082	0.0528873	Down
A..716	-3.7995	0.887958	0.137393	Stable
H..740	-3.7971	0.0557911	0.0551583	Stable
A..297	-3.785	0.00733808	0.05156	Down
K..2145	-3.7834	0.25965	0.0927243	Stable
K..3359	-3.7744	0.049939	0.0480862	Stable
K..4198	3.7642	0.0667209	0.0558743	Stable
A..1805	-3.7547	0.0292608	0.0567758	Down
C..4647	3.7512	0.00718226	0.057207	Up
K..393	-3.7458	0.0197101	0.0494001	Down
C..2101	3.7429	0.00658609	0.055287	Up
C..4693	3.7301	0.000739577	0.0414713	Up
C..1898	3.7236	0.0115189	0.047482	Up
C..3811	3.7118	0.00019528	0.0470235	Up
K..727	-3.697	0.00238323	0.0697005	Down
H..993	-3.6922	0.160697	0.0465947	Stable
C..6046	3.691	0.000243254	0.058475	Up
K..134	-3.688	0.0922769	0.047313	Stable
K..1620	-3.6827	0.0324768	0.0527675	Down
K..2355	-3.6804	0.0038872	0.0594765	Down
C..5065	3.6713	0.00338466	0.0675078	Up
A..380	3.6707	0.403134	0.0821617	Stable
K..1599	3.6633	0.0140342	0.0587346	Up
A..798	3.659	0.00880194	0.0609408	Up	L-Norleucine
C..5371	3.6533	4.09e-05	0.0508631	Up
A..280	-3.6524	0.0118201	0.0521127	Down
K..1831	-3.6367	0.0469493	0.0448641	Stable
C..5074	3.6059	1.43e-05	0.0595926	Up
A..1983	3.5929	0.182056	0.162592	Stable
C..4349	3.5752	0.0137193	0.0708191	Up
C..6688	3.5728	0.00229843	0.04977	Up
K..2422	-3.5559	0.0424142	0.048734	Down
C..5231	3.553	2.28e-05	0.0505613	Up
C..3359	3.5436	0.000889985	0.0473393	Up
A..117	3.5343	0.0191983	0.0518331	Up
C..3899	3.5146	0.00101976	0.0484452	Up
C..2552	3.4969	0.313071	0.140015	Stable
K..1742	-3.4837	0.0407536	0.0560666	Down
H..467	-3.4804	0.142272	0.0542367	Stable
C..4641	3.4526	0.0276328	0.0491723	Up
C..3301	3.4466	0.0412894	0.056673	Up
A..329	3.4443	0.0291855	0.0534171	Up	Methylcysteine
K..3840	3.4287	0.0191893	0.0594655	Up
A..119	-3.418	0.0230823	0.0620945	Down
A..1884	-3.4173	0.15027	0.0609173	Stable
K..106	3.4019	0.0360363	0.0637236	Up
K..4500	3.3965	0.00655107	0.0552716	Up
C..3784	3.3875	0.0183745	0.0667564	Up
H..255	-3.3835	0.0981962	0.0701042	Stable
A..1722	-3.3705	0.0263103	0.0637595	Down	3,4-Dihydroxystyrene - 2 tags
A..296	-3.3568	0.0270018	0.0619027	Down
A..201	3.3464	0.305812	0.100313	Stable
K..1387	-3.3459	0.031423	0.0477129	Down
A..396	3.3378	0.00254746	0.0462996	Up
C..5914	3.3353	0.00231412	0.0488165	Up
K..4400	-3.3188	0.0311244	0.0550228	Down
H..283	-3.3145	0.0665348	0.049656	Stable
C..5479	3.3093	0.000109267	0.0491023	Up
C..6271	3.2997	0.0675967	0.0644015	Stable
C..6906	3.2937	0.0084968	0.0503608	Up
K..1060	-3.2906	0.169522	0.0578534	Stable
C..4739	3.2886	0.00102374	0.0420166	Up
A..11	3.2865	0.0107847	0.0352941	Up	Isomer 1 of Arginine
A..18	3.2841	0.00573946	0.0364767	Up	Arginine
C..5044	3.2816	0.00220403	0.0574908	Up
A..720	-3.28	0.0482401	0.0549156	Down
K..2305	3.2789	0.00628131	0.0503046	Up
C..5566	3.2659	0.00641271	0.0508393	Up
K..1822	-3.2592	0.0256519	0.0531814	Down
K..864	-3.2572	0.379859	0.0513742	Stable
A..807	-3.2569	0.0576538	0.0515563	Stable
A..1404	3.2429	0.000118794	0.0580882	Up
A..1328	-3.24	0.0493503	0.061248	Down
H..1167	-3.2353	6.49e-05	0.0474722	Down
K..1390	-3.2283	0.340762	0.155229	Stable
A..2188	-3.2262	0.103678	0.0655458	Stable
C..4233	3.2248	0.00841985	0.0564183	Up
A..977	-3.2169	0.031122	0.0629657	Down
A..268	-3.2148	0.0534798	0.056147	Down
K..574	-3.2097	0.0395808	0.0553999	Down
C..7129	-3.2019	0.124326	0.0532587	Stable
A..1679	3.1971	0.00197791	0.053334	Up
A..671	3.1745	0.0118111	0.0534192	Up
K..570	-3.1725	0.0499032	0.0484654	Stable
K..2421	-3.163	0.0348747	0.045861	Down
H..315	-3.1618	0.0273002	0.0736964	Down
A..1912	-3.1587	0.0106753	0.0576895	Down
K..1732	3.158	0.00493994	0.065639	Up
K..2948	-3.1578	0.00456192	0.0695098	Down
A..1462	3.1418	0.0437293	0.0579119	Up
K..2239	-3.1416	0.250713	0.0466662	Stable
H..2165	-3.1338	0.267801	0.064042	Stable
A..2210	-3.1225	0.327494	0.0809467	Stable
K..163	3.1219	0.0476143	0.0651824	Up
C..1702	3.116	0.00311147	0.0581852	Up
A..732	3.1039	0.059609	0.0566482	Stable
K..1440	-3.0866	0.158971	0.0447458	Stable
H..1600	-3.0855	0.122239	0.0536133	Stable
C..1919	3.0787	0.0127661	0.0474569	Up
C..4109	3.0782	0.000602841	0.0508022	Up
K..4190	-3.0691	0.192142	0.0404549	Stable
A..382	-3.0665	0.0326595	0.0517464	Down
K..1977	-3.0576	0.00528553	0.0617486	Down
A..1144	-3.057	0.0613805	0.0570515	Stable
K..1595	-3.0569	0.160541	0.0534092	Stable
C..6598	3.0517	0.000443315	0.0386366	Up
A..2020	3.046	0.0173222	0.0471743	Up
C..6301	3.0458	0.0331876	0.0520328	Up
A..1623	-3.0428	0.0531299	0.0580202	Down
C..5636	3.0403	0.119697	0.0701878	Stable
C..2879	3.0396	0.00498035	0.0571577	Up
C..7171	3.0364	0.00904474	0.0474872	Up
K..1037	-3.0344	0.247376	0.0520626	Stable
K..2968	-3.0201	0.0602179	0.0577125	Stable
A..1458	3.0169	0.141252	0.0575986	Stable
K..1177	-3.0157	0.121944	0.0503328	Stable
H..141	-3.0155	0.0492389	0.053345	Down
A..1208	-3.004	0.0363462	0.0574571	Down
C..2137	3.0002	0.00479426	0.0467742	Up
A..361	-2.9929	0.000300928	0.0520619	Down
C..6821	2.991	0.000882352	0.047681	Up
K..979	2.9907	0.0026821	0.0496085	Up
A..1112	2.9838	0.00214138	0.0786817	Up
A..1746	-2.9833	0.0255761	0.0515235	Down
K..3197	2.9828	0.156059	0.0605625	Stable
K..206	-2.9692	0.158673	0.0574349	Stable
H..692	2.9501	0.222963	0.0607021	Stable
K..3861	2.9498	0.0109476	0.0551023	Up
K..2203	-2.9419	0.0489414	0.0503899	Down
C..3207	2.9327	0.0164098	0.0641521	Up
C..4426	2.9263	0.0050335	0.0534323	Up
A..602	2.9254	0.018362	0.039509	Up
K..658	-2.9237	0.0321163	0.0560521	Down
A..1703	-2.9142	0.0710106	0.0552196	Stable
C..6275	2.9104	0.259472	0.16066	Stable
K..2658	2.9104	0.0132324	0.0519913	Up
C..352	2.9062	0.135183	0.0548826	Stable
K..2440	-2.8976	0.0307694	0.0501173	Down
K..1409	2.8894	0.0325357	0.0501339	Up
K..4382	-2.8857	0.104513	0.048813	Stable
C..6960	2.8797	0.00433377	0.0537957	Up
C..6262	-2.8775	0.0338514	0.0675192	Down
A..303	-2.8769	0.00133632	0.0466546	Down
H..1926	-2.876	0.0618116	0.05898	Stable
K..1497	-2.8588	0.0486789	0.0502288	Down
K..1832	-2.8536	0.0122638	0.0544327	Down
K..3113	2.8527	0.0328803	0.0651478	Up
K..252	2.8453	0.0501393	0.056932	Up
K..4146	2.8419	0.00366637	0.0527491	Up
A..1184	-2.8398	0.0126164	0.0441504	Down
K..4349	-2.8378	0.0164362	0.0544846	Down
K..4533	2.8342	0.139499	0.0710749	Stable
C..6685	-2.8338	0.133406	0.0622792	Stable
H..245	-2.8337	0.0853647	0.04709	Stable
H..526	-2.8295	0.0290045	0.0562992	Down
A..2057	-2.8273	0.0709163	0.0589019	Stable
K..2917	2.8245	0.0270519	0.0521233	Up
C..5525	2.8207	0.100385	0.062144	Stable
K..3793	2.8104	0.0176551	0.0479093	Up
K..164	2.8095	0.0229302	0.0449804	Up
K..2450	-2.8073	0.0448226	0.0465596	Down
A..632	-2.8056	0.233123	0.0379577	Stable
C..4335	-2.8018	0.175994	0.0496518	Stable
H..2046	-2.7962	0.00836452	0.0588542	Down
K..908	-2.7946	0.120407	0.0567395	Stable
C..6663	2.7943	0.432581	0.0638899	Stable
C..4241	2.7885	0.00215812	0.0485147	Up
K..4147	2.7885	0.574901	0.076082	Stable
A..196	-2.7884	0.0214201	0.0734891	Down
C..3787	2.7831	0.0374633	0.0510343	Up
C..4159	2.7824	0.145458	0.0813312	Stable
C..4986	2.7819	0.000318652	0.0573547	Up
K..3400	-2.7799	0.154351	0.0517628	Stable
K..820	2.7779	0.033008	0.0530426	Up
K..1584	2.7676	0.0116574	0.0489018	Up
K..1706	-2.7642	0.0832943	0.0473967	Stable
K..2525	2.7637	0.0631603	0.045167	Stable
K..2708	-2.7586	0.0218825	0.0623891	Down
A..553	-2.7583	0.0203283	0.0526021	Down
K..1112	-2.757	0.0408862	0.0573909	Down
H..1095	-2.7556	0.0784595	0.0581174	Stable
C..5836	2.7548	0.14026	0.100585	Stable
K..406	-2.7489	0.0618483	0.0575077	Stable
A..1986	-2.7471	0.0491689	0.0467482	Stable
K..1455	-2.7422	0.0365126	0.0491394	Down
K..4154	2.7388	0.00962352	0.0457435	Up
A..1013	-2.7341	0.017198	0.0517461	Down
A..465	2.7321	0.00250327	0.0471371	Up	4-Methylaminobutyrate
A..532	2.7312	0.00287137	0.046098	Up
K..2234	2.7301	0.0854152	0.0678063	Stable
K..3038	2.7289	0.0453472	0.0585987	Up
A..519	2.7286	0.00182252	0.0444364	Up	Isoleucine
K..3191	-2.7282	0.0216944	0.0442227	Down
K..429	-2.7264	0.254494	0.0606505	Stable
C..1893	2.7263	0.013049	0.041626	Up
A..556	-2.7221	0.0301839	0.0553157	Down
K..1838	-2.7173	0.152167	0.0481239	Stable
C..244	-2.715	0.0450616	0.0628255	Down
A..504	2.7146	0.00673957	0.0475141	Up	Phenylalanine
K..2151	-2.7077	0.319364	0.0488938	Stable
C..4297	-2.7058	0.137591	0.047531	Stable
K..2099	-2.702	0.319249	0.0401709	Stable
A..857	2.6923	0.0102043	0.063639	Up
A..386	-2.6891	0.0596499	0.0622316	Down
H..759	-2.689	0.272469	0.0544072	Stable
H..2038	-2.6876	0.073899	0.0645979	Stable
K..4464	2.6869	0.059747	0.0593697	Stable
A..310	2.6849	0.105601	0.071207	Stable
C..5670	2.6841	0.00536368	0.0583801	Up
K..207	-2.6841	0.00494782	0.0499922	Down
K..1612	-2.6813	0.256012	0.0474351	Stable
A..1582	-2.6772	0.0634535	0.0550456	Stable
K..2413	-2.6771	0.0458961	0.0502661	Down
A..1331	-2.674	0.0260776	0.0564396	Down
C..3848	2.671	0.043833	0.0693694	Up
A..2059	-2.6708	0.0414911	0.0610061	Down
A..881	-2.6681	0.0481957	0.0527238	Down
C..6490	-2.6666	0.0704478	0.0643729	Stable
K..905	-2.6651	0.0328763	0.0607789	Down
K..781	-2.6632	0.134766	0.0504978	Stable
K..2172	-2.6626	0.192501	0.0638859	Stable
C..3094	2.6622	0.0117568	0.0435899	Up
A..16	2.6617	0.207387	0.0518711	Stable
K..2298	2.6602	0.00258085	0.0743969	Up
K..879	-2.6586	0.26095	0.0588064	Stable
K..1913	-2.6519	0.293963	0.0470995	Stable
K..4416	-2.6518	0.0596351	0.0499794	Stable
K..1813	2.6515	0.143165	0.0709759	Stable
H..14	-2.6495	0.252431	0.050524	Stable
K..1893	-2.6482	0.0437465	0.053851	Down
A..74	-2.6447	0.00153611	0.0588582	Down
K..3394	-2.6437	0.172188	0.0548889	Stable
A..443	-2.6427	0.0192537	0.0682216	Down	Isomer 1 of L-Proline/D-Proline
H..1341	-2.6423	0.0709961	0.0629197	Stable
H..1255	-2.6385	0.0430673	0.0467875	Down
A..753	2.6344	0.0147924	0.0366279	Up
K..1734	-2.6305	0.0466766	0.0519496	Down
C..2217	2.6269	0.0649605	0.0596397	Stable
A..581	-2.6186	0.0165725	0.0527343	Down
A..1810	-2.615	0.0454394	0.0533253	Down
H..657	-2.6143	0.28096	0.0811297	Stable
A..1245	-2.6084	0.0248576	0.0509279	Down
A..1926	-2.5997	0.103181	0.0593234	Stable
A..587	-2.5985	0.00777923	0.0513792	Down
A..2230	2.5971	0.0125074	0.0518575	Up
C..6641	-2.596	0.123552	0.0665618	Stable
C..6973	2.5924	0.00410759	0.0585947	Up
K..3189	-2.5889	0.0541149	0.0510656	Stable
C..2431	2.5787	0.00333702	0.0515122	Up
A..2071	-2.5663	0.0761079	0.0602836	Stable
A..301	-2.5652	0.103875	0.0443257	Stable
A..775	-2.5615	0.38213	0.0446521	Stable
C..3929	2.5599	0.0569306	0.0660949	Up
K..1699	-2.5598	0.000296517	0.0552197	Down
A..152	-2.5547	0.0352674	0.0551861	Down
C..5324	-2.5547	0.233269	0.0645792	Stable
H..1285	-2.5515	0.176111	0.0521726	Stable
C..1195	2.5506	0.0815909	0.0536556	Stable
C..7010	2.548	0.0077573	0.0461262	Up
C..1580	2.5477	0.00206099	0.046656	Up	Hydroxyisobutyric acid
C..5788	-2.5413	0.153032	0.0525693	Stable
A..2047	-2.5368	0.208123	0.0610021	Stable
A..2228	2.5335	0.0355465	0.0590183	Up
K..2995	-2.5323	0.0535517	0.0569311	Down
H..2000	-2.5297	0.0388566	0.0565545	Down
K..4469	2.5288	0.0736405	0.0555638	Stable
K..2559	-2.5172	0.0709565	0.0503389	Stable
C..5330	-2.5168	0.250378	0.0619879	Stable
K..2463	2.5102	0.170702	0.0440595	Stable
K..1760	-2.5087	0.0275868	0.0544415	Down
K..3181	2.5053	0.0455564	0.0518143	Up
A..1084	-2.5041	0.114737	0.0506705	Stable
K..652	-2.504	0.474099	0.0938386	Stable
K..4526	2.5027	0.110556	0.0475459	Stable
K..2546	-2.4984	0.0153065	0.0478443	Down
A..1770	2.4964	0.00444876	0.0527454	Up
K..3933	-2.4853	0.242125	0.0490423	Stable
K..2571	2.4812	0.043812	0.0482337	Up
C..4059	2.4801	0.00640499	0.0487004	Up
K..2511	-2.4742	0.200636	0.0505796	Stable
K..1528	-2.4729	0.00741662	0.058535	Down
A..1508	2.4689	0.162306	0.0397398	Stable
A..1022	-2.4636	0.0310106	0.0650217	Down
C..4193	2.4606	0.0147772	0.0601965	Up
K..275	2.4586	0.00935361	0.0467426	Up
A..1405	2.4534	0.0163439	0.0597693	Up
K..3595	2.4524	0.11314	0.072512	Stable
A..1807	2.4522	0.00211416	0.0417346	Up
A..75	2.446	0.0211946	0.0538794	Up
K..2350	2.4454	0.00825464	0.058718	Up
K..1938	-2.4415	0.332202	0.0506997	Stable
A..141	2.4413	0.212672	0.0547761	Stable
K..4412	-2.4384	0.120167	0.0428996	Stable
H..178	-2.4316	0.171239	0.0521243	Stable
H..2122	-2.4237	0.0948726	0.048159	Stable
C..5124	2.42	0.000340692	0.0549601	Up
C..6733	2.418	0.024123	0.0459724	Up
H..1441	-2.4159	0.145291	0.0521442	Stable
A..2189	-2.4141	0.0478564	0.0744844	Down
A..744	2.4099	0.0872798	0.0452789	Stable
A..498	-2.4087	0.0587195	0.0494012	Stable
A..1897	-2.4081	0.112807	0.0424212	Stable
K..4094	-2.4042	0.220096	0.0571916	Stable
C..1809	2.404	0.107303	0.0627767	Stable
A..1551	-2.4035	0.0114005	0.0609565	Down
K..226	-2.402	0.0102626	0.0597786	Down	4-Oxoproline
C..3958	-2.4004	0.543526	0.0645954	Stable
A..785	-2.3921	0.136175	0.0763325	Stable
H..1270	-2.3908	0.0382871	0.045659	Down
A..997	-2.3898	0.0541615	0.0554595	Down
K..4011	2.3858	0.0492753	0.0514216	Up
K..256	2.3827	0.0406467	0.0535218	Up
H..171	-2.3774	0.0471868	0.0450027	Stable
H..515	2.3768	0.094944	0.0587865	Stable
K..1787	-2.3734	0.168757	0.0529307	Stable
C..6795	2.3672	0.0100597	0.0444247	Up
K..4408	-2.3644	0.118017	0.0526714	Stable
C..4556	2.3576	0.0166606	0.0486197	Up
A..1171	-2.355	0.0671807	0.053637	Stable
C..4559	2.3529	0.189545	0.103502	Stable
A..188	-2.3508	0.0506639	0.0499991	Stable
K..1735	-2.3497	0.0332938	0.0490447	Down
K..1794	-2.3492	0.123123	0.0461086	Stable
H..1963	-2.3409	0.635556	0.0994039	Stable
K..4380	-2.3404	0.205366	0.0408345	Stable
K..2243	-2.339	0.302011	0.0477393	Stable
K..4393	-2.3359	0.051667	0.0448097	Stable
A..377	-2.3356	0.132657	0.0502682	Stable
A..1044	-2.3348	0.043316	0.0588681	Down
A..2029	-2.3347	0.124089	0.077526	Stable
K..771	2.3344	0.00338487	0.0461312	Up
A..771	-2.3329	0.0604906	0.0496615	Stable
K..4360	-2.3306	0.0154504	0.0586314	Down
H..2004	-2.3304	0.277662	0.0699887	Stable
K..1890	-2.3276	0.370584	0.0604585	Stable
C..6748	-2.3273	0.138543	0.063956	Stable
A..315	-2.3263	0.138025	0.0508789	Stable
K..1542	-2.3261	0.41231	0.0505611	Stable
C..4474	2.3257	0.0188339	0.047775	Up
A..717	-2.3252	0.00653629	0.0523292	Down
C..105	2.3245	0.149761	0.0504047	Stable
A..159	-2.3233	0.0758286	0.0467975	Stable
A..497	2.3219	0.341566	0.331795	Stable
A..415	-2.3215	0.0589214	0.0586372	Stable
A..1142	-2.3211	0.218055	0.0597533	Stable
C..3510	2.3204	0.0257269	0.0705611	Up
A..348	-2.318	0.295303	0.0582119	Stable
H..2118	-2.3129	0.286922	0.061046	Stable
K..831	-2.3125	0.134525	0.0643115	Stable
K..4325	2.3116	0.0277554	0.0806531	Up
A..2073	-2.3105	0.196653	0.0486926	Stable
K..4084	2.3091	0.0125805	0.0559791	Up
A..1030	-2.3064	0.0482791	0.0533195	Down
A..2223	-2.3051	0.0407669	0.0678245	Down
A..943	2.3049	0.178701	0.0487977	Stable
K..2626	2.3049	0.0898855	0.0520528	Stable
K..1416	-2.3018	0.222034	0.0451134	Stable
A..1053	-2.2997	0.191655	0.0629474	Stable
A..1849	-2.2958	0.22783	0.0454839	Stable
A..474	-2.2956	0.0605489	0.0529082	Stable
A..2235	-2.2953	0.112351	0.069221	Stable
C..2224	-2.2953	0.216365	0.0416633	Stable
C..1987	2.2939	0.0968484	0.0631831	Stable
C..6376	-2.2931	0.0815431	0.064352	Stable
A..1618	-2.2914	0.0945382	0.0588602	Stable
H..322	-2.2811	0.00877542	0.0471264	Down
A..1858	-2.2789	0.0528676	0.055649	Down
A..1141	-2.2747	0.242074	0.0580599	Stable
C..3228	2.2747	0.00206205	0.0581655	Up
K..4308	-2.2713	0.420091	0.037749	Stable
A..44	-2.2642	0.0623534	0.064274	Down
A..1052	-2.2605	0.173369	0.0581853	Stable
A..1345	2.26	0.277995	0.0491464	Stable
A..1584	2.2591	0.0289329	0.0526025	Up
C..1589	2.2578	0.065796	0.0598483	Stable
K..1343	2.2446	0.156597	0.0591841	Stable
K..1588	-2.2445	0.0662434	0.0527893	Stable
K..2232	2.2405	0.00386308	0.0518964	Up
K..3159	-2.2374	0.477679	0.0680664	Stable
A..1682	2.2373	0.010358	0.0474357	Up	Resorcinol - 2 tags
A..1320	2.2361	0.210126	0.0590496	Stable
K..1403	-2.2344	0.154009	0.0555424	Stable
K..1174	-2.2341	0.451596	0.0595786	Stable
A..1205	-2.2323	0.069491	0.0552879	Stable
A..1433	-2.2299	0.754103	0.0740457	Stable
A..2134	-2.2292	0.457857	0.103748	Stable
A..2108	2.227	0.0279118	0.0504316	Up
H..241	-2.227	0.229763	0.060625	Stable
H..41	-2.2263	0.207614	0.0594251	Stable
H..34	-2.2246	0.100936	0.0731824	Stable
K..1780	-2.2239	0.134585	0.0476758	Stable
A..1813	-2.2237	0.280444	0.0575099	Stable
A..1812	2.2233	0.110256	0.0639881	Stable
A..389	2.22	0.019794	0.0444101	Up
K..3413	-2.22	0.135185	0.057224	Stable
K..1408	-2.2183	0.045906	0.0432801	Stable
A..110	2.2178	0.026345	0.0538512	Up
A..1016	-2.2119	0.0138848	0.0502592	Down
H..1512	-2.2117	0.0751326	0.0621336	Stable
H..774	-2.2078	0.434565	0.0639961	Stable
C..3452	2.2074	0.0537753	0.0668903	Up
K..2188	-2.2022	0.0926757	0.0433169	Stable
K..1953	-2.2013	0.0902631	0.0590444	Stable
A..1697	2.2	0.0768951	0.0474985	Stable
A..919	-2.1992	0.149142	0.0528259	Stable
C..2554	2.1988	0.0571129	0.0502344	Stable
A..437	-2.1978	0.0611659	0.0523168	Stable
A..503	-2.1925	0.0728264	0.0584208	Stable
K..483	-2.1908	0.041338	0.0566618	Down
A..2095	2.1894	0.0229709	0.0462734	Up
K..1025	-2.1887	0.174691	0.0423239	Stable
A..1075	-2.1881	0.107909	0.056175	Stable
A..691	2.1866	0.177768	0.0575525	Stable
A..441	-2.1833	0.0653093	0.0587696	Stable
C..6630	2.1795	0.0853235	0.0577771	Stable
A..524	2.178	0.0155564	0.0524654	Up
K..2247	-2.1721	0.323041	0.052601	Stable
K..763	-2.17	0.104655	0.0497224	Stable
C..4050	2.1675	0.0108278	0.0433674	Up
H..1078	-2.1602	0.00612381	0.0508292	Down
K..920	-2.16	0.0880607	0.052294	Stable
H..845	2.1581	0.17985	0.0589661	Stable
A..2001	-2.1564	0.000646171	0.0494189	Down
C..3378	2.1559	0.0472225	0.0677779	Up
A..1121	-2.1553	0.0717322	0.0585539	Stable
K..2181	2.1539	0.00343416	0.0549115	Up	Dihydrotestosterone/5beta-Dihydrotestosterone
C..6098	2.1526	0.0449066	0.0580658	Up
K..1821	-2.1526	0.169843	0.0465918	Stable
C..3536	2.1522	0.00759109	0.0559098	Up
C..3286	2.1485	0.0239306	0.0563556	Up
C..4122	2.148	0.0823848	0.0418812	Stable
K..1093	-2.1478	0.195123	0.0439456	Stable
K..2747	-2.1474	0.196199	0.0475711	Stable
A..400	-2.147	0.0657352	0.0397036	Stable
A..735	2.146	0.123117	0.0481513	Stable
K..4405	-2.1413	0.0483	0.0484522	Down
A..1125	2.1409	0.447533	0.0564628	Stable
A..1619	-2.1396	0.0872105	0.0604197	Stable
H..2043	-2.1385	0.129727	0.0598257	Stable
A..1597	2.1381	0.121512	0.0542453	Stable
K..980	-2.1366	0.378365	0.0561449	Stable
A..38	2.1363	0.0386349	0.0679581	Up
A..1790	-2.1362	0.119335	0.0509188	Stable
A..1958	2.134	0.323536	0.0574593	Stable
A..350	-2.1336	0.200675	0.0600517	Stable
A..436	2.1332	0.0282163	0.0525514	Up
K..2811	2.1277	0.188907	0.0575808	Stable
H..711	-2.1242	0.404609	0.108183	Stable
A..1287	-2.1234	0.105981	0.060061	Stable
A..938	-2.1231	0.0285931	0.0436945	Down
A..1833	2.1215	0.161175	0.0397632	Stable
A..1024	2.1213	0.0750743	0.053157	Stable
A..1207	2.1211	0.0483732	0.041546	Stable
K..2986	-2.1209	0.277931	0.0521042	Stable
A..1768	-2.1204	0.0889646	0.0501211	Stable
A..1931	2.1204	0.111801	0.0362635	Stable
A..965	2.1174	0.835947	0.0498856	Stable
A..1594	2.1173	0.205465	0.0510262	Stable
K..849	-2.1173	0.10398	0.0449183	Stable
A..1332	-2.1152	0.0426199	0.0565192	Down
K..1724	-2.112	0.104061	0.0461157	Stable
K..1756	-2.1117	0.282505	0.0481374	Stable
C..6320	-2.1083	0.0686809	0.0621311	Stable
C..1680	-2.1076	0.0295336	0.056194	Down
A..164	2.1065	0.0660326	0.0744127	Up
A..1937	-2.1016	0.203033	0.0472456	Stable
K..2423	-2.1016	0.265453	0.0513147	Stable
A..21	-2.1012	0.073013	0.0627745	Stable
K..1061	-2.1007	0.453382	0.0494491	Stable
A..2079	2.0991	0.115601	0.0481358	Stable
C..5002	2.0961	0.0182213	0.0646725	Up
A..534	2.0946	0.0137993	0.0651395	Up
C..4841	2.0919	0.411976	0.0549747	Stable
K..561	-2.0845	0.00505725	0.0584473	Down
A..2030	2.0799	0.227301	0.05367	Stable
A..2081	2.0799	0.378334	0.0527197	Stable
K..705	-2.0771	0.00934539	0.0538934	Down
K..1585	2.0767	0.0127233	0.0529231	Up
A..80	-2.075	0.21241	0.0531193	Stable
A..1380	2.0749	0.0216083	0.0584916	Up
C..1472	2.0743	0.0560307	0.0541224	Stable
C..6099	2.072	0.212157	0.0500137	Stable
C..3290	2.0664	0.039429	0.0598317	Up
H..670	-2.0646	0.508097	0.0993702	Stable
K..3549	2.0643	0.197871	0.0425294	Stable
A..1988	-2.0628	0.177039	0.061818	Stable
C..4639	2.0611	0.16019	0.0508488	Stable
K..3976	-2.0566	0.516411	0.0473335	Stable
C..4294	2.0557	0.0474926	0.0512459	Up
A..1642	2.0525	0.191313	0.0457901	Stable
C..3377	2.0517	0.0240005	0.0596271	Up
A..1054	2.0463	0.155933	0.0499728	Stable
C..6948	-2.0458	0.163441	0.0677675	Stable
H..561	-2.044	0.240596	0.0699247	Stable
K..2613	2.0422	0.218597	0.0438663	Stable
A..1033	2.0408	0.0510397	0.040415	Stable
A..1384	-2.0392	0.0650172	0.0463899	Stable
K..1847	-2.0376	0.312999	0.0420645	Stable
K..2914	-2.0375	0.246568	0.0540272	Stable
A..398	2.0374	0.0401665	0.0463331	Up
K..680	2.0358	0.113458	0.0579947	Stable
C..4351	-2.033	0.337077	0.0606869	Stable
K..3618	2.0297	0.0984549	0.0495071	Stable
K..2891	-2.0267	0.233675	0.0516643	Stable
A..113	2.0243	0.0164723	0.043819	Up
A..854	-2.0227	0.284217	0.05617	Stable
A..1327	-2.0223	0.0440737	0.0607938	Down
A..1336	-2.0198	0.0601822	0.0615293	Down
A..1808	2.0188	0.319133	0.0628912	Stable
C..4226	-2.0178	0.113902	0.05785	Stable
C..1373	2.0167	0.0109403	0.0427216	Up	3-Hydroxybutyric acid
K..779	-2.0155	0.00815428	0.0432355	Down
A..1469	2.0154	0.0181858	0.042775	Up
K..3817	2.0136	0.166554	0.0620239	Stable
A..901	2.0122	0.128477	0.063965	Stable
A..2116	-2.012	0.0295779	0.0555797	Down
A..1293	-2.0089	0.187059	0.0594197	Stable
K..4249	-2.0089	0.394901	0.0554767	Stable
H..787	-2.0046	0.53714	0.0725544	Stable
A..444	2.0039	0.0334815	0.0543512	Up
A..1605	-2.0037	0.166156	0.0526233	Stable
K..84	-2.0024	0.145741	0.0389521	Stable
K..2332	-2.0009	0.308258	0.0623626	Stable
K..2390	-2.0004	0.640567	0.0701973	Stable
C..5012	-1.9988	0.775038	0.0541587	Stable
A..964	-1.9975	0.604422	0.0607242	Stable
A..1457	-1.9971	0.0838807	0.0563814	Stable
A..1869	-1.9946	0.246449	0.050872	Stable
C..1854	1.993	0.0372795	0.0509827	Up
K..801	-1.9907	0.00433121	0.0456792	Down
K..2587	-1.9906	0.309817	0.0631905	Stable
A..509	1.9905	0.315813	0.0645163	Stable
C..4001	1.99	0.078339	0.0591592	Stable
A..438	-1.9843	0.0319724	0.0652428	Down
A..837	-1.9839	0.16393	0.0569013	Stable
A..1542	1.9742	0.0815884	0.0452214	Stable
A..1059	1.9724	0.40073	0.0556581	Stable
H..1401	-1.9711	0.220557	0.0746752	Stable
K..2665	-1.9709	0.828388	0.0556162	Stable
C..6245	1.9699	0.00330812	0.0524644	Up
K..2374	1.9689	0.031664	0.0528418	Up	Isomer 1 of Ineketone
K..74	1.9686	0.00880999	0.0438208	Up
K..424	-1.9671	0.0397721	0.0556006	Down	4-Formylsalicylic acid
A..1467	1.9661	0.0881873	0.0492814	Stable
C..2172	1.9639	0.0873314	0.055822	Stable
K..1231	1.9635	0.0248902	0.0422493	Up
A..1338	-1.9628	0.0515763	0.0558669	Down
C..3843	1.9608	0.00480595	0.0604809	Up
A..998	-1.9601	0.0866576	0.0436782	Stable
A..64	-1.955	0.529209	0.06092	Stable
A..626	1.9546	0.186886	0.0505848	Stable
K..3867	-1.9534	0.0903803	0.052465	Stable
K..661	1.9496	0.151504	0.0448726	Stable
A..630	-1.9493	0.816865	0.0378356	Stable
A..974	-1.9482	0.0779908	0.0595046	Stable
H..896	1.9478	0.115362	0.0496557	Stable
A..478	-1.9459	0.115869	0.0568038	Stable
H..1272	-1.9455	0.237403	0.0522113	Stable
K..3066	-1.9453	0.373019	0.0536694	Stable
K..4275	-1.9443	0.120335	0.0593378	Stable
C..3900	1.9431	0.0968387	0.0658147	Stable
K..4346	-1.9424	0.296604	0.0540271	Stable
K..420	-1.9421	0.0988724	0.0518711	Stable
A..508	1.9412	0.0948301	0.0606728	Stable
H..772	-1.9393	0.498255	0.0941043	Stable
K..3998	-1.9367	0.454911	0.0485551	Stable
A..1344	-1.9328	0.25369	0.0533973	Stable
C..3352	1.932	0.0434357	0.0403747	Stable
K..1904	-1.9295	0.0865815	0.0452369	Stable
K..371	-1.9291	0.118417	0.0340793	Stable
K..1138	-1.9261	0.210471	0.0606567	Stable
A..2229	1.9223	0.00629462	0.0515333	Up
C..2240	-1.9209	0.146148	0.0552781	Stable
A..1948	-1.9207	0.007139	0.0555906	Down
C..1671	-1.9198	0.0754176	0.058077	Stable
K..3476	-1.9186	0.12301	0.057866	Stable
K..360	-1.9176	0.252259	0.0427461	Stable
A..2046	-1.9166	0.879909	0.0505973	Stable
K..3053	-1.9134	0.340387	0.0558018	Stable
A..790	-1.913	0.463293	0.0402506	Stable
A..262	-1.9081	0.111554	0.0678593	Stable
A..490	-1.9064	0.157221	0.0520441	Stable
A..779	1.9064	0.0487591	0.0434255	Stable
A..844	-1.9051	0.474205	0.0531016	Stable
C..1108	1.903	0.224546	0.0561006	Stable
A..1339	-1.9019	0.0578654	0.0576512	Stable
K..2266	-1.9017	0.266729	0.0591826	Stable
K..2547	1.9002	0.339107	0.102952	Stable
A..1254	-1.8968	0.0668889	0.0510974	Stable
A..355	-1.8962	0.154642	0.053328	Stable
A..1771	1.8946	0.458301	0.0675898	Stable
K..4420	-1.8933	0.055235	0.0527267	Stable
A..360	-1.8915	0.056754	0.0561437	Stable
A..1953	1.8897	0.0744715	0.0475814	Stable
K..2155	-1.8845	0.208192	0.0492997	Stable
A..2212	-1.8832	0.118658	0.0488514	Stable
K..2510	1.8826	0.126963	0.0608001	Stable
K..642	1.8824	0.297968	0.0597326	Stable
A..1430	1.8818	0.0391039	0.05994	Up
H..263	-1.8811	0.42678	0.0588036	Stable
A..424	-1.8799	0.0741223	0.0521614	Stable
A..536	1.8783	0.0198356	0.0412455	Up
C..1969	1.8778	0.0842004	0.0584029	Stable
C..1663	1.8763	0.0327761	0.0491001	Up
H..907	-1.8733	0.516339	0.0588748	Stable
A..409	1.8725	0.0950949	0.0574207	Stable
A..2043	-1.8706	0.15129	0.0544493	Stable
C..1945	1.8694	0.0724634	0.0603721	Stable
K..4136	-1.8686	0.533921	0.0617686	Stable
K..4410	-1.8674	0.255583	0.0516008	Stable
A..1364	1.8667	0.00305961	0.0517811	Up
K..3723	-1.8667	0.405781	0.0545156	Stable
H..1410	-1.8648	0.438943	0.0457178	Stable
K..2419	-1.8634	0.36425	0.0569149	Stable
C..4137	1.8627	0.18048	0.064313	Stable
K..2371	1.8624	0.0174125	0.0563972	Up
K..2913	1.8623	0.226332	0.0476209	Stable
K..3756	-1.8623	0.37149	0.0518364	Stable
C..3462	1.8615	0.807075	0.0501951	Stable
H..1737	-1.8614	0.14961	0.0581096	Stable
C..3309	1.8611	0.0656506	0.0607529	Stable
K..844	-1.8565	0.0294728	0.0586865	Down
H..324	-1.855	0.169373	0.073476	Stable
A..1011	-1.8542	0.0108116	0.0488201	Down
C..3284	1.8535	0.0893535	0.066897	Stable
K..1335	1.8533	0.226225	0.0661354	Stable
A..52	1.8528	0.300113	0.0609348	Stable
A..1353	-1.8494	0.158822	0.0456009	Stable
A..181	-1.8473	0.0248959	0.0574655	Down
A..948	1.8463	0.148955	0.053501	Stable
K..187	-1.8459	0.30103	0.0580781	Stable
A..1124	1.8453	0.446388	0.0452542	Stable
K..2026	-1.8453	0.416163	0.0543565	Stable
K..558	1.8443	0.394044	0.059203	Stable
A..475	-1.8442	0.0089998	0.0606651	Down
K..639	-1.843	0.561272	0.0500742	Stable
A..1985	-1.8425	0.28409	0.0440174	Stable
C..3526	1.8415	0.0961772	0.0465439	Stable
K..4361	-1.8405	0.209068	0.04183	Stable
K..3572	-1.8395	0.255853	0.0474131	Stable
A..1753	-1.8392	0.345862	0.0667843	Stable
A..1290	1.8387	0.0892728	0.0472753	Stable
A..1536	-1.8367	0.120232	0.0538754	Stable
A..1010	-1.8366	0.142429	0.065298	Stable
K..3866	-1.8347	0.218053	0.0560171	Stable
A..982	-1.8331	0.166716	0.0529108	Stable
A..507	1.8313	0.0341345	0.06482	Up
K..263	1.8308	0.194139	0.0573783	Stable
C..4532	1.8289	0.0282741	0.0434709	Up
K..3885	-1.8286	0.136867	0.0519349	Stable
A..1318	1.8277	0.0639777	0.0604445	Stable
A..747	1.8272	0.0415335	0.0516741	Up
K..1950	-1.825	0.0405429	0.0611905	Down
A..764	-1.8249	0.300063	0.055166	Stable
H..2104	-1.8245	0.386828	0.0585325	Stable
A..526	1.8218	0.0650367	0.0450004	Stable
H..821	-1.821	0.292541	0.0720162	Stable
A..549	1.8168	0.108955	0.0455511	Stable
H..256	-1.8154	0.145509	0.0570339	Stable
K..1796	1.8152	0.0921155	0.0409066	Stable
A..1434	-1.8151	0.561543	0.100895	Stable
A..446	1.8129	0.259909	0.0738012	Stable
A..1493	-1.8127	0.0925073	0.0543442	Stable
K..1648	-1.8108	0.295232	0.046697	Stable
A..1284	-1.8103	0.0505361	0.0501224	Stable
K..592	-1.8095	0.421762	0.0582676	Stable
A..835	-1.807	0.143463	0.0479852	Stable
C..5887	-1.806	0.115333	0.0504582	Stable
A..1069	1.8037	0.0515984	0.059141	Up
A..454	-1.8036	0.172532	0.0474578	Stable
K..3951	-1.802	0.283275	0.0558547	Stable
K..499	-1.8004	0.0339599	0.0542263	Down
K..2242	-1.7992	0.318124	0.0526313	Stable
C..3118	1.799	0.00745945	0.049409	Up
K..386	-1.7984	0.0495835	0.04911	Stable
A..422	-1.7978	0.129635	0.0423944	Stable
C..6367	1.7977	0.0246807	0.0537895	Up
C..3387	1.7972	0.0473488	0.0468366	Stable
K..1072	-1.7969	0.117994	0.0475213	Stable
A..133	1.7966	0.0728138	0.0442745	Stable
K..1066	-1.7963	0.241383	0.0734037	Stable
A..1543	-1.7962	0.0773725	0.0545935	Stable
K..2204	-1.7958	0.2648	0.048231	Stable
A..1610	-1.7954	0.521772	0.0506348	Stable
C..2528	1.7948	0.0705905	0.0562667	Stable
A..704	-1.7945	0.0594476	0.0468886	Stable
A..1769	-1.7942	0.216668	0.0523181	Stable
H..609	-1.7923	0.566814	0.0714241	Stable
K..3455	1.7918	0.12958	0.0377889	Stable
K..242	-1.7901	0.244544	0.0546746	Stable
A..675	-1.7898	0.185566	0.0438191	Stable
A..366	-1.7888	0.128464	0.0565131	Stable
K..2490	-1.7877	0.209928	0.0454487	Stable
K..4446	-1.7875	0.105756	0.0475627	Stable
K..755	-1.7846	0.0109806	0.0437976	Down
C..7164	1.7843	0.189564	0.0478153	Stable
K..2193	-1.7843	0.28324	0.0579565	Stable
A..1166	-1.784	0.0217303	0.0560515	Down
K..585	-1.782	0.306985	0.0461076	Stable
A..1804	-1.7815	0.112761	0.051802	Stable
K..1978	-1.781	0.0460121	0.0526617	Down
K..1894	-1.7796	0.464135	0.0572552	Stable
A..302	1.7795	0.0187321	0.0568371	Up
A..1891	1.7792	0.0488539	0.0503036	Up
K..533	1.7792	0.233654	0.0517867	Stable
K..937	-1.7788	0.143228	0.0646263	Stable
A..569	1.7787	0.103132	0.0599659	Stable
K..488	-1.7771	0.157967	0.0572695	Stable
A..628	-1.777	0.0230798	0.0527461	Down
A..351	-1.7765	0.145214	0.0526131	Stable
K..573	1.7748	0.0273368	0.0550393	Up
K..2001	-1.7729	0.211014	0.053837	Stable
A..1640	-1.7722	0.106182	0.0671669	Stable
K..3907	-1.7706	0.309191	0.0481558	Stable
A..431	-1.7699	0.569036	0.0497549	Stable
K..3000	1.7696	0.157763	0.0596471	Stable
A..1750	-1.769	0.302875	0.0525314	Stable
H..495	-1.7681	0.695099	0.058914	Stable
A..111	1.7674	0.238266	0.0515385	Stable
A..1349	-1.7672	0.548307	0.0829618	Stable
A..442	1.7669	0.22581	0.0586929	Stable
A..1192	-1.7653	0.179938	0.0496558	Stable
K..4337	-1.7653	0.150336	0.0495024	Stable
K..2963	1.7612	0.107069	0.0515777	Stable
K..1104	1.7604	0.188457	0.0388212	Stable
A..1650	1.7593	0.0340096	0.0483276	Up
K..202	1.7581	0.376816	0.0499573	Stable
K..271	1.7561	0.162552	0.0522092	Stable
C..61	1.7539	0.086756	0.0531832	Stable
K..4515	-1.751	0.199615	0.0517692	Stable
A..1843	-1.7496	0.454806	0.0484974	Stable
C..3974	1.7416	0.148947	0.0635946	Stable
C..1935	1.7413	0.045895	0.0488136	Up
K..970	-1.7406	0.363119	0.0547216	Stable
A..2049	-1.7367	0.216443	0.0496977	Stable
K..3487	-1.7335	0.632802	0.0644321	Stable
A..1227	1.7322	0.0209409	0.05101	Up
A..898	1.7315	0.00666116	0.0658571	Up
K..1881	-1.7315	0.537232	0.0579589	Stable
C..2563	1.7311	0.120292	0.0581289	Stable
K..2337	-1.7305	0.128365	0.0461086	Stable
A..28	-1.7279	0.303452	0.0552696	Stable
A..729	1.7272	0.0753433	0.0493892	Stable
A..417	1.7269	0.484354	0.0669352	Stable
K..3382	-1.7261	0.145433	0.0530897	Stable
K..3246	-1.7249	0.008041	0.0510914	Down
H..325	-1.7235	0.189234	0.046963	Stable
C..2999	1.7222	0.114117	0.0636767	Stable
K..1701	-1.7218	0.139272	0.0612387	Stable
A..1212	-1.7213	0.0430024	0.0395763	Stable
C..2504	1.7192	0.105535	0.0634652	Stable
A..1578	-1.719	0.587801	0.0530285	Stable
K..485	-1.7189	0.107835	0.0533389	Stable
A..1670	-1.7177	0.312378	0.0524819	Stable
K..3297	-1.717	0.318234	0.0458498	Stable
C..5693	1.7167	0.184788	0.0659597	Stable
A..648	-1.7145	0.734222	0.0456453	Stable
A..654	-1.7145	0.734222	0.0456453	Stable
K..1419	1.7131	0.0603904	0.0568054	Stable
C..2973	1.712	0.11846	0.0607088	Stable
A..884	1.7093	0.0876042	0.0517664	Stable
A..2048	-1.7077	0.328248	0.0596435	Stable
K..4427	1.7032	0.0828159	0.0490966	Stable
A..1418	1.703	0.371115	0.0498809	Stable
A..215	-1.7017	0.400928	0.0607667	Stable
K..2523	1.7011	0.0178897	0.0483426	Up	(+)-cis-Isopulegone
A..1989	-1.7008	0.157881	0.0449818	Stable
H..212	-1.6999	0.552713	0.0696663	Stable
H..68	-1.6979	0.505222	0.060544	Stable
A..1509	-1.6969	0.308981	0.0417189	Stable
A..1494	-1.6968	0.119289	0.0520904	Stable
K..2376	-1.696	0.458077	0.0588368	Stable
A..502	-1.6947	0.243595	0.0298086	Stable
A..1234	-1.6936	0.271425	0.0420732	Stable
H..2180	-1.6936	0.547745	0.10633	Stable
K..1341	-1.6922	0.122811	0.0452624	Stable
A..1305	1.6907	0.0888997	0.056635	Stable
K..1033	-1.6903	0.16043	0.0477948	Stable
K..1151	-1.6896	0.31037	0.0514609	Stable
K..947	-1.6879	0.415844	0.0503444	Stable
K..4157	-1.6851	0.279947	0.0443639	Stable
C..1840	1.6842	0.0672747	0.0465995	Stable
K..1412	1.6789	0.0559083	0.0496666	Stable
K..4440	1.6788	0.0390119	0.0613814	Up
K..2645	1.6783	0.231244	0.065137	Stable
A..1960	-1.6779	0.341143	0.0577413	Stable
C..343	-1.6769	0.121552	0.0683031	Stable
K..535	-1.6762	0.473076	0.0544848	Stable
K..3925	1.6754	0.32569	0.0553947	Stable
A..685	1.6751	0.882762	0.043949	Stable
A..158	1.6727	0.0118649	0.0594736	Up
A..82	1.6723	0.448517	0.0488783	Stable
C..6889	-1.6722	0.16176	0.062795	Stable
K..1132	-1.6695	0.0563528	0.0492836	Stable
K..2668	1.6693	0.015714	0.0632457	Up
K..634	-1.669	0.635113	0.0517698	Stable
A..87	1.6687	0.126151	0.0401388	Stable
K..469	-1.6639	0.416561	0.0776904	Stable
A..1246	-1.6638	0.0739138	0.0467149	Stable
A..346	-1.6635	0.184111	0.0564406	Stable
A..1548	-1.6627	0.773099	0.0644354	Stable
K..266	-1.6602	0.162334	0.0455224	Stable
K..1462	-1.66	0.0888452	0.0481264	Stable
A..1614	-1.6581	0.280142	0.0424258	Stable
A..1894	1.6579	0.4613	0.0440694	Stable
A..98	-1.6576	0.0462243	0.0497329	Down
C..4687	1.6576	0.12783	0.0584493	Stable
A..2162	-1.6553	0.0626934	0.0665991	Down
K..1483	-1.6548	0.295983	0.0489044	Stable
C..6069	-1.6543	0.577496	0.048002	Stable
C..3474	1.654	0.127998	0.0636176	Stable
A..736	-1.6515	0.223163	0.0559674	Stable
A..1617	-1.6514	0.6749	0.0471438	Stable
K..1627	-1.65	0.092435	0.0636748	Stable
K..3457	1.65	0.135839	0.0533623	Stable
H..538	-1.6498	0.11528	0.0465063	Stable
K..1143	-1.6452	0.351971	0.061923	Stable
A..2192	-1.6449	0.31159	0.0584998	Stable
K..1965	-1.6434	0.47678	0.0431555	Stable
A..989	-1.642	0.0791497	0.0451448	Stable
C..5814	1.642	0.168406	0.0637031	Stable
K..3754	-1.6411	0.337743	0.0494209	Stable
A..1377	1.64	0.163361	0.0593573	Stable
K..1790	1.6386	0.0123185	0.0516882	Up
K..2195	-1.6384	0.410775	0.0461331	Stable
A..168	1.6383	0.0795636	0.0638975	Stable
K..1082	1.6383	0.0681831	0.0470933	Stable
H..2113	-1.6376	0.178953	0.0433936	Stable
A..1689	1.6372	0.23427	0.0554443	Stable
A..138	-1.6368	0.381176	0.0448914	Stable
K..1936	-1.6357	0.428762	0.0498558	Stable
K..3294	-1.6351	0.526103	0.0611741	Stable
A..1918	-1.6335	0.125342	0.0462355	Stable
C..5047	-1.6327	0.197478	0.046875	Stable
K..2566	-1.6319	0.375181	0.0605262	Stable
C..6191	1.6313	0.00744142	0.0515898	Up
K..895	-1.6281	0.232186	0.0599616	Stable
C..4321	1.6275	0.0131382	0.0531326	Up
K..4077	-1.6266	0.165655	0.0572674	Stable
A..1077	-1.6263	0.140268	0.0533968	Stable
K..1883	-1.6258	0.50383	0.0553507	Stable
K..721	-1.6254	0.0546807	0.0383856	Stable
A..1647	1.6228	0.289235	0.0506791	Stable
C..4534	1.6185	0.0446722	0.0423554	Stable
K..292	1.6166	0.358824	0.0531634	Stable
C..5540	-1.615	0.189807	0.0467335	Stable
A..416	1.6147	0.139291	0.0441092	Stable
A..2143	-1.6146	0.0622778	0.0559447	Stable
C..5661	1.6096	0.0562787	0.0497971	Stable
A..1720	-1.6071	0.52095	0.0480088	Stable
A..359	-1.6061	0.238264	0.0604258	Stable
A..298	1.6053	0.0166673	0.0562165	Up
K..367	1.6049	0.409918	0.0580668	Stable
A..1078	-1.6047	0.342565	0.0504753	Stable
C..5536	1.6034	0.0496994	0.0467588	Stable
K..4059	-1.6028	0.344338	0.0516029	Stable
A..1696	-1.596	0.377483	0.0508902	Stable
K..1136	-1.5957	0.255435	0.042658	Stable
C..356	1.5934	0.679786	0.0558143	Stable
K..2489	-1.5934	0.429377	0.051984	Stable
A..1797	1.5933	0.145163	0.0452218	Stable
C..5838	1.5918	0.0693475	0.0549137	Stable
K..2333	-1.5912	0.150743	0.0579512	Stable
A..1244	1.5911	0.395843	0.0612425	Stable
C..3978	1.5894	0.0511786	0.060812	Up
A..73	1.5886	0.409105	0.0391902	Stable
H..139	-1.5882	0.312224	0.051335	Stable
A..741	1.588	0.387386	0.0576573	Stable
K..988	-1.5863	0.257381	0.0603228	Stable
C..2021	1.5862	0.242703	0.0449868	Stable
A..1927	-1.5858	0.198341	0.0614429	Stable
K..2072	-1.5855	0.0892232	0.0479977	Stable
A..1369	-1.5854	0.0526102	0.0515563	Stable
A..743	1.5837	0.0767779	0.0364436	Stable
K..1736	-1.5821	0.0908208	0.056193	Stable
K..2636	1.5814	0.273	0.0462911	Stable
K..3086	-1.5811	0.335484	0.0536009	Stable
A..1688	1.5804	0.012363	0.0527396	Up
C..4563	1.5803	0.113923	0.0595123	Stable
C..3288	1.5793	0.126123	0.0658635	Stable
A..2105	1.5779	0.224933	0.0456061	Stable
A..947	1.5774	0.0380242	0.0652578	Up
C..1139	-1.5773	0.520259	0.144168	Stable
C..4566	1.5766	0.0448894	0.0440103	Stable
A..2133	1.5763	0.671559	0.0474279	Stable
K..460	-1.5761	0.248667	0.0613427	Stable
K..2915	-1.5753	0.0958644	0.043387	Stable
K..1098	-1.5716	0.214572	0.0503516	Stable
A..566	-1.5713	0.189196	0.0421319	Stable
K..1504	-1.5707	0.595366	0.0447051	Stable
K..287	1.5704	0.503455	0.0566382	Stable
C..1563	1.57	0.323693	0.0593755	Stable
H..833	-1.568	0.699626	0.0794586	Stable
A..1646	-1.5652	0.175429	0.0707251	Stable
H..2182	-1.5639	0.066379	0.0408876	Stable
C..6715	1.5638	0.0774947	0.0576478	Stable
A..1919	1.5625	0.465864	0.0800625	Stable
K..3917	-1.562	0.355239	0.0567997	Stable
A..614	1.5608	0.368542	0.0453265	Stable
A..230	-1.5587	0.381729	0.0587733	Stable
A..689	1.5584	0.257345	0.0654634	Stable
C..2536	1.5584	0.204812	0.0738133	Stable
A..120	-1.5582	0.356802	0.0516306	Stable
A..343	-1.5564	0.32222	0.0538322	Stable
K..911	-1.5558	0.398461	0.0523605	Stable
K..1070	1.5555	0.262105	0.0555746	Stable
K..2438	1.555	0.193178	0.0558717	Stable
A..46	1.5539	0.12627	0.0605278	Stable
A..1447	-1.5539	0.174877	0.0496357	Stable
A..733	-1.5537	0.207423	0.0593379	Stable
A..394	1.5532	0.0222397	0.0463464	Up	Valine
A..1826	1.5522	0.122111	0.0613191	Stable
A..2120	-1.5509	0.369177	0.0617398	Stable
C..3577	1.5477	0.045032	0.0580911	Up
C..2519	1.5461	0.0998247	0.0584043	Stable
K..836	-1.5457	0.0377508	0.0582648	Down
C..476	1.5453	0.223536	0.054331	Stable
A..147	-1.5445	0.282782	0.0616968	Stable
H..402	-1.5424	0.402447	0.0516954	Stable
K..3781	-1.5419	0.675111	0.059552	Stable
K..2670	-1.5416	0.766083	0.0459916	Stable
A..151	-1.5411	0.287709	0.043634	Stable
A..1415	1.5409	0.644654	0.0857931	Stable
A..1041	1.5406	0.38287	0.0522083	Stable
A..713	-1.5383	0.943602	0.0413637	Stable
K..1405	-1.5353	0.186976	0.0496449	Stable
C..4288	1.5342	0.123125	0.0591718	Stable
A..1233	-1.5323	0.247522	0.0657088	Stable
A..838	-1.5321	0.32621	0.0407337	Stable
A..2231	-1.5312	0.290643	0.0525264	Stable
A..1425	-1.5311	0.0992068	0.0519979	Stable
K..3912	-1.5303	0.28299	0.0589435	Stable
C..2937	1.5297	0.203487	0.0593518	Stable
K..302	1.5278	0.0560871	0.0593884	Up
A..72	1.5273	0.327154	0.0623072	Stable
K..2292	-1.5267	0.219494	0.0535982	Stable
K..523	-1.5263	0.494792	0.0586969	Stable
K..4205	1.526	0.0136561	0.0439421	Up
C..5915	1.5254	0.0113531	0.0474345	Up
C..3285	1.524	0.104461	0.0640426	Stable
K..3467	-1.5238	0.406215	0.0460314	Stable
K..3757	1.5238	0.383495	0.0451838	Stable
C..3855	1.5232	0.0621101	0.0649011	Up
A..190	-1.5206	0.330942	0.0528091	Stable
H..575	1.5204	0.398925	0.060471	Stable
A..1775	-1.5201	0.232381	0.0558542	Stable
K..184	1.5198	0.414666	0.0550578	Stable
C..4051	1.5192	0.0461732	0.0551652	Up
A..1243	1.5181	0.537102	0.0564505	Stable
A..1530	-1.5179	0.116885	0.0552102	Stable
K..220	1.516	0.215072	0.0732004	Stable
K..3013	1.5143	0.110269	0.0591213	Stable
K..2118	-1.5134	0.292323	0.0539738	Stable
A..1135	-1.5127	0.170537	0.0640413	Stable
A..384	-1.5109	0.243743	0.0516946	Stable
A..1698	-1.5107	0.576152	0.0609654	Stable
A..522	-1.5082	0.442174	0.0578418	Stable
K..3688	1.5076	0.427893	0.0455203	Stable
A..1809	1.5068	0.273505	0.0615617	Stable
K..504	-1.5057	0.482753	0.0535801	Stable
A..1874	-1.5047	0.0313061	0.05572	Down
K..151	1.5045	0.0180678	0.0537545	Up
A..1138	-1.504	0.618471	0.049008	Stable
A..249	1.502	0.0874349	0.0570123	Stable
C..6040	1.501	0.0934815	0.0568167	Stable
K..2107	-1.5009	0.582535	0.0636776	Stable
K..1187	-1.5	0.145062	0.0680912	Stable
K..228	1.4986	0.600031	0.058857	Stable
A..244	1.4975	0.0801646	0.0560394	Stable
A..1294	1.4975	0.20317	0.0484394	Stable
K..2088	-1.4971	0.0523091	0.0511974	Stable
A..678	1.4963	0.321946	0.0717541	Stable
A..1913	-1.4955	0.259519	0.0600169	Stable
K..446	-1.4954	0.313341	0.0591521	Stable
C..3275	1.4923	0.138668	0.0701107	Stable
K..3846	-1.4917	0.737848	0.0526905	Stable
C..3580	1.4915	0.0320387	0.0494515	Up
C..4013	1.4908	0.609313	0.0472616	Stable
A..1613	1.4893	0.281492	0.0410643	Stable
C..2590	1.4883	0.161409	0.0517691	Stable
C..3934	-1.4881	0.924482	0.0499159	Stable
C..2489	1.4876	0.111387	0.0635858	Stable
K..839	-1.4868	0.28056	0.0617339	Stable
C..5415	1.4834	0.341428	0.0483559	Stable
A..635	-1.4833	0.016233	0.0525012	Down
H..1839	-1.4821	0.690289	0.0588509	Stable
A..434	-1.4817	0.661007	0.0457402	Stable
K..2387	-1.4815	0.215226	0.0507698	Stable
A..618	-1.4814	0.218809	0.04571	Stable
A..1474	1.4797	0.167991	0.0582172	Stable
H..1369	-1.4786	0.361938	0.0451989	Stable
A..1972	1.477	0.146304	0.0557361	Stable
K..1234	-1.477	0.399273	0.0446494	Stable
C..4617	1.4763	0.0588217	0.0506303	Stable
C..6231	1.4755	0.14007	0.0610033	Stable
C..3922	-1.4738	0.954163	0.0477486	Stable
K..2159	-1.4732	0.558953	0.0566646	Stable
K..1392	1.4728	0.33332	0.0606993	Stable
K..3332	1.4725	0.155448	0.0475495	Stable
K..2200	-1.4719	0.123107	0.0544967	Stable
H..1394	-1.4695	0.122092	0.0500954	Stable
K..3635	1.469	0.0703036	0.057159	Stable
A..1422	1.4671	0.357842	0.0545793	Stable
A..1249	-1.4662	0.0957246	0.0581533	Stable
C..6589	1.4655	0.266775	0.0661569	Stable
K..1793	-1.4653	0.21117	0.0525536	Stable
A..1896	1.4641	0.589037	0.0532205	Stable
A..1906	1.4641	0.589037	0.0532205	Stable
K..819	-1.4604	0.273135	0.0550078	Stable
K..4351	-1.4573	0.0959685	0.0493573	Stable
A..1330	-1.457	0.112491	0.0618871	Stable
K..4236	-1.4565	0.431797	0.0525144	Stable
K..3613	-1.4563	0.154449	0.065828	Stable
C..4495	1.4561	0.0549711	0.0597769	Up
H..228	-1.4534	0.156406	0.0470996	Stable
A..1119	-1.4532	0.164063	0.055947	Stable
K..4284	1.4529	0.090658	0.0425848	Stable
K..245	-1.4527	0.113685	0.0458415	Stable
A..1724	-1.4524	0.362351	0.0566998	Stable
A..1994	-1.4511	0.138827	0.0561775	Stable
C..3333	1.4491	0.0882886	0.0618357	Stable
A..1662	-1.4475	0.440821	0.0594604	Stable
K..3665	1.447	0.0816771	0.0515485	Stable
C..6144	-1.4468	0.939231	0.0761874	Stable
K..1228	1.4459	0.252115	0.0556863	Stable
A..1257	-1.445	0.516992	0.0596989	Stable
K..4545	1.445	0.10307	0.0493076	Stable
K..4051	-1.4434	0.944623	0.048892	Stable
K..1175	-1.4426	0.279503	0.0480693	Stable
A..258	1.4425	0.102524	0.0564293	Stable
K..4162	-1.4411	0.526421	0.0606968	Stable
A..1165	-1.441	0.25633	0.0436133	Stable
C..3341	1.4389	0.0942085	0.0549412	Stable
K..2252	-1.4388	0.401413	0.0506711	Stable
A..1176	1.4385	0.0601559	0.048977	Stable
A..1191	1.4385	0.0601559	0.048977	Stable
C..4962	1.4373	0.0148845	0.0458221	Up
C..5495	1.4347	0.10925	0.0639082	Stable
K..2498	1.434	0.33855	0.0508332	Stable
A..1511	-1.4337	0.159376	0.0524162	Stable
H..525	1.4337	0.998366	0.0489225	Stable
A..780	-1.4324	0.0477432	0.0453964	Stable
A..192	1.4323	0.609472	0.0508684	Stable
C..6548	1.4323	0.0276455	0.0517123	Up
K..2982	1.4319	0.286676	0.0526308	Stable
C..5894	1.4318	0.0965632	0.0601779	Stable
K..2878	-1.4318	0.555361	0.0554406	Stable
A..873	1.4315	0.316371	0.0510357	Stable
A..579	1.4314	0.40388	0.0641578	Stable
A..1554	-1.4297	0.364073	0.0399965	Stable
A..118	1.4256	0.0864888	0.0524739	Stable
H..761	-1.4242	0.445104	0.0548502	Stable
C..2066	1.4237	0.407166	0.0433751	Stable
K..1583	1.4229	0.581234	0.0582541	Stable
A..1957	-1.4228	0.334061	0.0444627	Stable
C..3854	-1.4228	0.364129	0.0634089	Stable
K..4447	-1.4228	0.244071	0.0623933	Stable
K..274	1.4203	0.602776	0.0586718	Stable
A..27	1.4195	0.162786	0.0641813	Stable
A..1853	1.4194	0.185625	0.0473071	Stable
K..679	-1.4174	0.524992	0.052604	Stable
K..1979	-1.4171	0.103734	0.0473869	Stable
A..2005	1.4159	0.270806	0.0490453	Stable
K..2740	-1.4153	0.931414	0.0555711	Stable
A..658	-1.4137	0.209533	0.0560923	Stable
C..1473	1.4135	0.0591247	0.0498512	Stable
K..301	-1.4132	0.22913	0.0595688	Stable
C..7042	1.412	0.17264	0.0601389	Stable
H..249	-1.4102	0.357158	0.0624527	Stable
A..1203	-1.4096	0.175876	0.0404084	Stable
K..543	-1.4095	0.545816	0.0538531	Stable
K..621	-1.4085	0.290861	0.0471297	Stable
K..2396	1.4083	0.323995	0.059776	Stable
K..3963	-1.4083	0.254156	0.0458071	Stable
A..663	-1.4081	0.102175	0.0503132	Stable
A..926	-1.4081	0.273916	0.0608349	Stable
A..2083	1.4064	0.302196	0.0566335	Stable
K..3503	-1.4062	0.587456	0.0491873	Stable
H..1962	-1.404	0.322249	0.0511644	Stable
C..1503	1.4035	0.0916767	0.0490864	Stable
K..559	-1.4032	0.388786	0.0549533	Stable
K..2365	1.4022	0.194598	0.0498303	Stable
C..6000	1.4019	0.101636	0.0533318	Stable
K..4392	-1.4009	0.209905	0.0496711	Stable
A..545	-1.4007	0.928749	0.0454281	Stable
H..48	-1.4006	0.332818	0.061248	Stable
K..3747	1.4006	0.157433	0.0483015	Stable
A..2198	-1.4002	0.108988	0.0609633	Stable
A..1785	1.3988	0.0199467	0.0493138	Up
C..2886	1.397	0.0466327	0.0603035	Up
A..1505	-1.3953	0.0230146	0.0535668	Down
A..132	-1.3948	0.0662376	0.0528805	Stable
A..757	1.3923	0.0232122	0.0366124	Up
K..787	-1.3921	0.294937	0.0570285	Stable
K..4510	-1.3918	0.264047	0.0554487	Stable
C..5172	1.3906	0.10976	0.055067	Stable
A..769	1.3872	0.546517	0.0526745	Stable
C..6724	1.3864	0.0216225	0.0477584	Up
A..2066	-1.3862	0.491547	0.105269	Stable
A..1801	-1.385	0.250965	0.0542843	Stable
A..1777	-1.3835	0.452349	0.0549253	Stable
A..1454	1.3823	0.111341	0.0606204	Stable
K..100	1.3791	0.297086	0.0463707	Stable
A..737	1.3786	0.421033	0.0636234	Stable
A..957	-1.3783	0.908665	0.0488372	Stable
A..578	1.377	0.290449	0.0530168	Stable
K..4435	-1.3746	0.160596	0.0598114	Stable
A..1711	-1.3744	0.173055	0.0639803	Stable
A..1721	-1.3744	0.173055	0.0639803	Stable
H..260	-1.3737	0.172521	0.063024	Stable
H..1468	-1.3721	0.561489	0.0529523	Stable
C..5334	-1.3706	0.18944	0.0492277	Stable
C..5368	-1.3706	0.18944	0.0492277	Stable
A..1654	-1.3699	0.213062	0.0510521	Stable
K..1505	1.3696	0.404394	0.0538404	Stable
K..2170	-1.3693	0.386389	0.0440595	Stable
H..1211	-1.3689	0.313344	0.0527053	Stable
A..1279	-1.3665	0.616422	0.0486864	Stable
A..1763	-1.3661	0.572072	0.0495845	Stable
H..108	-1.3654	0.101525	0.0569905	Stable
C..6850	1.3648	0.192974	0.0516888	Stable
A..920	-1.3646	0.668625	0.0547191	Stable
A..279	1.3642	0.115563	0.0599407	Stable
K..2097	-1.3635	0.631351	0.0527162	Stable
A..1154	-1.3631	0.144048	0.0470112	Stable
A..1451	-1.3629	0.217825	0.063262	Stable
K..4362	-1.3622	0.227072	0.0565197	Stable
K..1122	-1.3619	0.150751	0.0491951	Stable
K..365	-1.3606	0.714778	0.049171	Stable
C..1824	-1.3602	0.0439968	0.0428231	Stable
A..282	-1.3585	0.368924	0.0571614	Stable
A..288	-1.3585	0.368924	0.0571614	Stable
A..1114	-1.3572	0.0817765	0.0415551	Stable
A..1996	-1.3572	0.319732	0.0570879	Stable
K..1365	-1.3571	0.666334	0.0528167	Stable
K..3780	1.357	0.353921	0.0563413	Stable
A..2206	-1.3564	0.397126	0.0386922	Stable
K..4005	1.3564	0.161192	0.0521728	Stable
K..2441	-1.3561	0.491033	0.0549119	Stable
A..1534	-1.356	0.275278	0.0501306	Stable
K..4528	-1.355	0.735031	0.0567123	Stable
K..1944	-1.3547	0.676743	0.0481767	Stable
C..5058	1.3535	0.314521	0.06229	Stable
K..539	-1.3531	0.17332	0.0440811	Stable
K..798	1.3524	0.350261	0.0507979	Stable
K..156	-1.3523	0.299019	0.050522	Stable
A..722	-1.351	0.130807	0.0575293	Stable
A..1848	-1.3495	0.394259	0.0564831	Stable
C..5621	-1.349	0.030496	0.0562626	Down
H..343	-1.349	0.335783	0.0546435	Stable
A..51	1.348	0.526219	0.046275	Stable
K..368	-1.3476	0.268627	0.0539065	Stable
A..1424	-1.3469	0.434673	0.0581447	Stable
C..7027	-1.3466	0.491072	0.0566427	Stable
A..1363	1.346	0.142846	0.0484211	Stable
A..1122	1.3455	0.403193	0.0460303	Stable
A..2	1.3449	0.229244	0.0614245	Stable
K..4132	-1.3448	0.489105	0.0491311	Stable
C..5460	1.3443	0.0544425	0.0507827	Stable
K..1105	-1.343	0.102686	0.0509449	Stable
K..4093	-1.3428	0.768171	0.0602851	Stable
C..5497	1.3422	0.106793	0.0619385	Stable
H..838	-1.3418	0.248912	0.0528282	Stable
K..2079	-1.3413	0.0707205	0.0538916	Stable
K..1924	-1.3408	0.169187	0.0385563	Stable
C..1369	1.3407	0.195125	0.0363735	Stable
K..1762	1.3397	0.218601	0.0558612	Stable
A..1745	-1.3379	0.344408	0.0491949	Stable
K..409	-1.3377	0.499244	0.0461374	Stable
A..537	1.335	0.0524802	0.0359605	Stable
A..322	1.3347	0.241035	0.0455337	Stable
C..5314	-1.3339	0.477839	0.0524046	Stable
K..3683	1.3338	0.0835325	0.0612498	Stable
K..4503	1.3336	0.541955	0.0532673	Stable
A..2040	-1.3324	0.348196	0.0550935	Stable
A..2190	-1.3302	0.417334	0.0542248	Stable
A..751	-1.3288	0.476725	0.0514153	Stable
A..1576	-1.3276	0.162954	0.057968	Stable
K..737	-1.3275	0.623185	0.0564274	Stable
C..3985	1.3274	0.141702	0.0558375	Stable
K..1464	-1.3272	0.288763	0.0582603	Stable
K..2633	1.3267	0.113606	0.0538094	Stable
K..244	-1.3263	0.772091	0.0470592	Stable
K..2746	-1.3263	0.80589	0.04808	Stable
K..3620	1.3253	0.428983	0.0525405	Stable
K..264	1.3252	0.400235	0.0508405	Stable
A..161	1.3242	0.224318	0.0497026	Stable
A..872	-1.3235	0.343996	0.0740791	Stable
A..1023	-1.3233	0.293353	0.0488303	Stable
C..6417	1.3231	0.281291	0.0448699	Stable
K..4281	-1.3229	0.668542	0.0521389	Stable
A..1354	-1.322	0.171283	0.0600717	Stable
A..1378	-1.3217	0.251224	0.0488169	Stable
K..2614	1.3217	0.059949	0.0547474	Stable
A..2088	-1.321	0.240945	0.0559893	Stable
K..259	-1.3203	0.371115	0.0422827	Stable
K..4318	-1.3201	0.23433	0.0468522	Stable
A..2232	-1.3171	0.296545	0.0501391	Stable
A..925	1.317	0.490556	0.0560647	Stable
K..3930	-1.3168	0.0532777	0.050907	Stable
A..1607	-1.3163	0.474719	0.0576021	Stable
C..4042	-1.315	0.467383	0.0557376	Stable
K..205	1.3146	0.0270486	0.0495021	Up
K..1450	1.3128	0.028814	0.0425269	Up
K..762	-1.3104	0.330204	0.055184	Stable
C..3513	1.31	0.310376	0.0533932	Stable
H..631	-1.3099	0.453488	0.0426015	Stable
H..1056	-1.3093	0.458052	0.0573868	Stable
A..794	-1.3085	0.397633	0.0349252	Stable
H..2013	-1.3082	0.392943	0.0579218	Stable
K..1032	-1.308	0.154313	0.0637481	Stable
K..2380	-1.308	0.281368	0.0577202	Stable
A..1947	-1.3075	0.35071	0.0814869	Stable
K..2078	-1.3071	0.184802	0.0474629	Stable
A..252	-1.307	0.126934	0.0521108	Stable
C..6436	1.3066	0.0524883	0.052591	Up
C..3444	1.3057	0.131598	0.0411189	Stable
A..995	-1.3047	0.340204	0.07351	Stable
K..1377	-1.3044	0.0726607	0.0512736	Stable
A..1660	-1.3043	0.308826	0.0485046	Stable
A..1665	-1.3034	0.498141	0.0468497	Stable
K..4453	-1.3026	0.123774	0.0570848	Stable
K..991	-1.3025	0.426615	0.0493423	Stable
K..638	-1.3009	0.148754	0.0543236	Stable
K..953	-1.3008	0.478618	0.0471113	Stable
K..2616	1.3005	0.496482	0.0471675	Stable
K..3582	1.3005	0.564212	0.0603755	Stable
C..4539	1.3002	0.327785	0.0584066	Stable
K..1079	1.2997	0.282375	0.0529274	Stable
H..2125	-1.2985	0.425409	0.0483216	Stable
C..2072	1.2979	0.176754	0.0634162	Stable
A..645	-1.2968	0.0279343	0.054975	Down
K..115	1.2968	0.184569	0.0440134	Stable
K..3317	-1.2964	0.547274	0.054085	Stable
A..1743	-1.2963	0.673801	0.0570738	Stable
A..1935	-1.2961	0.41335	0.0674764	Stable
A..2087	1.2951	0.452341	0.0568031	Stable
K..1453	-1.2951	0.317493	0.0423825	Stable
K..4257	-1.2947	0.473525	0.0507352	Stable
K..628	-1.2944	0.468256	0.0484264	Stable
K..1181	1.2942	0.182427	0.0686417	Stable
K..512	-1.2939	0.603237	0.0588553	Stable
A..130	-1.2938	0.137804	0.0530606	Stable
A..312	-1.2934	0.0316739	0.0454879	Down
A..2205	-1.2922	0.377257	0.0440633	Stable
C..1268	1.2914	0.0636559	0.0511647	Stable
H..388	-1.2901	0.220298	0.0590543	Stable
A..1589	1.2899	0.172294	0.0405438	Stable
K..1972	-1.289	0.230574	0.0598125	Stable
C..6804	1.2886	0.0411196	0.0397272	Stable
K..1845	-1.2886	0.559798	0.0576132	Stable
K..945	1.2864	0.103933	0.0615512	Stable
C..5171	-1.2862	0.421985	0.0459871	Stable
C..1237	1.2856	0.044225	0.038742	Stable
A..573	1.2852	0.174239	0.0394533	Stable
K..2022	-1.2834	0.439177	0.0478677	Stable
A..1381	1.2827	0.178587	0.0409981	Stable
A..1253	-1.2826	0.399129	0.0673937	Stable
A..983	1.2823	0.32366	0.070445	Stable
A..1552	-1.2816	0.306623	0.0485553	Stable
K..873	1.2812	0.0473049	0.0481341	Up
A..40	1.2805	0.286718	0.0523763	Stable
A..1179	1.2805	0.31382	0.0517181	Stable
K..1047	-1.2799	0.808799	0.0511454	Stable
C..3315	1.279	0.0696401	0.0440771	Stable
K..2929	-1.2771	0.621736	0.0549307	Stable
A..1277	1.2769	0.283129	0.0652346	Stable
A..1993	-1.2768	0.997082	0.0491855	Stable
A..2180	-1.2762	0.736423	0.0421341	Stable
K..381	-1.2752	0.375817	0.0537256	Stable
C..5874	-1.2751	0.292983	0.0384911	Stable
K..154	-1.2748	0.658276	0.0389039	Stable
K..2713	1.273	0.214671	0.0556416	Stable
H..337	-1.2728	0.385654	0.0505415	Stable
C..5857	-1.2727	0.390235	0.04965	Stable
A..2074	-1.2724	0.384173	0.0557547	Stable
C..4564	1.2724	0.0533281	0.0530667	Stable
A..1829	-1.269	0.366708	0.0547263	Stable
C..4028	1.2674	0.0518395	0.0641906	Up
A..914	-1.2664	0.279258	0.0453002	Stable
K..745	-1.2663	0.345347	0.0566026	Stable
K..3852	1.266	0.398815	0.0535952	Stable
K..3905	-1.2652	0.988251	0.0558485	Stable
K..2824	-1.2636	0.427214	0.0562475	Stable
A..1131	-1.2634	0.469605	0.0629942	Stable
K..4402	1.2623	0.309644	0.0477012	Stable
K..1248	1.2617	0.336593	0.0437137	Stable
C..3091	1.2611	0.166844	0.0615146	Stable
K..464	1.2611	0.334206	0.0467906	Stable
A..1694	-1.2602	0.523281	0.0547542	Stable
K..2260	-1.2599	0.0880061	0.0467156	Stable
C..1555	1.2593	0.0884855	0.0446512	Stable
A..987	1.2579	0.153816	0.0555931	Stable
K..896	1.2571	0.198301	0.0685323	Stable
A..748	1.2566	0.0624627	0.0416004	Stable
C..6453	1.2559	0.334883	0.0477336	Stable
K..3283	1.2556	0.13992	0.0656677	Stable
C..1693	1.2555	0.15789	0.0498154	Stable
K..2143	-1.2548	0.350997	0.0662472	Stable
A..156	1.2546	0.329202	0.0498029	Stable
A..1661	-1.2545	0.646472	0.0470765	Stable
K..1741	-1.2531	0.502902	0.0518761	Stable
K..3263	-1.2502	0.381791	0.0508944	Stable
K..599	-1.2494	0.268533	0.0543996	Stable
A..1622	-1.2479	0.331539	0.0440197	Stable
C..3812	1.2464	0.233735	0.0616212	Stable
A..30	-1.2463	0.95004	0.0573234	Stable
K..3847	-1.2462	0.231021	0.0614754	Stable
A..314	1.245	0.587345	0.0595428	Stable
C..6223	-1.2431	0.184962	0.0474691	Stable
K..4538	1.2412	0.381761	0.0577224	Stable
K..1879	-1.2409	0.12601	0.0457611	Stable
A..2178	-1.2401	0.383562	0.0538615	Stable
C..1446	1.2392	0.137703	0.0620823	Stable
K..555	-1.2382	0.592417	0.0494179	Stable
K..1266	1.2378	0.293591	0.0543021	Stable
A..1116	-1.2362	0.148529	0.0425949	Stable
C..2987	1.2353	0.426543	0.0633933	Stable
K..214	-1.2353	0.703883	0.0453692	Stable
A..1042	-1.2351	0.150975	0.0472035	Stable
C..6557	-1.235	0.81671	0.0484461	Stable
K..4144	-1.2348	0.722534	0.0569686	Stable
A..703	-1.2335	0.263985	0.0568185	Stable
K..4137	1.2325	0.0714	0.0463968	Stable
K..2655	1.2314	0.496498	0.071009	Stable
A..610	-1.2313	0.520043	0.0594505	Stable
K..4272	-1.2307	0.813151	0.0510404	Stable
C..5031	1.2306	0.291638	0.0611047	Stable
K..1024	-1.2301	0.306928	0.0466281	Stable
K..4199	1.2274	0.0600013	0.0566717	Stable
A..2132	-1.2273	0.818956	0.0411611	Stable
K..1749	-1.2272	0.284799	0.0503227	Stable
K..4134	-1.2267	0.621458	0.0640311	Stable
A..1569	1.2258	0.227597	0.0584047	Stable
C..3594	1.2251	0.0194113	0.0493089	Up
K..688	-1.2249	0.274116	0.0420568	Stable
C..4156	1.2248	0.154078	0.055161	Stable
A..1002	-1.2243	0.448851	0.0629724	Stable
C..4838	-1.224	0.761573	0.0464299	Stable
K..1968	-1.2238	0.208385	0.0373562	Stable
A..402	-1.2237	0.285544	0.0508181	Stable
K..1775	1.2237	0.589066	0.0582958	Stable
A..206	-1.2233	0.621078	0.0365954	Stable
K..476	-1.2218	0.302673	0.0602181	Stable
A..186	1.2212	0.369222	0.0560752	Stable
K..2070	-1.2197	0.0934984	0.0559398	Stable
A..619	1.2195	0.285477	0.0608593	Stable
A..1397	-1.2184	0.935472	0.0785357	Stable
C..5569	-1.2173	0.257501	0.0452334	Stable
K..2551	1.2173	0.302692	0.0382071	Stable
A..726	-1.2162	0.0222266	0.0505012	Down
C..6276	1.2157	0.0996951	0.0686829	Stable
H..194	1.2139	0.289097	0.0462904	Stable
K..101	1.2139	0.242354	0.0465017	Stable
A..493	1.2137	0.620941	0.0669091	Stable
C..5694	1.2133	0.210086	0.0611008	Stable
A..609	-1.2114	0.125091	0.0503527	Stable
A..403	-1.2106	0.424997	0.0556286	Stable
A..1464	-1.2081	0.32237	0.0476708	Stable
H..1350	-1.2081	0.853167	0.0449818	Stable
A..1455	1.2068	0.212419	0.0562307	Stable
A..1932	-1.2065	0.308956	0.0503867	Stable
A..921	1.2063	0.617445	0.063753	Stable
K..1454	-1.206	0.287942	0.0632999	Stable
A..646	-1.2057	0.256788	0.0483484	Stable
K..1170	-1.2056	0.294802	0.0504069	Stable
K..2919	-1.2056	0.706138	0.0533001	Stable
A..1966	1.2055	0.504044	0.0581801	Stable
K..3301	-1.2053	0.550464	0.0563543	Stable
K..2451	1.2049	0.122034	0.0534924	Stable
A..1575	-1.2047	0.396827	0.0665813	Stable
K..2335	1.2038	0.164642	0.0561373	Stable
H..2139	-1.2036	0.235556	0.0442432	Stable
K..1745	-1.2035	0.514516	0.0483144	Stable
C..481	-1.2032	0.564032	0.0512342	Stable
K..803	-1.2029	0.109079	0.0478167	Stable
A..1655	1.2023	0.0829444	0.0601687	Stable
A..1592	-1.2006	0.292396	0.0640016	Stable
A..1596	-1.2006	0.292396	0.0640016	Stable
A..2208	-1.1997	0.558541	0.0624924	Stable
A..222	1.1985	0.239861	0.0549301	Stable
K..1244	-1.1984	0.616584	0.055468	Stable
C..3206	1.198	0.127946	0.0542453	Stable
H..1686	1.1972	0.712926	0.0502661	Stable
K..453	-1.1972	0.265801	0.0491094	Stable
K..890	-1.1962	0.180571	0.0456793	Stable
A..789	-1.1951	0.231773	0.0490876	Stable
K..2930	-1.195	0.535209	0.0489182	Stable
K..4180	-1.1947	0.763174	0.0572837	Stable
K..3464	-1.1931	0.277294	0.054189	Stable
K..1571	-1.1929	0.175942	0.0499732	Stable
A..214	-1.1926	0.235671	0.0465834	Stable
A..125	1.1901	0.146216	0.0458478	Stable
A..1681	1.1898	0.508356	0.0493477	Stable
K..3423	-1.1889	0.478528	0.0573529	Stable
H..1291	-1.1887	0.4287	0.0595966	Stable
K..2400	-1.1872	0.569115	0.0517514	Stable
A..1281	1.1862	0.357368	0.051604	Stable
C..5331	-1.1853	0.146694	0.0373967	Stable
A..1532	-1.1845	0.323255	0.0504378	Stable
K..4322	-1.1843	0.252626	0.0419863	Stable
A..1151	-1.1836	0.242635	0.0367463	Stable
A..1051	-1.1822	0.706532	0.0509383	Stable
H..2108	-1.182	0.677756	0.0560314	Stable
C..2114	1.1806	0.577699	0.0664729	Stable
C..2800	1.1795	0.0272679	0.047387	Up
K..712	1.1788	0.235569	0.0484711	Stable
K..2187	-1.1782	0.481609	0.0602841	Stable
K..3391	1.1782	0.0637126	0.0588055	Stable
K..2562	1.1772	0.39412	0.0661847	Stable
A..1383	1.1769	0.0527213	0.0495915	Stable
A..2204	1.176	0.309465	0.0632263	Stable
K..1719	-1.1759	0.732691	0.0493974	Stable
K..1058	-1.1753	0.527813	0.0562933	Stable
K..3660	1.1742	0.263704	0.0394603	Stable
K..4321	1.1728	0.268005	0.0418451	Stable
C..3982	-1.1718	0.763601	0.0525358	Stable
K..856	1.1718	0.667853	0.0413647	Stable
A..2123	1.1714	0.0179114	0.0606697	Up
A..136	-1.1706	0.537539	0.0516139	Stable
C..4922	1.1705	0.227605	0.0502112	Stable
C..4657	1.1704	0.351977	0.0546245	Stable
A..126	1.1702	0.633556	0.0497993	Stable
A..1560	-1.1701	0.424458	0.0454366	Stable
K..4502	1.1698	0.304752	0.0432054	Stable
A..2019	1.1697	0.39473	0.0599929	Stable
A..1979	1.1685	0.0896437	0.0610762	Stable
A..2014	1.1684	0.141112	0.0567262	Stable
K..131	1.167	0.254138	0.0464134	Stable
A..452	-1.1667	0.636068	0.0465446	Stable
A..1708	-1.1661	0.78002	0.0469545	Stable
A..1726	-1.1661	0.78002	0.0469545	Stable
A..1204	1.1644	0.130858	0.0447172	Stable
A..728	-1.1642	0.412189	0.0454801	Stable
K..3535	-1.1614	0.958942	0.0634235	Stable
A..934	1.1609	0.699446	0.052028	Stable
K..4225	-1.1608	0.529872	0.0508446	Stable
K..4078	1.1607	0.180384	0.0517431	Stable
K..2806	1.1602	0.298119	0.0597388	Stable
A..1255	-1.16	0.546607	0.0622656	Stable
A..1143	-1.1596	0.609883	0.0455862	Stable
A..956	1.1586	0.494306	0.05829	Stable
A..1409	1.1586	0.10439	0.0469337	Stable
A..2096	-1.1583	0.517675	0.0385241	Stable
K..4269	-1.1581	0.713758	0.0676343	Stable
A..886	1.1572	0.6044	0.056406	Stable
A..189	1.1567	0.222583	0.0464698	Stable
C..5715	1.1566	0.204263	0.0553393	Stable
A..765	-1.155	0.755044	0.0466689	Stable
K..2992	1.1535	0.877341	0.0857108	Stable
C..2473	-1.1533	0.373117	0.0554199	Stable
H..655	1.1528	0.702557	0.052417	Stable
H..1517	-1.1526	0.711959	0.054078	Stable
H..694	1.151	0.356146	0.0635764	Stable
K..1851	-1.1499	0.291215	0.0497351	Stable
A..1094	-1.1497	0.308197	0.0429772	Stable
K..1684	-1.1486	0.737699	0.0564434	Stable
K..1606	1.1484	0.349763	0.041852	Stable
H..144	-1.1477	0.255603	0.05576	Stable
K..1379	-1.1463	0.484297	0.0501349	Stable
K..1194	-1.1462	0.399543	0.0639701	Stable
K..768	1.1455	0.456702	0.051874	Stable
A..709	1.145	0.890488	0.0499716	Stable
K..1905	-1.1444	0.268593	0.0548944	Stable
K..491	-1.1443	0.0819175	0.0617717	Stable
A..1794	-1.1433	0.73111	0.0525178	Stable
C..2866	-1.143	0.971498	0.062345	Stable
A..2007	1.1428	0.561988	0.0844445	Stable
A..449	-1.1414	0.372723	0.0497308	Stable
A..1220	-1.1409	0.305418	0.052007	Stable
C..5125	-1.1399	0.69419	0.0598106	Stable
K..3121	-1.1399	0.498448	0.0586219	Stable
K..39	1.1392	0.0782118	0.0364731	Stable
A..295	-1.1391	0.189761	0.046329	Stable
A..1240	1.1388	0.0892158	0.0391073	Stable
A..903	1.1383	0.0356822	0.0572671	Up
K..1368	-1.1368	0.171451	0.0412459	Stable
A..1335	-1.1365	0.411087	0.043294	Stable
K..2500	1.1362	0.308445	0.0400443	Stable
A..1056	1.1355	0.290351	0.0405913	Stable
K..4548	1.1347	0.417809	0.0467116	Stable
K..767	-1.1346	0.243123	0.0448557	Stable
A..694	-1.1332	0.643421	0.0379663	Stable
K..1757	1.1332	0.127904	0.0521021	Stable
K..3632	-1.1332	0.640439	0.0466973	Stable
A..878	-1.1314	0.647336	0.0468134	Stable
A..1767	-1.1311	0.327094	0.0452166	Stable
A..323	1.131	0.764664	0.0544168	Stable
A..271	1.1307	0.236256	0.042348	Stable
K..4196	1.1299	0.431106	0.0466276	Stable
A..1292	1.1294	0.62854	0.0551952	Stable
K..519	-1.128	0.662789	0.0486762	Stable
K..1008	1.1255	0.051203	0.0519876	Up
C..5034	1.1249	0.0356241	0.033941	Stable
K..3717	-1.1246	0.348139	0.0513502	Stable
K..3025	1.1242	0.0729301	0.0670759	Stable
C..4373	-1.1238	0.472343	0.0553895	Stable
H..1219	-1.1231	0.316741	0.0503486	Stable
K..3057	-1.1223	0.491158	0.048956	Stable
K..395	1.1222	0.419681	0.0488279	Stable
K..255	-1.1221	0.346462	0.0574973	Stable
A..1657	1.1218	0.122195	0.0462527	Stable
A..954	1.1216	0.0885127	0.052863	Stable
C..1449	1.1209	0.124754	0.0660187	Stable
C..135	1.1198	0.408556	0.0554638	Stable
A..1616	1.1195	0.156097	0.0650513	Stable
K..384	-1.1193	0.310715	0.0615309	Stable
A..1436	-1.119	0.447832	0.0534055	Stable
K..565	-1.1185	0.32857	0.0441229	Stable
H..1180	-1.1178	0.193117	0.0590522	Stable
K..3204	-1.1174	0.514823	0.05127	Stable
K..3830	-1.1173	0.640956	0.0634858	Stable
A..1174	1.1172	0.483349	0.0501787	Stable
A..580	-1.1169	0.134585	0.0632615	Stable
K..4258	-1.1162	0.561696	0.0566974	Stable
A..37	-1.115	0.330406	0.0538004	Stable
A..1878	-1.1148	0.251576	0.0562322	Stable
K..2067	-1.1147	0.253786	0.0507438	Stable
K..425	1.1145	0.438126	0.0560177	Stable
A..57	-1.1143	0.95898	0.0449599	Stable
C..3668	1.1142	0.312052	0.0573735	Stable
K..122	1.1139	0.225856	0.0501008	Stable
K..4229	1.1138	0.249839	0.0390283	Stable
K..548	-1.1135	0.661548	0.0548956	Stable
K..2319	-1.1128	0.652238	0.0590917	Stable
C..1572	1.1126	0.0616758	0.0506768	Stable
A..1956	-1.1125	0.499546	0.0409949	Stable
C..2028	1.1124	0.282715	0.0586718	Stable
A..2097	-1.1123	0.224984	0.0525514	Stable
A..308	-1.1117	0.277884	0.0567156	Stable
C..6507	1.1116	0.139008	0.0567038	Stable
K..3432	1.1104	0.422698	0.0445282	Stable
H..679	-1.1096	0.829446	0.0688723	Stable
A..2220	-1.1089	0.171498	0.0490281	Stable
K..3028	1.1089	0.0187407	0.0591232	Up
K..3437	-1.1085	0.217783	0.0449658	Stable
A..1040	-1.1084	0.242646	0.0558942	Stable
A..1924	1.1084	0.206504	0.0560917	Stable
A..1371	-1.1077	0.146247	0.0382962	Stable
H..1000	-1.1056	0.638637	0.0656457	Stable
A..1282	-1.1034	0.465331	0.0513512	Stable
A..2100	1.103	0.722371	0.0605889	Stable
A..318	1.1029	0.278538	0.0375285	Stable
A..123	1.1023	0.168316	0.06792	Stable
A..1200	-1.1022	0.676827	0.0506474	Stable
C..4608	1.1021	0.16211	0.0553792	Stable
A..2197	1.102	0.104517	0.0601879	Stable
C..1850	1.1019	0.153268	0.0632898	Stable
A..1258	-1.1017	0.306859	0.0517449	Stable
K..4204	-1.101	0.303708	0.0483254	Stable
A..1466	-1.0992	0.832723	0.0521575	Stable
K..4159	-1.0991	0.861374	0.0795695	Stable
A..1693	-1.0984	0.432066	0.039563	Stable
A..1485	1.0964	0.654788	0.0539652	Stable
K..3834	-1.0954	0.239929	0.0517441	Stable
A..731	1.0952	0.314734	0.0485924	Stable
C..4012	1.0947	0.19126	0.0496617	Stable
A..1362	-1.0943	0.10376	0.0604641	Stable
C..3541	1.092	0.0910098	0.0529022	Stable
C..4620	-1.0917	0.729854	0.0497064	Stable
K..3673	1.0916	0.363539	0.0354145	Stable
K..1172	-1.091	0.427971	0.0499287	Stable
K..1947	-1.0909	0.284366	0.0490359	Stable
C..3295	1.09	0.113154	0.0607184	Stable
H..867	1.0891	0.279925	0.0514247	Stable
K..697	1.0884	0.21937	0.0506647	Stable
K..1686	1.0878	0.27127	0.0574082	Stable
A..824	-1.0871	0.035871	0.0451916	Down
K..2899	-1.0863	0.449026	0.0521641	Stable
A..585	1.0858	0.864752	0.0456797	Stable
A..845	-1.0838	0.47996	0.0781355	Stable
K..2639	-1.0837	0.596799	0.0553026	Stable
K..4338	-1.0835	0.113074	0.0644527	Stable
A..967	-1.0833	0.34218	0.0547205	Stable
A..43	-1.083	0.13248	0.0519055	Stable
K..103	1.0828	0.444498	0.0482802	Stable
A..408	1.0825	0.67516	0.0587357	Stable
A..554	-1.0803	0.42528	0.055425	Stable
A..1781	-1.0797	0.560148	0.0465149	Stable
K..3122	-1.0791	0.867365	0.0559418	Stable
K..2563	-1.0787	0.639933	0.0597863	Stable
K..741	1.0779	0.110728	0.0564964	Stable
A..1866	-1.0772	0.610507	0.0499087	Stable
C..1478	1.0771	0.52448	0.0598005	Stable
K..2272	-1.0771	0.710023	0.0561188	Stable
A..984	-1.0768	0.465708	0.0428104	Stable
K..554	-1.0758	0.483996	0.0689087	Stable
H..457	-1.0757	0.515292	0.0434819	Stable
K..898	-1.0743	0.391286	0.0413602	Stable
K..3118	-1.0743	0.317972	0.054198	Stable
K..785	1.0741	0.667823	0.0606958	Stable
A..734	-1.0739	0.315449	0.058194	Stable
A..1359	1.073	0.483782	0.059068	Stable
A..1595	-1.073	0.654979	0.040716	Stable
K..604	-1.0728	0.964792	0.0536445	Stable
H..1878	-1.0723	0.81976	0.0536015	Stable
A..521	1.0719	0.456975	0.045094	Stable
A..538	1.071	0.409534	0.0455164	Stable
K..997	1.0705	0.161643	0.0451585	Stable
A..1851	-1.0701	0.720802	0.0343907	Stable
K..3529	-1.0697	0.62499	0.0630004	Stable
K..607	-1.0685	0.886404	0.0591891	Stable
K..2509	1.0684	0.506653	0.0402672	Stable
A..1232	-1.0683	0.469485	0.0483362	Stable
A..547	1.0681	0.196798	0.0467063	Stable
A..105	-1.0677	0.190317	0.062779	Stable
A..1916	-1.0671	0.353977	0.0400089	Stable
A..2075	-1.0664	0.450046	0.0486466	Stable
K..654	1.0662	0.497491	0.0660495	Stable
A..821	-1.0656	0.311267	0.0490389	Stable
A..1021	1.0656	0.766383	0.0442265	Stable
K..92	1.065	0.548547	0.0439506	Stable
K..4364	1.0647	0.166203	0.0539471	Stable
C..5949	-1.0644	0.733001	0.0461797	Stable
A..1312	-1.0635	0.365003	0.0588989	Stable
C..4090	1.0635	0.102593	0.0453054	Stable
C..5793	1.0634	0.0653906	0.0638256	Stable
A..1635	-1.0631	0.168406	0.0468159	Stable
K..3055	-1.0631	0.663217	0.0529895	Stable
K..2114	-1.0628	0.202121	0.0444642	Stable
A..217	-1.062	0.699002	0.0453561	Stable
A..243	1.0611	0.874766	0.0650305	Stable
A..932	1.0597	0.16416	0.0562101	Stable
K..556	-1.0571	0.56223	0.0492558	Stable
A..109	1.0555	0.117285	0.0368787	Stable
K..3033	-1.0554	0.626848	0.0587088	Stable
K..863	-1.0546	0.26248	0.0732037	Stable
K..995	-1.0545	0.394438	0.0500269	Stable
C..3718	1.0542	0.315435	0.0495515	Stable
K..3631	-1.0542	0.679914	0.0459328	Stable
K..2108	-1.0535	0.202923	0.0482024	Stable
K..222	-1.0526	0.330273	0.0435137	Stable
K..1287	1.0524	0.522108	0.0524669	Stable
A..450	1.0522	0.402269	0.0648973	Stable
K..2569	-1.052	0.319364	0.0616804	Stable
A..1563	-1.0519	0.338583	0.0507158	Stable
H..1440	-1.0508	0.447243	0.0570973	Stable
K..3032	-1.0502	0.174478	0.0641556	Stable
A..391	-1.0497	0.205675	0.0401221	Stable
K..224	-1.0493	0.433169	0.0537325	Stable
K..973	1.049	0.270072	0.0457491	Stable
C..4185	1.0487	0.599729	0.0503936	Stable
K..3607	-1.0457	0.143155	0.0513381	Stable
K..3954	-1.0445	0.72087	0.0533558	Stable
A..2044	1.0441	0.357428	0.0517431	Stable
K..4389	-1.0421	0.448298	0.0397631	Stable
K..3010	1.0417	0.210092	0.0413905	Stable
A..1515	-1.041	0.201746	0.0559198	Stable
C..3383	1.0398	0.112181	0.0555901	Stable
A..1691	1.0396	0.624463	0.0552665	Stable
H..652	1.0387	0.783607	0.0487444	Stable
A..1452	1.0384	0.610865	0.0626099	Stable
K..3592	1.038	0.502405	0.0531269	Stable
K..2152	1.0378	0.538889	0.0576636	Stable
K..841	-1.0369	0.802447	0.058768	Stable
A..1484	1.0367	0.0974704	0.0506921	Stable
K..513	1.0366	0.289546	0.043993	Stable
C..3702	1.0365	0.152166	0.0470299	Stable
K..4570	-1.0362	0.879067	0.0491507	Stable
K..931	-1.0357	0.304421	0.0449748	Stable
K..2353	1.0357	0.312557	0.0503614	Stable
A..390	-1.0351	0.578012	0.0686308	Stable
K..1601	-1.0345	0.372247	0.0420982	Stable
A..1087	-1.0333	0.559285	0.0693832	Stable
H..551	1.0329	0.448884	0.045381	Stable
A..1612	-1.0326	0.957863	0.054175	Stable
K..3955	-1.0322	0.278548	0.0613788	Stable
K..2987	1.0319	0.499382	0.044815	Stable
C..7076	1.03	0.281679	0.0554905	Stable
C..5963	1.0298	0.396031	0.0471231	Stable
K..2520	-1.0294	0.928248	0.054525	Stable
K..902	-1.0285	0.379767	0.0488279	Stable
K..3952	-1.0285	0.714781	0.0547871	Stable
A..1641	1.0275	0.319133	0.052524	Stable
K..3623	1.0274	0.517977	0.0470992	Stable
H..1983	-1.0257	0.426983	0.0509983	Stable
K..118	-1.0257	0.954823	0.059717	Stable
A..2107	1.0251	0.349191	0.0505491	Stable
C..6398	1.0249	0.381914	0.0520832	Stable
A..39	1.0242	0.420494	0.0570008	Stable
K..1169	1.0241	0.328054	0.0803624	Stable
A..104	-1.0229	0.478836	0.057613	Stable
H..508	-1.0229	0.434127	0.0436933	Stable
C..3266	1.0225	0.174287	0.0615368	Stable
K..1075	1.0207	0.424955	0.048723	Stable
C..3961	-1.0179	0.903189	0.0546098	Stable
A..1839	1.0178	0.224198	0.0488755	Stable
K..33	-1.0163	0.553512	0.0483697	Stable
A..1214	-1.0157	0.939128	0.0537989	Stable
A..797	1.0149	0.433597	0.0428323	Stable
K..1714	-1.0147	0.594816	0.0613744	Stable
A..5	-1.0144	0.0885729	0.0592203	Stable
C..1386	1.0139	0.318555	0.0360145	Stable
A..1639	-1.0138	0.633639	0.0499584	Stable
A..655	1.0133	0.194152	0.0476	Stable
C..4413	-1.013	0.397984	0.0502367	Stable
K..305	1.0121	0.47242	0.0515413	Stable
C..4130	1.0109	0.400545	0.0681564	Stable
C..4745	-1.0108	0.651902	0.0523491	Stable
A..146	-1.0105	0.295288	0.0506092	Stable
A..1420	-1.0105	0.41884	0.0474049	Stable
C..6691	1.0105	0.229651	0.0565785	Stable
K..1536	-1.0093	0.273764	0.0623024	Stable
A..1749	-1.0083	0.4533	0.0439376	Stable
C..4957	1.007	0.0399208	0.0402595	Up
A..122	1.0063	0.0389292	0.0475662	Up
K..283	-1.006	0.120563	0.045098	Stable
K..3133	-1.0047	0.291618	0.051438	Stable
K..3224	-1.004	0.828064	0.0529127	Stable
K..257	-1.0039	0.508085	0.0514619	Stable
A..231	1.0032	0.452994	0.0593487	Stable
A..1581	-1.003	0.508867	0.0443295	Stable
C..3743	1.003	0.142018	0.054844	Stable
A..570	1.0027	0.519889	0.0728642	Stable
A..1118	-1.0023	0.770415	0.0457997	Stable
K..2384	-1.0021	0.572872	0.0508988	Stable
C..4925	1.0016	0.483604	0.0627633	Stable
A..1326	-1.0014	0.258477	0.0591889	Stable
C..1411	1.0013	0.118562	0.0550948	Stable
H..1665	0.99983	0.624527	0.0486765	Stable
A..826	0.99908	0.548595	0.0592845	Stable
A..1459	0.99853	0.0697747	0.0440506	Stable
A..514	-0.99809	0.156711	0.0526012	Stable
A..423	0.99801	0.764511	0.058923	Stable
C..3111	0.99758	0.260511	0.0460866	Stable
K..1217	-0.99729	0.315766	0.0558554	Stable
C..3823	0.99668	0.388003	0.0640855	Stable
A..286	-0.99477	0.767617	0.0461245	Stable
K..4019	0.99463	0.557106	0.0509412	Stable
A..1159	-0.99441	0.207766	0.0552449	Stable
K..959	-0.99428	0.895506	0.0581589	Stable
K..2077	-0.99412	0.956939	0.0493115	Stable
K..1140	-0.99286	0.52474	0.0557169	Stable
A..370	0.99273	0.903219	0.0511215	Stable
K..3886	0.99214	0.0301248	0.0515021	Stable
A..1323	-0.99165	0.561034	0.0426081	Stable
K..3034	-0.99134	0.790464	0.0524864	Stable
C..6732	0.99092	0.25565	0.0762103	Stable
A..1046	0.99078	0.429351	0.0410504	Stable
C..6085	0.99073	0.331154	0.0494465	Stable
K..82	-0.98996	0.71918	0.0403135	Stable
K..3575	-0.98971	0.802895	0.0752653	Stable
K..119	0.98941	0.805637	0.053506	Stable
A..453	-0.98919	0.222101	0.0495058	Stable
A..1034	-0.98851	0.527912	0.0569324	Stable
K..775	0.9877	0.370423	0.0480327	Stable
A..395	0.9876	0.69177	0.0619055	Stable
C..1707	0.98692	0.389253	0.0501254	Stable
C..5878	0.98692	0.0607706	0.0441792	Stable
A..1219	0.9866	0.626403	0.0405055	Stable
K..2207	-0.98621	0.767878	0.053816	Stable
K..2427	0.98545	0.307753	0.0607586	Stable
K..4131	-0.98468	0.949193	0.0536944	Stable
A..929	-0.9835	0.37963	0.0516158	Stable
K..2635	-0.98021	0.688264	0.0530034	Stable
K..1213	0.97998	0.311267	0.0513332	Stable
K..162	0.9796	0.224899	0.0582758	Stable
K..1121	-0.97953	0.207782	0.0498553	Stable
K..542	0.97893	0.251242	0.0481831	Stable
A..1628	-0.9779	0.592975	0.0510672	Stable
K..258	0.97784	0.166724	0.0568537	Stable
A..571	0.97758	0.341368	0.0589177	Stable
A..2003	0.97675	0.457373	0.0538027	Stable
K..4313	-0.97644	0.273501	0.0397489	Stable
C..5753	-0.9762	0.827993	0.0539086	Stable
K..1083	-0.97485	0.987176	0.0613304	Stable
C..3672	-0.97429	0.998877	0.0459582	Stable
A..208	-0.97373	0.135565	0.0461029	Stable
K..4556	0.97361	0.0957101	0.0487812	Stable
K..852	-0.97318	0.214033	0.056248	Stable
K..4286	-0.97253	0.304563	0.0370895	Stable
A..1568	-0.97191	0.479413	0.0500039	Stable
K..3522	-0.97179	0.708804	0.0657563	Stable
C..4866	0.97073	0.285612	0.0606735	Stable
A..14	0.97064	0.345328	0.0388936	Stable
A..702	-0.96956	0.202861	0.0455874	Stable
A..1742	0.96939	0.341408	0.0560483	Stable
K..1777	-0.9691	0.545932	0.0555945	Stable
C..5893	0.969	0.234948	0.0662207	Stable
K..2032	0.96895	0.657237	0.0597819	Stable
A..1714	-0.96884	0.926395	0.0430465	Stable
K..2300	-0.96843	0.651178	0.0704067	Stable
H..57	-0.96713	0.325052	0.0568353	Stable
H..1419	-0.9667	0.276529	0.0441071	Stable
K..3921	-0.9666	0.641267	0.0488606	Stable
C..5705	0.96633	0.191793	0.0597185	Stable
C..6838	0.96554	0.31229	0.0486109	Stable
K..1631	-0.96508	0.309656	0.048425	Stable
A..274	0.96502	0.281173	0.0546332	Stable
K..2844	-0.96395	0.511769	0.0383645	Stable
A..1700	-0.96368	0.622396	0.0454743	Stable
K..246	0.96273	0.484591	0.0558193	Stable
K..2492	-0.96268	0.221541	0.0511689	Stable
A..2110	0.96212	0.467477	0.0484511	Stable
A..1416	0.96056	0.510044	0.0534537	Stable
K..1277	-0.96054	0.987042	0.052422	Stable
K..18	-0.96034	0.638162	0.0558879	Stable
A..639	0.96002	0.364891	0.0509282	Stable
H..605	0.9599	0.560301	0.0575491	Stable
K..1358	0.95899	0.384892	0.0720459	Stable
A..917	0.95803	0.556746	0.048851	Stable
K..534	0.95802	0.122094	0.0481473	Stable
K..229	0.95706	0.254157	0.0497929	Stable
K..2255	-0.95661	0.381296	0.0411592	Stable
K..4246	-0.95656	0.801384	0.0585312	Stable
A..523	-0.95624	0.576247	0.0558209	Stable
H..219	0.95606	0.43307	0.0554741	Stable
C..1639	0.95549	0.118342	0.0528133	Stable
K..4237	-0.95484	0.891756	0.0519901	Stable
C..2039	0.954	0.0516803	0.0545864	Stable
A..387	0.95335	0.543263	0.0640463	Stable
A..1806	-0.95222	0.284316	0.055566	Stable
A..2113	0.95095	0.0787962	0.0538992	Stable
A..1360	-0.94886	0.166401	0.0499689	Stable
C..3354	0.94882	0.734198	0.0642955	Stable
K..2529	0.94877	0.831802	0.0503329	Stable
A..616	-0.94779	0.820293	0.0566583	Stable
H..727	-0.94777	0.438979	0.0652928	Stable
A..1980	0.9473	0.558352	0.0498723	Stable
A..1268	-0.94718	0.38013	0.0462351	Stable
A..1217	0.94692	0.397592	0.0488904	Stable
A..1863	0.94672	0.49618	0.0507989	Stable
H..1142	-0.94631	0.569106	0.0554621	Stable
K..3418	-0.94573	0.420636	0.0500917	Stable
K..2276	-0.94453	0.784976	0.0499629	Stable
C..4283	0.94433	0.489185	0.0775388	Stable
A..640	0.944	0.77234	0.059638	Stable
A..219	-0.94271	0.415349	0.0506835	Stable
K..2720	0.94214	0.395619	0.0556145	Stable
A..176	-0.94194	0.621095	0.0476238	Stable
A..604	-0.94166	0.670127	0.0706005	Stable
A..2024	0.94161	0.841219	0.139325	Stable
C..4376	-0.94147	0.660421	0.0494092	Stable
K..1581	0.94118	0.571187	0.0580815	Stable
K..1107	-0.93964	0.449974	0.0489649	Stable
H..827	0.939	0.346718	0.0723244	Stable
A..1815	0.93845	0.628476	0.0466572	Stable
K..2970	0.93797	0.543291	0.0422881	Stable
K..722	-0.93736	0.191009	0.0481505	Stable
K..3303	0.93515	0.500904	0.0369049	Stable
A..963	0.93506	0.431598	0.0509743	Stable
A..589	0.93492	0.363339	0.0728369	Stable
K..2397	-0.93449	0.35992	0.0563224	Stable
A..1412	0.93448	0.148197	0.0617855	Stable
A..1472	-0.93397	0.568761	0.0550191	Stable
C..7172	0.93342	0.307167	0.0537121	Stable
K..4208	-0.93314	0.133679	0.0440535	Stable
K..990	-0.93303	0.798076	0.056966	Stable
K..3695	0.93282	0.637409	0.0549574	Stable
K..4423	0.93238	0.878172	0.042425	Stable
C..5359	0.93199	0.156954	0.051621	Stable
K..3453	-0.93181	0.385459	0.0506885	Stable
C..3941	0.9316	0.240012	0.0691726	Stable
K..568	0.93146	0.347795	0.0487701	Stable
K..692	0.92875	0.54063	0.0603752	Stable
K..1569	-0.92836	0.732493	0.0632131	Stable
A..594	-0.92769	0.372492	0.0582679	Stable
A..1237	0.92768	0.332432	0.0499087	Stable
A..1269	-0.9276	0.898919	0.0914192	Stable
A..708	0.92659	0.208334	0.0448247	Stable
K..2983	0.9258	0.0623747	0.0569884	Stable
A..2090	-0.92498	0.66734	0.0608514	Stable
H..1754	0.92474	0.501266	0.0598325	Stable
A..1593	0.92463	0.591404	0.0532173	Stable
K..3009	0.92461	0.680571	0.0464119	Stable
H..463	-0.92324	0.697791	0.0457515	Stable
K..3989	0.92309	0.418561	0.0466817	Stable
A..1047	-0.92224	0.384341	0.0515381	Stable
K..1524	0.92141	0.153177	0.0586245	Stable
K..2560	0.92067	0.460612	0.0502246	Stable
K..2175	-0.92066	0.588765	0.063864	Stable
A..2139	-0.92046	0.49834	0.047499	Stable
H..214	-0.92026	0.6053	0.0497386	Stable
K..2094	0.92003	0.311434	0.0472711	Stable
C..4664	0.91925	0.502011	0.053249	Stable
K..3120	-0.9187	0.793243	0.0636042	Stable
K..282	-0.91867	0.309486	0.0629286	Stable
A..1449	-0.91833	0.368612	0.0673909	Stable
C..6958	-0.9182	0.561249	0.0509672	Stable
A..1392	0.918	0.818943	0.0533428	Stable
C..4261	-0.91718	0.775604	0.0464471	Stable
K..957	0.91671	0.33772	0.0390019	Stable
A..365	0.91656	0.269281	0.0491578	Stable
C..2575	0.91513	0.932034	0.0446296	Stable
A..401	-0.91458	0.501611	0.0789848	Stable
A..69	-0.9137	0.888462	0.048086	Stable
K..678	-0.91337	0.502245	0.05206	Stable
C..4969	0.91292	0.0442418	0.035963	Stable
A..469	0.91231	0.332253	0.0555543	Stable
K..4173	-0.91212	0.643091	0.050103	Stable
C..4454	0.91192	0.375867	0.0547857	Stable
K..1402	-0.91135	0.746999	0.0566188	Stable
H..1292	-0.91131	0.681062	0.0491994	Stable
A..1981	-0.91124	0.695119	0.0561603	Stable
C..1547	0.91083	0.696563	0.0526597	Stable
H..1040	-0.9092	0.760583	0.039245	Stable
C..4571	0.90903	0.534192	0.0431062	Stable
A..973	0.90843	0.33748	0.0524465	Stable
C..2936	0.90796	0.0581776	0.0527601	Stable
A..1758	-0.90766	0.695798	0.0374938	Stable
K..735	-0.90765	0.394561	0.0504345	Stable
H..134	-0.90749	0.406454	0.053904	Stable
K..1914	-0.90498	0.983814	0.0619985	Stable
[truncated: 2,181 more rows]
