# Supplementary material for: Analyses of plasma metabolites using a high performance four-channel CIL LC-MS method and identification of metabolites associated with enteric methane emissions in beef cattle
Source: PLoS One. 2024 Mar 1;19(3):e0299268. doi: 10.1371/journal.pone.0299268 (PMC10906882; doi:10.1371/journal.pone.0299268)
Supplement: S6 Table — (XLSX) [file pone.0299268.s006.xlsx]

## Sheet: Angus
Pathway name	Total Cmpd	Hits	Raw p	-log10(p)	Holm adjust	FDR	Impact
Arginine and proline metabolism	38	2	0.019572	1.7084	0.097861	0.038607	0.11063
Synthesis and degradation of ketone bodies	5	1	0.023807	1.6233	0.097861	0.038607	0
Butanoate metabolism	15	1	0.023807	1.6233	0.097861	0.038607	0
Arginine biosynthesis	14	1	0.038607	1.4133	0.097861	0.038607	0.06091
Glutathione metabolism	28	1	0.038607	1.4133	0.097861	0.038607	0

## Sheet: Charolais
Pathway name	Total Cmpd	Hits	Raw p	-log10(p)	Holm adjust	FDR	Impact
beta-Alanine metabolism	21	1	0.013477	1.8704	0.20216	0.031015	0.10448
Propanoate metabolism	23	1	0.013477	1.8704	0.20216	0.031015	0.00761
Inositol phosphate metabolism	30	1	0.013477	1.8704	0.20216	0.031015	0
Pyruvate metabolism	22	1	0.027653	1.5583	0.33184	0.031015	0.20684
Glycolysis / Gluconeogenesis	26	1	0.027653	1.5583	0.33184	0.031015	0.10044
Citrate cycle (TCA cycle)	20	1	0.027653	1.5583	0.33184	0.031015	0.04634
Alanine, aspartate and glutamate metabolism	28	1	0.027653	1.5583	0.33184	0.031015	0
Glycine, serine and threonine metabolism	34	1	0.027653	1.5583	0.33184	0.031015	0
Cysteine and methionine metabolism	33	1	0.027653	1.5583	0.33184	0.031015	0
Arginine and proline metabolism	38	1	0.027653	1.5583	0.33184	0.031015	0
Tyrosine metabolism	42	1	0.027653	1.5583	0.33184	0.031015	0
Glyoxylate and dicarboxylate metabolism	32	1	0.027653	1.5583	0.33184	0.031015	0
Galactose metabolism	27	1	0.028947	1.5384	0.33184	0.031015	0.05288
Amino sugar and nucleotide sugar metabolism	37	1	0.028947	1.5384	0.33184	0.031015	0
Drug metabolism - cytochrome P450	27	1	0.034012	1.4684	0.33184	0.034012	0

## Sheet: KC
Pathway name	Total Cmpd	Hits	Raw p	-log10(p)	Holm adjust	FDR	Impact
Aminoacyl-tRNA biosynthesis	48	4	0.00080579	3.0938	0.0080579	0.0080579	0
Valine, leucine and isoleucine degradation	40	2	0.0042866	2.3679	0.03858	0.0096244	0
Valine, leucine and isoleucine biosynthesis	8	2	0.0042866	2.3679	0.03858	0.0096244	0
Arginine biosynthesis	14	1	0.0056555	2.2475	0.039588	0.0096244	0.07614
Arginine and proline metabolism	38	1	0.0056555	2.2475	0.039588	0.0096244	0.05786
Phenylalanine, tyrosine and tryptophan biosynthesis	4	1	0.006737	2.1715	0.039588	0.0096244	0.5
Phenylalanine metabolism	12	1	0.006737	2.1715	0.039588	0.0096244	0.35714
Synthesis and degradation of ketone bodies	5	1	0.010657	1.9724	0.039588	0.011841	0
Butanoate metabolism	15	1	0.010657	1.9724	0.039588	0.011841	0
Pantothenate and CoA biosynthesis	19	1	0.021928	1.659	0.039588	0.021928	0
